# Supplementary material for: PROFIS: Design of Target-Focused Libraries by Probing Continuous Fingerprint Space with Recurrent Neural Networks
Source: J Chem Inf Model. 2025 Apr 28;65(9):4412–25. doi: 10.1021/acs.jcim.5c00698 (PMC12076512; doi:10.1021/acs.jcim.5c00698)
Supplement: Supplementary file 2 — ci5c00698_si_002.txt [file ci5c00698_si_002.txt]

Cc1ccc(C)n1-c1cccc(C(=O)O)c1
Cc1nc2c(c(C)c1CC(=O)NCc1ccco1)c(=O)[nH]n2C
O=C(c1csnn1)N1CCCC2(CCN(c3ncccn3)C2)C1
CCC(C(=O)NCc1ccco1)n1nc(C)c2c(C)n(-c3ccc(C)cc3)nc2c1=O
O=S(=O)(NCc1ccc2c(c1)OCO2)c1c[nH]cn1
O=C(c1cc(O)nc2ccccc12)N1CCN(c2cccc(C(F)(F)F)c2)CC1
OCCNCCCOc1ccc(Cl)cc1Br
C=CCn1c(SC(C)C(=O)NC2(C#N)CCCCC2)nnc1-c1ccc(OC)cc1
O=C(Nc1ccccc1C(F)(F)F)C1CC(=O)N(c2ccccc2F)C1
NC(C(=O)O)C(NS(=O)(=O)c1ccc(F)c(F)c1)C(=O)O
Cc1c(O)c(=O)ccn1-c1ccc(OC(=O)N(C)C)cc1
Cc1nc2cc(-c3ccc(F)cc3)nn2c(N2CCN(C(=O)c3ccco3)CC2)c1C
Cc1ccc(-n2nc3c(=O)n(CC(=O)NCCc4ccccc4C)nc(C)c3c2C)cc1
COc1ccc(-c2cc(C)no2)cc1S(=O)(=O)Nc1cccc(C(F)(F)F)c1
Cc1cn2cc(C(F)(F)F)cc2c(C#Cc2cccc(Cl)c2)n1
CN(C)C1(c2ccccc2)CCC(NCCc2c[nH]c3ccc(F)cc23)CC1
OCC1(CCc2ccccc2)CCN(Cc2cccn2-c2cccnc2)CC1
Cc1ccc(C(=O)NCc2ccco2)cc1S(=O)(=O)N1CCOCC1
CCc1ccc(NCc2ccccc2)cc1
O=C(O)CCN(Cc1ccc(C(=O)O)c(C(=O)O)c1)c1ccc(-c2ccccc2)cc1
O=C(NC1CCCc2nc(N3CCCCC3)ncc21)C1CCCC1
CCC(C)Cn1c(O)cc2nn(-c3nc4ccccc4s3)c(=O)c-2c1C
CC(=O)c1c(C)nc(-c2ccc(OCC(=O)Nc3ccc(F)cc3)cc2)n1O
COc1cc(N)ccc1C(=O)NCC1CN(Cc2ccccc2)CCO1
COC(=O)C1CCN(CC(=O)Nc2ccc(OC)c(Cl)c2)CC1
COC(=O)C1(c2cccc(OCc3ccccc3)c2)CC1C(=O)NO
CN1C(=O)C(=Cc2ccc(Cl)cc2)SC1=S
COc1cc(CNc2ccc3[nH]c(O)nc3c2)ccc1OCc1ccc(C)cc1
CCOc1cc(C(=O)N2CCN=C2SC)cc(OCC)c1OCC
COc1ccc(C=Cc2nc(C#N)c(NCCc3ccccc3)o2)cc1OC
CCCCOC(=O)c1cccc(NC(=O)C=Cc2ccccc2Cl)c1
Cc1cccc(-c2cc(NC(=O)c3ccc(F)cc3O)c[nH]c2=O)c1
CCOC(=O)C1=C(c2ccccc2)N=C2SCC(=O)N2C1c1cccc(OC)c1
CCCN(CCC)c1nc(N)nc(C#N)n1
CCOC(=O)C=CC(=O)Nc1ccccc1-c1ccccc1NC(=O)C=CC(=O)OCC
N#CCCCN1C(=O)c2ccccc2S1(=O)=O
CC1=NCCN1S(=O)(=O)c1ccc(Br)c(C)c1
COC(=O)CN1C(=O)CSc2ccc(S(=O)(=O)Nc3ccc(C(C)=O)cc3)cc21
Cc1ccc(-n2nc3c(=O)n(CC(=O)NCCCc4ccccc4)nc(C)c3c2C)cc1
COc1cccc(-c2noc(C3CCCN(C(=O)C4CCC4)C3)n2)c1
O=c1c(Cl)c2oc3ccccc3nc-2c2ccccc12
O=C1c2cccnc2C(=O)N1Cc1ccc(S(=O)(=O)NCc2ccco2)s1
COC1=C(N2CCOCC2)C(=O)c2ccccc2C1=O
Nc1ccc(C=CC(=O)c2ccccc2O)cc1
CCOC(=O)c1c(NC(=O)C=Cc2ccc(OCC)cc2)sc(C(C)=O)c1C
O=c1[nH]c(=O)n(Cc2nc3ccccc3n2Cc2cccc(F)c2)cc1F
Cc1ccc2[nH]c3c(=O)n(CC(=O)Nc4ccc(Br)cc4C)ncc3c2c1
Cc1c(C(=O)O)nn(-c2cccc(C(F)(F)F)c2)c(=O)c1C#N
COc1cccc(OCc2nc3ccccc3[nH]2)c1
Cc1nc2ccccc2nc1OCC(=O)N1CCN(c2ccccc2)CC1
O=C(Cc1cccs1)Nc1ccc(Cl)cc1
CCCCNS(=O)(=O)c1ccc2[nH]c(SCC(=O)N3CC(C)OC(C)C3)nc2c1
Cc1c(Cl)nc(NC2CCC(N)CC2)c(=O)n1CC(=O)NC1CCC(N)CC1
COc1ccc(CCNC(=O)CSc2nc[nH]n2)cc1
COc1cc(NC(=O)C=Cc2cccc(O)c2O)cc(OC)c1OC
C[N+]1(CCCF)C2CCC1CC(OC(=O)C(O)(c1ccccc1)c1ccccc1)C2
O=C(CSc1ncnc2c1nnn2Cc1ccccc1)NC1CCCC1
N#CN=C(NCCCc1ccccc1)NCC1CCC(c2c[nH]cn2)C1
O=C(O)CC1(CC(=O)NCc2cc(F)cc3c2OCOC3)CCCCC1
CCn1c(SCC(=O)Nc2ccccc2F)nnc1-c1cnccn1
COc1ccccc1OCC(O)CNCCOc1ccccc1
COc1cccc(C(=O)c2cnc(Nc3ccccc3)s2)c1
COCC(=O)N1CCN(c2cc(C)nc(C3CCCN3C(C)=O)c2)CC1
CCC(C(=O)OCC(=O)Nc1ccc(Cl)c(S(=O)(=O)N(C)C)c1)c1ccccc1
CN(c1ccc(OCC(=O)NC2=NCCS2)cc1)S(=O)(=O)c1ccc(F)cc1
CCOC(=O)C1(c2ccccc2)CC1CN1CCCC1
COc1ccc(S(=O)(=O)NC(C)(C)C)cc1-c1nnc2c3ccccc3c(C)nn12
O=C(NCc1ccccc1)C1COC(=O)C(Cc2ccc(F)cc2)N1
CS(=O)(=O)Nc1ccc(C2=NN(S(C)(=O)=O)C(c3ccc4nccnc4c3)C2)cc1
CC1(C)C2CCC1(CS(=O)(=O)N1CCN(c3ncc(C(F)(F)F)cn3)CC1)C(=O)C2
CCN(CC)c1cc2c(cc1F)c(=O)c(S(=O)(=O)c1cccc(C)c1)cn2C
COC1(COS(N)(=O)=O)OC(CO)C(O)C1O
N=C(N)c1cccc(OCc2ccc3cc(COc4cccc(C(=N)N)c4)ccc3c2)c1
COc1ccc(-n2c(SC)nc3sc4c(c3c2=O)CCN(C)C4)cc1
O=c1cc(OCc2ccccc2)c2ccccc2o1
COc1ccc(NC(=O)CSc2nc3c(c(=O)[nH]2)CCC3)cc1
COCOc1ccccc1OCCNCC1COCC(c2ccccc2)(c2ccccc2)O1
CN(C)C1(c2ccccc2)CCC2(CC1)OCCc1c2[nH]c2ccccc12
COc1cc(S(=O)(=O)NCc2ccncc2)ccc1Br
O=C(O)c1cc(S(=O)(=O)N2CC=C(c3ccccc3)CC2)ccc1O
COc1ccc(C(=O)C=Cc2cc(OC)ccc2O)cc1
CCN(CC)c1ccc(C=C2C(=O)c3ccc(C(=O)O)cc3C2=O)cc1
CC1(C)c2[nH]c3ccc(Cl)c(Cl)c3c2CC23CN4CCCC4(CC21)C(=O)N3
COc1ccc(C(CC(=O)c2ccccc2)C2C(=O)Nc3ccccc32)cc1
O=C1C(=CNc2ccc(O)cc2)c2ccccc2C(=O)N1c1nccs1
COc1cc(C=Cc2ccc3nc(N)nc(N)c3n2)cc(OC)c1OC
COc1ccc(NC2CCCN(C(=O)C3(C)CCCCC3)C2)cc1
NS(=O)(=O)c1ccc(-n2c(S)nc3ccc(Br)cc3c2=O)cc1
Cc1cccc(NC(=O)CNC(=O)CN2C(=O)NC3(CCc4ccccc43)C2=O)c1C
O=C(CNC(=O)c1ccc(Br)cc1)OC1CCOC1=O
CCCCN(C)c1nc2ccccc2[nH]1
O=C(NC(=S)Nc1ccccc1)c1cccc(Cl)c1
COCCn1ccc2cc(NC(=O)COC)ccc21
NCC1CN(C2c3ccccc3CCc3ccccc32)C1
Cc1ccc(CNS(=O)(=O)NCc2ccc(Cl)cc2)cc1
COc1cc2ncnc(Nc3cccc(NS(=O)(=O)c4cccs4)c3)c2cc1OC
CCn1c(SCC(=O)NCC2CCCO2)nc2c(c1=O)SC(C)C2
CC1(C)CC(=O)C(C(c2ccc3c(c2)OCO3)C2C(=O)CC(C)(C)CC2=O)C(=O)C1
COc1ccc(-c2cc(NC(=O)NC(Cc3ccccc3)C(=O)O)c(C(=O)O)s2)cc1
Cc1ccc(OCC(=O)Nc2ccccc2C(N)=O)cc1
Cc1cnn(C2CN(CC(O)Cn3cccn3)C2)c1
OCC1OC(n2cnc3c(NC4CCC4)nc(O)nc32)C(O)C1O
Cc1n[nH]c2nccc(-c3ccc(NC(=O)Nc4cccc(N5CCN(C)CC5)c4)cc3)c12
C=C(C)CN(CC)C(=O)COc1ccc(S(=O)(=O)Nc2ccc(OC)cc2)cc1
CCCCNc1nc(N)nc2cccc(C(=O)N(C)Cc3ccccc3)c12
C=CCNC(=O)CN1CCC(O)(c2ccc(F)cc2)CC1
COc1cccc(NC(=O)c2nc(S(C)(=O)=O)ncc2Cl)c1
CN(C)Cc1ccccc1Cc1ccccc1
Cc1cccc(NC(=S)NC(=O)CC2CC(C)(C)OC2=O)c1
CCN(C(=O)Cn1c(=O)oc2cc(Cl)ccc21)c1cccc(C(F)(F)F)c1
Cc1ccccc1Nc1nc(N)nc(COC(=O)CCS(=O)(=O)c2ccccc2)n1
CC(C)CC(=O)N1CCNCC1C(=O)NCCSCc1c(F)cccc1Cl
CC(=O)Nc1ccc(NC(=O)C2CCCN2C=CC(=O)C(F)(F)F)cc1
CCCCc1nc(Cl)c(C(=O)NC(Cc2ccccc2)C(=O)OC)n1C
O=C(NN=Cc1cccc(F)c1)c1ccncc1
Clc1cc(CN2CCCCC2Cn2cncn2)c2ncccc2c1
COc1cc(C(=O)ON=C2C(C)=CC(=O)C=C2C)cc(OC)c1OC
COc1cc(C(=O)N2CCN(c3ncnc4sc(C)c(C)c34)CC2)cc(OC)c1OC
CCc1ccccc1NC(=O)Nc1ccsc1C(=O)OC
CCOc1ccc(-c2nnc(SCC(=O)O)n2Cc2ccccc2)cc1
O=C(c1ccc2c(c1)OCCO2)C1CCN(Cc2coc(-c3cccc(F)c3)n2)CC1
CCCN1CCN(C(=O)c2ccc3[nH]c(C)c(C)c3c2)CC1
Cc1cc(=O)oc2cc(OCC(=O)NC3CCCCC3)ccc12
COc1cc(C(=O)c2ccc(-c3cccc(F)c3)s2)cc(OC)c1OC
O=C(CNC(=O)c1ccc(Cl)cc1)OCc1nc2ccccc2s1
CC1(C)CC(O)C23CCC(O)C(C)(CCC12)C3
Cc1ccc(C2NC(=O)c3ccccc3N2)s1
CC(NCc1cc2ccccc2[nH]1)c1ccc(F)cc1
CC(C)(C)c1ccc(C(=O)N2CCN(c3nc4ccccc4o3)CC2)cc1
CCOc1ccc(OCc2ccc(C(=O)NC(C)(C)C)o2)cc1
CCCN1CCc2c(sc(NC(=S)NC(=O)c3ccccc3)c2C#N)C1
Cc1cc(Oc2ccccc2C)nc(C2CCCN2)n1
CCCCCc1ccc(-c2ccc(C=CC(N)=O)cc2)nc1
O=C(c1cc(Cl)ccc1O)N1CCN(S(=O)(=O)Cc2ccccc2)CC1
CC(Oc1ccccc1)C(=O)N(Cc1ccccc1)CC1CCCN1
CCOC(=O)COc1ccc2c(c1)c(C(=O)OCC)c(C)n2CC
CCN(CC)C(=O)C1=C(C)Nc2nnnn2C1c1cccnc1
Cc1cccc(Nc2nc(NCCO)nc(N3CCCC3)n2)c1
O=C(Nc1ccccc1OCc1cc(=O)n2ccccc2n1)c1ccccc1F
O=C(NCCc1ccc(C(F)(F)F)cc1)C1CCC(=O)N(CCc2cccc(F)c2)C1
CC1(C(=O)O)Cc2ccccc2C(=O)O1
CCOc1ccc(C=Cc2cc(OC)c(OC)c(OC)c2)cc1
NC(=O)NCCCCCOc1cccc2ccccc12
CCC(c1ccccn1)c1c(Cl)c(Cl)cc2[nH]c(=O)c(=O)[nH]c12
COc1cc(C2NC(=O)NC(C)=C2C(=O)OCC2CCCO2)cc(OC)c1OC
C=CCN(CC=C)C(=S)NC(=O)c1ccc(C)c(Br)c1
COc1cc2c(cc1OC)CN(C(S)=Nc1ccc(Cl)cc1)CC2
Nc1cnccc1NC(=O)OCc1ccc(OC(=O)c2ccccc2)cc1
Cc1cc(C)cc(NC(=S)N(CCN2CCCCC2)Cc2ccco2)c1
COc1ccc(-n2nc(C)c3c2CC(C)(C)CC3=O)cc1
Cn1nnnc1SCC(=O)Nc1ccc(Br)cc1Cl
CC(C)C(NC(=O)N1CC(=O)Nc2ccccc21)C(=O)NCCc1c[nH]c2ccccc12
COc1ccc(CCNC(=O)C(=O)NCC2CCNCC2)cc1OC
O=C(CNS(=O)(=O)c1ccc(OCc2cccc(-c3ccccc3)c2)cc1)NO
CN(C1CCCCC1)S(=O)(=O)CCNC(=O)c1ccccc1
COc1ccc(C=NNC(=O)c2ccc(C)cc2)cc1
CC(C)C(=O)Nc1nc(O)c2c(n1)NC(C)C(C)N2C(=O)c1cccnc1
CCC(CC)N(Cc1ccc2c(c1)OCO2)C(=O)c1ccc(=O)n(C)c1
CCc1nonc1NC(=O)c1oc2ccc(F)cc2c1C
Cc1cccc(C)c1NC(=O)C12CCCN1CCC2
Cc1cc(C)c(C)c(OCCCCN(C)Cc2ccccc2)c1
COC(=O)c1cc(Br)c(=O)n(Cc2ccc(C(=O)O)cc2)c1
COCC(C)n1c(SCc2nc(O)c3ccccc3n2)nc2ccccc2c1=O
O=C(NC12CC3CC(CC(C3)C1)C2)c1cn2c3c(cccc3c1=O)OCC2C1CC1
CCOC(=O)Cc1ccc2c(c1)OCc1ccccc1C2=O
COc1ccc(CN2CC(=O)N(c3ccc(C)cc3)C2=S)cc1OC
Cc1ccc(C(=O)CCC(=O)OCC(=O)Nc2nnc(-c3ccccc3)o2)cc1
COc1cc2c(cc1NS(N)(=O)=O)CCC1C2CCC2(C)C(O)CCC12
C#CCOc1cccc(C=CC(=O)c2ccc(OC)cc2)c1
CCCCCCCC1OC1C(OC(=O)CCCCCBr)C(=O)NC(C)(C)C
CS(=O)(=O)C(CCc1ccccc1)(Cc1ccccc1)C(=O)NO
Cc1cccc(C)c1NC(=O)CSc1nnc(Cc2ccccc2)o1
Cc1ccsc1C1CCN(C(=O)CCC(=O)N2CCCCCC2)CC1O
COC(CNC(=O)c1ccc(Cn2c(=S)[nH]c3cc4c(cc3c2=O)OCO4)cc1)OC
CN(C)CCN1CC2CN(C(=O)C3CCOC3)CC2C1=O
Cc1cccc2c1OCCC2NCc1c(C)nn(C)c1N(C)C
C[N+]1(C)C2CC(OC3c4ccccc4CSc4ccccc43)CC1C1OC12
Cc1ccc(NC(=O)CNc2ccc(N3CCOCC3)cc2)cc1S(=O)(=O)N(C)C
CCN(CC)Cc1cc(Nc2ccncc2)ccc1O
CC(C)NC(=O)c1sc2ccccc2c1C1CCC(CN)CC1
COCCN1C(=O)CCC12CCC(NCc1cccc(C)n1)CC2
Cn1nc(C(=O)NCC(=O)Nc2ccc(F)c(F)c2F)c2ccccc2c1=O
CSc1ccccc1N=C(S)NCc1ccc(Cl)cc1
COc1ccccc1CN1CCCCC1c1n[nH]cc1-c1cc(C)no1
O=C(COC(=O)c1ccc(Br)o1)Nc1ccc(N2CCOCC2)cc1
COc1ccc(S(=O)(=O)N2CCCCCC2)cc1C(=O)Nc1ccc(C)cn1
Cc1ccccc1NCCNn1c(-c2ccccc2)nc2ccccc2c1=O
CCC(=O)c1c[nH]c(C(=O)NCCCN2CCOCC2)c1
Cc1cc(-c2ccc(C(=O)C(Cl)(Cl)Cl)[nH]2)on1
CCOC(=O)C(Cc1ccccc1)NC(=O)CCCC(=O)c1ccccc1
Nc1[nH]cnc2c(C3NC(CSCc4ccccc4)C(O)C3O)cnc1-2
CCOC(=O)C1(C)CCN1C(=O)c1ccc2ccccc2c1
COc1nccc2c(-c3ccc(Cl)cc3)nc(N)nc12
CSc1ncc(C(=O)N2CCN(c3ccc(Cl)cc3)CC2)c(C)n1
Cc1nc2cc(Nc3ccccc3C(=O)O)ccc2s1
O=C(COc1cccc(NC(=O)c2ccco2)c1)c1ccc(F)cc1
Cc1cc2ncn(Cc3c4c(cc5c3OCC5)OCC4)c2cc1C
CC(OC(C)(C)C)C(NC(=O)OC(C)(C)C)C(=O)O
c1ccc(C2(N3CCOCC3)CCC3(CC2)OCCc2c3[nH]c3ccccc23)cc1
COC1=CCC(OC)C=C1COc1ccc(O)c(C(=O)O)c1
CCC1C(=O)N2CCSC2=[N+](CC(C)C)C1=O
Cc1csc(NC(=O)C2CCC(C)(C(=O)O)C2(C)C)n1
COc1ccc(OCC2c3cc(OC)c(OC)cc3CCN2C(=O)C(C)(C)C)cc1
N#Cc1ccc(C=C2N=C(c3ccccc3)OC2=O)cc1
CCC(NC(=O)CCCN1CCCCC1)c1cn2cccnc2n1
COc1ccc2c(c1)cc(C(=O)NCc1ccccc1)n2C
COc1ccccc1OCCC(=O)OCC(=O)Nc1ccc2c(c1)OCO2
CCOc1ccc(S(=O)(=O)n2cc(F)c(=O)[nH]c2=O)cc1
CNC(c1c(Cl)cc(O)cc1Cl)C(NC)c1c(Cl)cc(O)cc1Cl
Cc1[nH]c2ccccc2c1C(=O)CSc1nc2cc(Cl)c[nH]c-2n1
CCN(C(=O)c1ccccc1OCc1ccccc1C#N)C1CCCC(N)C1
NS(=O)(=O)c1ccc(-n2ncc3c2CCCC3=O)cc1
Cc1cccc(OCC(=O)NC2CCCCCC2)c1C
CNC(=O)c1cc(Oc2ccc(C3=NNC(c4ccc(OC)cc4)C3)cc2)ccn1
CC(=O)NCc1nnc2n1CCN(c1nc(C)nc3sccc13)CC2
N#Cc1ccccc1CN1CCC(Oc2cccc3onc(N)c23)CC1
CC(C)Oc1ccc2c(=O)c(-c3ccccc3)coc2c1
CC1c2cnccc2CC2c3c(c4ccccc4n31)CCN2C
COCC1CC2(CCN(C(=O)c3ccc(C)nc3)CC2)CO1
Cc1ccc(S(=O)(=O)Nc2ccc(Cl)c(Cl)c2)cc1
O=C(NCc1cccnc1)Nc1cccc(C(F)(F)F)c1
Cc1c(C(=O)O)oc2c1C(=O)CSC2
COc1ccc(C(=O)NC(=S)Nc2cccc(NC(=O)c3ccccc3)c2)cc1OC
C=CCSc1nnc(-c2c[nH]c3ccccc23)n1CCOC
CCc1c(C2(O)CCCCC2)[nH]c2c(C(=O)OC)cc(Cl)cc12
O=S(=O)(Nc1cccc2cccnc12)c1c(F)cccc1F
O=C1NC(=O)N(C2CCCCCC2)C(=O)C1=CNCCCN1CCOCC1
COC1CCCN(C(=O)NCC(F)F)C1
COc1ccc(-c2ccc3nnc(-c4ccncc4)n3c2)cc1OC
C1CCC2(CC1)OCC1(O2)C2CC3CC(C2)CC1C3
Cc1ccc(OCCCNC(=O)C(C)Sc2nncn2C)cc1
Oc1ccc2c3c1OC1c4nc5ccccc5cc4CC4(O)C(C2)N(CC(F)F)CCC314
Cn1nnnc1SCCCNCc1ccccc1OCc1ccccc1Cl
CN(C)CCCNC(CC#N)CCC#N
CCn1c(SCC(=O)c2ccc(Cl)cc2)nnc1-c1cccs1
CC1(c2nnc(Cc3ccccc3)o2)CC(c2cccc(Cl)c2)=NO1
Brc1ccc2[nH]cc(-c3ccnc(NCc4ccccc4)n3)c2c1
CCOP(=O)(OCC)C1(O)C(=O)Nc2ccc(Br)cc21
CC(=O)N1CCCC(NS(=O)(=O)c2ccc(F)cc2)CC1
CC(C)CN1CCN(Cc2c(F)cccc2Cl)CC1CCO
COc1ccc(C(=O)Nc2cc(CC(C)C)nn2C)cc1
N#CCCN(C(=O)COC(=O)C1=COCCO1)c1ccc(F)cc1
CCCCNc1c(N)n(CCCC)c(=O)[nH]c1=O
CCN1CCN(c2cc(C)c3cc(NC(=O)c4ccc(F)c(F)c4)ccc3n2)CC1
Cc1ccccc1N1CCN(C(=O)C2CCC(=O)N(C3CCCC3)C2)CC1
CNc1nc(C)cc(Nc2cc(Cl)cc(Cl)c2)n1
Cn1c(C(=O)OCC(=O)NCCc2ccccc2)cc2sccc21
CC(=O)NC(Cc1ccccc1)C(=O)NCC(C)(C)NC(=O)C(N)Cc1ccc(O)cc1
CC(C)c1nc2sc3c(SCCN(C)C)ncnc3c2c2c1CCC2
CC1CCc2cc(C(=O)O)ccc2N1C(=O)c1ccc(O)cc1O
O=C1N2CCN=C2c2ccccc2C1(O)c1ccccc1
CCCCN(CC)C(=O)Cn1ncc2c1-c1cc(C)ccc1OC2
Cc1c(C(=O)N(C)Cc2ccc(F)cc2)sc(=O)n1Cc1ccccc1C#N
OCC1CCCCN1CCNCc1c[nH]nc1-c1cccc2ccccc12
O=C(COc1cccc(C(F)(F)F)c1)Nc1cccnc1
Cn1ccc(C(=O)N2CCCC(CNS(C)(=O)=O)C2)cc1=O
Cc1cc(NC(=O)CSc2nnc(-c3ccc(Cl)s3)o2)no1
Cc1cc(=O)c(C(=O)O)cn1-c1ccc(C(C)C)cc1
COc1ccc(C2CC(=O)Nc3c2c(=O)n(C)c2nc4ccccc4n32)cc1
CC(C)OC(=O)c1ccc(NC(=O)c2ccccc2)cc1
O=C(CSc1nc(O)c2ccccc2n1)N1CCOCC1
Cc1nc(NC(C2CC2)C2CC2)c2nc(C)n(-c3ccc(OC(F)(F)F)cc3)c2n1
COc1cc2c(cc1OC1CCCC1)CN(C(=O)C1CCC(N)CC1)CC2
COCCCNC(=O)c1ccc2nc(Cc3ccc(OC)cc3)oc2c1
CC(C)NC(=O)c1ccc2c(c1)N(CC(=O)Nc1ccccc1F)C(=O)C(C)(C)O2
CNC(=O)c1ccc(-c2ccccc2)n1C
CC(c1ccccc1)N(C)C(=O)COC(=O)C12CC3CC(CC(O)(C3)C1)C2
CN(C)Cc1cc2cc(NC(=O)c3ccccc3Br)cnc2[nH]1
O=C(CC12CC3CC(CC(C3)C1)C2)NCc1cccs1
CC(C)(C)NC(=O)Nc1ccc(C(F)(F)F)cc1
CC1(C)N=C(N)N=C(N)N1c1cccc(I)c1
COc1ccc2c(=O)c3c(=O)n(Cc4ccco4)c(C(C)C)nc3oc2c1
Cc1ccc(NC(=O)c2ccccc2NC(=O)c2cccs2)cc1
COc1cc2c(cc1OC)C(=C1Nc3ccccc3C1=O)C(=O)N2
O=C(Nc1n[nH]c2ncc(Br)cc12)c1ccc(Cl)cc1
CCCNC(=O)C1CC12C(=O)Nc1ccc(Br)cc12
Cc1ccc(CCNC(=O)NCc2cccc(OC(F)F)c2)cn1
Cc1cc(CN(Cc2ccccc2)C(C)CN2CCOCC2)no1
O=c1cc(Cc2ccccc2)[nH]c2c(-c3ccccc3)c(C(F)(F)F)nn12
CC1(C)Oc2cc(C(=O)N3C4CC5CC3CC(C4)O5)cc(O)c2C2CC(O)CCC21
Cc1ccc(NC(=O)NCC(c2cccnc2)N2CCOCC2)cc1
O=C1C(=O)c2ccccc2C2=C1CC(Cn1cc(C3=CCCCC3)nn1)O2
CCOC(=O)C1(Cc2cccc(OC)c2)CCN(Cc2cccc(OC)c2OC)CC1
Cc1cc(C)c2nc(-c3cccnc3)cc(C(=O)NC(C)c3cnn(C)c3C)c2c1
C#CCN(C)C1=C(C)C(=O)C2=C(C1=O)C(COC(N)=O)C1(OC)C3NC3CN21
O=C(NCc1nnc2c(C(F)(F)F)cc(Cl)cn12)C1CCCC1
CC(O)C1C(=O)N2C(C(=O)O)=C(SC3COC(CN=CN(C)C)C3)C(C)C12
COc1ccccc1NC(=O)CSc1ccc2nnc(-c3ccncc3)n2n1
CCOC(=O)C1CCCN(Cc2nc(Cc3ccccc3Cl)no2)C1
CC1OC(C2CCC[N+]2(C)C)CS1
CCc1nc(CN2CCCC(N(C)Cc3cnc(C)s3)C2)no1
Cc1cccc(C)c1NC(=O)C1CC2CCC1C2
COC(=O)C1CCN(C(=O)C=Cc2ccc(OC)cc2)CC1
O=C(COc1ccc2c3c(c(=O)oc2c1)CCC3)NCCCN1CCOCC1
Cc1cccc(NS(=O)(=O)c2cc(C(=O)NCc3ccccn3)ccc2C)c1
Cn1cc(C(=O)O)c(=O)c2cc(N)c(N3CCC(c4ccccn4)C3)cc21
N=C(N)NC(=O)Cn1c(-c2ccccc2)ccc1-c1ccc(NC(=O)C2CCCCC2)cc1
CC(=O)NCCOC(=O)Nc1ccncc1
O=C(c1ccncc1)N1CC(OCc2cccnc2)C2OCCCC21
Cc1cc(Cl)c(S(=O)(=O)N2CCCC2)cc1OCC(=O)NC1CCCCC1
CC(C)(C)C(=O)CSc1nc2ccccc2o1
Cc1ccc(S(=O)(=O)NCC(=O)Nc2cccnc2)cc1C
COc1cc2cc(Oc3ccc4ccc(=O)oc4c3)c(=O)oc2cc1OC(=O)C=C(C)C
CCOc1ccc(N2CC(C(=O)Nc3ccc4c(c3)OCO4)CC2=O)cc1
CCc1c(C(=O)N2CCN(CC(N)=O)CC2)cnn1C(C)(C)C
COc1cc(C(=O)NC2CC(C)(C)CC(C)(C)C2)ccc1OC1CCN(C(C)=O)CC1
C[N+]1(C)C2CC(OC(=O)C(O)c3cccs3)CC1C1OC12
CC=C(C)C(=O)NS(=O)(=O)c1ccc(Cl)cn1
COc1ccc(CN2C(=O)Cc3ccccc3C2=O)cc1
CCOc1ccc(-c2ccc(NC3CCC(O)CC3)c(C(N)=O)c2)cc1
C=C(C)C(=O)c1ccc(OC)cc1OC
COC(=O)CCCCCCCCC(O)CN(C)C
CCOc1ccc(Nc2nc(Cc3nnc(SCC(=O)O)o3)cs2)cc1
Cc1cccc(C(=O)N(C)c2cc(-c3ccccc3)sc2C(=O)O)c1
COc1ccc(C2=NN(c3ccccc3)C3C(=O)N(c4ccccc4)C(=O)C23)cc1OC
CNC(=O)c1ccc(=O)n(Cc2csc(C(C)(C)C)n2)c1
CC1(C)CC(=O)C2=C(C1)OC1(c3ccsc3)Cc3cc(C#N)ccc3C2O1
Cc1n[nH]c2c1C(c1ccc(F)cc1)c1c(N)n[nH]c1O2
O=C(NCCCNC(=O)c1cc(Cl)ccc1Cl)c1ccco1
CC(C)(C)NC(=O)CSc1nnc(-c2c[nH]c3ccccc23)o1
COc1cc2[nH]c(=O)n(CCN3CCOCC3)c(=O)c2cc1-c1cnco1
O=C(Cc1c(O)nc2ccccc2c1O)NCc1ccccc1
O=C(Cc1ccc(O)c(Cl)c1)NCCN1CCNCC1
COc1cc(OC)c(C(=O)CN2CCN(C)CC2)c(OC)c1
CCOC(=O)C1CCN(Cc2ccc(OC)c(OCc3ccccc3)c2)CC1
CCCC[N+]12C(O)C(CC)C3CC1C1N(C)c4ccccc4C14CC2C3C4O
CSC1OC(C(NC(=O)c2ccncc2)C(C)Cl)C(O)C(O)C1O
Cc1ccc(C2C(C(=O)c3sc(C)nc3C)=C(O)C(=O)N2CCCN(C)C)o1
COCCCNC(=S)NN=Cc1ccc(O)cc1
COc1ccc(Oc2ccccc2N)cc1
CNc1ccc(N2CCC(Cc3c[nH]cn3)CC2)cc1
COc1cnc(SCc2ccc(Cl)cc2Cl)nc1Cl
CSc1nnc2n(-c3cccc(C)c3)c(=O)c3c4c(sc3n12)CCCC4
O=C(CCOc1cccc(F)c1)N1CCCC(n2cccn2)C1
O=c1ccc2c(n1Cc1ccncc1)CCN(Cc1ccoc1)CC2
CC(C(=O)N1CCc2ccccc21)N1CCN(Cc2ccc(Cl)cc2)CC1
CCCCN(CCCC)CP(=O)(c1ccccc1)c1ccccc1
COC1C(O)CCC2(C)C3CCC4(C)CC(=O)CC4C3CCC12
Nc1nonc1-c1nc2ccccc2n1Cc1ccccc1F
CC(C)N1CCC(Oc2ccc(C(=O)NC3CCN(C4CCC4)C3)c(F)c2)CC1
O=C(O)c1cc2c(cc1Cl)N1CCCCCC1=NS2(=O)=O
COc1ccccc1-n1cnc2c(c1=O)c1nc3ccccc3nc1n2-c1ccc(C)c(C)c1
O=S(=O)(c1ccc2c(c1)OCO2)N1CCCC(C(F)(F)F)C1
C=CCn1c(=S)[nH]c2cc(C(=O)N3CCN(c4ccccc4OC)CC3)ccc2c1=O
OC(COCc1ccc(Cl)cc1)CN1CCN(c2ccccn2)CC1
COc1cccc(-c2nc(SCC(=O)NC3CCCC3)c(-c3ccccc3)[nH]2)c1
CCN(CC)c1ccc(NC(=O)C2CCc3cccc(O)c3C2)cc1
CCc1ccc(N2CC(C(=O)OC)CC2=O)cc1
CCC(C)SCC(=O)Nc1ccc(S(=O)(=O)N2CCOCC2)cc1OC
O=C(O)C(Cc1ccccc1)n1c(=S)[nH]c2ccccc2c1=O
COc1ccccc1-n1c(C)nc2cc(C(=O)NCc3ccc4c(c3)OCO4)ccc21
CCOc1ccc2c(c1)C(C)=CC(C)(C)N2S(=O)(=O)c1ccc(NC(C)=O)cc1
O=C1OC(Cn2cc[n+]3ccccc23)CC1(c1ccccc1)c1ccccc1
COc1cc(C2NC(=O)NC(c3ccccc3)=C2C(C)=O)cc(Cl)c1OCC(=O)O
N#CC1(c2ccccc2)CCN(CCCc2ccccc2)CC1
Cc1c(NC(=O)c2ccc3c(c2)NC(=O)CO3)c(=O)n(-c2ccccc2)n1C
Nc1nn(-c2ccccc2)nc1C(=O)OCc1ccccc1Br
O=C(COC(=O)C12CC3CC(CC(O)(C3)C1)C2)Nc1ccc(OC(F)F)cc1
O=C(CSCc1cc(=O)c2cc(F)ccc2[nH]1)Nc1ccccc1Cl
O=C(COc1ccccc1)NC1=NCCS1
Cc1cccc2c1NC1(CCCC1)CC2C
CCNC(=O)Nc1noc2cc(-c3c(C4CC4)n[nH]c3C)ccc12
Cc1ccc(N2CCCN(C(=O)CCC3CCCO3)CC2)nn1
O=C(NC1CC1)N1CCN(C(c2ccc(C(F)(F)F)cc2)c2cccnc2)CC1
Cc1cc(C)n2nc(SCC(=O)N(Cc3ccccc3)C3CCS(=O)(=O)C3)nc2n1
N=C(N)c1ccc(C2Cc3cc(C(=N)N)ccc3S2(=O)=O)cc1
CCN(CC)C(=O)Cn1cc(SCC(=O)NC2CCCC2)c2ccccc21
CCCN(CC1CC1)c1cc(C)nc2c(-c3ccc(OC)cc3)c(C)nn12
COc1ccc2c(c1)CN1CN2Cc2cc(OC)ccc21
CCc1noc(C)c1C(=O)OC(C)C(=O)Nc1ccccc1OC
COc1ccc(C(=O)Nc2nnc(-c3ccccc3)o2)cc1OC
CC(C)(C)c1cc(-c2nnc(S)n2-c2ccc(Cl)cc2)[nH]n1
CC(=O)N1CCN(CCNC=C2C(=O)CC(c3ccco3)CC2=O)CC1
S=c1[nH]nnn1C12CC3CC(CC(C3)C1)C2
O=C(Nc1ccc(Br)cc1)c1ccc(Br)cc1O
COc1ccc(S(N)(=O)=O)cc1C(=O)NCC1CN(Cc2ccccc2)CCO1
CC1(C)CC2CC(C)(CN2C(=O)CN2C(=O)c3ccccc3C2=O)C1
OCC1C(O)C(O)C2CSC(=NCc3ccc(Cl)c(Cl)c3)N12
CCOc1ccc(-n2c(SCc3ccc(C#N)cc3)nnc2-c2cccnc2)cc1
COc1ccc(NC(=O)CCc2nnc3ccc(NCc4ccc5c(c4)OCO5)nn23)cc1
COc1ccc(CCNC(=O)CSc2nn3c(=O)c(C)nnc3s2)cc1OC
CC1=CC(C)(C)N(S(=O)(=O)c2ccc(C)cc2)c2ccc(C)cc21
C=CCOc1c(OC)cc(Cl)cc1C1NC(=O)NC(C)=C1C(C)=O
O=C(O)C(F)(F)C(NCc1ccccc1)c1ccccc1
CCn1c(C)nnc1SCC(=O)Nc1nccs1
COc1cc(-c2nc3cc(Cl)ccc3o2)ccc1O
CCN(CC(=O)Nc1cc(Cl)ccc1C)C(=O)c1ccc(=O)[nH]n1
CC(=NNC(=O)c1ccc(Br)o1)c1cccc(NC(=O)c2ccc(F)cc2)c1
CC1CCCC(NC(=O)CNC(=O)c2cccs2)C1C
COc1ccc(OC)c(Sc2ccc3nnc(C4CCOC4)n3n2)c1
O=C(Nc1cc(Cl)ccn1)C1CCN(S(=O)(=O)c2cccs2)CC1
Cc1cccc(CCc2nnc(SCC(=O)O)n2Cc2ccccc2)c1
COc1ccc(S(=O)(=O)N2CCCC(C(=O)NCC3CCCO3)C2)cc1Cl
O=c1ccn(C2COC(CO)O2)c(=O)[nH]1
OCC1OC(n2cnc3c(O)ncnc32)C(O)C1O
CC(=O)Nc1sc(C)c(C)c1C(=O)OC1CCOC1=O
COCc1ccc(CN2CCCC(C(=O)c3sccc3C)C2)o1
CCS(=O)(=O)c1ccc2oc(Nc3ccc(C(C)C)cc3)nc2c1
CCCc1cc(=O)[nH]c(SCC(=O)N2CCN(c3ccccc3)CC2)n1
Cc1nc(C)c(C(=O)NNS(=O)(=O)c2ccc3ccccc3c2)s1
CS(=O)(=O)Nc1ccc(C(=O)NCC2CCCO2)cc1
Cc1cccc(NC(=O)c2ccccc2C(=O)O)c1
Cc1cccc(N2C(=O)NC(=O)C(=CNCCCN3CCOCC3)C2=O)c1C
c1ccc2c(c1)NC(c1ccncc1)n1c-2nc2ccccc21
O=C(Cc1ccccc1)Nc1cccc2c(=O)cc(C(=O)O)oc12
CCOC(=O)c1c(-c2ccc(OC)cc2)csc1NC(=O)CCN1CCOCC1
Cc1cc2c(cc1S(=O)(=O)N(CCO)Cc1ccccc1)OCC(=O)N2
CN1C(=Nc2ccc(Cl)cc2)c2cc(C(N)=O)nc3c(N)c(Cl)c(N)c1c23
NCC(c1ccccc1)N1CCc2sccc2C1
CCOC(=O)c1ccc(NC(=O)NCc2ccccc2)cc1
Cc1nn(-c2ccccc2)c(C)c1C(=O)OCC(=O)Nc1ccccc1
Cc1ccc(Nc2nc(C)cc(C)n2)c(Br)c1
COc1ccc2nc(NC(=O)c3ccc(S(=O)(=O)N4CCCC(C)C4)cc3)sc2c1
Cc1cc(-c2ccccc2)cc(C)[n+]1-c1ccc(S(N)(=O)=O)cc1
Oc1c(C2OCCc3ccccc32)ccc2cccnc12
COc1cccc(C(=O)NCc2cccnc2)c1
Cn1cc(C(=O)NC(=S)Nc2ccccc2I)cn1
COc1ccc(Cl)cc1NC(=O)C1CCN(S(=O)(=O)c2ccc(F)cc2)CC1
CN(C)C(=O)CN1C(=O)C2CCC1CN(Cc1ccccc1C#N)C2
Cc1cc(F)ccc1-c1cc(C(=O)Nc2ccc(F)cc2)[nH]n1
Cc1ccc(-c2nnn(CCCSc3nc4ccccc4o3)n2)cc1
CCC(C)NC(=O)CN1C(=O)c2cccnc2Oc2ccc(C)cc21
Cc1ccc(NS(=O)(=O)c2ccc(C(=O)NCc3cccnc3)cc2)cc1
COc1cccc(-n2c(Cc3cc(O)nc(O)n3)nnc2SCC(=O)N2CCCC2)c1
O=C1OCC(OCCOC(=O)c2cc(Cl)ccc2Cl)=C1c1ccccc1
CC1(C)CC(=O)C=C(NNC(=O)c2ccccc2)C1
Cc1ccc(Oc2ccccc2F)c(CC(=O)O)c1
CC(C)=NNc1nc2c(c(=O)n(C)c(=O)n2C)n1C
COc1c(O)cc2oc(-c3ccc(O)c(O)c3)cc(=O)c2c1O
Cn1c(=O)ccn(Cc2ccccc2OCC(=O)Nc2ccccc2)c1=O
CC(=O)c1cc(C#N)c(SCc2ccc(F)cc2)nc1C
COC(=O)c1cc2c([nH]c3ncc(C)cc32)c(C2CCCCC2)n1
O=S(=O)(Cc1ccc(F)cc1)NCCc1nnc2n1CCC2
Cc1ccccc1CCCN1C(=O)CC2(CCSC2)C1=O
COc1cc(C=NNC(=O)c2ccc(CSc3nc4ccccc4[nH]3)cc2)ccc1O
CN(C)CCOc1ccc2c(ccc3c4c(nnc32)-c2ccccc2C4=O)c1
Cc1ccccc1OCC(=O)NCC(c1ccc(Cl)cc1)N1CCOCC1
CN(C)CCCCNc1ccnc2ccccc12
CN(C)CCOC(=O)COc1ccc(Cl)cc1
COc1ccc(-c2c(C)nn3c(NCCN4CCOCC4)cc(C)nc23)cc1OC
CC(C)N1C(=O)OC(C)(c2ccc(-c3ccc4ccccc4c3)[nH]c2=O)C1=O
Cc1occc(=O)c1OCc1ccccc1
CCN(C(=O)Nc1ccccc1)c1ccccc1
CC(C)CCN1CCN(CCCn2cccn2)CC1CCO
O=C(c1cc(-c2ccc(Br)cc2)on1)N1CCOCC1
CCOC(=O)CNCC1CCC2(CC1)OOC1(O2)C2CC3CC(C2)CC1C3
Cc1ccc(NC(=O)N2CCN(c3ccccc3F)CC2)c(C)c1
C=C(C)Cc1c(C)c(C#N)c2nc3ccccc3n2c1N1CCCCC1
CC(=O)Nc1ccc(C(=O)NC(=Cc2ccccc2)C(=O)N2CCCCC2)cc1
Cc1cccc(C(=O)Nc2c(-c3ccc(F)cc3)nc3ccccn23)c1
CC(=O)Nc1ccc(S(=O)(=O)NC2(C(F)(F)F)C(=O)NC(C)=C2C#N)cc1
O=C(c1ccccc1Cl)N(Cc1ccc(Br)cc1)N1C(=O)CCC1=O
Cn1nnc(O)c1C(=O)Nc1ccc(Oc2ccccc2)cc1
CC(C)OCCN1CCN(C(C)c2nc(C3CC3)no2)CC1
O=C(C=COC1=CC=C1)Nc1nc2ccc(Cl)cc2s1
Cc1ccc(OCC(=O)NCc2ccccn2)cc1
CCCCCCC1(C)SC(NC(C)=O)=NN1C(C)=O
CCN1CCN(c2nc(O)cc(Cc3ccccc3F)n2)CC1
Cc1cc(Nc2ccc(C#N)cc2)nc(-c2ccccc2)n1
Nc1ccc(Cl)cc1C(=O)c1ccccc1Cl
O=C(Nc1cc(Cl)ccc1Cl)C1Cc2ccccc2O1
Cc1ccc(NC(=O)CCCc2nnc3n(C)c(=O)c4sccc4n23)cc1C
NC(CC1CCCCC1)C(=O)N1CCCC1C(=O)NCC=Cc1c[nH]cn1
CCOC1COC2(CCCN(S(=O)(=O)c3cccnc3)C2)C1
CCOC(=O)c1cnc2ccc(Br)cc2c1O
CC(C)C(NC(=O)c1ccccc1Cl)C(=O)OCC(=O)NC(=O)NC1CCCC1
Cc1csc2nc(CNS(=O)(=O)c3ccc4c(c3)CCCC4)cn12
CCCCCCN(C1CCCCNC1=O)S(=O)(=O)c1ccc(Cl)cc1
COc1cccc(NC(=O)CSc2nnnn2C(C)C)c1
CCc1n[nH]c2c1C1(CCN(C(=O)OCc3ccccc3)CC1)C(C#N)=C(N)O2
COc1ccc(-c2cnc3c(-c4ccc(F)cc4)cnn3c2N)cc1
CCOc1c(C)cc(C#N)cc1CNCCCNc1cc(O)c2ccccc2n1
NC(=O)c1ccccc1-n1cc(-c2cccc(C(=O)O)c2)cn1
C=CCOc1ccc(C=CC(=O)NCCc2ccccc2)cc1
O=C(CC1CCC2(CC1)OOC1(O2)C2CC3CC(C2)CC1C3)N1CCNCC1
CN(c1nc2ccccc2c(=O)s1)S(=O)(=O)c1ccccc1
CC(C)CNC(=O)c1ccc(Cl)c(N)c1
O=C(Nc1ccc(C(=O)O)cc1)Nc1ccc(F)cc1F
COC(=O)C1=C(C)N=C(C)C(=C(O)OC)C1c1cccc(OCc2nonc2C)c1
Nc1ccc(-c2cn(Cc3cc(-c4ccccc4)no3)nn2)cc1
Cc1nn(CC(=O)N2CCCC2Cn2cccn2)c(C)c1Cl
COC(=O)C1=C(C)N=C(C)C(=C(O)OC)C1c1cccc(OCc2nonc2C(N)=O)c1
Cc1nc(N)nc(Nc2ccc(Cl)c(Cl)c2)n1
O=C(C=Cc1ccc(C(F)(F)F)cc1)N1CCC=C(Cl)C1=O
O=C(C(=O)N1CCc2ccccc2C1)c1cn(CC(=O)N2CCCC2)c2ccccc12
COc1ccc(N2CC(NC(=O)c3ccc4c(c3)OCO4)CC2=O)cc1
CC(N=C(S)Nc1ccc(S(=O)(=O)N2CCOCC2)cc1)C1CC2CCC1C2
Cc1noc(-c2ncn3c2CN=C(c2ccccc2)c2c(Cl)cccc2-3)n1
Cc1ccc(CCN2CC(C(=O)NCCCN(C)Cc3ccccc3)CC2=O)cc1
NS(=O)(=O)c1ccc(N=NC2Sc3nc4ccccc4n3C2=O)cc1
CCOC(=O)C(NC(=O)c1ccccc1F)(Nc1cc(C)on1)C(F)(F)F
CSc1ccccc1NC(=O)c1ccco1
CC12CCC3c4ccc(O)cc4CCC3C1CCC2NS(=O)(=O)c1ccccc1
COc1ccc(CCNC(=O)C2CCN(C(=O)c3ccc(F)cc3)CC2)cc1OC
O=C(NCCNCCO)c1cccc2ccc(-c3ccccc3)nc12
c1ccc(-n2cnnc2SCc2cn3ccsc3n2)cc1
Cn1c(=O)c2nc(-c3cccc(O)c3)[nH]c2n(C)c1=O
CCOc1ccc(C(=O)COC(=O)c2ccc(-n3cnnn3)cc2)cc1
O=C(NN=Cc1ccc(-c2ccc(Br)cc2)o1)c1ccc2c(c1)OCO2
COc1cccc(CCC2CCCCN2C(=O)c2cc(C)ccc2-n2nccn2)c1
Cc1cccc(N2C(=O)CC(c3ccc(F)cc3)C3=C2COC3=O)c1
Cc1ccc2nc3c(cc(C#N)c(=O)n3CCN3CCOCC3)c(=O)n2c1
CC(C)n1nc(C(=O)Nc2nc3ccccc3[nH]2)c2ccccc2c1=O
CC(N=c1c(NC(=O)c2ccc(C#N)cc2)c(O)c1=O)C(C)(C)C
COc1ccc(C(=O)NC2CC2)c(OC)c1
COc1cc(NCc2cc(OC)c(OC)c(OC)c2)ccc1-c1cnco1
COc1ccc(F)cc1-n1cnc(CCNC(C)=O)c1
CN1CCN(Cc2cnn3ccccc23)CC1
Cc1cccc2c(=O)cc(CSc3ccccc3NC(=O)C(C)C)[nH]c12
COc1ccc(C(C#N)(CCC#N)CCC#N)cc1OC
O=C(Nc1ccc(Br)cc1C(=O)c1ccccc1)c1ccccc1
COC12C(COC(N)=O)C3=C(C(O)=C(C)C(=NCCN4CCOCC4)C3=O)N1CC1NC12
CC(NC(=O)Nc1ccccc1F)c1ccccc1
O=C(c1ccc(=O)n(Cc2ccccc2)n1)N1CCN(CC=Cc2ccccc2)CC1
CN1CCC(NC(=O)c2cc(-c3cccc(Br)c3)nc3ccccc23)CC1
C=C(C)CSc1nnc(C(CCSC)NC(=O)OC(C)(C)C)o1
CCCOc1ccc2nc(NC(=O)OC)sc2c1
Cc1cccc(NC(=S)NC(=O)c2ccc(C(C)(C)C)cc2)c1
Cc1cccc(NC(=O)COC(=O)c2ccc3c(c2)OCO3)c1C
COc1cccc(C(=O)Nc2ccccc2C(=O)NCC2CCCO2)c1
COc1cc(OC)c(C2CC(c3cc4ccccc4nc3C)=NN2C(C)=O)c(OC)c1
COc1ccc(S(=O)(=O)Nc2cccc(S(=O)(=O)N3CCCCC3)c2)cc1
C#CCNCCc1cccc(OC(=O)N(C)C)c1
COc1ccc(NC(=O)CSCCc2ccccn2)cc1OC
Nc1c2c(nc3ccccc13)CCC(=Cc1cccc(F)c1)C2=O
Cc1ccc2cc(CCNC(=O)c3ccc4c(c3)OCO4)c(O)nc2c1
Cc1c(-c2cc[nH]n2)c(C(=O)Nc2ccccc2)nn1-c1ccccc1
Cc1cccc(NC(S)=NCc2ccccn2)c1
COc1cc(C2C3=C(O)OCC3=Nc3cc4c(cc32)CCC4)cc(OC)c1OC
CC1(C(=O)NC2CCCCC2)CCC(=O)N1Cc1cccnc1
N#Cc1c(NC(=O)Cn2nc(C(F)(F)F)c3c2CCCC3)sc2c1CCC2
CCCCCCCCCCCOC1=C(O)OC(C(O)CO)C1=O
CN(CCc1ccccn1)C(=O)CCc1nnc(CCCc2ccccc2)o1
Cc1cc(-c2ccc(C)c(S(=O)(=O)NCc3cccc(Br)c3)c2)on1
O=C(O)C1C(C(=O)O)C1(c1ccccc1)c1ccccc1
Cc1cc(C)nc(SC=CC(=O)c2ccc(F)cc2)n1
COc1ccc(CCNC(=O)CCC(=O)N2CCOc3ccc(Cl)cc32)cc1OC
Nc1ncnc2c1ncn2C=CC(=O)c1ccccc1
Cc1ccccc1NC(=O)c1ccccc1
COCCCNC(CC(=O)Nc1ccc(OC)cc1OC)C(=O)O
NCCNC(=O)COc1ccc(OCCNCC(O)COc2ccccc2)cc1
O=C(O)CN1C(=O)SC(=C2C(=O)Nc3ccccc32)C1=O
O=C(CNC(=O)c1cccs1)Nc1ncccc1O
Cc1c(C(=O)Nc2ccc(OC(F)(F)F)cc2)sc2nc3n(c(=O)c12)CCC3
Cc1cccc(-n2c(=S)[nH]c3c(oc4ccccc43)c2=O)c1
CCCCCCC1CC(C)(C(C)=NNC(N)=O)OC1=O
O=C(NCC(=O)N(CCO)CC1CCCO1)c1cc2cc(Cl)ccc2[nH]1
COc1cc2ccc3c4cc5c(cc4c[n+](C)c3c2cc1OC)OCO5
O=C(O)c1nn(CCCc2ccccc2)c2c1CN(C(=O)c1ccc[nH]1)CC2
NS(=O)(=O)c1ccccc1Nc1c2ccccc2nc2ccccc12
Cc1cc(NC(=O)CCN2CCCCC2Cn2cncn2)no1
CCOC(=O)C1=C(N)OC2=C(C(=O)CCC2)C1c1ccccc1OC
COc1ccc(C2C(C(=O)N3CCCCC3)CC(=O)N2c2ccc(OC)cc2)cc1
CCSCCC(=O)c1ccc(Cl)cc1
COc1ccc(C(NC(=O)CC(C)C)NC(=O)CC(C)C)cc1OC
O=C1C2C(C(=O)N1c1ccccc1)C1(c3ccccc3)CCC2(C(=O)c2ccccc2)O1
C[N+](C)(C)CCCCCC[N+]1(C)C2CCC1CC(OC(=O)C(CO)c1ccccc1)C2
CCCC(c1nnnn1Cc1ccc(OC)cc1)N1CCN(C(=O)c2ccco2)CC1
O=C(CC(CCCCC(=O)Nc1ccccc1)c1ccccc1)NO
Sc1nnc(-c2ccccc2)c2ccccc12
CCCC(=O)Nc1cc2c(cc1C(=O)c1ccccc1)OCCO2
COc1ccc(-c2ocnc2C(=O)N2CCN(Cc3cccnc3)CC2)cc1
COC(=O)c1ccc(Cn2nc(-c3ccc(C)cc3)ccc2=O)cc1
CCOc1ccccc1NC(=O)C1=C(C)Nc2ncnn2C1c1ccccn1
Cc1nc2sc(C(c3ccccc3)N3CCN(c4ccccc4F)CC3)c(O)n2n1
c1ccc(OC2CCCCC2N2CCOCC2)cc1
CCCOCc1cn(-c2cc(Cl)cc(Cl)c2)nn1
COc1ccc(-n2c(SCC(=O)O)nc3sc4c(c3c2=O)CCC4)cc1
COc1cc2c(cc1OC1CCCC1)CN(C(=O)c1ccccc1)CC2
COc1ccc(-c2nc(CNC(=O)NC3CCCCC3)c(C)o2)cc1
Cc1cc(O)ccc1CC(N)C(=O)NC1CCNc2ccc(Cc3ccccc3)cc21
CC1N(CC2CC2)C(=O)COC12CCN(C(=O)c1ccncc1)CC2
COc1cccc(-n2c(S)nnc2CNC(=O)OC(C)(C)C)c1
COC(=O)C(CC(=O)O)(CC(=O)O)NC(=O)COc1ccccc1
COc1ccc(-c2c(C)nn3c(C(F)(F)F)cc(C)nc23)cc1OC
CC(=O)N(C)C1CC(N2CCc3c(-c4cnc(N)nc4)nc(N4CCOCC4)nc32)C1
COc1cc(CNc2ccc(S(N)(=O)=O)cc2)ccc1OCc1ccccc1F
O=C(CCN1C(=O)C2C3C=CC(C3)C2C1=O)Nc1ccc2c(c1)OCO2
Cc1nn(Cc2ccccc2Cl)c(C)c1CN(C)CC(O)CCOc1ccc(F)cc1
CCOC(=O)c1ccc(NC(=O)NCCOCCn2c(=O)oc3ccccc32)cc1
CCCCc1ccc(-n2nnc(C(=O)Nc3ccccc3F)c2C)cc1
Cc1sc2nc(C3CC3)nc(NCCNS(=O)(=O)c3ccccc3)c2c1C
Nc1ccc(N2CCCCC2)c(Cl)c1
Cc1cc(C)nc(NS(=O)(=O)c2ccc(N3Cc4ccccc4C3=O)cc2)n1
Cc1ccc(SC2=NS(=O)(=O)c3ccccc32)c(C)c1
COc1ccc(C(=O)O)cc1S(=O)(=O)Nc1ccc2c[nH]nc2c1
CCn1c2ccccc2c2cc(CNCc3ccccn3)ccc21
COc1ccc(-c2ccc(C(=O)NCCN3CCOCC3)c3occc23)c(C)c1
CCc1cccc2c(C(=O)CSc3nnc(-c4ccncc4)n3C)c[nH]c12
NC(=O)c1ccc(-n2c(CCC(=O)O)ccc2-c2cccs2)cc1
COc1cc(O)c2c(-c3ccc(OC)c(O)c3)cc(=O)oc2c1
CCCCc1ccc(NC(=O)C2CCCC2)cc1
COc1cc2c(c3c1OC(C)(C)CC3=O)CC(C)OC2=O
COc1ccc(CCNC(=O)NC2CCCCC2)cc1OC
O=C(NCc1cccc(Cl)c1)C1CCN(S(=O)(=O)c2ccc(F)cc2)CC1
O=C(CCc1nnc(-c2ccc(-c3ccccc3)cc2)o1)N1CCCCC1
CC1CN(C(=O)c2cccc(Oc3ccccc3)c2)CC(C)O1
CCCCN(C(=O)c1ccncc1)c1c(N)n(CCC)c(=O)[nH]c1=O
N#Cc1ccccc1CNc1ccc2ncc(C#N)c(NC3CCCC3)c2c1
Cc1cc(-c2nnc(S)n2N=Cc2sccc2C)[nH]n1
O=C(c1ccon1)N1CCc2ncnc(NCc3cccnc3)c2CC1
CS(=O)(=O)c1ccc(C(=O)N2CCCC(n3cccn3)C2)cc1
CCN(c1cc(C)cc(C)c1)S(=O)(=O)c1cc(C(=O)O)cs1
O=C(O)CN1C(=O)C(NC(CSCCc2ccccc2)C(=O)O)CCc2ccccc21
CCC(C)c1c(O)nc(SCC(=O)N2CCCCC2)nc1O
COc1ccccc1Nc1nc(-c2ccc3c(c2)NC(=O)CO3)cs1
CC(C)CN1COc2cc3c(cc2C1=O)OC1CCCN1C3=O
CCN1C(=O)C2(C(C#N)=C(N)Oc3c2c(C)nn3-c2ccccc2)c2ccccc21
CSc1ncc(CN(C)C(C)c2cccnc2)cn1
COC(=O)c1ccc(Cc2csc(NC(Cc3ccccc3)C(=O)O)n2)cc1
CCSc1ccccc1C(=O)Nc1nc(O)c2ccccc2n1
COc1cc2ccccc2cc1C(=O)NC(=S)Nc1cc(C(=O)O)ccc1C
CN1CCCN(C(=O)C2CCC(C(=O)N3CCCN(C)CC3)CC2)CC1
O=c1cc(O)[nH]c(=O)n1C1CCCCCC1
CN1CCCN(C(=O)NCc2ccccc2Cn2cncn2)CC1
Cc1noc(C2CCN(Cn3cc(Cl)cn3)CC2)n1
Cc1ccc(Nc2nccc(Nc3ccc4c(C)n[nH]c4c3)n2)cc1F
CC(=O)c1ccc(S(=O)(=O)Nc2cccc(-c3ccc(N4CCOCC4)nn3)c2)cc1
COc1ccc2nc(O)c(CN(C(=O)C3CCCO3)c3ccc(C)cc3)cc2c1
COc1ccc(Cn2c(-c3nonc3NC(C)=O)nc3ccccc32)cc1
Cc1cnc(C(=O)N2CCCN(Cc3csc(C)n3)CC2)cn1
CSc1c(C#N)c(N)nc2c(C#N)c(N3CCOCC3)nn12
CC(C)(C)NC(=O)Cn1ccc(=N)c2ccccc21
Cc1cc(C(C#N)c2nc3ccccc3s2)nc(Cl)n1
COc1ccccc1NC(=O)CCn1c(=O)c2cccn2c2ccccc21
Cc1noc(C)c1COc1ccccc1C(=O)NNC(=O)c1ccccc1
COc1ccc(NC(=O)c2cnn(-c3ccc(C)c(C)c3)c2C2CCNCC2)cc1OC
O=C(C[N+]12CCC(CC1)C(OC(=O)C1(C3=CC=CC3)CCCCCC1)C2)Nc1cc[nH]n1
CC(C)NC(=O)NC(=O)CSc1ncc(C(F)(F)F)cc1Cl
O=C(CC(C(=O)O)N1CCOCC1)Nc1ccc(Cl)cc1
Cc1noc(C)c1CN1CCn2cc(CN3CCCC3)nc2C1
COc1ccc(C2C(C(=O)c3cccs3)=C(O)C(=O)N2c2cccc(C)n2)cc1
CCC(C)(C)NC(=O)c1ncn2c1CN(C)S(=O)(=O)c1ccccc1-2
O=S(=O)(CCN1CCCC1)NCc1ccccc1
CC(C)(C)C(=O)CSc1nc2cc(Br)c[nH]c-2n1
Cc1c2c(nc3sc4c(N)ncnc4c13)CCCC2
CCOc1cc(C=O)ccc1OCC(=O)N1CCCC1
CCN(CC)C(=S)SCC(=O)NC12CC3CC(CC(C3)C1)C2
Cc1ccsc1C=NNC(=O)Cn1cnc2ccccc21
CCc1cc2c(s1)N1Cc3ccccc3C(C(=O)c3ccc(F)cc3)=C1NC2=O
CC(C)c1ccc(NC2CCCN(C(=O)c3ccc4nccnc4c3)C2)cc1
CCOC(=O)c1[nH]c2ccc(C(=O)OC)cc2c1C(=O)OCC
COc1ccc(-c2ccnc(N(C)C)c2)cc1OC1CCCC1
N#Cc1cccc(C=CC(=O)CC(=O)C=Cc2ccc(O)c(O)c2)c1
Cc1c(CBr)n2c(CBr)c(C)c(=O)n2c1=O
COc1ccc(NC(=O)N(CCO)Cc2ccsc2)c(OC)c1
Cc1noc(C)c1C(=O)N1CCOC2(COCCN(C(C)C)C2)C1
COC(=O)c1cccn1C1CCN(Cc2cccc(C(N)=O)c2)CC1
CN(C)CCN(Cc1cc2cc3c(cc2nc1O)OCCO3)C(S)=NCC1CCCO1
CC(C)(C)C(=O)NC1(C(F)(F)F)NC(=O)N(c2ccccc2F)C1=O
CCn1nccc1C(=O)N1CCCCC1CCc1ccc(O)cc1
CCCc1cc(-c2ccccc2)cc(CCC)[n+]1-c1ncc[nH]1
O=C(Nc1ccc(F)cc1F)c1cnn(-c2ccc(F)cc2)c1-n1cccc1
Cc1ccccc1C(=O)N1CCN(c2ccc(NC(=O)c3ccco3)cc2)CC1
O=C(NC1CCCCC1)NC1CCCc2c1cnn2CCO
COC(=O)Nc1ccc(S(=O)(=O)Nc2cc(OC)nc(OC)n2)cc1
O=C(Oc1ccccc1)N1CCCC2(CCN(c3ccccn3)C2)C1
O=C(CN1C(=O)CCC1=O)Nc1nc2ccc(Br)cc2s1
CN(CCC(=O)N1CCN(c2ccncc2)CC1)S(=O)(=O)c1cccc2nsnc12
CCn1c(C=Cc2ccc(O)c(O)c2)nc2ccccc2c1=O
CC1(O)CCC2C(=CC1CO)CCC1C(C)(CO)CC(O)CC21C
CCc1ocnc1C(=O)N1CCOC(CCCC(C)C)C1
C=C1C(C)=C(C#N)C(=O)N1c1nccs1
Oc1cnnc(SCc2ccc(Br)cc2)n1
CC(=O)Nc1c(Cc2cccc3ccccc23)cc(=O)n2c1SCC2C(=O)O
CC(=O)c1ccc(N2CCN(CC(O)COCc3ccco3)CC2)cc1
O=C(c1ccccc1)N1CC#Cc2ccccc2C#CCC1
CCOc1ccc(S(=O)(=O)N2CCNC(=O)C2)cc1
Cc1cccc(C(C)Nc2ncnc3[nH]c(-c4ccc(O)cc4)cc23)c1
CC1(CCC(=O)N2CCC(n3cc(C4(O)CCCC4)nn3)CC2)CC1
O=C(NCc1ccc(F)cc1)C1CCC(CNS(=O)(=O)c2cccs2)CC1
CCCOCCN(C(=O)CCl)c1c(CC)cccc1CC
CCOC(=O)Cn1c(CN2CCOCC2)nc2c1c(=O)n(C)c(=O)n2C
O=C(COC(=O)c1nc(Cl)ccc1Cl)NCc1ccc(Cl)cc1Cl
CCCCOC(=O)Nc1ccc(S(=O)(=O)Nc2cc(C)nc(C)n2)cc1
CCN(C(=O)c1ccc2c(=O)n3c(nc2c1)CCCCC3)c1cc(C)ccc1C
S=c1sc2c(N3CCN(Cc4ccccc4)CC3)ncnc2n1-c1ccccc1
CCCN1CCN(C2CCCCC2NS(=O)(=O)c2ccccc2)CC1
CCOc1ccc(N(CC(=O)O)S(=O)(=O)c2cccnc2)cc1
CCOc1cc(CN2CCN(C(=O)c3ccco3)CC2)ccc1OC
CN(CCO)C(=O)C(NC(=O)OCc1ccccc1)c1cccc(NC(=O)CCl)c1
Cc1ccccc1C(=O)NCCCNC(=O)c1ccco1
Oc1nc2cc(Cl)c(Cl)cc2o1
CCCNC(=S)Nc1cc(-n2cccn2)ncn1
NC1(CNC(=O)CC2CCC3(CC2)OOC2(O3)C3CC4CC(C3)CC2C4)CC1
Cc1cccc(N2C(=O)C(CC(=O)Nc3cccc(F)c3)N(Cc3cccs3)C2=O)c1
CCOC1OC2OC3(C)CCC4C(C(F)F)CCC(C1C)C24OO3
Cc1ccccc1C(O)c1ccnc(Nc2ccc(C#N)cc2)n1
O=C(Nc1cccc2ncccc12)c1ccccc1Cl
CC(CN(C)C)Nc1c2ccccc2[n+](C)c2c1[nH]c1ccccc12
O=C(CC1CCC2(CC1)OOC1(O2)C2CC3CC(C2)CC1C3)NCCS(=O)(=O)O
O=C(CN1C(=O)c2ccccc2S1(=O)=O)NCCSCc1c(F)cccc1Cl
Clc1ccc(C2(NCc3noc(C4CC4)n3)CCC2)cc1
COc1ccc(Br)cc1-c1nc(CNC2CCN(Cc3ccccc3)C2)co1
O=C(CSC1=NCCS1)NC1CCCCC1
NC(=O)C1CCN(CC(=O)N(Cc2ccccc2)Cc2nccs2)CC1
Cc1cc(C(=O)OCC(=O)NC(C)c2ccccc2)c(C)o1
Cc1c(NC(=O)Nc2nccs2)c(=O)n(-c2ccccc2)n1C
Cc1ccc(NS(=O)(=O)c2ccc3c(c2)CC(=O)N3)cc1C
CC(CC(=O)Nc1ncn(CC(=O)NCc2ccccc2)n1)C1CC1
O=C(Nc1ccc2c(c1)Cc1ccccc1-2)c1ccc(Br)o1
Cc1ncccc1N1CC(C(=O)NCc2ccc(F)c(F)c2Cl)N(C)C1=O
COc1ccc(NC(=O)c2cc(-c3cc(F)ccc3OCC3CCCO3)[nH]n2)c(C)c1
NC1CCN(c2cnc3c(O)ccc(C(=O)O)c3c2)C1
O=C(NN=Cc1ccccc1OC(F)F)c1cccc(S(=O)(=O)N2CCCC2)c1
CS(=O)(=O)N1N=C(c2ccc3nccnc3c2)CC1c1ccccc1
Cc1cccc(C(=O)NNC(=S)NC(=O)c2ccccc2)c1
N=C(NC1=NC(CC(=O)Nc2ccc(Cl)cc2)C(O)=N1)Nc1ccccc1
COc1ccc(NC2=C(C(C)=O)C(c3ccc(OC)cc3)C(C(C)=O)C(C)(O)C2)cc1
O=C1C2C3C=CC(O3)C2C(=O)N1N=Cc1ccc2c(c1)OCO2
Cc1ccc(CSCC(=O)NN=Cc2cccc(OC3CSC3)c2)cc1
COc1ccccc1NC(=O)C1=C(C)Nc2nnnn2C1c1ccccc1OC
CSc1[nH]nc(NC(=O)c2cccnc2)c1C#N
CC(=O)Nc1cccc(-c2cc(NC(C)=O)c3ncc(-c4ccc(F)cc4)n3c2)c1
Cc1ccc(CSc2nnc(C)c(O)n2)cc1
COCCN1CCOCC12CCN(c1cnccn1)CC2
COC(=O)c1scc(-c2ccc(NC(=O)c3ccc(C#N)nc3)cc2)c1OC
CC(C)c1nc(C(=O)NCC2C3CN(C4CCOCC4)CC23)n2ccccc12
O=C(O)CCCSc1nc2ccccc2s1
O=C(NNS(=O)(=O)c1ccc(F)cc1)C1CC(c2cccnc2)=NO1
NC1CN(C(=O)c2cnc3ccccc3n2)C(=O)C1C(=O)N1CCCC1
Cc1c(NC(=O)c2cc(-c3cccs3)on2)c(=O)n(-c2ccccc2)n1C
Nc1nc(NCc2cccc(Cl)c2)nc2ccccc12
CSc1c(CN2CCN(C)CC2)c2ccccc2n1C
COc1ccc(N=NC(=O)NC(CC(C)C)C(=O)NCC(=O)O)cc1
CCOc1ccccc1N(CC(=O)Nc1cccc2ccccc12)S(C)(=O)=O
NC(Cc1ccccc1)C(=O)N1Cc2ccccc2CC1c1nc(-c2ccccc2)c[nH]1
CC(C)(C)OC(=O)NC(CC(=O)OCc1ccccc1)C(=O)O
O=S(=O)(NCCCCCc1c[nH]cn1)c1ccc(OC(F)(F)F)cc1
CCOC(=O)c1[nH]c(C)c(CCC(=O)NCc2ccccc2C)c1C
O=C(NCCc1ccccc1)C1CCN(C(=O)NCc2ccccc2)CC1
CCOC(=O)c1c(C)[nH]c(C(=O)C(C)OC(=O)C2=COCCO2)c1C
CN(CC(=O)N1CCCC1)S(=O)(=O)c1cc(Cl)ccc1Cl
Cc1cc(-c2ccccc2)nc2cc(C(=O)NCc3ccco3)nn12
OC(c1ccc(C(F)(F)F)cc1)(c1cncnc1)c1ccccc1Cl
CCCn1cc(SCC(=O)Nc2nnc(C)s2)c2ccccc21
CCCCC(=O)NS(=O)(=O)c1ccc(N=NN2CCCCC2)cc1
CCC(=O)Nc1nc(-c2ccccc2)nc(SC)c1C(C)=O
Cc1ccc(NCC2(C)CC(O)CC(C)(C)C2)cc1S(N)(=O)=O
CCOC(=O)c1ccc(N2C(=O)CC(Sc3nc(O)c(CC)c(O)n3)C2=O)cc1
O=C(CN1CCN(S(=O)(=O)c2ccc(F)cc2)CC1)NC1CCCC1
CN(CCO)c1c(-c2ccccc2)c2ccccc2[nH]c1=O
O=C(CCC1CCCC1)NCCCN1CCOCC1
O=C(NCCCN1CCOCC1)c1ccc(-c2ccccc2)[nH]c1=O
COc1ccc(N(C)C(=O)c2cc3c(s2)-c2ccccc2S(=O)(=O)C3)cc1
COc1ccc(NC2=C(C)C(=O)c3ccccc3C2=O)cc1
CN(c1ccc(C(O)(c2cccs2)C(F)(F)F)cc1)S(=O)(=O)c1ccccc1
CN(CC(=O)N1CCN(Cc2ccccc2)CC1)S(=O)(=O)c1ccc(F)cc1
CCc1cc2c3c(cc[n+]2nc1CC)c1ccccc1n3CCCBr
CC(C)Nc1nnc(SC(C)C(=O)Nc2ccc(Cl)cn2)s1
C=CC1OC(CCCOC(=O)C(C)(C)C)OC1CC
CCN(CC)CCNC(=O)c1cc2c(=O)n(CC)c3ccccc3c2s1
CCOc1ccc(C=NNC(=N)N)cc1
O=C(NC1CC1c1ccccc1)N1CCC(Oc2cccc(Cl)c2)CC1
COc1ccc(NCc2nc3cc(Cl)ccc3c(=O)n2C)cc1
CC(C)c1c(C(=O)NN=Cc2cccs2)nnn1-c1nonc1N
CCN(Cc1ccncc1)C(S)=Nc1ccc(Cl)cc1
Cc1nc2ccc(NC(=O)N3CCCCC3)cc2s1
C=C1CCC2C(C)(C(=O)O)CCCC2(C)C1CCC1=CCOC1=O
c1ncn(C23CC4CC(CC(C4)C2)C3)n1
CNc1ccc(-c2nc3cc(F)ccc3s2)cc1
Cc1ccc(SCC(=O)NCCCN2CCOCC2)cc1
CCS(=O)(=O)N1CCC(NCC2CNc3cc(C)nn3C2)CC1
COc1ccc(C(=O)NN2CCOCC2)cc1OC1CCCC1
COc1cc(C(=O)N2CCN(S(=O)(=O)c3ccc(F)cc3)CC2)cc(OC)c1OC
O=C(O)c1ccc(C=Cc2cc(Br)c(O)c(C(=O)O)c2)cc1O
Cc1ccc(-c2nnc(Nc3ccc(C(N)=O)cc3)c3ccccc23)cc1S(N)(=O)=O
COc1cc(-c2nnc(NC(=O)CCS(=O)(=O)c3ccccc3)o2)cc(OC)c1OC
CCOc1ccc(-n2nc3c(N4CCC(F)C4)nnc(C)c3c2C)cc1
CCCCOC(=O)c1cc(O)c(O)c2oc3cc(=[N+](C)C)ccc-3nc12
CC(=O)NNc1nc(C)c(C(C=Cc2ccccc2O)=NNC(=O)c2ccncc2)s1
Cc1cnc(-c2nc(NC3CC3)ncc2-c2cc(C)no2)cn1
CC(C)N1C(=O)c2ccc(-c3cc(-c4ccc(F)cc4)no3)cc21
CC(=O)c1ccc2c3c(cc(C)c2c1)CCCC3
Cc1c(Cl)cccc1NC(=O)Cn1nnc2sc3c(c2c1=O)CCCC3
COc1ccc2[nH]c(SCC(=O)Nc3ccc4[nH]c(O)nc4c3)nc2c1
Cc1cccc(OC2CCN(c3ncc(C#N)cc3Cl)CC2)n1
NS(=O)(=O)c1ccc(N=Cc2cc(Br)cc(Br)c2O)cc1
CC(=O)Nc1ccc(OCc2n[nH]c(=S)n2Cc2ccccc2)cc1
Cc1c(C)c2cc(Cl)c(O)c(CN3CCN(C)CC3)c2oc1=O
CC(NC(=O)c1[nH]cnc1C(=O)Nc1ccc(Cl)cc1)c1ccccc1
Cc1noc(C=CN(C)C)c1S(=O)(=O)N1CCC(C(=O)NC(C)C)CC1
CCCN1CCC(NC(=O)Nc2ccc(F)cc2F)CC1
Cc1ccc(S(=O)(=O)N2C(=O)CCC2C(=O)Nn2cnnc2)cc1
NC(=O)c1cc(Cc2ccccc2)sc1NC(=O)c1ccco1
COc1cc2c(cc1OC)C1CN(C(=O)C3CCCCC3)CC(=O)N1CC2
Nc1ccccc1-c1nnc(-c2ccccc2N)o1
O=C1C2CCC(C2)C1CN1CCOCC1
CC(=O)N1CCN(S(=O)(=O)c2cccc(C(=O)OCc3cccc(F)c3)c2)CC1
COc1ccc(Nc2nc3ccccc3c(=O)o2)cc1
COc1cc(CNC(=O)c2cc(Cl)ccc2F)ccn1
C=CCSC1=CC(=O)C(NC2CCC(N)CC2)=CC1=O
CN(CCCN1CCOCC1)C(=O)c1cc(COc2cccc(C(F)(F)F)c2)on1
Cc1ccc(-n2c(C)nnc2SCC(O)COCc2ccco2)cc1
CC(C)CCn1c(=O)c2sccc2n2c(CCCC(=O)NC(C)C)nnc12
COc1ccc(S(=O)(=O)Nc2cc3c4c(c2)CC(=O)N4CCC3)cc1
CC(=O)Nc1ccc(C(=O)OC2CCOC2=O)cc1
CNS(=O)(=O)c1cc(S(=O)(=O)NC)c2cccc3c2c1NC3=O
O=C(CCl)Nc1ccc(Cl)cc1NS(=O)(=O)c1cc(F)cc(F)c1
COc1ccc(N(Cc2ccccc2)Cc2ccccc2)cc1
CN(Cc1ccccc1)S(=O)(=O)c1nnc(NC(=O)c2ccccc2F)s1
Cc1ccoc1C(=O)Nc1ccc(N2C(=O)c3cccc(F)c3C2=O)c2ccccc12
O=C(CNC(=O)C1Cc2ccccc2CN1)Nc1ccc2c(c1)OCO2
O=C(Oc1cccc(O)c1)c1ccccc1
COC(=O)C(Cc1ccccc1)NC(=O)C(CC(=O)O)NC(=O)Nc1ccc(C#N)cc1
Cc1ccc(NC(=O)c2cc(-c3cccs3)on2)cc1
Cc1nn2cnnc2c(C)c1CCC(=O)Nc1nnc(C(C)C)s1
O=C(NCC(=O)N1Cc2ccccc2C1)Nc1ccc2cnccc2c1
c1ccc(Nc2cc3[nH]c(-c4cccnn4)nc3cn2)nc1
Cc1oc(-c2ccccc2NC(=O)c2cccnc2)nc1CNC(=O)C1CCCCCN1C
CCC(=O)NCCCCCCNC(=O)CC
COc1ccc(C(C)NC(=O)Cc2ccc(Cl)cc2)nc1
COC(=O)Cn1c(O)c(N=NC(=O)CNC(=O)c2ccncc2)c2ccccc21
COCC(NC(C)=O)C(=O)NCc1ccccc1
Cc1ccc2oc(C(=O)N3CCCC(c4noc(C)n4)C3)cc2n1
O=C(O)C1C2CCC(C2)C1C(=O)Nc1ccccc1
CC(C)(C)OC(=O)N1CCN(C(=O)NC23CC4CC(CC(C4)C2)C3)CC1
CC1(C)C(=O)N(C2CCc3ccccc32)c2nc(Nc3cccnc3)ncc21
CN1CCCCC1c1ccc(-c2cccnc2)nc1
COc1ccc(C)cc1CSCCn1nc2ccccn2c1=O
COc1ccc(N2CC(C(=O)Nc3ccncc3)CC2=O)cc1
CC(=O)Nc1cccc(Oc2ccc(-c3noc(C)n3)cc2)c1
COc1ccc2nc(C)cc(Nc3ccc(Cl)cc3)c2c1
CCCCNC(=O)OC#CCI
Cc1ccccc1-n1c(=O)n(Cc2ccccc2)c(=O)c2[nH]cnc21
CC(C)C(C)N(C(=O)Cn1nc2n(c1=O)CCCCC2)C1CC1
O=C(NCc1ccccc1)c1cccc(NCc2c[nH]c(-c3ccncc3)n2)c1
Cc1nnc(NC(=O)C2CCCN2S(=O)(=O)c2ccc(Cl)cc2)s1
CCOC(=O)C1(Cc2ccccc2)CCCN(Cc2ccc(OCC)c(CO)c2)C1
Cc1c(C)c2cc(Cl)c(OCC(=O)NCCCn3ccnc3)cc2oc1=O
Cn1c(=O)c(-c2cccc(Cl)c2)nc2cncnc21
CCOC(=O)C(=O)Nc1ccc2c(c1)-n1cc(C(=O)OC)nc1CO2
CCCCn1c(N)c(N(CC)C(=O)c2c(CC)noc2C)c(=O)[nH]c1=O
CCn1c(Oc2cccc(Br)c2)nc2c1c(=O)n(C)c(=O)n2C
CC(C)(C)c1ccc(CCC2OCC(C[N+]3(C)CCOCC3)O2)cc1
C=CCCCOC(=O)C(CC)N(C)C(=O)n1ccnc1
CCOc1cc(-c2cc(-c3ccccc3)nc(N)c2C#N)ccc1O
COc1ccc2c(c1)CN(c1cc(Cl)ccc1C(=O)O)C2=O
CC(C)(C)c1noc(CCC(=O)N2CCN(Cc3ccco3)CC2)n1
Cc1oc(=O)oc1COC(=O)C1CCC(CN)CC1
Cc1cccc(-c2nnc(NC(=O)C3CC3)s2)c1
Oc1c(F)cc(-c2cnc3[nH]ccc3c2-c2ccc(N3CCOCC3)cc2)cc1F
CCCNC(=O)C1(C)CCN(C(=O)c2ccc3sccc3c2)C1
CCOC(=O)c1[nH]nc(C(=O)c2ccc(Br)cc2)c1O
O=C(NCc1ccccn1)C12COCC1CN(Cc1cccnc1)C2
Cc1cc(NC(=O)CSc2nc3c(c(-c4cccnc4)c2C#N)CCC3)no1
O=C(NCCc1c[nH]c2ccccc12)C(=O)c1c[nH]c2cc(F)ccc12
CC(C)C(=O)Nc1cccc(C(=O)Nc2ccccn2)c1
Cc1nn(C)cc1CN1CCC(C2Nc3ccccc3S(=O)(=O)N2)CC1
Cc1nc2c(c(N(C)C)n1)CCN(C(=O)CN1CCC(O)CC1)C2
Cc1ccc(C)c2sc(NC(=O)CN3C(=O)CCC3=O)nc12
CC=CC(=O)Nc1cccc(CN2CCC(C(=O)NC(C)(C)C)CC2)c1
Cc1cc(C)cc(C(=O)NCC(c2ccc(N(C)C)cc2)N2CCCC2)c1
CSc1ccc(CCNC(=O)NCc2noc3ccccc23)cc1
CCOC(=O)CNC(=O)CSc1nnc(NC(=O)c2ccccc2Cl)s1
CCn1c2ccccc2c2cc(NC(=O)N3CCCCC3)ccc21
O=C(c1ccccc1)c1cccc(Cn2nc(C(=O)O)c3ccccc32)c1
CCc1ccsc1C(=O)N1CCCN(Cc2cscn2)CC1
Nc1c2c(O)nc(O)cc2nn1CCO
CNS(=O)(=O)c1ccc(NC(=O)c2ccoc2C)cc1
COc1cc(C=CC(=O)O)ccc1OS(=O)(=O)c1c(C)cc(C)cc1C
CCCCc1c(O)n(-c2ccccc2)c(SCC(=O)c2ccccc2)nc1=O
COc1ccc(C2CC(=O)C(C=NCCN3CCOCC3)=C(O)C2)cc1
O=C(CSc1nc2ccccc2s1)NCc1ccc(F)cc1
CC(C)CC1CN=C(Nc2ccccc2)N1CCC1CCCC1
Brc1ccc2c(c1)OCCOCCOCCOCCOCCOCCO2
COc1ccc(NC(=O)NCc2cccc(-c3ccccc3)c2)cc1OC
CCOc1ccc(NC(c2ccccc2)P(=O)(OC)OC)cc1
COC(=O)c1ccc(Cl)cc1NC(=O)N1CC2CCCN2c2ccccc21
COc1ccc(-n2sc(=O)n(C3CCCCC3)c2=O)cc1
CCCc1nc(SCC(=O)N2CCOCC2)c2c(C)c(C)sc2n1
CCn1cc(CN2CC3CCCN3CC2C)c(C)n1
O=C(NC1CCOCC1O)c1cn(Cc2ccc(-c3cc[nH]n3)cc2)c2cccnc12
C=CCN(CC=C)C(=O)c1ccc(OC2CCN(C(C)=O)CC2)c(OC)c1
CC1OC(=O)c2[nH]cc3nc4ccccc4c-3c21
O=C(NCCCN1CCCC1=O)Nc1ccccc1F
COC(=O)CN1C(=S)N(c2ccc(OC)cc2)C(=O)C1CC(=O)Nc1ccc(F)cc1
CC1(CC(=O)NCc2ccc(-n3cccc3)cc2)CC2(CCCCC2)OO1
O=C1CC2(CCCc3ccccc32)OC(O)=C1SCCc1ccccc1
CCN(CC)S(=O)(=O)c1ccc2c(c1)c(=O)c(C(=O)NCc1ccccc1)cn2C
O=C(NCC(F)F)c1cc(-c2ccccc2)nc2ncnn12
CC1=NN(C(=O)CC(=O)Nc2ccccc2)C(=O)C1N=Nc1ccc(C(=O)O)cc1
Cc1csc2c(NCCCN3CCOCC3)ncnc12
CCCN(CCC)S(=O)(=O)c1ccc(C(=O)N2CC3CCC(CC3)C2)cc1
Oc1nc2c(Cl)ncnc2n1C1CC2CCC1C2
CC(C)c1noc(CN2CCN(C(=O)c3cc(Cl)ccc3F)CC2)n1
N#CSCCOc1cccc(Oc2ccccc2)c1
N#Cc1ccccc1OCC(=O)NCc1ccccc1CN1CCCC1
CCS(=O)(=O)c1ccc2nc(-c3ccc(-c4ccccc4F)cc3)[nH]c2c1
Cn1c(SCC(=O)N2c3ccccc3CCc3ccccc32)nnc1-c1ccc(O)cc1
Cc1noc(C)c1CN1CCC2OC(C(=O)N3CCCC3)CCC21
CS(=O)(=O)N1CCc2cc(NS(=O)(=O)c3ccc4[nH]c(=O)oc4c3)ccc21
O=C(CSc1nc2cc(Cl)ccc2[nH]1)NCc1ccco1
COc1cc(NC(=O)COC(=O)C2CSC3(C)CCC(=O)N23)cc(OC)c1OC
Cc1cc(C)c(OCC(=O)OCC(=O)N2c3ccccc3CC2C)c(C)c1
NC(Cc1ccc(I)cc1)C(=O)N1CCSC1
C=CCn1c(SCC(=O)Nc2cccc3ccccc23)nc(=O)c(CC)c1O
CC(=O)Nc1ccc(S(=O)(=O)NCc2csc(-c3cccnc3)n2)cc1
COc1ccc(N2CCc3c(NS(=O)(=O)c4ccc(F)cc4)n[nH]c3C2=O)cc1
FC(F)(F)c1cccc(N2CCN(Cc3nnc(-c4ccccc4)o3)CC2)c1
Cc1cc(C)c(N=C(S)N2CCC(N(C)CC3CCCO3)CC2)c(C)c1
COCCNC(=N)CCCCCCCCCCCCC(=N)NCCOC
Cc1cccc(CCNC(=O)C2CCC(=O)N(Cc3ccc(Cl)cc3)C2)n1
COc1ccc(NS(=O)(=O)C=Cc2c(OC)cccc2OC)cc1
CC(=O)Oc1ccc(C(=O)Nc2ccccc2C(=O)N2CCCCC2)cc1
CC(=O)Nc1sc(C)c(C)c1C(=O)OCC(=O)NCc1ccccc1
CCc1ccc(S(=O)(=O)c2nnn3c2nc(NC2CCCC2)c2sccc23)cc1
Cc1noc(NC(=O)N2CCC3(CC2)CC(c2ccc(OC(F)(F)F)cc2)CO3)c1C
Cc1ccc(-c2nc(C#N)c(NCC3CCCO3)o2)cc1
CC(NC(=O)Cc1cccs1)c1ccncc1
CC(=O)Nc1ccc(CC2CN=C(N)N=C2N)cc1
O=C(CCCN1C(=O)C(=Cc2ccco2)SC1=S)Nc1cccc(C(=O)O)c1
COc1ccc(OC)c(Sc2ccc3nnc(-c4cccnc4)n3n2)c1
O=C(Cc1nc2ccccc2s1)NC12CC3CC(CC(C3)C1)C2
O=C(NCc1ccc(Cl)cc1)C1=Cc2cc(Br)ccc2OC1
Cc1ccc2cc3cc(C(=O)N4CCN(Cc5ccccc5)CC4)sc3nc2c1
Cn1c(C=Nn2cnnc2)nc2ccccc21
O=C(COc1ccc(S(=O)(=O)N2CCOCC2)cc1Cl)NCC1CCCO1
COc1ccc(N2C(=O)C(=Cc3ccc(O)c(C)c3)OC2=S)cc1
Cc1nc(N2CCNC(=O)CC2)c2c(CC(C)C)csc2n1
Clc1ccc(C=NN2CCN(c3ccccc3)CC2)cc1Cl
COc1ccc(C)cc1C1(CNc2cncc(Cl)n2)CCOCC1
CC(C)COC(=O)C(NC(=O)C(N)CC(=O)O)C(C)O
CCCc1cc(O)nc(SCC(=O)NCCCC(=O)OCC)n1
NNC(=O)c1[nH]cnc1C(=O)Nc1ccccn1
O=S(=O)(c1ccc2c(c1)OCCO2)N1CCCC2=CC3CC(CN4CCCCC34)C21
O=C1c2ccccc2C(=O)N1CCCc1nc(-c2ccc(Cl)cc2)no1
CC1CCCN(C(=O)C(=Cc2ccco2)NC(=O)c2ccccc2)C1
CC1C(=O)N2Cc3cc(OCc4cccc(C#N)c4)ccc3CC2C(=O)N1C1CCCC1
CCn1c(=O)cc(NC2CCN(C(=O)c3cnn(C)c3Cl)CC2)c2ccccc21
CCOC(=O)N1CCN(C(=O)c2ccc(CS(=O)(=O)c3ccc(OC)cc3)o2)CC1
N#CC1=C(N)N(c2ccc(S(N)(=O)=O)cc2)C2=C(C(=O)CCC2)C1c1ccccc1
O=C(CSc1nccc(O)n1)c1c[nH]c2ccccc12
Cc1cccc(N2N=C3COc4ccccc4C=C3C2=O)c1
COc1ccc(CN(C)C2CN(C(=O)c3cccs3)CC2O)cc1
COCC(=O)N1CCC(n2nccc2NC(=O)c2ccccc2OC)CC1
OC(CCN1CC=C(c2ccc(F)cc2)CC1)c1ccc(F)c(F)c1
CCC(=O)OC1(c2ccccc2)c2ccccc2CCC1N(C)CC1CC1
O=C(NCCNC(=O)c1cc2ccccc2[nH]1)C(=O)NCc1ccc2c(c1)OCO2
O=C(NCCC1CCN(Cc2ccccc2)CC1)c1cc(=O)c2cc(O)ccc2o1
CSC1=C(C#N)C(=O)N(c2ccc(C)cc2)C(=S)C1C#N
COc1ccc(CCNC(=O)COc2ccc3c(C)cc(=O)oc3c2)cc1
Nc1ccc(CC(NC(=O)c2ccc(S(N)(=O)=O)cc2)C(=O)O)cc1
Cc1nn(C)cc1C=NNC(=O)C1(O)c2ccccc2-c2ccccc21
O=C(Nn1c(C2CCC2)nc2ccccc2c1=O)C1CCC1
COc1cc(-c2ccc(C(=O)O)c(OCc3ccccc3)c2)cc(OC)c1OC
CN1CCN(C(=O)COc2ccc(N(C)S(=O)(=O)c3ccc(F)cc3)cc2)CC1
CN(C)S(=O)(=O)c1ccc2oc(SCC(=O)NCC(F)(F)F)nc2c1
O=c1sc2ccccc2n1CCCCN1CCN(c2cccc(Cl)c2)CC1
O=C(NC(c1ccccc1)c1ccccc1)C1CCCO1
CCOC(=O)C12CCC=C1N(CCC1=CCCCC1)C(=O)C(CC(=O)NCCCOC)C2
O=C(CCNc1ccc(F)cc1)c1ccco1
CS(=O)(=O)N(CC(=O)N1CCN(c2ccc(F)cc2)CC1)C1CCCCC1
COc1ccc(NC(=O)CSc2nnc3ccc(-c4cccnc4)nn23)cc1OC
Cc1cc(N)ccc1-n1ccc(=O)c2c(=O)n(Cc3ccc(Cl)cc3)ccc21
CSc1cccc(NC(=O)CCCOc2cc(=O)n(C)c3ccccc23)c1
CC(CCOC(=O)c1ccc(Cl)cc1Cl)n1cncn1
Cc1ccccc1NC(=O)CNC(C)COc1ccccc1
COc1ccc(Br)cc1C=NNC(=O)CN1CCN(Cc2ccccc2)CC1
COC(=O)C12C=CC(=O)C(O)=C1CC(CCC=C(C)C)=CC2
Cc1ccc(CN(c2ccc(C(=O)Nc3ccc4c(c3)OCO4)cc2)S(C)(=O)=O)cc1
CC(NO)c1c[nH]c2ccc(Cl)cc12
COc1ccc(C(=O)Nc2cc(C)cc(C)c2)cc1
O=C(c1ccco1)c1coc2c1cc(O)c1ccccc12
COc1ccc(C(=O)OCC(=O)NC2CCCC2)c(OC)c1
CCC1=NC(c2ccc(OC)cc2)N(O)C1(C)C
c1cnn(CCNCc2csc(-c3ccc4c(c3)OCO4)n2)c1
Cn1c(=O)c2cc(S(=O)(=O)NC3CCCCC3)ccc2n(C)c1=O
CCCCCCCCOCC1CNc2nc(N)nc(O)c2N1
O=C(O)CC1(CC(=O)NCc2ccc(Cl)cc2Cl)CCCC1
CN(C)c1nc(CNC(=O)NC(CO)c2ccccc2)cs1
CCCCN1CCc2nc(Nc3ccc(OC)cc3OC)ncc2C1
CN(C)CCOc1ccc(C(C)(C)c2ccccc2)cc1
Cc1cc(C=C2C(=O)NC(=O)NC2=O)c(C)n1-c1ccccc1C(F)(F)F
CCN1C(=O)C(=CC2=Cc3ccccc3OC2)C(C)=C(C#N)C1=O
O=C(c1ccncc1)N1N=C(C2CCCCC2)CC1(O)C(F)(F)F
Cc1ccc(C(=O)N2N=C(CC(C)C)CC2(O)C(F)(F)F)o1
COc1ccccc1N1CCN(CCCCN2C(=O)c3ccccc3C2=O)CC1
Cc1ccccc1N1C(=O)CC(c2c[nH]c3ccccc23)C1=O
OC1(CNCC2CC2)CCN(CCCc2c[nH]c3ccc(-n4cnnc4)cc23)CC1
Cc1ccccc1CSCCNS(C)(=O)=O
COc1ccc(OC)c2c1C=CC(Br)=CC2
COc1ccccc1CN1CCC2(CCC(CNC(=O)c3ccccc3N(C)C)O2)CC1
COC(=O)C1(C)NC(CN(C)C(=O)c2ccc(F)cc2)C2C(=O)N(C)C(=O)C21
CC(=O)Nc1ccc2c(c1)oc1ccccc12
NCCCCCCc1ccc(N2CCCCC2)cc1
CC(=O)C1C2c3ccccc3OC1(C)N=c1sc(=Cc3cn(C)nc3C)c(=O)n12
COc1cc(NC(=S)NCCCn2cncc2C)ccc1OCCCN1CCNCC1
O=C1CC(c2ccccc2)CC(=O)C1=CNCc1ccccc1
CN(C)Cc1cc(C(=O)C=Cc2cccc(Cl)c2)cc(CN(C)C)c1O
CNc1nc2c(Cl)cc(Cl)cc2s1
Cc1cc(Br)ccc1OCCn1ccnc1
CC(C)(C)OC(=O)NC1CCCN(CC(=O)NC2CCCC(C(=N)N)C2O)C1=O
O=C(Nc1nc2ccccc2[nH]1)c1cc(C(F)(F)F)ccc1C(F)(F)F
CC(C)(Cc1ccc2ccccc2c1)NCC(O)C1CCCN1Cc1cccc(F)c1
O=C(NN=CC1C(c2ccccc2)C1(Cl)Cl)c1cccc(Br)c1
CCOc1cc(CN2CCCC(CNC(=O)c3ccc(F)cc3)C2)ccc1OC
N#Cc1cn(COCCO)c2nc(N)nc(O)c12
CCN(CC(=O)NC(C)C)Cc1nc(O)c2c3c(sc2n1)CCC3
N=C(N)Nc1ccc(CCc2ccc(NC(=O)CCCCN)cc2)cc1
CN(Cc1ccccc1)c1ncccc1CNC1CCC1
O=C1C2C3c4ccccc4C(c4ccccc43)C2C(=O)N1Cc1ccncc1
CCCCN(CC)C(=O)Cc1cn(C)c2ccccc12
Cc1cc(Nc2ccc(Br)cc2)nc(C)n1
Cc1ccc(C2C3=C(CC(C)(C)CC3=O)OC(=O)C2NC(=O)c2ccccc2)cc1
COC(=O)c1cn(-c2ccccc2)nc1-c1ccc(OC)cc1
CCOC(=O)c1c(C)oc2c(CN3CCN(C)CC3)c(Br)c(OC)c(O)c12
CN(CC(=O)N1CCN(CC(C)(C)O)CC1)c1ccc(Cl)cn1
NC(=O)C1CCN(Cn2nc(-c3ccccc3)oc2=O)CC1
CCn1c(SCC(=O)Nc2cccc(C)n2)nnc1-c1ccco1
COc1cccc(NC(=O)C2CCN(S(=O)(=O)c3ccc4c(c3)NC(=O)CO4)CC2)c1
COc1ccc(-c2cc3cc(Cl)cc(Cn4nc(C(=O)O)cc4C)n3n2)cc1
CCOC(=O)C1=CC(OC(CC)CC)C(NC(C)=O)C(N)C1
O=C(NN1C(=O)CSC1c1ccc(O)cc1)c1cnccn1
CCCCCCCC(O)CC(=O)C=Cc1ccc(O)c(OC)c1
CCCNC(=O)c1ccc(SC)cc1OC
O=C(Nc1nc2c(s1)CSc1ccccc1-2)C1COc2ccccc2O1
Cc1ccccc1NC1=NN=Cc2cc3cccc(C)c3nc2S1
CCCN(CCC)c1ncc(S(=O)(=O)c2cccc(C)c2)c(N)n1
Cc1cc(C)nc(SCCCNCc2c(F)cccc2Cl)n1
CCCCN(C)C(=O)C1CCN(Cc2ccccn2)CC1
Nc1ccc(-c2cccs2)cc1NC(=O)c1ccc(N2CCC3(CC2)CNC3=O)nc1
Cc1ccccc1C(=O)NNC(=O)c1cccc(Br)c1
COc1ccc(-c2cc(=O)c3c(CN4CCOCC4)c(O)ccc3o2)cc1
Cc1nn(C)c(C)c1C1CCCN1CCCc1nc2ccccc2o1
Cc1ccc(NC(=O)c2c(N3CCCC3=O)c(C#N)c3n2CCC3)cc1
COc1ccc(OC)c(C2=NOC(C(=O)NCC3CCCO3)C2)c1
O=C1NC(=O)N(c2cccc3ccccc23)C(=O)C1=CNCc1ccc2c(c1)OCO2
CN1CCN(C(=O)CNC2CC2c2ccc(C3CC3)cc2)CC1
O=C(CSc1ncnc2sc3c(c12)CCC3)NCC1CCCO1
CCOc1ccc(C(=O)N2CCCCC2)cc1OCC
Nc1c(C(=O)CCC(=O)O)oc2ccc(Cl)cc12
O=CC=Cc1cccc(OCc2ccc(Br)cc2)c1
O=C(CSc1nncc2ccccc12)N1CCOCC1
CN1CCN(c2oc(-c3ccc(COc4ccccc4)o3)nc2C#N)CC1
Cc1[nH]c2ccccc2c1C=C1C(=N)N2C(=NC1=O)SN=C2S(=O)(=O)CC(C)C
O=C1CN(C(=O)CSc2nnc(Nc3ccccc3)s2)c2ccccc2N1
COc1ccc(OC)c(NC(=O)c2cc(=O)c3c(C)cc(C)cc3o2)c1
Cc1ccc(C(CNS(=O)(=O)c2ccccc2)N2CCN(C)CC2)cc1
C=CCN(Cc1coc(-c2ccc(C)cc2)n1)C1CCCC1
Cc1ccc(Cn2nc(C)c(C=O)c2Cl)cc1
CCc1nccn1S(=O)(=O)c1ccc(Br)cc1Br
CCCCS(=O)(=O)N1CCN(CC(C)Nc2ncnc3c(C)csc23)CC1
COCCNC(=O)c1sc2ncccc2c1-n1c(C)ccc1C
CNC(=O)C1CC2CN(C(=O)c3ccncc3F)CC2N1C
O=C(Nc1cccc(S(=O)(=O)N2CCCCC2)c1)C1CCCC1
CN(C)C(=O)CN1C(=O)C2CCCCN2C(=O)c2ccccc21
O=C(O)C1CCCN(CCOC=Cc2cc(F)ccc2Cc2ccccc2F)C1
Cc1ccc2nc(NCc3ccc(F)cc3)c3nncn3c2c1
CC(=O)Nc1ccc2nc(CCCN(C)C)ccc2c1
NCCc1ncn(Cc2ccccc2)c1Cc1ccccc1
CCc1nc2c(OCc3ccccc3C(=O)OC)cccn2c1N(C)C(=O)c1ccncc1
COc1ccc(C(=O)Nc2ccc(S(=O)(=O)NC(C)C)cc2)cc1
Cc1csc2c(=O)n(CCN3CCC(c4ccccc4)CC3)cnc12
O=C1C(Br)=C(c2ccccc2)S(=O)(=O)c2ccccc21
O=C1NC(c2ccc(Cl)cc2)Oc2ccccc21
O=C1C(=O)N(Cc2cccc(-c3ccccc3)c2)c2ccc(OC(F)(F)F)cc21
c1ccc(Cc2nc3ccccc3n2Cc2ccccc2)cc1
COc1cccc(C=Nn2c(S)nnc2-c2ccccc2)c1OC
COc1ccc(CC(=O)N2CCC(n3nccc3NC(=O)C3CC3)CC2)cc1
Cc1cc2ccccc2cc1CN1CCCCC1
O=C(Nc1cccc(Cl)c1)Nc1ccccc1C(=O)O
Cc1c(C(=O)Nc2nncs2)sc2nc[nH]c(=O)c12
CCCOc1ccc(C(=O)N2CCN(c3ccc(N)cc3Cl)CC2)cc1
O=C(N1CCOCC1)N1CCCN(C(=O)N2CCOCC2)CC1
N#Cc1ccc(C2CCN(C(=S)S)CC2)cc1
COc1ccc(C(C)=NOCC(=O)Nc2nc3ccccc3s2)cc1
Cc1cc(C)c(C2C(=O)N3CC4CCCCC4CN3C2=O)c(C)c1
CCCCNC(=O)c1nc(-c2cnc(C)cn2)oc1-c1ccc(Cl)cc1
O=C(C1CCCN(Cc2ccc(Cl)cc2)C1)N1CCCCC1
CC(C)c1nnc2n1CCN(Cc1ccc3c(c1)OCO3)CC2
C=CCOc1c(OCc2ccccc2)cccc1C(=O)NO
NC(S)=Nc1ccc(Cl)c(Cl)c1
CCc1ccc(CN2CCN(Cc3nc(C)c(C)nc3C)CC2)cc1
Cc1cccc(NC(=O)CNC(=O)COc2ccc(-c3ccc(C#N)cc3)cc2)c1C
COc1ccc(N(C)S(=O)(=O)c2cccc(C(=O)Nc3nnc(C4CC4)s3)c2)cc1
O=C1c2ccccc2C(=O)N1CN1C(=O)c2ccccc2S1(=O)=O
CC12CCC(=O)N1C(C(=O)Nc1cccc(F)c1)CS2
COc1cccc(N2CCC(=O)N2CCCN(C)C)c1
Cc1ccc(NC(=O)Nn2cnnc2)cc1Cl
Cc1ccc(S(=O)(=O)N2CCOCC2)cc1C(=O)N1CCc2ccccc21
CN(C)S(=O)(=O)c1cccc(NC(=O)CSc2nnnn2-c2ccccc2)c1
CC(C)(C)c1ccc(OCC(=O)NCCN2CCOCC2)cc1
Cc1cc(C)nc(SCC(=O)NC2CCCCC2C)n1
Cc1ccc2cccc(OC(=O)Nc3ccccc3)c2n1
COc1ccccc1OCCCn1c(=O)oc2ccccc21
COc1ccc(CC(=O)Nc2nc(C)cs2)cc1S(=O)(=O)N1CCOCC1
Cc1nc(-c2ccccc2O)n(-c2ccccc2)n1
O=c1c2sc3nc(N4CCOCC4)c4c(c3c2nnn1Cc1ccccc1)CCCC4
CC(=O)N1CCC(C(Oc2ccccc2)c2ccc(F)cc2)CC1
CC(C)C(C(=O)N(C)C(CN1CCC(O)C1)c1ccccc1)c1ccccc1
CCCCC(CC)COc1cccc(-c2cnn(C)n2)c1
CSCc1cc(N2CCOCC2)nc(-c2ccccc2)n1
CCOC(=O)C1(CC2CC2)CCN(Cc2c[nH]nc2-c2cccc(F)c2)CC1
COC(CNC(=O)Cc1c(C)nc2c(-c3ccccc3)c(C)nn2c1C)OC
COc1ccc(Cl)cc1N1C(=O)CC(Sc2ccccc2N)C1=O
Nc1n[nH]c2ncc(-c3cncnc3)cc12
Cc1cc(=O)oc2cc(NC(=O)c3ccnc4ccccc34)ccc12
O=c1c(=Cc2cccc3ccccc23)sc2ncnn12
COc1cc(NC(=O)C2CCCN2C(=O)C2CCC(C)CC2)cc(OC)c1OC
COc1c(C)cnc(CC2Nc3ccccc3S2)c1C
COc1cc(C2CC(=O)Nc3ccc4ccccc4c32)ccc1OC(=O)C(C)C
COCC1CC(C(=O)NCc2cccc(C)n2)CN(Cc2nc(-c3ccccc3)oc2C)C1
COc1ccc(C(=O)Nc2ccc(NC(=O)c3cccs3)cc2)cc1Cl
O=C1c2ccccc2C(=O)N1CN(C(=O)COc1ccccc1)c1ccc(F)cc1
COc1cc(C(O)C(O)CO)cc(OC)c1O
Nc1nc(-c2cccs2)c(-c2cccs2)s1
CCN(CC)N=Nc1[nH]nc2nc(C)cc(C)c12
O=C(CN1C(=O)c2ccccc2C1=O)Nc1ccc(S(=O)(=O)N2CCOCC2)cc1
CC(=O)CCC(=O)NC(CCS)C(=O)NC(Cc1ccccc1)C(=O)O
Cc1ccc(-c2nc(-c3ccccn3)sc2CC(=O)O)cc1
CCCc1cc(=O)oc2c1cc(C)c1occ(C)c12
COc1ccc(N(Cc2cc3cc(OC)ccc3nc2O)S(C)(=O)=O)cc1
Cn1c(=O)c2c(nc(NCC3CCCO3)n2Cc2cccc(Br)c2)n(C)c1=O
COc1ccc(-c2nsc3c2NC(=O)CC3c2ccc(F)cc2)cc1
Cc1ccccc1C(=O)N1CCCC(CCC(=O)N2CCN(c3ccccn3)CC2)C1
CCC(O)CC(=O)NCCc1ccc(O)cc1
CCCc1cc(N)c2cc(NC(=O)C=Cc3ccccc3)ccc2n1
COC(=O)Cc1c(C)c2ccc(OCC(=O)NC3CCS(=O)(=O)C3)cc2oc1=O
CN(C)c1ccnc(SCc2ccccc2Cl)c1C#N
CCOc1ccc(S(=O)(=O)NCCc2csc(-c3ccc(Cl)cc3)n2)cc1
Cc1ccc(C)n1C1CCS(=O)(=O)C1
O=C(c1sccc1-n1cnnn1)N1CCC(Cc2ccccc2)CC1
CCn1c2ccccc2c2nnc(N3CCN(c4ccc(F)cc4)CC3)nc21
OCCSCC1OC(n2cnc3c(O)ncnc32)C(O)C1O
CC(C)CC(=O)Nc1cc(C(F)(F)F)ccc1N1CCOCC1
COC(=O)c1ccc(NC(=O)CC2C(=O)N(c3cccc(OC)c3)C(=O)N2C(C)C)cc1
O=Cc1ccc2ccc3ccc(C=O)nc3c2n1
COc1ccc(Cl)cc1N(CC(=O)O)S(=O)(=O)c1ccccc1
COc1cc(NC(=O)c2cc(OC)c(OC)c(OC)c2)ccc1NC(=O)c1cccs1
COc1cc(NC(=S)NC(=O)c2ccc(F)cc2)ccc1NC(=O)c1ccco1
CCCCn1c2nc(=O)[nH]c(=O)c-2cc2ccccc21
COC(=O)Cc1ccc(OCC(=O)Nc2ccc(OC(F)(F)F)cc2)cc1
O=c1oc2cc(OCc3ccccc3)ccc2c2c1CCCC2
Fc1ccc(CSc2nnc(CN3CCOCC3)n2-c2ccccc2)c(Cl)c1
Cn1ncc2c(N3CC(N4CCCCC4)C3)nc(C3CCCC3)nc21
COC(=O)c1ccc(CNC(=O)COC(=O)C=Cc2ccc(O)c(OC)c2)cc1
Cc1n(N)c2ccccc2[n+]1CC(=O)c1ccccc1
Cc1cc(C)n(-c2ccc(NC(=O)C3CCCCN3C(=O)c3ccoc3)cc2)n1
O=C(O)Cn1cnc2ccccc2c1=O
c1ccc(CSc2nc(N3CCOCC3)c3sccc3n2)cc1
CS(=O)(=O)N1CCC(C(=O)Nc2cc(C(F)(F)F)ccc2N2CCOCC2)CC1
CCc1c(C)nc(-n2nc(C)cc2NC(=O)c2ccc(C(C)(C)C)cc2)nc1O
CCCc1c(OCc2ccc(C(=O)O)cc2OC)ccc(C(=O)OC)c1O
CCn1ncc(CNc2[nH]cnc3nncc2-3)c1C
COc1ccc(CN(C)CC(=O)Nc2ccccc2-c2ccccc2)c(OC)c1
CCC1C(=O)N(C2CCN(Cc3cccc4[nH]ccc34)CC2)c2ccccc21
COc1ccc(OC)c(NC(=O)COCc2cc(-c3ccco3)on2)c1
COc1ccccc1C(CNC(=O)C(C)(C)Oc1ccc(Cl)cc1)N1CCCC1
COc1ccc(-c2nnc(NC(=O)CS(=O)(=O)c3ccc(F)cc3)o2)c(OC)c1
Cn1ccnc1CN1CCN(Cc2ccccc2)C2CS(=O)(=O)CC21
Cc1ccc(S(=O)(=O)C(C#N)=C2N(C)c3ccccc3N2C)cc1
Cc1cccc(C)c1Nc1ncc(-c2cccs2)n2cncc12
c1ccc2c(CCNC3=NCCC3)c[nH]c2c1
O=C(Nc1nnc(S(=O)(=O)N2CCOCC2)s1)c1ccccc1F
COc1ccc(OCC(O)Cn2c(Br)nc3c2c(=O)[nH]c(=O)n3C)cc1
NCCCNCC(=O)Nc1c2ccccc2cc2ccccc12
O=C(NCc1cccs1)NC(Cc1ccccc1)C(=O)O
COc1ccc(CNC(=O)COC(=O)CC2CCCC2)cc1
O=C(CN(Cc1cccs1)C1CCS(=O)(=O)C1)NCC1CCCCC1
CCCC#Cc1c2n(c3ccccc13)CC(O)CNC2=O
CN1CC(=O)N(c2ccsc2)CC12CCN(Cc1cnn(C)c1)C2
COc1ccc(OC)c(NC(=O)C2CCN(S(=O)(=O)c3ccc(C)cc3)CC2)c1
Cc1ccc(C(=O)NCCc2ccccc2)cc1S(=O)(=O)N1CCOCC1
CCc1nc(SCC(=O)Nc2ccc(N(C)C)cc2)c2ccccc2n1
Cc1ccc(-c2ccc(Cl)cc2Oc2cnc(N)nc2N)o1
CCN(CC)C(=O)Cn1c(SCC(=O)Nc2ccc(F)cc2)nc2ccccc21
COc1ccccc1-n1cc(COC(=O)C=CC=Cc2ccc3c(c2)OCO3)nn1
COc1ccc(Oc2ncnc3c2oc2ccccc23)cc1
COC(=O)CCNC(=O)c1nc(NS(=O)(=O)c2ccccc2)sc1C
O=C(CCCCCCNC(=O)Cn1cnc2c(Nc3ccccc3)ncnc21)NO
CCN(CC)CCNC(=O)c1ccc(NC(=O)Cc2ccccc2F)cc1
CC1(Cc2ccc(Cl)cc2)C(=O)Nc2ccc(S(=O)(=O)NC3CCCCC3)cc21
CC12C=CC(=O)C=C1C1CC1C1C2C=CC2(C)C1CCC21CCC(=O)O1
CCC(NC(=O)Nc1ccc(O)cc1)(C(F)(F)F)C(F)(F)F
Cc1n[nH]c(C2CN(C(=O)c3ccc(Cl)o3)CCO2)n1
COc1cc(C=CC(=O)NCc2ccccn2)cc(OC)c1OC
CC(CC(N)(C(=O)O)C1CC1C(=O)O)c1ccccc1
CC(C)CC(NS(=O)(=O)c1ccc(-c2ccc(Cl)cc2)cc1)C(=O)NO
C=C1OC(=O)c2c(O)cc(OC)c(C)c2C1(C)O
CCCCCOc1ccc(NC(=O)C(=O)NC2CC(C)(C)NC(C)(C)C2)cc1
COc1cccc(Oc2ccc3c(c2)S(=O)(=O)NCN3C)c1
COc1ccc(S(=O)(=O)Nc2c(C(=O)O)[nH]c3ccc(OC)cc23)c(OC)c1
CN(C(=O)c1cnc(O)cc1C(F)(F)F)c1ccc(Cl)cc1
Cn1c(=O)c2nc(C=O)c(=O)[nH]c2n(C)c1=O
Cn1cc(C2CCCN2Cc2csc(C(C)(C)C)n2)cn1
O=C(C=Cc1cccs1)c1cccs1
CC(CNC(=O)c1cc2ccccc2[nH]1)c1cccc(C(=O)c2ccccc2)c1
CCCOc1ccc(C(=O)Nc2ccc(S(=O)(=O)N3CCN(C)CC3)cc2)cc1
Cc1ccc2oc(-c3cc(NC(=O)c4ccc5c(c4)OCCO5)cc(C)c3O)nc2c1
c1cc(CN2CCC3(CC2)CC(N2CCCC2)CO3)co1
COc1cccc(OCC(=O)Nc2c3c(nn2-c2ccc(F)cc2)CS(=O)(=O)C3)c1
Cc1ccc(O)c(NC(=O)COc2ccccc2Cl)c1
O=C(O)c1[nH]c2ccc(Cl)cc2c1C1(c2cccs2)CC1
O=C(CN(c1nc(Cl)nc2[nH]cnc12)C1CC1)NC(Cc1cnc[nH]1)C(=O)O
Cc1ccc(-n2ncc3c(NCc4cccnc4)ncnc32)cc1C
COc1ccccc1OCc1ccc(C(=O)N2CCN(C)CC2)o1
Cc1ccc(NC(=O)Cc2cn(C)c3ccccc23)cc1F
FC(F)(F)Oc1cccc(Nc2nnnc3ccc(N4CCNCC4)nc23)c1
O=C(COC(=O)c1ccc(F)cc1F)NC1CC1
Fc1cccc(CNC23OC4C5C6CC(C7C6C4C72)C53)c1
Cc1ccccc1C(=O)NCC(=O)NNC(=O)CCN1CCN(c2ccccc2)CC1
CC(=O)N1N=C(c2ccccc2O)CC1c1ccccc1C
O=C(Cc1ccc(Br)cc1)NS(=O)(=O)c1ccc(F)cc1
CCc1ccc2oc(C(=O)NCCc3ccc(OC)c(OC)c3)cc(=O)c2c1
COC1(C(C)C)C=C2C(=O)CC3C(C)(C)C(O)CCC3(C)C2CC1O
CCOC(=O)C1CCCN(C(=O)c2cc(S(=O)(=O)N3CCCCC3)c[nH]2)C1
Cc1ncc(C)c(N2CCCC(CO)(Cc3cccc(Cl)c3)C2)n1
O=C(NN=CC=Cc1ccccc1)c1ccccn1
c1cnc(NCc2cncc3c2CCN(Cc2cccnc2)C3)nc1
CCOC(=O)C1=NN(c2ccc(F)cc2)C2=NC(C)=C(C(=O)OC)C(c3cccs3)N12
COc1cc(C=NNc2nc(C)cc(O)n2)ccc1OC(=O)c1cccnc1
CCCn1ccnc1-c1nccn1CCN(C)C
CCN1C(=O)CC(Sc2ccccc2C(=O)O)C1=O
COc1ccccc1OCC(=O)Nc1ccc(S(=O)(=O)N2CCCC2)cc1
Cc1occc1-c1nnc(SCC(=O)Nc2ccccc2F)n1Cc1ccco1
Cc1cc(OC(C)C(=O)NCC2CCC(C(=O)O)CC2)c2c(C)cc(=O)oc2c1
CNC(=O)c1cc(S(=O)(=O)Nc2ccc(C)cc2C)ccc1C
CCCC(=O)N(CC(=O)Nc1sc(C)c(C)c1C(N)=O)Cc1ccccc1
CS(=O)(=O)c1ccccc1CCNCCOc1cc(F)ccc1Cl
Cc1ccc(NC2CCN(C(=O)c3ccsc3)CC2)nn1
CC(C)N(Cc1ccccc1)C(=O)NC(C=O)Cc1ccccc1
CCc1ccc(NC(=O)C2CCN(S(=O)(=O)c3c(C)nc(O)nc3O)CC2)cc1
Cc1cc2c(cc1Cl)C1CNCC1C2C
Cc1ccc(C)c2c1cc(C)c1nnc(SCC(=O)N3CCCc4ccccc43)n12
Cc1ccc(S(=O)(=O)N2CCC(C(=O)NCC(C)(C)N3CCOCC3)CC2)c(C)c1
Cc1c(O)cncc1-c1ccc2[nH]nc(-c3nc4ccccc4[nH]3)c2c1
Fc1cccc(-c2nccnc2C2CCCNC2)c1
COc1c(O)cc2c(c1O)C(=O)C1=C(CCCC1)C2=O
O=C(Nc1ccncc1)c1ccc(-c2ccccc2)cc1
NCC1CN(CCc2ccncc2)C(=O)CC1c1cc(F)ccc1F
CCOCCOC(=O)C(C#N)=C(NCC1CCOC1)SC
COc1cccc(OC)c1C(=O)Nc1nnc(-c2ccc(F)cc2)s1
Nc1nc(Nc2ccc(C(=O)O)cc2)sc1C(=O)c1cccnc1
Cc1ccc(OCc2nnc(S)n2Cc2ccccc2)cc1
N=c1sccn1Cc1ccccc1F
Cc1cn(CC(=O)NCCCN2CCCC2=O)c(=O)[nH]c1=O
Cc1cc(C)n2nc(SC(C)C(=O)Nc3ccccc3F)nc2n1
CC(C)NCC(O)COc1ccccc1-n1cccc1
O=C(Nc1ccccc1)Nc1ccc(-c2nc3c(c(N4CCOCC4)n2)CSCC3)cn1
Cc1ccccc1-c1nc(CN2CCC(C(=O)NCCc3ccccc3)CC2)c(C)o1
Cc1ccc(NC(=O)CCC(=O)OCC(=O)c2ccc(-c3ccccc3)cc2)cc1
CC1(C)CC(NC(=O)c2cc3cc4c(cc3[nH]2)OCO4)CC(C)(C)N1
CN(C)N1C(N)=C(C#N)C(c2ccc(Br)cc2)C2=C1CCCC2=O
COc1cnc(-c2ccc(O)c(O)c2)o1
CCc1cc(NC(=O)Nc2ccnc3ccccc23)ccc1OC
CC(C)CCn1cnc2c1c(=O)n(C)c(=O)n2C
Cc1cc(C)cc(N2C(=O)c3nccnc3C2=O)c1
Cc1[nH]nc2ncc(C(=O)N3CCN(CC(C)C)CC3)cc12
COc1cccc2cc3c(nc12)CC12CCN(C)C(Cc4ccc(O)cc41)C2(O)C3
CCN(CC)CCNC(C(=O)OCCC(C)C)c1ccccc1
COc1cccc(CN2c3ccc(Br)cc3C(=O)CS2(=O)=O)c1
CCCC(O)(Cn1cncn1)c1ccc(F)cc1F
COc1ccc(NC(=O)c2ccc(NC(=O)CCS(=O)(=O)c3cccs3)cc2)cc1
CCOc1ccc(N(Cc2nnc3n2CCCCC3)C(=O)Nc2cccc(C)c2)cc1
CCCC(CCC)C(=O)OC(Cn1ccnc1)c1ccccc1
COc1ccc(C=CC(=O)NC(=S)Nc2ccccc2)cc1OC
Cc1ccc2[nH]c3c(N4CCc5ccccc5C4)ncnc3c2c1
O=C1NCCOc2ccc(-c3ccc(N4CC(CO)OC4=O)cc3F)cc21
CS(=O)(=O)N1N=C(c2ccco2)CC1c1ccc(Cl)cc1Cl
CCOCCN1CCN(C2c3ccccc3C3(CCNCC3)C2O)CC1
Brc1ccccc1OCCOc1ccc(-n2cccc2)cc1
CC(=O)N1c2ccc(S(=O)(=O)N(C)CC(=O)Nc3ccccc3C)cc2CC1C
CNc1nc2n(C)c3ccccc3cc-2c(=O)n1
Cc1onc(-c2c(Cl)cccc2Cl)c1C(=O)n1nnc2ccccc21
O=C(C=Cc1ccccc1O)c1cccc(O)c1O
O=C1CC(N2CCN(S(=O)(=O)c3ccccc3)CC2)C(=O)N1c1ccccc1
CCC(C)N1C(=O)CCC1C(=O)NCCc1ccc(Cl)cc1
CCCC(=O)NNC(=O)CC(=O)Nc1ccccc1C(=O)O
CCOC(=O)C1(CCOc2ccccc2)CCN(Cc2cccn2-c2ncccn2)CC1
CC(NC(=O)CCc1ccsc1)c1ccc2c(c1)NC(=O)CO2
O=C(O)C1C2CCC(O2)C1C(=O)Nc1cccc2ccccc12
COc1ccc(S(=O)(=O)N2CCN(Cc3ccc4c(c3)OCO4)CC2)cc1F
Cc1cccc(C(=O)Nc2cccc(C(=O)NN=Cc3ccncc3)c2)c1
SC1=Nc2ccccc2Cc2cccn21
COc1cccc2c1OC(c1ccc(OCCCN3CCCC3)cc1)C(C)S2(=O)=O
CCCOc1ccc(C(=O)N2CCN(Cc3ccccc3)CC2)cc1
CC(=O)Nc1ccc(-c2ccc(CCC(C)(C(=O)NO)S(C)(=O)=O)cc2)cc1
CCC(C)n1c(=N)c(C(=O)NC2CCCCC2)cc2c(=O)n3cc(C)ccc3nc21
CC(=O)c1sc(NC(=O)c2ccc(Cn3cc(Br)cn3)o2)nc1C
CCOC(=O)N1CCN(C(=O)CCn2nc(-c3ccc(Cl)cc3)ccc2=O)CC1
CN(C)CC(=O)N1C(C#N)C(c2ccc(C#CC3CCCCC3)cc2)C1CO
Oc1c(Cl)cc(Cl)cc1C=Nc1ccc2[nH]cnc2c1
COc1ccc(OCCn2cc(C(=O)c3ccco3)c3ccccc32)cc1
CN1C(=O)C2(O)CCC(O)N2C(=O)c2ccccc21
CC12CCC3(CCC(=O)NC45CC6CC(CC(C6)C4)C5)C(C)(OOC3(C)O1)O2
O=S(=O)(Nc1cccc2cccnc12)c1cccc(Cl)c1
COc1ccc(NC(=O)COc2ccc3ccc(=O)oc3c2)cc1
C=C1C(=O)OC2CC(C)C3CCC(=O)C3(C)C(O)C12
COc1cccc(C(=O)Nn2cnnc2)c1OC
CCC(C)C(N)C(=O)OCCNC(=O)Cc1ccc(OC)c(O)c1
Cc1cc(C)c(NC(=O)Cn2c(=O)n(CC3CCCO3)c(=O)c3ccccc32)c(C)c1
Cc1ccc(OCC(=O)NNC(=O)C2CCCCC2C(=O)O)c(Br)c1
CCOC(=O)c1nnn2c1nc(SCC(C)=O)c1ccccc12
CC1(C)OC2=C(C(=O)C(=O)c3ccccc32)C(O)C1Br
Cc1cc(NC(=O)COc2coc(CN3CCN(c4ccc(F)cc4)CC3)cc2=O)no1
CCN(CCc1ccccc1OC(F)(F)F)CCN1CCCC1
Cc1cccc(NC2CCCCC2NS(=O)(=O)c2ccccc2)c1
CN(C)c1ccc(C=Cc2c(Cl)cccc2Cl)cn1
COc1cccc(C2CCC(N3CCN(c4ccccc4)CC3)CC2)c1
CN(C)CCC(=C1CC2CCC1C2)c1ccccc1
CCOCC1COc2c(cc3[nH]cc(C(=O)OCC)c(=O)c3c2Cl)O1
CCOC(=O)C1=C(N)Oc2[nH]nc(C)c2C1c1cc(=O)oc2cc(C)ccc12
O=C(CSc1nc2c(c(=O)[nH]1)CCCC2)Nc1ccc(Br)cc1
COc1cccc2nc(-c3cccs3)nc(NN3C(=O)C=C(C)C3=O)c12
O=C(O)CCCC1C2CCCN3CCCC(CN1Cc1cccc4ccccc14)C23
c1cncc(N2CCC3(CCCN3)C2)c1
Cc1ccc(Cl)c(OCCNC2CCC(O)CC2)c1
C=CCOC(=O)c1sc(NC(=O)c2ccc(OC)cc2)nc1C
CCOP(=S)(OCC)SCC(=O)NC(C)C
Cc1ccc(Cn2cc(C=O)c3ccccc32)cc1
CCCc1cc(NC)c2cc(C(=O)NCCc3ccc(Cl)cc3)ccc2n1
COc1ccc2c(c1)C(=O)c1nccc3cc4c(c-2c13)OCO4
CC(=O)NCCc1c[nH]c2ccc(Cl)cc12
N#Cc1cc(CN2CCC(Nc3ncnc4sc(Cl)cc34)CC2)ccc1F
CC1=C(C)C(=O)C(C(CCCCCC(=O)O)c2ccccc2)=C(C)C1=O
CC(C)Oc1nnnn1-c1ccccc1
O=c1ccn(C2OC(CO)C(O)C2F)c(=O)[nH]1
COc1ccc(S(=O)(=O)N2CCCOC2CNC(=O)C(=O)NCc2ccccn2)cc1
Cc1cc(NCc2ncc[nH]2)n2nc(C)c(-c3ccccc3)c2n1
OC1C(CF)OC(n2cnc3c(NC4CCOCC4)ncnc32)C1O
Cc1cc(=O)n2nc(COc3ccccc3F)sc2n1
O=C(Cc1csc(Nc2cccc(Cl)c2)n1)N1CCN(C(=O)c2ccco2)CC1
COC(=O)C(C)NC(=O)N1CCC(Cc2ccccc2)CC1
N=c1sc(S)nn1C1OC(CO)C(O)C1O
CN1CNC(=O)C12CCN(CCCC(=O)c1ccc(F)cc1)CC2
CCCCCC(=O)N1CCC(c2cc(Cc3ccc(OC)cc3)nc(N)n2)CC1
Cc1ccc(-c2nc(N)nc3c2nnn3Cc2cccc(COC3CCOC3)n2)o1
CN(Cc1ccc2c(c1)nc(NC(=O)c1ccc(C#N)cc1)n2CCCO)C1CCCCC1
CN1CCc2c(cc(O)c(O)c2Cl)C(c2ccc(O)cc2)C1
CC=CC(=O)OCC1=CCC(C)(C)CC1=O
CCNCc1c(CSC)cnc(C)c1O
C#CC1(O)CCC2C3CCC4=CC(=O)CCC4C3C(=C)CC21CC
CCCC1=C(C(=O)OCc2ccc(C(=O)O)cc2)C(c2cccc(C)c2)NC(=O)N1
CC(C)C(NC(=O)OC(C)(C)C)C(=O)NCC#N
CCSc1nnc(NC(=O)c2ccc3c(c2)OCO3)s1
Cn1cc(-c2cccc3cc(C(=O)NC(=N)N)ccc23)cn1
CCN(CC)c1cccc(OCc2cc(=O)oc3ccc(Cl)cc23)c1
Cc1cc(C2CCCN(C(=O)c3ccc(OCC4CC4)nc3)C2)n[nH]1
CC(C(=O)NS(=O)(=O)C1CC1)c1ccc(OS(=O)(=O)C(F)(F)F)cc1
CCCC(Cc1ccccc1)N1CCCC1
COC(=O)C1Nc2cc(Cl)c(S(N)(=O)=O)cc2S(=O)(=O)N1C
Cn1cc2c3c1C(=O)C(NCCc1c[nH]c4ccc(O)cc14)=CC3=NCC2
CCC(=O)Nc1ccc2nn(-c3ccc(CC)cc3)nc2c1
CCN1CCC(CN(Cc2ccccc2)Cc2cccc(OC)c2)OC1=O
COc1c(OC)c(O)c2c(=O)c(OC)c(-c3ccc(O)cc3)oc2c1OC
Nc1n[nH]c(O)c1N=Nc1cccc(Cl)c1
COCCNc1ncnc2c1cnn2Cc1ccccc1Cl
CC(N)C(=O)NC1CCN(c2c(F)c(N)c3c(=O)c(C(=O)O)cn(C4CC4)c3c2F)C1
Brc1cccc(-c2nnc3sc(-c4ccoc4)nn23)c1
Cc1cc(CCCCCOc2c(Cl)cc(C3=NCCO3)cc2Cl)on1
COc1ccc(OCC(=O)NCCNC(=O)c2cccnc2)cc1
Cn1c(SCC(=O)c2ccc(O)c(O)c2)nnc1-c1ccccc1
CNC(=O)C(C)(C)CNC(=O)Nc1ccc(C)cn1
CCCOc1ccc(C(F)(F)F)cc1NS(=O)(=O)c1ccc(Cl)nc1
CCc1ccc(NC(=O)c2cc(S(=O)(=O)N3CCCC3)ccc2F)cc1
COc1cc2c(cc1OC)-c1c(O)c(OC)cc3c1C(C2)NCC3
COc1ccc(CNC(=O)CCSCc2cccc(Cl)c2)c(OC)c1
COc1cc(Cn2c(=O)c3c(OC)c(C)cnc3n(C)c2=O)cc(OC)c1
CSC1=NCC2(S1)c1ccccc1N(C(=O)OC(C)(C)C)C2O
COc1cc2ncnc(NCc3ccccn3)c2cc1OC
Clc1ccccc1-c1nccc(NCCN2CCOCC2)n1
O=C(O)CNC(=O)c1nc(Cl)c2ccccc2c1O
C=CCN1CCc2c(cc(O)c(O)c2Cl)C(c2ccccc2)C1
CC(C)CC(C)N(c1ccccc1)c1ccc(N)cc1
COc1cccc(-c2c[nH]c(C(O)c3ccc(C)cc3C)n2)c1
Nc1ccc(-c2cn3cccnc3n2)cc1
CCOC(=O)C1C(c2ccc(O)cc2)NC(=S)NC1(O)C(F)(F)F
C=CCNc1ccncc1S(N)(=O)=O
CN1CC(=O)N(c2cnn(C)c2)CC12CCN(Cc1ccccc1)C2
Cc1ccc2c(=O)cc(C(=O)Nc3c(C)n(C)n(-c4ccccc4)c3=O)oc2c1
O=C1Nc2cc(Cl)ccc2C12ON=C(c1ccccc1)C2c1ccccc1
O=C(Nc1ccccc1)C1CCCCC1
CC(C)CCNC(=O)c1ccc(Cl)c(NC(=O)c2ccccc2F)c1
Cc1cccc(C)c1NC(=O)C1CCCCN1C
Cc1ccc(N=Nc2c(=O)[nH]n3c(C)cc(C)nc23)cc1
CS(=O)(=O)Nc1ccc2c(c1)S(=O)(=O)N=S2c1ccc(Br)cc1
CC(C(=O)O)c1ccc2c(c1)[nH]c1ccccc12
O=C(O)c1cc(F)cc(C(=O)C=Cc2cccc(Cl)c2Cl)c1O
CC(NC(C)(C)C)C(=O)c1cc(Cl)cc(Cl)c1
C[N+](C)(C)CCOC(=O)C1CCC[N+]1(C)C
COc1ccc(-c2cc3ccc(O)c(CN4CCN(CCO)CC4)c3oc2=O)cc1OC
CCCNCc1ccccc1OCCCCCC(=O)OCC
CC(=O)c1sc(-c2c(C)nc3sccn23)nc1C1CCCC1
Cc1ccc2c(n1)sc1c(=O)n(-c3cccc(C(F)(F)F)c3)nnc12
NC(=O)c1ccc2c(c1O)C13CCN(CC4CC4)C(C2)C1(O)CCC(=O)C3
Cc1cc(C(=O)N2CCC(O)(Cn3ccc4ccncc43)CC2)on1
O=C(Cc1ccc(F)cc1F)C1Cc2cncn2C(=S)N1
CCOC(=O)c1cnc2scc(-c3ccc(Cl)cc3)n12
Cc1cccc(C)c1OCC(=O)NNC(=S)NC(=O)C1CC1
CC(C)(C)c1csc(NN=Cc2cccnc2)n1
COc1ccc(-c2oc3cc(OC)ccc3c(=O)c2OC)cc1
COc1cc2c(cc1OC)-c1c3c(cc4c1C(C2)N(C)CC4)OCO3
Cc1ccnc2nc(C(=O)OCC(=O)N(Cc3ccccc3)C(C)C)nn12
O=C(Cc1ccccc1)NCCSC1CCCCC1
Fc1cccc(Nc2nc3cc(Cl)ccc3[nH]2)c1
Cc1ccc(C(=O)O)cc1NC(=O)CSc1ncnc2sc3c(c12)CCC3
Cc1nc(O)nc(SCc2ccc(Cl)c(Cl)c2)c1C#N
COc1ccc(OC)c(C=NNC(=O)Cc2nc3ccccc3[nH]2)c1
Nc1c(-c2ccccc2)nc2ncccn12
CCC1=C(c2ccc(O)cc2)C(C)c2cc(O)ccc21
CSc1cccc(NC(=O)COC(=O)C2CCN(S(=O)(=O)c3ccccc3)CC2)c1
Cc1ccccc1OCCCCN1CCCCC1
COc1cccc(NC(=O)N2CCC(C(=O)Nc3ccc(C)cc3C)CC2)c1
NS(=O)(=O)c1nnc(NS(=O)(=O)c2ccccc2)s1
O=C1NCN(c2ccccc2)C12CCN(C1CC3(CCCCC3)Oc3ccccc31)CC2
COC(=O)c1c(C(=O)OC)c(-c2cccc(F)c2)n2c1CS(=O)(=O)C2
COC(=O)CC1Cc2ccccc2C(CCN2CCCCC2)O1
C#CCN1CCN(Cc2ccc(O)c3ncccc23)CC1
O=c1[nH]c(=O)n(COCCO)cc1Cc1ccccc1
Cc1ccc(-c2cc(-c3ccco3)c(C#N)c(=O)n2C2OC(CO)C(O)C(O)C2O)cc1
CN(C(=O)CN1CC=C(c2ccccc2)CC1)c1c(N)n(Cc2ccccc2)c(=O)[nH]c1=O
CC(C(=O)N1CCN(c2ccccc2)CC1)N1C(=O)CC(C)(C)C1=O
O=C(CN1CCOC(Cn2cncn2)C1)Nc1cccnc1
CCC1CN2C(=O)N(C)c3nc(-c4cc(Cl)cc(Cl)c4Cl)[nH]c3C2=N1
Cc1cncnc1C(=O)Nc1cncc(C(=O)c2cn(C(C)C)c3ncncc23)c1
CC(=O)N1N=C(c2ccc3ccccc3c2)OC12CCCC2
CCC1CCCCc2ccccc2C(C(=O)CC(O)CC(C)=O)OC1=O
COc1cc2c3c(c1)-c1c(ccc(O)c1O)CC3N(C)CC2
CCOC(=O)c1cnc2c(OC)cccc2c1N1CCN(c2ccccc2F)CC1
Cc1cnc(C(=O)N2CCCC(N3CCN(c4ccccc4C)CC3)C2)cn1
O=C(NN=Cc1cccc(Oc2ccccc2)c1)c1ccc(F)cc1
CC1CC2C(C(O)CC3(C)C2CCC3(O)C(=O)CF)C2(C)C=CC(=O)C=C12
COC1CCN2C(=O)c3cccc(NC(=O)Nc4ccn(C)n4)c3C2C1
CSc1ccc(C=NNC(N)=S)cc1
COc1ccc(NC(=O)COc2cc(C)cc3oc(=O)cc(C)c23)cc1OC
O=C(Nc1cccc(Cl)c1)N(CCN1CCOCC1)Cc1ccccc1F
CC(=O)N(C)c1ccc(N=Nc2ccc3ncccc3c2)cc1
CC(CO)(CO)NCc1cc2c3ccccc3ccc2c2ccccc12
CCCC(=O)OC1(C(=O)CC)CCC2C3CCC4=CC(=O)CCC4(C)C3C(O)CC21C
O=C(Nc1ccccc1Cl)C1CCN(C(=O)c2cccs2)CC1
O=C(NC1CC1)c1cnc(N2CCC(OCc3ccccc3)CC2)c(Cl)c1
CNCCCC1(C)CN(c2ccccc2)c2ccccc21
CCCCc1nc(Br)c(CO)n1Cc1ccc(-c2ccccc2C(=O)O)cc1
CSc1nnc(CCNS(=O)(=O)c2ccc(Br)cc2)n1C
O=C(CN1C(=O)CCC1=O)N1CCN(c2ccccc2)CC1
O=C(O)c1cccnc1Br
CC(=O)C1CCC2C3CCC4CC(N)CCC4(C)C3CCC12C
Cc1cc(C)c(Nc2nc(N)nc(NC3CCN(Cc4ccc(C#N)cc4)CC3)n2)c(C)c1
CCn1c(Cn2cncn2)nnc1C1CCN(C2CCNCC2)CC1
O=C1COc2ccc(S(=O)(=O)Nc3ccc4c(c3)OCO4)cc2N1
Nc1nc(-c2cccc(N3CCC(=O)CC3)c2)cc2nc(-c3ccco3)nn12
CCC(C)OC(=O)C=CC(=O)OC(C)CC
CCOc1cc2c(cc1Cc1ccc(OC)cc1)OCO2
Cc1ccc(CN2Cc3ccccc3OC3(CCC(CO)CC3)C2)s1
C[N+]1(C)CCN(c2ccc(F)cc2)CC1
C=CCOc1cc(C(F)(F)F)ccc1C(=O)NCCN(CC)CC
CN1CCN(c2nc(N)nc(-c3c(F)cccc3F)n2)CC1
CCNC(=O)Cc1c(-c2ccc(OCCF)cc2)nn2c(C)cc(CO)nc12
CN1CN(c2ccccc2)C2(CCN(CCCC(=O)c3ccc(F)cc3)CC2)C1=O
CCC(=O)C(CCCCCOc1ccc2c(c1)OCO2)C(=O)CC
CN(C)CCCC1(c2ccccc2)OCc2cc(C#N)ccc21
CC(S)=NCC1CN(c2ccc(-c3nnc(CS(C)(=O)=O)s3)c(F)c2)C(=O)O1
CCN1CCCC(OC(=O)C(O)(c2ccccc2)c2ccccc2)C1
Cc1cc(C)c(C(=O)N2CCCC(CNC(=O)C3(c4ccc(Cl)cc4)CC3)C2)c(O)n1
O=c1c2cccc3c2c(cn1C1CN2CCC1CC2)CCC3
COC(=O)CCCCC1OC(CCc2ccccc2)Cc2nc(S)nc(O)c21
Cn1c(=O)c2c(ncn2CCCN2CCC(C(=O)c3ccc(F)cc3)CC2)n(C)c1=O
CC1CCCCN1CCCOC(=O)c1ccccc1
COc1ccc(-c2ccc3c(c2)CN(C(=O)C(C)(C)C)Cc2cnnn2-3)cc1
Cc1nn(-c2cc(NS(C)(=O)=O)c(Cl)cc2Cl)c(=O)n1C(F)F
COc1cc(C=CC(=O)O)ccc1OCCO
CCN(CC)CCC(OC(=O)c1ccccc1)c1ccccc1
O=C(OC1CN2CCC1CC2)C(O)(c1ccccc1)c1ccccc1
CC1OC(C2CC2)Cc2nc(S)nc(O)c21
O=c1[nH]nc2c3c(cccc13)N=C(CN1Cc3ccccc3C1)N2
N#Cc1ccc(Oc2nc3ccc(Cl)cc3cc2C=O)cc1
O=C1C(O)=C(O)C(=O)c2c(O)c(O)cc(O)c21
Cc1ccc2nc(-c3ccc(NCc4ccccc4)cc3)cn2c1
NC(=O)c1nn(-c2ccc(O)cc2)c2c1CCN(c1ccc(N3CCCCC3=O)cc1)C2=O
CCC(Cc1ccc(C(=O)NCc2ccc(OC)cc2)cc1)C(=O)O
OC(CN1CCCCC1)c1cc(-c2ccccc2)on1
O=C1NC(=O)C(=Cc2ccc(-c3cc(F)cc(F)c3O)s2)S1
NS(=O)(=O)c1ccc(SCCCO)c(F)c1
CN1CCCc2cccc(OCC3CNCCO3)c21
C=C1CN2C3CCC2C1C(c1ccc(C)cc1)C3
CC(C)CC(NC(=O)C(CC(C)C)NC(=O)c1cc(O)nc(O)n1)C(=O)O
CCc1cccc(-n2nc(OCC(=O)NC3CCCC3)c3cccnc32)c1
CN1CCC23c4c5ccc(-c6cccs6)c4OC2C(O)C=CC3C1C5
COC(=O)c1c(F)cccc1-c1ccc(CNC(=O)C(C)(O)C(F)(F)F)c(F)c1
CC(C)=CC(=O)OC1C(=O)c2cc3ccc(=O)oc3cc2OC1(C)C
OCCC1CC(O)C(O)C2(OCc3cc(C(F)(F)F)ccc32)O1
CCC(C)C=C(C)C=CC1=CC2=C(Cl)C(=O)C3(C)OC(=O)C(C(C)=O)=C3C2=CO1
Nc1ccc(OCCCCCN2C(=O)c3ccccc3C2=O)cc1
COc1ccc(C=CC(=O)NCCC2CCN(Cc3ccccc3)CC2)cc1OC
CN(C)CCCNC(=O)c1ccccc1
C=CCC1(CC(C)O)C(=O)NC(=O)NC1=O
CC12CCC(=O)CC1CCC1C2CCC2(C)C1CCC2(C)O
COCc1cc(O)nc(Nc2nc(C)c3cc(OC)ccc3n2)n1
Cc1ccc(C(=O)c2c(N)sc3c2CCCCCC3)cc1
N#CC(=C(O)CN1CCOCC1)c1nc2ccccc2s1
CCC(C(=O)OCC(=O)Nc1cccc(C(C)=O)c1)c1ccccc1
CCCCC(CC)COC(=O)c1c(NC(=O)C(C)C)sc2c1CCN(C(C)=O)C2
Cc1cn(C2CC(O)C(COP(=O)(O)OP(=O)(O)O)O2)c(=O)[nH]c1=O
C=C(C)CN=C(S)NNC(=O)c1ccco1
CCCCn1c(S)nnc1Cc1ccccc1
O=C(O)C1CCc2c([nH]c3ccc(Cl)cc23)C1
N#Cc1cnn(-c2ccc(C(=O)Nc3ccccn3)cc2)c1N
Cc1ccc(OC(S)=Nc2ccccc2)c(C)c1
O=C1c2ccccc2CN1CCSC(=S)N1CCCC1
c1ccc(Cn2nnc3c(NCCN4CCOCC4)ncnc32)cc1
O=S(=O)(NCCCCO)c1ccc(-c2ccc(F)cc2F)c(C(F)(F)F)c1
O=C(NCc1cccnc1)C(C(=O)c1ccc(F)cc1)n1ccccc1=O
COc1cccc(C2=CC(=O)CC(c3ccc(OC)c(OC)c3)C2)c1
Cn1cnc2cc(N3CCCC(C)(N)C3)n(Cc3ccccc3C#N)c2c1=O
CNC(=O)C1CC2CCN(Cc3ccc4c(c3)OCO4)CC2O1
COc1ccc(Cl)cc1N=C(S)N(Cc1cccnc1)Cc1ccco1
NS(=O)(=O)c1ccc(Nc2nccc(-c3ccnc(N4CCOCC4)c3)n2)cc1
NCCCN1c2ccccc2Sc2ccc(Cl)cc21
CN1CCN(C(=O)C2CCC3C(CCN3Cc3ccsc3)O2)CC1
O=c1cc(N2CCCC2)oc2c1ccc1ccccc12
CCCN1CC(CSC)CC2c3cccc4[nH]cc(c34)CC21
COc1ccc(C(=O)COC(=O)CCc2ccccc2)cc1
O=C(c1ncn2c(C3CCN(CC4CC4)CC3)ccnc12)N1CCCC1
OCC[N+]12CCC(C(O)(c3ccccc3)c3ccccc3)(CC1)CC2
Clc1cccc(C(NCc2ncc[nH]2)c2ccccn2)c1
CC1CC2(C)C(=CC1=O)CCC1C3CCC(O)(C(=O)CO)C3(C)CC(O)C12F
CCOC(=O)C(O)(c1c[nH]c2ccc(Br)cc12)C(F)(F)F
CC1C2Cc3ccc(O)cc3C1(C)CCN2C
COc1ccc(C(=O)C2OC2c2ccc(OC)c(OC)c2)cc1
CCOP(=O)(OCC)SCS(=O)(=O)C(C)(C)C
Cc1ccc(S(=O)(=O)n2cc(C(=O)C(=O)N3CCCC3C(=O)O)c3ccccc32)cc1
c1ccc(-c2cc(-c3ccccn3)c3c(n2)-c2ccccc2C3)nc1
COc1ccc(CC(C)NCC(O)c2ccc(O)c(NC=O)c2)cc1
Fc1ccc(NCc2cccnc2)cc1F
N#Cc1ccc(NC(=O)NC(=N)N)cc1Cl
CC(=O)NCC1(c2ccccc2)CCN(CC2COc3ccccc3O2)CC1
COc1ccc(OC)c(C(C)NC(=O)Nc2cccc(C(C)=O)c2)c1
CCCN(Cc1ccc(Cl)c(Cl)c1)c1ccc2nc(N)nc(N)c2c1C
Cc1cc(C)c(S(=O)(=O)NCCCN2CCOCC2)cc1Br
Nc1ncnc2c1ncn2CCc1nc(O)c(O)c(C(=O)O)n1
CC1Cc2ccccc2N1C1=CC(=O)CCC1
O=C(NC1CCC1)C1CCC(=O)N(Cc2ccc(Cl)cc2)C1
COc1ccc(C(=O)Nc2ncnc3[nH]c(-c4cccc(Cl)c4)nc23)cc1
O=S(=O)(N=C(NS(=O)(=O)c1ccccc1)c1ccccc1)c1ccccc1
CCC1(CC)CC(=O)N(Nc2ccccc2Cl)C1=O
CCc1nn(CCO)c(NC(N)=O)c1Cc1cc(Cl)cc(Cl)c1
O=C(C=Cc1ccccc1)NC(=O)c1ccccc1O
Nc1nc(OCCc2ccc(Cl)cc2)nc2c1ncn2C1OC(CO)C(O)C1O
CCC(C)NCC(O)c1ccc2c(c1)CCCC2
Cc1c[nH]c(C2COCCN2C(=O)c2ccc(=O)[nH]n2)n1
Oc1ccc2c(c1O)Cc1cccc3c1C2CNC3
Cc1ccc(Cl)cc1-c1n[nH]c(-c2ccccc2)n1
COc1cc2c(cc1OCCCF)CCN1CC(CC(C)C)C(O)CC21
CC(=O)Nc1ccc(S(=O)(=O)N2CCC(NC(=O)c3ccccc3)CC2)cc1
Cc1cc2c(o1)c(C)cc1c(CO)cc(=O)[nH]c12
CCCCOc1ccccc1C1NC(=O)NC(C)=C1C(=O)OCc1ccco1
CC(CCc1ccc(-c2ccc(N3CCNCC3)cc2)cc1)(C(=O)NO)S(C)(=O)=O
COc1ccc(NC(=O)CSc2nc3nc(O)cc(O)c3s2)cc1OC
CC(C)COc1cc(C(=O)O)c(O)c(I)c1-n1cccc1
CN1CCC2(C)CC1Cc1ccc(O)cc12
Clc1ccc2ccn(CCN3CCCN4CCCCC4C3)c2c1
O=C(C1CCC(C(=O)N2CCCC2)CC1)N1CCCC1
NS(=O)(=O)c1cccc(NC(=O)CSc2nnc(NC3CC3)s2)c1
O=c1c2ccccc2c(Cc2ccc(Cl)cc2)nn1C1CCCNCC1
O=c1c2ccc(Cl)cc2[nH]c(=S)n1CCCN1CCOCC1
Cc1ccnc(SCc2cn3c(C)cc(C)nc3n2)n1
Cc1nn(C)c(Oc2ccc(Cl)cc2)c1C(=O)Nc1ccc(F)cc1F
CC(=O)c1csc(CS(=O)(=O)c2ccccn2)n1
COc1cc(-c2cc(=O)c3c(O)cc(C)cc3o2)cc(OC)c1OC
Fc1cc(F)c2c(c1)CC(n1c(CCNCc3ccccc3)c[nH]c1=S)CO2
C=C(Br)C1OC(n2cnc3c(N)ncnc32)C(O)C1O
Cc1nn(-c2ccc(Br)cc2)c(=O)c2ccccc12
COc1cc(OC)c(OC)cc1C=CC(=O)c1ccc(F)cc1F
c1ccc(CNc2nc3ccccc3[nH]2)cc1
O=C1C=CC2(C=C1Cl)OCC(c1ccc(Cl)cc1)O2
Cn1ccnc1CN1CCC(c2nnc(Cn3cccn3)n2C)CC1
Nc1nc(O)c2nc(-c3ccccc3)[nH]c2n1
CCC(=O)N(c1ccccc1)C1(COC)CCN(CCc2ccsc2)CC1
O=C(CC1NCCCC1O)Cn1cnc2cc(Br)c(Cl)cc2c1=O
Nc1nc(N2CCN(C(=O)Nc3ccc(Cl)cc3)CC2)c2ccsc2n1
CCOc1ccccc1OCCC(=O)Nc1ccc2c(c1)OCO2
CC(=O)c1cccc(CN2CCCC(CCC(=O)NCc3ccccc3F)C2)c1
O=C1NCC2(CCCN(C(=O)c3csc(-c4cccs4)n3)C2)O1
Cc1cccc(NS(=O)(=O)c2ccc(-n3cccn3)cc2)c1C
NCCCCCCSC1OC(CO)C(O)C(O)C1O
CCCCc1nn2c(=O)cc(COC(=O)c3ccc4c(c3)OCO4)nc2s1
O=C(C=Cc1ccc(O)c(O)c1)N1CCN(c2cccc(C(F)(F)F)c2)CC1
COc1cccc2sc(N(Cc3cccnc3)C(=O)C3COc4ccccc4O3)nc12
C=Cn1cnc2ccc(-c3ccnn3-c3cccc(C)n3)cc2c1=O
Cc1noc(-c2ccc(-c3noc(-c4ccc(C(F)(F)F)cc4)n3)cc2)n1
CCCC(=O)N1CCN(c2nc3ccc(Br)cc3s2)CC1
COc1ccc(-c2cc(C(O)CC3CCCCN3)c3ccccc3n2)cc1
c1ccc(COc2ccc3nocc3c2)cc1
NC(=O)NN=Cc1cn(-c2ccccc2)nc1-c1cccnc1
COCCN(C)C1CCN(c2nc3ccccc3n2Cc2ccc(F)cc2)CC1
COc1ccc(OC)c(NC(=O)c2cnc(N3CCCCC3)c3ccccc23)c1
C=CCN1C(=O)CN=C(c2ccccc2)c2cc(C(F)(F)F)ccc21
Nc1nc(SCCc2ccccc2)nc2sc3c(c12)CCC3
O=C(Nc1cccc(NC(=O)c2cccnc2)c1)c1ccccc1
C=CC(=O)Nc1ccc(C(=O)C=Cc2cc(OC)ccc2F)cc1
COc1ccc(NC(=O)C2CCCN(S(=O)(=O)c3ccc(C)cc3)C2)cc1OC
NCCSSCC(NC(=O)C(=O)O)C(=O)O
CC(NCc1ccc(Cl)cc1Cl)C(O)c1ccccc1
C=CCNC(=S)NC(=O)c1ccc(C)c(Br)c1
CN(C)C=C(C(=O)c1ccc(Cl)c(Cl)c1)S(C)(=O)=O
Clc1ccc(CN(Cc2nnn[nH]2)c2ccccc2)cc1Cl
COC(=O)c1ccccc1OCCOc1ccccc1C(=O)OC
CCOc1cccc(C2(N3CCN(c4ncncn4)CC3)C3CC(C)CC32)c1
O=C(Nc1ccc(OC(F)F)c(Cl)c1)c1cccc(OC(F)F)c1
NS(=O)(=O)c1ccc(N2N=C(c3ccccc3)CC2c2cccc3ccccc23)cc1
N#Cc1ccc(COC(=O)c2ccc3c(c2)OCO3)cc1
CCN(CC)c1ccc(S(=O)(=O)N2CCOCC2)cc1NC(=O)C1CC1
COc1ccc(C(CO)NC(=O)Nc2cccc(C#N)c2)cc1
CCOC(=O)c1[nH]c(C)c(C(=O)OCC(=O)NC2CCS(=O)(=O)C2)c1C
COc1ccc(OC)c(NCc2coc(-c3ccc(C)cc3)n2)c1
CCCc1nnc(SCc2ccc(C(=O)OC)o2)n1N
N#Cc1cc(Cn2ccc(N)n2)ccc1F
Cc1cc(NC(=O)C(=O)NCc2cccc(Cl)c2)no1
O=S(=O)(Cc1ccccc1)N1CCN(c2ccccc2)CC1
CCCCOC(=O)c1ccc(NC(=O)c2ccccc2OC)cc1
Cc1cc(Nc2ccc(-c3cc4cc(Nc5cc(C)nc(N)n5)ccc4o3)cc2)nc(N)n1
Cc1ccc(S(=O)(=O)Nc2c(C)nn(C)c2C)cc1C
O=C(Nc1ccc(Cl)c(Cl)c1)c1nscc1NCc1ccncc1
COc1ccc(-c2nc(SCC(=O)NC3CCCC3)c(-c3ccccc3)[nH]2)cc1OC
Cc1ccc(C(=O)CCNc2cccc(Br)c2)o1
Cc1nn(C)c(N(C)C)c1CNCc1ccc(C(=O)N(C)C)cc1
Cn1cc(NC(=O)N2CCC(NS(C)(=O)=O)CC2)ccc1=O
O=C(COc1ccc(C(=O)c2ccccc2F)cc1)Nc1cccnc1
CC(=O)c1c(C(C)=O)c(C)n(-c2cccc3cccnc23)c1C
Cc1ccc(NC(=O)Nc2nc(C(C)(C)C)cs2)cc1
Cn1cc(-c2ccccc2C(=O)O)c(=O)c2ccccc21
N#CCCN1CCN(S(=O)(=O)c2cc(Cl)ccc2Cl)CC1
Fc1cccc(CN2CCOC3(COCCN(CC4CC4)C3)C2)c1
Cc1ccc(C(=O)NC(C)C(c2cccs2)N2CCOCC2)cc1C
Cc1ccc2c(c1)C(=O)C(=O)N2Cc1ccccc1
Cc1ccc(C)n1-c1ccc(N2CCOCC2)nc1
CS(=O)(=O)c1ccccc1Oc1cccn2c(C3(c4ccc(Cl)cc4)CC3)nnc12
O=C(Nc1ccc(F)c(F)c1)C1CCCN(S(=O)(=O)c2cccc3nonc23)C1
COc1ccccc1N1CCN(C(=O)CCC(=O)Nc2nnc(CC(C)C)s2)CC1
CC1=CCC2C(C=C(C)C3C4(C)OCCC(C)C4OC(C=CC=CC(=O)O)C(O)C23O)C1
O=C(CC1CCCCC1)Nc1nc[nH]n1
OCCNc1ncnc2sc3c(c12)CCCC3
O=c1[nH]c(=O)n(OC2CC(O)C(CO)O2)cc1SCCO
CC1CN(CC(=O)NC(C)c2ccccc2)CC(C)O1
O=C1c2ccccc2S(=O)(=O)N1CCN1CCCC(NCc2ccccc2F)C1
CSc1ncc2c(n1)Nc1n[nH]c(C)c1N=C2c1ccc(Cl)cc1
FC(F)(F)c1ccc(NCc2ccccn2)nc1
O=C(O)C(O)=CC(O)C1(Cc2ccc(Cl)cc2)CCN(Cc2ccccc2)CC1
Cc1cccc(NC(=O)CNC(=O)c2ccco2)n1
CC1(C)COC(c2cccn2Cc2ccccc2Cl)=N1
CC(N)C(=O)Nc1ccc(Cl)cc1C(=O)c1ccc[nH]1
CCCN1CCN(c2cccc(OC)c2)CC1
C=CCNC(=O)CCCOc1ccc(C)cc1
O=C(O)c1nn(Cc2cc(Br)ccc2OCc2ccccc2)cc1CO
FC(F)(F)c1cccc(-c2ccc(-c3csnn3)o2)c1
COC(=O)C(Cc1cnc[nH]1)NC(=O)C(N)CCCCN
COc1ccc(S(=O)(=O)NCCCn2ccnc2)cc1C
Cc1ccc(CNc2ccc3nc(N)nc(N)c3c2)cc1
Cc1ccc(NC(=O)c2cccnc2)cc1S(=O)(=O)N1CCOCC1
Cc1cc(O)nc(SCC(=O)O)c1C#N
O=C1Nc2ccccc2C1=Cc1ccc(Br)cc1
COc1ccc(-c2nc(N3CCCC3)nc(O)c2C#N)cc1
CCN1CCN(c2cc(C)c3cc(NC(=S)N4CCCCC4)ccc3n2)CC1
CC(C)c1nc2cc(C(=O)N3CCNC(=O)C3c3cccc(F)c3)ccc2o1
Cc1nc(-c2cccc(S(=O)(=O)N3CCC(C(=O)NCc4ccccc4)CC3)c2)no1
COc1ccc2nc(O)c(CN(C(=O)COc3ccccc3)C(C)C)cc2c1
CS(=O)(=O)Nc1ccc(C(=O)Nc2ccc3c(c2)OCCO3)cc1
COc1ccc(O)c(C=NNC(=O)CCC(=O)Nc2ccc(C)cc2)c1
O=C(Nc1ccccc1Br)c1ccc(C(F)(F)P(=O)(O)O)cc1
O=C(OCc1ccc(Br)cc1)c1cccnc1Cl
Cn1ccnc1SCC(=O)c1ccc(O)c(O)c1
COc1ccccc1C1CC(c2ccccc2)=NN1S(=O)(=O)c1ccccc1
COC(=O)c1sc(NC(=O)c2cnccn2)c(C(=O)OC)c1C
Cn1c(=O)c2cc(C(=O)NCCCN3CCCCCC3)sc2c2ccccc21
Nc1n[nH]c(SCC(=O)Nc2cc(Cl)c(Cl)cc2Cl)n1
c1ccc(-c2nccc3c2[nH]c2ccccc23)cc1
CC(NC(=O)NCCCN1CCc2ccccc2C1)c1nncn1C
CC(C)(C)NC(=O)c1cc(F)c(F)cc1Cl
COc1ccc(OCC(O)CNC(=O)c2ccccc2C(=O)O)cc1
CCCCCCc1cc2cc(C(=O)NCc3ccccc3)c(=N)oc2cc1O
CC(C)Sc1nnc(COc2ccccc2)n1-c1ccccc1
CN1C(=S)N(c2ccccc2)C(=O)C1=Cc1ccco1
COc1cccc(C(=O)C=CNc2ccc(S(=O)(=O)Nc3ncccn3)cc2)c1
Cc1ccc(C(=O)NCC(c2ccc3c(c2)OCO3)N2CCOCC2)cc1C
CCOC(=O)N1CCN(C(=O)c2cnn(-c3cccc(F)c3)c2-n2cccc2)CC1
COc1ccc(NC(=S)c2ccccn2)cc1Cl
Cc1ccc2c(CN3CCN(Cc4ccccc4Cl)CC3)cc(=O)oc2c1
Cc1nn(Cc2ccccc2Cl)c(C)c1NC(=O)C=Cc1cnn(C)c1
CCCn1c(Nc2nc3ccccc3n2C)nc2ccccc21
N#Cc1cnc(Nc2cc(NCC3CNCCO3)c(C(F)(F)F)cn2)cn1
Nc1nc(N)c2cc(CSC(=S)N3CCN(c4ncccn4)CC3)ccc2n1
COc1c(F)c(F)cc2c(=O)c(-c3nnc(Nc4cccc(C)c4)o3)cn(C3CC3)c12
Cc1nn(C)cc1-c1cc(C(F)F)n2nc(CCC(=O)O)nc2n1
Cc1ccc(C2CC(c3ccc(NS(C)(=O)=O)cc3)=NN2C(=O)c2ccco2)cc1
CC(C)(C)NCC(O)COc1cccc2c1CC(O)C(O)C2
COc1cc2c(cc1OC)-c1cc(Nc3cccc(C(F)(F)F)c3)nc(=O)n1CC2
NC(=O)C(Cc1ccccc1)NC(=O)C(CO)NC(=O)CS
NCCc1cn(C2=C(c3c[nH]c4ccc(F)cc34)C(=O)NC2=O)c2ccccc12
CCOC(=O)C1C(c2ccccc2)N(C)OC1(c1ccccc1)C(F)(F)F
CCn1cc(C(=O)NC)c(=O)c2cc(F)c3[nH]c(-c4ccc(C)cc4)nc3c21
Cc1onc(-c2c(Cl)cccc2Cl)c1C(=O)N=C(N)N1CCCC1
CCOc1ccc(OCC)c(-n2cnnn2)c1
Nc1cccc(S(=O)(=O)n2ccc3ncccc32)c1
CC(C)(C)c1ccc(C(=O)NN=Cc2cccc3ccccc23)cc1
CSc1ccc(C(C(=O)O)N2CCOCC2)cc1
COCc1nc(NC(C)Cc2cc(C)n[nH]2)c2cnn(C)c2n1
N#Cc1ccc2c(c1)c(=O)[nH]n2C(=O)c1cccc(S(=O)(=O)N2CCOCC2)c1
CN(C)c1ccc(-c2nnn(CC(=O)Nc3ccccc3N3CCOCC3)n2)cc1
CC(C)=CC(=O)OCc1csc(CC(=O)Nc2ccccc2C)n1
COc1c(I)ccc2c1C(=O)C=C(C)C2=O
O=C(NCCOC(=O)c1ccccc1Nc1ccnc2cc(Cl)ccc12)c1cccnc1
O=c1c2cnc(N3CCCC3)nc2ccn1-c1cccc(C(F)(F)F)c1
O=C(O)C(CC#Cc1ccccc1)NS(=O)(=O)c1ccc(C#Cc2ccccc2)cc1
CCCCCCCCCCCC(=O)OCC(O)CO
Cn1cc(-c2nnn3c2COC(CNCc2cccnc2)C3)cn1
Cc1cc(C)c(-c2n[nH]c3c2C(c2ccccc2F)N(Cc2ccco2)C3=O)c(O)c1
CCCN1C(=O)c2ccccc2CC1(C)C(=O)NC1CCCCC1
O=S(=O)(c1ccccc1Cl)N1CCC(Cc2ccccc2)CC1
CCOC(=O)c1ccc(-c2c(C(=O)OCC)oc3cc(O)c(CC)cc3c2=O)o1
COCCNS(=O)(=O)c1cccc2c1CN(C(=O)c1cnccn1)CC2
COc1ccccc1-c1nnc(NC(=O)c2cccc(N3C(=O)CCC3=O)c2)o1
CCOC(=O)c1cnc2c(cnn2C)c1NCCCn1ccnc1
CCCCCCOc1nsnc1C1CN2CCCC1C2
COc1cccc(-c2nc(-c3ccccn3)no2)c1OC
N#CC1(C#N)NC(c2cccs2)C(C#N)(C#N)NC1c1cccs1
CCCCCSc1nc(N)cc(OS(=O)(=O)c2ccc(C)cc2)n1
Cc1ccc(NC=C2C(=O)CC(C)(C)CC2=O)nc1
CCS(=O)(=O)c1nc2sc(C(N)=O)c(C)c2c(=O)n1-c1ccccc1
CN(C)S(=O)(=O)N1CCC(Oc2ccc(C(=O)NC3CCOC(C)(C)C3)cc2)CC1
CS(=O)(=O)N1CCCCC1C(=O)Nc1nc(-c2nc3ccccc3s2)cs1
Oc1nc(Cl)ccc1CN1CCOCC1
Cc1nnc(C(C)(CO)NC(=O)c2c(C)nc3c(OCC4CCCCC4)cccn23)o1
NNC(=O)Cn1c(-c2ccccc2)cc(=O)n2ncnc12
Cn1c(=O)n(Cc2cc(O)c(Cl)cc2Cl)c2ccccc21
CN(Cc1noc(C2CC2)n1)C1CCN(CCc2cccs2)C1
O=C(CSc1ncc(CO)n1Cc1ccc(Cl)cc1)NCc1ccccc1Cl
Cc1ccccc1S(=O)(=O)NC(CNC(=O)c1ccccc1)C(=O)O
CCOC(=O)C1(C)CCN1C(=O)c1cc(OC)ccc1Br
CC1(C)CCc2cc3c(-c4ccccc4)cc(=O)oc3cc2O1
c1ccc(Cn2cnc3c2ncn2cnnc32)cc1
CC1CC(C)CN(S(=O)(=O)CCNC(=O)c2ccc3c(c2)OCO3)C1
Clc1ccc(-n2cc(CN3CCN(c4noc5ccccc45)CC3)nn2)cc1
O=C(Nc1ccc(Cl)cc1)Nc1ccc(F)c(Cl)c1
CN(C)C(=O)CN1CCN(Cc2coc(-c3cccc(F)c3)n2)CC1
CCSc1ccccc1C(=O)NCc1ccc2c(c1)OCO2
O=C1C(=O)N(CCCCCCBr)c2ccccc21
CCOc1cc(C(=O)Nc2ccc(N3CCOCC3)cc2)cc(Br)c1OC
O=C(C=Cc1ccc(-c2cncnc2)cc1Cl)NO
Cc1c(NC(=O)CSc2ccccn2)c(=O)n(-c2ccccc2)n1C
O=C(O)c1cnc(S)n1-c1ccc(F)cc1
O=C(Cn1nc2c(cc1=O)CCCC2)NCc1ccccc1Cl
O=C(NCC(=O)N(Cc1ccccc1)C(C(=O)NC1CCCC1)c1ccco1)c1ccco1
Cn1cc(S(=O)(=O)N2CCc3ccccc32)cc1C(=O)NC1CCCCC1
Cc1cc(=O)n2nc(COc3cccc(C)c3C)sc2n1
COc1ccc(OCC(=O)Nc2ccc(N3CCCCC3)cc2)cc1
Cc1cnn(Cc2cc(F)ccc2F)c1NC(=O)CNC(=O)C1CC1
COc1ccc(Nc2ccccc2NC(=O)c2cccc(N(C)C)c2)cc1
Cc1cc(F)cc2c1NC(c1c[nH]nc1-c1ccccc1)NC2=O
NCC1CCCN(c2nc(-c3ccccc3)nc3c2CCNCC3)C1
COC(=O)CN(C)C1CC(=O)N(c2ccc(Cl)cc2)C1=O
CN(C)CCNC(=O)C1CC2CN(c3ncccn3)CC2N1C
Cc1cccc(C(=N)NOC(=O)c2ccc(Cl)cc2Cl)c1
NC(=O)c1ccc(NC(=O)C2CC(=O)N(c3ccc4c(c3)OCCO4)C2)cc1
Cc1nc2ccccc2nc1CN(C)C1CCCN(c2cccnn2)C1
CC(=O)N1CCN(C(=O)CSc2nnc(C)n2-c2ccc(C)cc2)CC1
Cc1ccc(NS(=O)(=O)c2ccc(OCC(N)=O)cc2)cc1
N#Cc1ccc(C(=O)Nc2ccccc2N2CCCCC2)cc1
Cc1csc(NC(=O)c2c(-c3c(Cl)cccc3Cl)noc2C)n1
CC1C2c3cnccc3N(C)C(=O)C2CN1S(=O)(=O)c1ccc2c(c1)OCO2
O=C(NCCNc1ncccn1)N1CCc2ccccc2C1
Cc1nc(CN2CCN(C(=O)CCc3nc(C(C)(C)C)no3)CC2)cs1
CC(=O)Nc1ccc(Br)c(Cl)c1
CN1C2Cc3ccccc3C(c3ccccc32)C1Cc1ccccc1
CC(=O)N1CCc2c(sc(NC(=O)c3ccc4c(c3)OCCO4)c2C#N)C1
COc1ccc(C2CC(c3ccc(-n4nc(C)n(N)c4=O)cc3)=NN2C(C)=O)cc1
CCN(CC)C(=O)c1ccc(O)c(OC)c1
Cc1ccccc1CN1CCN(C(=O)c2ccc(F)cc2)CC1
O=C(CCc1ccccc1)Nc1ccnn1C1CCN(CC=Cc2ccccc2)CC1
CN1CCCCC12Cc1ccccc1CN(C(=O)c1ccccc1)C2
CCN(CC)c1ccc(C=Nn2c(S)nnc2C2CCCCC2)cc1
COc1ccccc1-c1ccc(C=NO)o1
COc1ccc(C(=O)NCC(=O)OC2CCCCC2=O)cc1
Cc1cc2ncc(Nc3ccccc3)nc2cc1C
CCC1OC2c3ccccc3COC2C1OCc1ccc(F)cc1
O=C(NCCc1ccccc1)c1ccccc1C(=O)NCCc1ccccc1
Cc1cccc(N(C)C(=O)COc2onc(C(F)(F)F)c2C)c1C
O=C(O)c1cc(S(=O)(=O)Nc2ccc(F)c(Cl)c2)cc2c1OCCO2
COC(=O)c1ccc(COc2cc(C)ccc2C)o1
O=C1C=C(Nc2ccc(O)cc2)C(=O)c2ccccc21
CCCCSC(=S)NNC(=O)c1ccncc1
CCOC(=O)c1c(C)[nH]c(C)c1C(=O)COC(=O)C=Cc1cccc(F)c1
CCOc1ccccc1N(CC)C(=O)Cn1ncc2c(=O)oc3ccccc3c21
CC(=O)Nc1ccc(N2CCOCC2)c(S(=O)(=O)Nc2ccccc2Cl)c1
CC1(O)CCC2(C)C(CCC3C2CCC2(C)C3CCCN2C(=O)CO)C1
COc1ccc(OC)c(CN2CCN(C(=O)c3ccc(F)cc3)CC2)c1
COc1cc2ccccc2cc1C(=O)Nc1ccc(C)cn1
Cc1cc(C)c(C(=O)OCC2OC(n3cnc4c(Cl)ncnc43)CC2O)c(C)c1
CCS(=O)(=O)N1CCC(Nc2c(F)cc(C#N)cc2F)CC1
CCCCn1[nH]c(-c2ccccc2)cc1=O
COc1ccc(CN2CCNC(=O)C2CC(=O)NCCc2nc(C)c(C)s2)cc1C
O=C1C=C(N2CCOCC2)c2ccccc2C1=O
O=C(Nc1c(F)cccc1Oc1ccccc1)C1CCS(=O)(=O)C1
Cc1ccc(-c2nnc3c4ccccc4c(C)nn23)cc1S(=O)(=O)N1CCN(C)CC1
CNc1ccccc1C(=O)NC12CC3CC(CC(C3)C1)C2
Cc1ccc(C2CC(=O)c3cnc(N4CCc5ccccc5C4)nc3C2)cc1
CC(=O)c1ccc(C(O)CC(=O)C23CC4CC(CC(C4)C2)C3)cc1
O=C(c1cscn1)N1CCC2(CCN(S(=O)(=O)c3ccccc3)C2)C1
CC(C)c1nnc(NC(=O)C2CCCN2C(=O)Nc2cccc(Cl)c2)s1
Cc1cccc(-c2noc(-c3ccc4c(c3)OCO4)n2)c1
CC1(C)C(=O)N(c2ccc(C#N)c(C(F)(F)F)c2)C(=O)N1CCCCO
COc1ccc2nnc(-c3ccc(C(F)(F)F)cc3)n2n1
COC(=O)CC(=O)c1cc(OC)ccc1O
Cc1cccc(OCC(=O)NC2CC(C)(C)NC(C)(C)C2)c1
Cc1ccc(C(=O)NN(C(=O)c2ccccc2Cl)C(C)(C)C)c(C)c1
CCOc1ccc2nc(NC(=N)NS(=O)(=O)c3ccc(C)cc3)nc(C)c2c1
CCOCc1c(C(=O)NCc2cncn2C)cnn1-c1ncc(C)c(OCC)n1
CNS(=O)(=O)c1cccc(C(=O)N(C)Cc2ccsc2)c1
CCN(CC)C(=O)Cn1c2ccccc2c2cc(Br)ccc21
Cc1ncsc1C(=O)NCc1cccnc1N(C)CCc1ccccn1
Cn1sc(=O)n(Cc2ccccc2)c1=O
COc1ccc(CCn2c(NCCCN3CCOCC3)nc3c2c(=O)[nH]c(=O)n3C)cc1
COC(=O)CSc1nnc(CNc2ccc(F)cc2)o1
N#CC1=C(N)Oc2c(ccc3cccnc23)C1c1ccncc1
Cc1nc(C(C)N(C)Cc2nc(CCC(C)C)no2)c(C)s1
c1ccc(OC2CC2)c(OCC2=NCCN2)c1
Cc1cccc(NCc2ccc(O)c3ncccc23)n1
COCCn1c(SCC(=O)Nc2nc(C)c(Cl)cc2Cl)nc2ccccc21
COc1ccc(S(=O)(=O)Nc2ccccc2-c2ccco2)cc1
CC(=O)Nc1ccc(NS(=O)(=O)c2cc(Cl)ccc2Cl)cc1
O=C(O)CCC(=O)Nc1ccc(S(=O)(=O)N2CCCC2)cc1
CC(C)c1cccc(C(C)C)c1OC(=O)CC(=O)Nc1ccccc1
COCCN(CCOC)C(=O)c1sc(C)nc1C
Cc1ccc(NC(=O)Nc2c(Cl)cccc2Cl)cn1
CC1CC(C)CN(Cc2nc3c(c(=O)n(C)c(=O)n3C)n2Cc2ccccc2Cl)C1
COC(=O)C1OC(O)C(O)C(O)C1O
O=C(c1cc(Cc2ccc(F)cc2)c(O)cc1O)N1Cc2ccccc2C1
N=C(NOC(=O)COc1ccc2ccccc2c1)c1ccccn1
COc1cc(C(=O)Nc2ccccc2CCC2CCCCN2C)ccc1O
O=C(CCCCc1ccc2c(c1)OCO2)N1CCCCC1
Cc1cccc(C)c1NC(=O)C(C)NCc1ccc2ccccc2c1
CN1C2CCC1CC(OC1c3ccccc3CCc3ccccc31)C2
Cc1nn(C)c(C)c1C(C)NC(=O)c1cc(COc2ccc(F)c(F)c2)on1
CN(C)CCN1C(=O)c2cccc3cccc1c23
CCCc1noc(CCC(=O)N2CCCC2c2cccc(OC)c2)n1
COc1ccccc1-c1ncnn1-c1sc2c(c1C#N)CCCCC2
c1ccc(-c2c[n+]3ccccc3s2)cc1
Cc1cccc(Cl)c1Nc1nc2cc(NCCN(C)C)ccc2n2cncc12
O=S(=O)(CCCC(F)(F)F)Oc1cccc(Oc2cccc3c2CC(CO)C3)c1
Cc1cn(C2CC3OP(=O)(N(CCCl)CCCl)NCC3O2)c(=O)[nH]c1=O
Cc1ccc2nc(-c3ccc(C)o3)c(Nc3ccccc3)n2c1
CSc1nc(O)c2c(n1)NC(=O)CC2c1cccc(Cl)c1
CC1CCc2c(sc3nc(-c4cc5cc(Br)ccc5oc4=O)[nH]c(=O)c23)C1
CCCOc1ccccc1C(=O)NOCCCCCC(=O)NO
Cc1cc(OCCCC(=O)NCCc2ccccn2)ccc1Cl
CC(=O)Nc1cccc(-c2ccc(C(O)(c3c[nH]cn3)C(C)C)cc2)n1
CCOC(=O)C1=C(C)NC(=S)NC1c1cc(OC(C)=O)ccc1OC(C)=O
CC1(C)N=C(N)N=C(N)N1c1ccc(CCc2ccccc2)cc1
Cc1noc(C)c1C(=O)NCCc1ccc(Cl)cc1
Cc1nc(N2C(=O)CSC2c2c(F)cccc2Cl)nc(C)c1CCC#N
Cc1noc2c(C(=O)c3ccccc3O)noc12
CCC(C)NC(=O)C(=O)NCc1ccncc1
COC(=O)c1cc2c3ccccc3[nH]c2c2cn(Cc3ccccc3)c[n+]12
O=C(CCn1cccc1)NCc1ccc(CN2CCCCCC2)o1
CCOc1ccc(-c2cc(-c3ccc4c(c3)OCO4)[nH]c(=O)c2C#N)cc1
CNC(=O)c1ccsc1NC(=O)c1ccc(S(=O)(=O)N2CCOCC2)cc1
COc1ccc2nc(N(C)C)c(S(C)(=O)=O)nc2c1
COc1ccc(COC(=O)c2nc3nc(C)cc(C)n3n2)cc1F
COCCNC(=O)C1CC2Cn3c(nc4cc(C)c(C)cc43)C2N1C
COc1cccc(N2CCN(C(=O)c3nc4nc(C)cc(C)n4n3)CC2)c1
COc1cccc(NC2=C(Cl)C(=O)C(Nc3cccc(OC)c3)=C(Cl)C2=O)c1
O=C(c1ccc(OCCCc2c[nH]cn2)cc1)C1CC1
CCS(=O)(=O)n1c2c(c3cc(C(=O)N4CCC(F)CC4)ccc31)CN(C1CCCC1)C2
CCCc1nc(SCC(=O)c2ccccc2)c2c(=O)n(C)c(=O)n(C)c2n1
CC1CCN(S(=O)(=O)c2ccc3[nH]cc(C(=O)O)c(=O)c3c2)CC1
COC1OCC2(C)C3C4=C(CN2C(=O)OC(C)(C)C)C(C)C(CO)C(CO)C4CCC13
C#CCOc1ccc(C2C(C#N)=C(N)Oc3cc(O)ccc32)cc1
O=C(Nc1cccc(Cl)c1)C1CCCCC1
CC(=O)NC1C(OCc2ccccc2)OC(CO)C(N)C1O
CCOC(=O)Nc1ccc2[nH]c(-c3cscn3)nc2c1
COc1ccc2cc3c(=O)nc(SC)nc-3n(C)c2c1
COCCN(Cc1cc2cc(C)ccc2nc1O)S(=O)(=O)c1ccc(Cl)cc1
O=c1oc2ccccc2cc1C(c1cccs1)c1c(O)c2ccccc2oc1=O
Cn1cc(CCNC(=O)c2cc3ccccc3nc2N2CCCC2)cn1
COc1ccc(-c2cc(OC)cc(C(=O)Nc3nn[nH]n3)n2)cc1
COCc1cc(CN2CCCC2)c(O)c2ncccc12
CSc1ccccc1-c1nnc(NC(=O)c2ccc3c(c2)OCCO3)o1
Cc1ccccc1NS(=O)(=O)c1ccc2c3c(cccc13)C(=O)N2C
OC1CC2CCCN(CCc3c1[nH]c1ccccc31)C2
COc1ccc(C=CC(=O)Oc2ccc(C=NNC(=O)c3ccccc3)cc2)cc1OC
COc1ccc(CC(=O)Nc2nn(C)c3nc4c(C)cccc4cc23)cc1
CCCCn1c(=O)[nH]c2sc(-c3ccccc3)cc2c1=O
c1ccc(CSc2nnc(-c3ccncc3)n2-c2ccccc2)cc1
COc1cc(OC)cc(C(=O)N2CCCC(c3nc(-c4ccc(C)o4)no3)C2)c1
CCC12CCCN3CCc4c(n(c5ccccc45)C(=O)C1)C32
O=C(Nc1cccc(C(=O)N2CCOCC2)c1)NC1CCCCC1
O=C(CSc1ccccc1)NN1C(=O)c2ccccc2C1=O
Cc1ccccc1C(C)NC(=O)COC(=O)Cn1cc(C(F)(F)F)ccc1=O
CC(=O)C(C(=O)c1ccc(C)cc1)C1OC(C)(C)OC1C1COC(C)(C)O1
Nc1ncnc2c1ncn2C1OC(C(=O)NC2CC2)C(O)C1O
CN1CC(C(=O)Nc2ccc(F)cc2)C(=O)C1=O
O=C(CCN1C(=O)CSc2ccccc21)N1CCN(c2ccc(F)cc2)CC1
Cc1c2c(c(O)c3c1C(=O)CC(C)(C)O3)OC(=O)c1c(C)c(Cl)c(O)c(C=O)c1O2
CC1C(=O)Nc2ccc(F)cc2N1S(=O)(=O)c1cccc(C#N)c1
CC(Cn1cccn1)NCc1cccc(C#N)c1
CNc1cc2n(c(=O)n1)CCc1cc(OC)c(OC)cc1-2
Cc1nc(SCC(=O)NCCN2C(=O)CSC2=O)nc(C)c1C
CC(C)c1ccc2c(c1)CCC1C(O)(CO)CCCC21C
O=C(COc1ccc(F)cc1)N1CCOCC1
NC(=O)C1CC(=O)N(c2ccc(OCc3ccc(Cl)cc3)cc2)C1
CCC(=O)N1CCC(Oc2cnc3ccc(-c4ccc(OC)c(OC)c4)cc3n2)C1
O=C(NCCN1CCCCC1)Nc1cccc(F)c1
Cc1ccc(NC(=O)c2ccccc2-n2cc3ccccc3n2)c(C)c1
Oc1nc2ccccc2nc1NCc1ccccc1
Cn1c(=O)c2c(-c3ccccc3)n3c(c2n(C)c1=O)C(c1ccccc1)Nc1ccccc1-3
CCOc1ccc(NC2CCN(C3CC3)C2=O)cn1
COc1ccc(-c2c(-c3ccc(S(C)(=O)=O)cc3)ccc(F)c2F)cc1F
Nc1[nH]cc[n+]1Cc1[nH]c(=O)[nH]c(=O)c1Br
O=C1c2cccc3c(N4CCCCC4)ccc(c23)C(=O)N1c1ccccn1
CC(C)=c1sc(=C(C)C)c2c1=NC(C)(C)N=2
O=C(NCC1CCCO1)c1ccc(-c2ccccc2Cl)o1
COc1cccc(CN2CCN(C(=O)CC(C)C)CC2)c1
Cc1cccc(NC(=O)c2coc3ccc(C)cc3c2=O)c1
CN(Cc1ccc(F)cc1)C(=O)c1ccc(NS(=O)(=O)c2ccccc2)cc1
CCCCc1ccc(-n2cc(COC(=O)c3cc4ccccc4[nH]3)nn2)cc1
S=C(Nc1ccc2nccnc2c1)N1CCCC1
Cc1cc2c(c(-c3nc4ccccc4s3)c1)OC(CNC(=O)CCc1cccnc1)C2
CN1C(=O)N(C)C(=O)C(CCc2ccncc2)(Cc2ccc3c(c2)OCO3)C1=O
Cc1ccc(NC(=O)CSc2ncccn2)cc1F
CSCCC(NC(=O)C(=O)O)C(=O)O
CCOC(=O)c1c(NC(C)=O)sc2c(OC(C)=O)cccc12
O=C(Oc1cc(=O)oc2ccccc12)c1ccco1
CCC(=O)NCCc1cc2ccc(C)c(C)c2nc1O
O=C1CCCN1Cc1ncn2c1CN(C(=O)Cc1cccs1)CCC2
CC1(C(=O)NS(=O)(=O)c2ccc(Cl)cc2)CCN1C(=O)CCc1ccccc1
O=C(O)c1cc2ccc(Cl)cc2c(O)c1C1=CCCCC1
O=C(COc1cccc(Cl)c1)NCc1ccccc1
CCN1CCN(S(=O)(=O)c2ccc(S(=O)(=O)NCC3CCCO3)cc2)CC1
CCNC(=O)C1(C)CCCN(C(=O)C=Cc2ccccc2)C1
O=C(OCCN1CCCCC1)c1c[nH]c2ccccc12
Cc1csc(=O)n1CCC(=O)OC(C)C(=O)Nc1ccc(N2CCOCC2)cc1
O=C(NCCO)c1ccc2nc(-c3ccco3)c(-c3ccco3)nc2c1
S=C(NCCc1ccccn1)NC1CC2CCC1C2
COc1ccc(N2C(=O)C3CCCN3C2c2ccc(C)o2)cc1Cl
CCC(=O)NCC(=O)N1CCCN1C(=O)Cc1c(C)[nH]c2ccccc12
O=C(Nc1ccccc1C(=O)O)C(=Cc1ccc(Cl)cc1Cl)NC(=O)c1ccco1
O=C(NCC1CCCO1)c1c(O)c2cccc3c2n(c1=O)CC3
O=C1Nc2ccc(Br)cc2C1=Nc1ccc(Cl)cc1
CSCCC1(C(=O)O)NC(c2ccccc2O)C2C(=O)N(C(C)C)C(=O)C21
CC1(C(=O)NS(=O)(=O)c2ccc(C#N)cc2)CCN1C(=O)CC1CCCCC1
OC(Cc1ccncc1)(Cn1cncn1)c1ccc(F)cc1F
COc1ccc(-c2oc3c(CC=C(C)C)c(O)cc(O)c3c(=O)c2O)cc1
CCOC(=O)c1cnn(-c2nc(-c3ccccc3)cs2)c1C(F)(F)F
COC1=C2CN(C)CCC34C(=O)CC2C2C(CC(=O)N(c5ccccc53)C24)OC1
COc1ccc(OC)c(CNC(=O)c2ccc(Sc3ccc(C)cc3)c(N)c2)c1
CC(Oc1ccc(O)cc1)(P(=O)(O)O)P(=O)(O)O
O=C(O)CCCC(=O)Nc1ccc(Oc2ccc(Br)cc2)cc1
Cc1oc(=O)c2c(c1C)OC1(C)C(O)CC3(O)C(C)(C)C(=O)CCC3(C)C1C2
Nc1nc(=O)n(C2COC(CO)C2CO)cc1I
CN(C)CC1CN(c2ncnc3ccsc23)CCO1
CNC(=O)C1CCCCNC(=O)CCC(C(=O)O)NC(CCc2ccccc2)C(=O)N1
COc1ccc(OC)c(Nc2nc(-c3sc(C)nc3C)cs2)c1
COc1ccc(C=NNC(=O)c2ccc(Cl)cc2)cc1Cn1cc(Cl)cn1
NCC(NC(=O)CC1CNC(=O)c2cc(-c3cccc(F)c3)cn21)c1ccccc1
O=C(CCS(=O)(=O)c1ccc(Cl)cc1)N1CCN(c2ccccc2F)CC1
Cc1ccc(-c2csc(NC(CO)c3nc4ccccc4n3CCOCCO)n2)cc1
NCCC1CNC(C2COc3ccccc3O2)=N1
Cc1cccc(C(O)c2nc(-c3ccc(C(F)(F)F)cc3)c[nH]2)c1C
Cc1cc(C(F)F)n2nc(C(=O)Nc3c(F)cc(F)cc3Br)nc2n1
COc1ccc(-c2cnc(C)o2)cc1S(=O)(=O)Nc1ccc(C)cc1C
CCc1cn2c(nc1=O)OC1CC2OC1CO
C=C(C)Cn1c(=O)nc(N)c2c(-c3ccc(OC)cc3)csc21
CC(C)(C)n1cc2c(n1)C(=O)NC1(CCN(C(=O)c3ccc4cc(N)ncc4c3)CC1)C2
CCN(CC)c1ccc(C=NNC(=O)CNC(=O)C2COc3ccccc3O2)c(O)c1
CC1(C(=O)NCCc2ccccc2)Cc2c(-c3ccccc3)ccnc2O1
O=C(NN=Cc1cccc(O)c1O)c1cccnc1
CC(C)=CCc1cc2c(cc1O)OC(c1ccc(O)cc1)CC2=O
CN(C)CC(=O)N1CCc2ncnc(-c3ccoc3)c2CC1
CCOC(=O)c1ccc(NC(=O)CC2Nc3cccc4cccc(c34)NC2=O)cc1
Cc1cc(C(=O)NC2CCCc3c2cnn3-c2ccccc2F)n(C)n1
CC(C=Cc1ccccc1)=NNC(=O)CNC(=O)c1ccc2c(c1)OCO2
CCN1CCCC1CNC(=O)c1cc(CCF)cc(OC)c1OC
COc1ccc(NC(=O)C2CCCN(C(=O)Nc3ccc(F)cc3)C2)cc1
COC(=O)c1cc(Cl)c(NC(=O)c2cc3ccccc3o2)cc1OC
O=C(CCCOC(=O)c1cccnc1Cl)c1ccc(Br)cc1
COc1ccc2c(C)c(CC(=O)NCCc3ccccc3)c(=O)oc2c1OC
CCCc1cc(C(=O)Nc2nc(SC)ns2)n(C)n1
C=CCOc1cccc(C(=O)N2CCCC(Nc3ccc4c(c3)OCCO4)C2)c1
CCN(CC)C(=O)Oc1ccc(COC(C)=O)nc1
CCCC(=O)Nc1ccccc1N1CCN(C(=O)c2ccccc2)CC1
COc1ccc2[nH]c3ccc4ncccc4c3c2c1
COCCCN1CC(=O)N2C(Cc3c([nH]c4ccccc34)C2c2ccc(C)cc2)C1=O
CCN(C)C(=O)Oc1cccc(CNC(=O)C=Cc2ccc(O)c(O)c2)c1
CN(Cc1ncc[nH]1)C(=O)C(C)(C)NC(=O)c1cccs1
COC(=O)c1ccc(CN2C(=O)NC(c3ccccc3)(c3ccccc3)C2=O)o1
COCC(=O)N1CCn2c(CN3CCN(C)CC3)cnc2C1
CCOC(=O)C(C(=O)OCC)c1cc(CN2C(=O)c3ccccc3C2=O)c2ccccc2n1
CCOC(=O)c1cc2c(=O)n3cccc(C)c3nc2n(C)c1=N
CC(=O)Nc1ccc(Sc2ccccc2C(=O)O)cc1
O=C(C=Cc1ccc(F)cc1)Nc1ccc(CCC(=O)N2CC(O)C(O)C2)cc1
COc1cccc(C(=O)Nc2ccc(OCCC(N)=O)cc2)c1OC
Cc1cn2cc(NC(=O)c3ccc(N4CCN(N5CCCC5)CC4)cc3F)nc2c(C)n1
Cc1oc2cc3oc(=O)c(CCC(=O)NCCCN4CCOCC4)c(C)c3cc2c1C
COc1cccc(-c2c(C)c3ccc(OC(=O)N(C)C)cc3oc2=O)c1
CC(C)C(=O)Nc1c(-c2ccccc2)c(=O)c2ccccc2n1C
Cc1ccccc1C(C(=O)NC1CCN(C(=O)CCc2cccnc2)CC1)C1CCCCC1
Cc1cc2oc(=O)cc(C)c2cc1NC(=O)CCC(=O)O
O=C(NC1CCCCCC1)c1cc2ccc(Br)cc2[nH]1
O=C(COC(=O)c1nnc(O)c2ccccc12)c1ccc(Cl)cc1
O=C(NC(=S)Nc1cccc2cccnc12)c1ccccc1
CCCCCCCCCCn1c(=O)n(O)c(=O)c2c1ncn2CCc1ccccc1
CCCCCCC(CCCC)C(=O)O
O=C(C(c1ccccc1)c1ccccc1)N1CCN(Cc2ccncc2)CC1
O=C(NCC1CCCO1)c1ccc(NC(=O)c2cccc(Cl)c2)cc1
COc1ccc2c(c1)C1=NOC(CN3CCN(CC=Cc4ccccc4)CC3)C1CO2
Cc1cc2c(cc1S(=O)(=O)Nc1cccc(Cl)c1C)n(C)c(=O)c(=O)n2C
NS(=O)(=O)c1ccc2c(c1)S(c1ccc(F)cc1F)=NS2(=O)=O
COC(=O)c1cc(C(=O)c2cc(Cl)ccc2O)coc1=N
CCOc1ccc(NC(=O)c2ccc3[nH]c(C)c(C)c3c2)cc1
Cc1cc(C)cc(NC(=O)CSc2ccc(-c3ccco3)nn2)c1
O=C(Nc1cccc2c1C(=O)NC2=O)c1ccc(N2C(=O)CCC2=O)cc1
COc1nc(=O)n(COC(CO)CO)cc1Br
Cc1cc(C)n(-c2nc(Nc3cccc(C(F)(F)F)c3)nc(-n3nc(C)cc3C)n2)n1
OC(CNCCc1cccc(F)c1)Cn1ccc2cc(Br)ccc21
Cc1ccc(OCCN(C)Cc2cscn2)cc1
Cc1nc2scc(-c3ccc(Cl)cc3)c2c(=O)o1
Cc1cc(NCCc2cccnc2)nc(-c2ccc(Br)cc2)n1
CC(OC(=O)CC1CCCC1)C(=O)Nc1ccc(S(N)(=O)=O)cc1
Cc1ccccc1-c1nnc(-c2ccccc2)o1
COC(=O)C(NC(=O)CCc1nnc2ccc(N3CCCCC3)nn12)C(C)C
O=C(Nc1cccc2ccccc12)c1ccccc1
COc1ccc(C(=O)N2CCc3c(sc(NCc4cccc(F)c4)c3C#N)C2)cc1
CCn1c(SCC(=O)c2ccccc2)nnc1-c1cccc(Cl)c1
CC1CC2CN(C(=O)OC(C)(C)C)C(C1)O2
CCOc1ccc(CCNC(=O)c2cc3c(=O)n(C)c4ccccc4c3n2C)cc1OCC
CC1C2Cc3ccc(N(C)C)cc3C1(C)CCN2Cc1ccccc1
COc1cccc(NC(=O)CC2Cn3ncnc3NC2=O)c1
COC(=O)c1cc(S(=O)(=O)NCc2ccc(F)cc2)cn1C
CC(C)CNC(=O)CN1C(=O)NC2(CCCc3ccccc32)C1=O
CCc1ccc(O)c(C(=O)c2ccncc2)c1
O=C1N(Cc2ccc(F)c(F)c2)CCCC12CCN(C1CCSCC1)C2
Cc1ccc(-n2nnc(-c3cc4ccccc4n3C)n2)cc1
Cc1ccccc1C(=O)N1CCN(S(=O)(=O)c2cccs2)CC1
CCc1cc(Br)ccc1N1C(=O)C2CC=CCC2C1=O
CC1(O)CC(=O)OC(CSc2nc(-c3ccccc3)c[nH]2)C1
O=C(Nc1nc2cc3c(cc2s1)OCO3)C1=COCCO1
O=C(c1ccccc1F)n1c2c(c3ccccc31)CCCC2
CC(C)(C)c1cc(NC(=O)COc2ccc(Br)cc2)n(-c2ccccc2)n1
CCS(=O)(=O)N1CCC(OCCCc2ccccc2)C1
Cc1cccc(C(=O)n2c(=S)nc3cc(C)ccn32)c1
CCCC(=O)Nc1nnc2n1CCS2
Cc1ccc(CN2CCN(S(=O)(=O)c3cc(Cl)cc(Cl)c3)CC2)cc1
COc1ccc(-n2c(C)nc(N)c2C(=O)c2ccccc2)cc1
N#Cc1c(N)nc2[nH]c(=S)[nH]c(=O)c2c1-c1ccc(N2CCCCC2)cc1
CCc1cc(-c2ccc(F)c(Cl)c2)ccc1NC(=O)CC(N)C(=O)O
O=c1c(Cl)c(NCC2CCCO2)cnn1C12CC3CC(CC(C3)C1)C2
COc1ccccc1-n1cnc2cc(NC(=O)c3ccco3)ccc21
CC(C)C1=CCC(CO)C12CCC(C)(O)C1OC12
CCc1ccsc1C(=O)N1CCN(CCN2C(=O)CCC2=O)CC1
CN(CC(=O)NCCN1CCOCC1)S(=O)(=O)c1ccc(Cl)cc1
CC(C)CC(NC(=O)C(N)C(C)C)C(=O)O
CN(CC(=O)Nc1cccc(F)c1)C(=O)c1ccc2c(=O)n3c(nc2c1)CCC3
CN(C(=O)CSc1ccccn1)C1CCCN(CCc2ccccc2)C1
COc1ccc(CCNC(=O)CCc2c(C)nc3nc(C)nn3c2C)cc1OC
Cc1ncsc1CNC(=O)N1CCN(Cc2ccccc2)CC1C
CCOc1ccccc1C(=O)NC(C(=O)OCc1cc(=O)oc2cc(C)ccc12)C(C)C
c1cnc2[nH]c3c(N4CCOCC4)ncnc3c2c1
Cc1nc2cc(NC(=O)c3ccc(Br)s3)ccc2s1
CCOC(=O)c1c(C)n(Cc2ccccc2)c2ccc(OCCCN)cc12
COc1ccc2c(=O)c(-c3ccc(OC)c(OC)c3)coc2c1
Cn1ccnc1SCC(=O)c1cc2ccccc2o1
O=C(C=Cc1ccccc1)Nc1ccc(F)cc1F
O=C(CNC(=O)c1cccc(F)c1)NN=CC=Cc1ccccc1
COC(=O)c1ccc(C(=O)OC)c(NC(=O)CSCc2ccc(Cl)cc2)c1
Cc1ccc(F)c(C(=O)Nc2c(C(N)=O)n[nH]c2C)c1
CCC1CN(Cc2ccccc2)c2cc(-c3cccc(C(N)=O)c3)ccc2N1C(C)=O
CCc1nc2c(OCc3ccc(F)c(F)c3)cccn2c1N(C)C(=O)c1ccncc1
CN(C)c1ncc2nc(-c3ccc(F)cc3)c(=O)n(CCc3ccccc3)c2n1
COc1ccc(NC(=O)C(=NNC(N)=S)C2C(=O)NC(=S)NC2=O)c(OC)c1
Cc1ccc(C2=NN(CCC(=O)NCc3ccc4c(c3)OCO4)C(=O)CC2)cc1
CN(C)CCCNc1ccc2nc(NCCCN(C)C)oc2c1
Cc1cccc(C(=O)n2cc(Br)cn2)c1
CCOc1ncccc1C(=O)N(C)CC(=O)Nc1ccc(C)cc1
CCSc1nc2ccc(C)cc2c(=O)n1Cc1ccccc1
O=C(CSc1nnc2c(Cl)cc(Cl)cn12)N1CCN(c2ccc(F)cc2)CC1
Cc1cc(O)nc(SC=Cc2ccccc2)n1
O=C(N1CCOCC1)N1CCN(c2ccc3ccccc3c2)CC1
O=c1cnn(-c2ccc(S(=O)(=O)Cl)cc2)c(=O)[nH]1
Cc1ccc(S(=O)(=O)N2CCCOC2CNC(=O)C(=O)NCc2ccccc2C)cc1
COc1ccc(NC(=O)CC2Nc3cccc4cccc(c34)NC2=O)cc1
O=S(=O)(c1ccc(Cl)cc1)N1CCC(Cc2ccccc2)CC1
Cc1nc(C(F)(F)F)ccc1C(=O)Nc1nc2ccsc2c(=O)s1
CCOC(=O)c1cnc(-n2nc(C)cc2C)nc1NNc1ncc(-c2ccccc2)cn1
Cc1ccccc1NC(=O)COC(=O)C=Cc1cccc(C(F)(F)F)c1
CCN(CC)CCNS(=O)(=O)c1ccc(C)cc1
CCN1CCC(CC(=O)N(C)CC(=O)c2ccc(O)cc2)CC1
CC(=O)NC1=CC(=O)c2nc(C)ccc2C1=O
CC(C(=O)c1ccccc1)=C1C(=O)Nc2ccccc21
c1ccc2[nH]c(CSc3nc4ccccc4o3)nc2c1
CC(C)C(NC(=O)c1ccccc1)C(=O)NCCc1ccccc1
Cc1nnc(O)nc1N1CCN(c2ccccc2)CC1
CS(=O)(=O)c1ccc2nc(NC3(C(F)(F)F)N=C4SCCN4C3=O)sc2c1
CCCc1ccc2c(c1)C(=O)c1ccc(NC(C)=O)cc1S2(=O)=O
CCc1ccccc1NC(=O)CSc1nnc(-c2ccccc2O)[nH]1
COC1(CNC(=O)c2ccc(F)c(F)c2)CCSC1
Cc1ccc(C2SCC(=O)N2c2ccc3c(C)cc(=O)[nH]c3c2)o1
CNc1snc(C)c1C(=O)OC(C)C(=O)c1ccc(F)cc1
O=NN1C(c2ccccc2)CC(=NO)CC1c1ccccc1
COc1cc2[nH]c(=O)n(CCCC(=O)N(C)Cc3ccccc3)c(=O)c2cc1OC
S=C(NCCc1ccccc1)NC1CC1
CCNc1ncc2nc(C)c(=O)n(CC3CCCO3)c2n1
CCCN(CCC)c1cnc(-c2c(C)cc(C)cc2OC)nc1C
CN(C(=S)NC(=O)Cc1ccccc1)c1ccccc1
O=C(NC1CCc2[nH]c(=O)ccc2C1)C1CCOCC1
CCC(=O)OCc1c(C(F)(F)F)nn(C)c1Oc1cccc(C(F)(F)F)c1
CC1CC1C(=O)OCC(=O)NCc1ccccc1Cl
N#CC12Cc3ccc4c(c3-c3cccc(c31)CCN2C(=O)c1ccccc1)OCO4
Cn1c(=O)c2c(nc(NCCNC(=O)c3ccco3)n2Cc2ccccc2F)n(C)c1=O
CCN(CC(=O)NC(C)C)C(=O)Cc1ccc(C)c(C)c1
O=C(C1CCCCN1)N1CC(c2ccccc2)c2ccccc2C1CN1CCCCC1
COc1ccc(CCNC(=O)C=Cc2ccc(C)cc2)cc1OC
O=C(NCCc1ccc(Cl)cc1)C1CC(=O)N(CCc2ccccc2)C1
O=C1NCCCC1N1C(=O)c2ccccc2C1=O
Cc1ccc(C(=O)CCNC(C)C(O)c2ccccc2)cc1
O=C(CSc1nnc(-c2cccnc2)o1)Nc1ccccc1Br
NC(=O)c1nc(N2CCC(Oc3ccccc3C(F)(F)F)CC2)no1
O=C(O)CCCCCN1C(=O)C(=Cc2c[nH]c3ccccc23)SC1=S
CCOC(=O)C1(C)CCCN(C(=O)c2cccc(Cl)c2)C1
Cc1ccc(N=C(S)NCCc2ccc(Cl)cc2)c(C)c1
CC(C)N(Cc1ccccc1)S(=O)(=O)c1ccc(-n2cccn2)cc1
O=C(Nc1cccc(Cl)c1)c1cccc(Br)c1
COC(=O)C(O)(c1ccc(NC(=O)c2cccs2)c(C)c1)C(F)(F)F
Cc1ccc(C2(c3noc(CN4CCC(C(=O)N5CCOCC5)CC4)n3)CCCC2)cc1
COc1cc(OC)cc(C(=O)NC(C(=O)OCC(=O)NC(=O)c2cccn2C)C(C)C)c1
CC(=O)Nc1ccccc1-c1ccc(-c2nc3c(C(N)=O)cccc3[nH]2)cc1
Cc1nc(-c2cccc(N3CCC(N4CCCC4)CC3)c2)cs1
Brc1ccc(Nc2nc(N3CCNCC3)nc3[nH]cnc23)cc1
COc1cc(C)ccc1OCCC(=O)N1CCCC1Cn1cccn1
Cc1noc(C)c1CCC(=O)NC1CCCN(Cc2ccc(CC(C)C)cc2)C1
COc1ccc(OC)c(Nc2cc3ccccc3c(O)n2)c1
O=c1c2c3c(sc2nc(N2CCNCC2)n1-c1cccc(Cl)c1)CCCCC3
COc1cc(OC)nc(NC(=O)NS(=O)(=O)c2ccc(OC(F)(F)F)cc2)n1
Cn1ncc(Cl)c1C(=O)Nc1nnc(C2CC2)s1
Cc1ccc(OP2(=O)NCCCO2)cc1
COC(=O)c1cc(Cl)c(NC(=O)c2ccco2)cc1OC
CCC(=O)Oc1ccc(C(=O)Nc2cnc(O)nc2O)cc1
CCOC(=O)c1[nH]c2ccc(C)cc2c1N=NN(C)C
CCCCN1C(=O)C(=CN(C(=O)CC)c2ccccc2)SC1=S
O=C(OCc1ccc(F)cc1)c1cccc(=O)[nH]1
Cc1c(OC(C)C(=O)NC(Cc2ccccc2)C(=O)O)ccc2c3c(c(=O)oc12)CCC3
C#CCN(CC=C)C(=O)C1CCC(=O)N(CCCc2ccccc2)C1
C1CCN(CCCNC2C3CC4CC(C3)CC2C4)C1
O=C(O)CCC(NC(=O)C=Cc1ccccc1)C(=O)O
COc1ccc(OC)c(-n2c(-c3ccc(S(C)(=O)=O)cc3)cc(C=O)c2C)c1
COCc1cccc(NC(C)C(=O)N(C)Cc2cccc(F)c2)c1
CN1CC(C(=O)NCc2ccc(F)c(F)c2Cl)N(C)C1=O
NNC(=O)c1[nH]nc2c1CC(C1CCCCC1)CC2
C=C1C(C(=O)Nc2ccc(F)cc2)C1C(=O)Nc1ccc(F)cc1
CCN(CC)C(=O)CN(c1ccc(C)cc1C#N)S(=O)(=O)c1ccc(OC)c(OC)c1
CCOP(=O)(OCC)SCCSCC
CC1CCC(NC(=O)c2ccc(CS(=O)(=O)c3c(Cl)cccc3Cl)o2)CC1
CCN(CC)CCc1cn(S(=O)(=O)c2ccc(NC(C)=O)cc2)c2ccccc12
c1ccc(-c2nc3ccccn3c2-c2ccccc2)cc1
c1csc(CNc2nc(-c3ccc4c(c3)OCO4)nc3ccccc23)c1
Cc1ccc(C)c(OCC(=O)NC2CCCCCC2)c1
CCC1=NN(C(=O)c2ccc(C)cc2)C(O)(c2ccc(Br)cc2)C1
CCCCNc1nnc(Cc2ccc(Cl)cc2)c(O)n1
CN1CCc2nc(C(=O)Nc3ccccc3CNC(=O)c3ccc(Cl)cn3)sc2C1
COc1cc(C2NC(=O)NC(C)=C2C(=O)OCCSC)ccc1OCc1ccccc1
C=CCc1cccc(CNc2cnc3ccccc3c2)c1O
CNCCCOc1cc(C)cc(C)c1C
O=C(c1ccc[nH]1)N1CCCn2cnc(COCC3CC3)c2C1
NS(=O)(=O)c1ccc(NC(=O)Cc2nc3ccccc3s2)cc1
CCc1ccc2oc3nc(O)c(C(=O)O)cc3c(=O)c2c1
COc1cc(NC(=O)c2nn(C)c3c2CS(=O)(=O)c2ccccc2-3)cc(OC)c1
Cc1ccc2c(c1)CC1(CN2C)C(=O)NC(=O)N(CCC2=CCCCC2)C1=O
O=C(Nc1ccc(F)cc1F)c1csc(-c2ccncc2)n1
CCCCCCCCCC[n+]1cccc2cc(O)ccc21
O=C1NC(c2ccccc2)Nc2c1sc(=S)n2-c1ccccc1
CON1C(=O)C(=O)N(OC)C2CCCCCC21
COc1cc(-c2sc(Cc3cccc(C(F)(F)F)c3)nc2C)ccc1C(N)=O
COC(=O)c1ccc(NS(=O)(=O)c2cc(C)ccc2OC)cc1
Cc1cccc(N=Nc2ccc(O)c3ncccc23)c1
c1cnc(-c2nc(CN3CCC(c4ccn[nH]4)CC3)cs2)nc1
CCCCc1nc(Cl)c(C(=O)NC(C(=O)O)C(C)C)n1C
CCCCNS(=O)(=O)CCNCc1ccccc1OC
Cc1ccccc1C(=O)N1CCC(C(=O)Nc2ccc(C(C)C)cc2)CC1
Cn1c(=O)c(-c2c(Cl)c(O)cc(O)c2Cl)cc2cnc(Nc3ccccc3)nc21
CN(NC(=O)c1ccc(Cl)cc1)c1nc(-c2ccccc2)nnc1C(F)(F)F
O=C(Nc1ccccc1NS(=O)(=O)c1ccc(F)cc1)C1CCCC1
O=C1C2C3CCC(O3)C2C(=O)N1CCO
O=c1c(-c2ccccc2)c(O)c2cccc3c2n1CCC3
CC1CCN(C2=NC(=O)C(=Cc3ccccc3F)S2)CC1
O=C(O)c1ccccc1Nc1ccc(Cl)cc1
CN1c2ccc(-c3ccccc3)cc2C2C(CCN2C(=O)CN2CCOCC2)C1CO
O=C(O)CC(c1ccc(Br)cc1)N1Cc2ccccc2C1=O
Cn1c(-c2ccc(F)cc2)nc2c1CCN(C(=O)CC(N)Cc1cc(F)ccc1F)C2
O=C(c1csc2nc(-c3ccc(Cl)cc3)cn12)N1CCCC(CO)C1
CC(C)N1CCN(C(=O)N2CC3(CCN(C4CCOCC4)CC3)C2)CC1
CCCCCCCCN1C(CC(=O)OC)c2ccc(C=CC(=O)OC)cc2S1(=O)=O
O=C(O)C1CCN(Cc2cccnc2)CC1
COc1c2occc2cc2c(=O)cc(C)oc12
Cc1cc(NC(=O)CCCSc2nc(-c3ccco3)cc(C(F)(F)F)n2)no1
CCOc1ccccc1N1CC(C(=O)N(C)Cc2cccnc2)CC1=O
C=CCn1c(-c2cccs2)nn(CN2CCOCC2)c1=S
CCNC(=O)COC(=O)c1cc(O)nc2ccccc12
CC(=O)NCC1CCN(C(=O)NCCc2ccc(Cl)s2)CC1
O=C(NNc1cccc(Cl)n1)Nc1ccc(Cl)cc1
Cc1ccccc1NC(=O)c1cc(-c2ccccc2)n(CCCN2CCOCC2)c1C
CCCCC1CCCC2CCC(CCCC)N12
O=C(CN1CCN(S(=O)(=O)N2CCOCC2)CC1)Nc1cc(Cl)cc(Cl)c1
CCCCN(CC)Cc1coc(-c2cccs2)n1
CC(=O)c1ccc(N2CCN(S(=O)(=O)c3ccc4c(c3)n(C)c(=O)n4C)CC2)cc1
CCCNC(=O)c1ccccc1NC(=O)c1ccccc1N(C)S(C)(=O)=O
COc1ccc(C2=NN(C(=O)CCC(=O)O)C(c3cccs3)C2)cc1OC
CN(C)C(=O)C=CC1=CN2C(=O)c3cc4c(cc3NC(S(=O)(=O)O)C2C1)OCO4
COc1ccc(OC)c2sc(N(Cc3cccnc3)C(=O)c3cccc(F)c3)nc12
CCOCn1c(Sc2ccccc2)c(C(C)C)c(=O)[nH]c1=O
CCOC(=O)c1c(C)[nH]c(C)c1C(=O)COC(=O)c1cccc(C)c1O
COc1cc(C=CC(=O)Nc2ccc3[nH]c(O)nc3c2)cc(OC)c1OC
Nc1nc(O)c2ccn(CC3CC3CO)c2n1
COc1ccc(C(=O)NCC(C)CN(C)C)cc1
O=C(c1ccccc1)C1OC1c1ccc(-c2ccccc2)cc1
CCOCn1oc(=O)c(-c2ccc(F)cc2)c1-c1ccnc(Oc2ccccc2F)n1
NC1=NC(c2ccc(F)cc2)n2c(nc3ccccc32)N1
CC(C)c1cc(C(=O)NC2Cc3ccccc3C2)no1
O=C(COc1ccccc1)Nc1ccc(-c2nnc(-c3ccco3)o2)cc1
Nc1nnc(SCc2ccc(F)cc2)s1
CCOc1ccc(CC2CC2C(=O)NO)cc1-c1nc2c(CC)nn(C)c2c(=O)[nH]1
COc1ccc(C(CNS(=O)(=O)c2ccc(C)cc2)N2CCN(C)CC2)cc1
FC(F)(F)c1ccc(-c2nc3cnc(Nc4ccccn4)cc3[nH]2)cn1
Cc1nc(NCc2nnc(C)n2C)c2c(CC(C)C)csc2n1
CC(C)(C)CCNC1C(=O)C(=O)C1Cc1ccc(C#N)cc1
Cc1ccc(NC(=O)CSc2ccccc2)cc1S(=O)(=O)N1CCCCC1
O=c1c2c(ccc3nc(C4=NCCN4)sc32)ncn1Cc1ccccc1
Cc1ccccc1NC(=O)c1ccc2nccnc2c1
COC(=O)Nc1nn(Cc2ccccc2F)cc1Br
CN(CC(=O)N1CCN(Cc2ccccc2)CC1)C(=O)CC12CC3CC(CC(C3)C1)C2
CCn1c(=O)c(-[n+]2ccccc2)c(O)c2ccccc21
CCNC(=O)C1(C)CCCN(C(=O)COCc2ccccc2)C1
C=CCOc1cccc(C#Cc2cccc(C)n2)c1
O=C(NC1CCCCCC1)C1CCCN(c2ncccn2)C1
S=C(NCC1CCCO1)Nc1ccccc1Cl
OCC1OC(n2c3ccc(Cl)cc3c3c(-c4ccsc4)ncnc32)C(F)C1O
CN(C)CCn1c(=C2C(=O)Nc3ccccc32)sc(=Cc2ccc(O)cc2)c1=O
Cc1cccc2nc(CSc3ccccc3N)cn12
CC1CCN(C(=O)Cn2cc(C(=O)C3CC3)c3ccccc32)CC1
Cc1ccc(C)c(Sc2ccc(NC(=O)CCN3C(=O)NC4(CCCC4)C3=O)cc2)c1
Cc1cccc(Cn2c(SCCN3CCOCC3)nc3c2c(=O)n(C)c(=O)n3C)c1
CN1CSCC1C(=O)N1CCC(Cc2ccccc2F)CC1
O=C(NC(=S)N1CCc2ccccc21)c1ccco1
CCCNC(=O)c1cc2c(c3ccccc3n2C)n1C(=O)N(C)C
Cc1ccc(-c2cc(C(=O)Oc3cccc(C)c3)no2)cc1
CC(=O)Nc1ccc(NC(=O)CSc2nc(O)c3c(C)cc(C)nc3n2)cc1
COc1ccc(-c2cc(C(=O)Nc3ccc(O)cc3)c3ccccc3n2)cc1OC
c1ccc(-c2cnc3n2CCNC32CCNCC2)cc1
Cc1ccc(CC(N)C(=O)Nc2cc(-c3ccncc3)c[nH]c2=O)cc1
Cc1ccc(N(CC(=O)N2CCCCC2)C(=O)C2COCCO2)cc1
Cc1ccc(NC(=O)COC(=O)c2nn(C)cc2Cl)cc1
CC(=O)c1ccc(C2CC34CN(C(=O)OC(C)(C)C)S(=O)(=O)C3CC2O4)cc1
COc1ccc(C(=O)Nc2cccc(-c3nnc(-c4ccco4)o3)c2)cc1
Cn1ccc2cc(C(=O)NC3Cc4ccccc4C3NC(=O)c3cnccc3N)cc(F)c21
Cc1cccc(-c2nnc(SCC(=O)O)n2C)c1
Cc1ccc(CN2CCCCC(NC(=O)c3cc4ccccc4s3)C2)cc1
COC(=O)c1sc(C(C)(C)C)cc1NC(=O)Nc1ccnn1-c1ccccc1
O=C(NCc1ccc2cc(C(=O)NO)sc2c1F)c1ccccc1
CC(=O)Nc1ccc(NC(=O)C(C)OC(=O)C2(c3ccccc3F)CCCC2)cc1
CC(=O)c1c(N)nc2n(c1=O)CCCCC2
O=C1CCc2ccc(OCCCN3CCN(c4cccc(Cl)c4Cl)CC3)cc2N1
CC(=O)c1cccc(NC(=O)Nc2cccnc2)c1
CCOC(=O)c1cn(CC2CO2)c2ccc(OC)cc2c1=O
CCCNCc1cccc(C(F)(F)F)c1
CCCCOC(c1ccc(Cl)cc1)c1cccnc1
O=C(CC(=O)C(F)(F)F)c1csc2ccccc12
Cc1cc(=O)n(C)c2c1C(=O)C=CC2=O
Clc1ccc(-c2csc(N3CCN(c4ccccc4)CC3)n2)cc1
O=C(O)CCc1ccc(OC2CCN(C(=O)NC3CC3c3ccccc3)CC2)cc1
Cc1cccc(C)c1-n1c(C)cc(C=NNC(=O)c2ccncc2)c1C
Cc1ccccc1S(=O)(=O)Cc1ccc(C(=O)N2CCN(c3ccccc3F)CC2)o1
COc1ccccc1C(=O)OC1CCCN(C)C1
CC(Sc1nnnn1C1CCOCC1)C(=O)NC1CCCCC1
Cc1cc(COc2ccccc2OCc2cc(C)no2)on1
Nc1ccccc1NC(=O)c1ccc(CNC(=O)c2cc3ccncc3[nH]2)cc1
CCOc1cc(OCC)cc(C(=O)NCCCN2CCOCC2)c1
CCNc1nc(NC(C)C)nc(N(C#N)CC(=O)OC)n1
O=C(Nc1ccc(S(=O)(=O)N2CCCCC2c2cccnc2)cc1)c1ccc(F)cc1
COCCn1c(S)nnc1CCc1ccccc1
CC(C)c1ccc(NC(=O)CCS(=O)(=O)c2ccc(Br)s2)cc1
Cc1ccc(C=CC(=O)NCc2ccccn2)o1
OCCCN=C(S)Nc1ccc(Oc2ccccc2)cc1
CN(CCc1ccccn1)C(=O)CC1C(=O)NCCN1Cc1cccc(F)c1
CC(c1nccs1)n1cc(-c2cc(CN3CCCCC3)cs2)nn1
Cc1ccc2cc(CN(CC3CCCO3)C(=O)C(C)C)c(O)nc2c1
COc1cc(C=NNC(=O)NC23CC4CC(CC(C4)C2)C3)ccc1O
Cc1ccc(NC(=O)c2ccc3c(c2)C(=O)N(CC2CCCO2)C3=O)cc1C
O=C(NC1CCCCC1)C(c1ccccc1F)N(C(=O)c1csnn1)C1CCCC1
Cn1cc(C(=O)NCC(F)(F)F)c(OS(C)(=O)=O)n1
CCOCCCNc1nc(S)nc2cc(OC)c(OC)cc12
Nc1ccc(C(=O)O)cc1S(=O)(=O)O
COc1ccc(C(c2sc3nc(C)nn3c2O)N2CCCCC2)cc1
COc1cc(F)ccc1-c1cncc(CNC2CC2)n1
CN(Cc1cc(Br)cc(Br)c1N)C1CCCCC1
c1cc(-c2ccc(-c3ccc(C4=NCCCN4)cc3)nn2)ccc1C1=NCCCN1
Cc1c(Cl)c(C(F)(F)F)nn1CC(=O)NN
CC(=O)Oc1cc2c(C(=O)NCCN3CCOCC3)c(C)oc2c2ccccc12
CCOc1ccc(NC(=O)c2cc(OC)nc3ccccc23)cc1
O=C(NCC(O)c1cccc(O)c1)C1CCN(C2CCCCC2)CC1
Cc1cc(N2CCOCC2)nc2ccc(NC(S)=NCCC(C)C)cc12
Cc1ccc(C)c(NS(=O)(=O)c2c(C)[nH]c(C)c2C(=O)N2CCCCC2)c1
CON=C(COc1ccc2oc(-c3ccccc3)cc(=O)c2c1)c1ccccc1
COc1cc(C=NNc2nncn2N=Cc2ccc(O)c(OC)c2)ccc1O
CCCn1c2ccc(F)cc2c2nnc(SCCN3CCOCC3)nc21
O=C(O)c1ccc2c(c1)C1C=CCC1C(c1ccccc1)N2
Cn1c(=O)c2c(ncn2CCCCN2CCN(c3ccccc3)CC2)n(C)c1=O
OC(c1ccc(Cl)cc1)(c1ccc(Cl)cc1)c1cccnc1
OC(Cn1ccc2ccccc21)Cn1cnc2ccccc21
CN(C)C(CNC(=O)c1ccc(OCc2cn3ccccc3n2)cc1)c1ccco1
CC(C)Oc1ccc(S(=O)(=O)N2CCCCC2)cc1NC(=O)C1CCC1
CC(C)=NNc1nc(-c2ccccc2)cs1
Nc1ccc(O)c2c1C(=O)c1c(O)ccc(N)c1C2=O
CSc1ncccc1C(=O)OCC(=O)N(C)C
CC(O)CN=c1cc(-c2ccccc2)oc2ccc(Cl)cc12
CCCN(CCC)C(=O)C1CCN(c2ncnc3c2nc2n3CCCCC2)CC1
O=C(Nc1nnc(COc2ccccc2)s1)c1cccs1
CC1(C)OC(=O)C(=CNc2ccc(C(=O)O)cc2)C(=O)O1
O=C(NC1=NCCS1)c1cccs1
CC1CCCN(C(c2ccccc2)c2sc3ncnn3c2O)C1
O=C(Nc1ccc(F)cc1)NC1(C(=O)NCc2ccc3c(c2)OCO3)CCCCC1
CSCC(C)NCc1ccc2[nH]c(C)c(C)c2c1
CCOC(=O)c1oc2c(c1C)-c1nn(Cc3c(F)cccc3Cl)cc1CC2
Cc1ccc(N(CCC(=O)O)S(=O)(=O)c2cccc(C(F)(F)F)c2)cc1
CCOC(=O)C1C(=O)NC(c2ccccc2)=NC1c1ccc(Br)cc1
CC(=O)Nc1c(-c2ccccc2)nc2ccc(Cl)cn12
CCc1cc(C(=O)NCc2ccc(Oc3ccc(C)cc3)cc2)n(C)n1
CN(Cc1ccccc1)C(=O)CN1C(=O)NC2(CCCC2)C1=O
CCN(CC)C(=O)Cc1ccc(Cn2nnc3c2C(=O)c2ccccc2C3=O)cc1
COCC1CCCN(Cc2nc(-c3ccc4c(c3)OCO4)no2)C1
N#CC1(NC(=O)CN2C(=O)NC(c3ccccc3)(c3ccccc3)C2=O)CCCC1
Cc1nonc1NC(=O)COc1ccccc1Cl
N#Cc1cccnc1OC1CCN(C(=O)NCc2ccccc2)CC1
Cc1ccc(NS(=O)(=O)c2ccc(NC(=O)c3cccs3)cc2)c(C)c1
COc1cc(C=NNC(=O)CN2CC(c3ccccc3)CC2=O)ccc1OC(=O)N(C)C
CN(CC1CC1)C(=O)Cc1csc(-c2ncccn2)n1
O=C(NCCCN1CCCC1=O)c1cccc(S(=O)(=O)N2CCCCC2)c1
COCCC1CC1c1cncc(OCC2CCCN2C)c1
NC(=O)C1(N2CCCCC2)CCN(C(=O)Nc2ccc(F)cc2F)CC1
CC(NC(=O)CSc1ncccn1)c1ccc(Cl)cc1Cl
O=C(Nc1cccc(S(=O)(=O)N2CCCCC2)c1)c1ccc2ncsc2c1
O=C(NC(=S)Nc1cccc(Cl)c1N1CCCCC1)c1cccs1
CCCN1CC(F)(F)c2cc(S(=O)(=O)N3CCCC3COC)ccc21
COC(=O)C(=O)Nc1ccc2c(c1)C(=O)N(OS(C)(=O)=O)C2=O
COCC(=O)NCC1CC2CCN1CC2c1cc(-c2cccs2)nn1C
CCCCNC(=O)CC1CC2(C(=O)OCC)CCCC=C2N(Cc2ccccc2)C1=O
O=C(Nc1c2c(nn1-c1ccccc1)CS(=O)(=O)C2)C1CC1
CCCCN1C2CCC1C(c1cccs1)C(C(=O)OC)C2
CC1CCN(c2ncnc3[nH]cnc23)CC1
O=C(COc1ccccc1)N1CCCCC1c1nnn(-c2ccccc2)n1
CCc1cc2cc(C)cc(C)c2nc1SCC(=O)NNC(=O)c1ccco1
Cc1cccc(C)c1NC(=O)CN1C(=O)NC(C)(CCc2ccccc2)C1=O
CC(=O)Oc1ccccc1C=Cc1ccc2ccccc2[n+]1C
CCCCCCc1cc2cc(-c3cn4ccsc4n3)c(=O)oc2cc1O
CCC1(O)C(=O)OCc2c1cc1n(c2=O)Cc2cc3cc(NC(C)=O)ccc3nc2-1
CC(C)C(NC1=CC(=O)c2ccccc2C1=O)C(=O)O
CCc1cccc(Oc2ccc(S(=O)(=O)Nc3ccc(F)cn3)cc2C#N)c1
O=c1[nH]c2ccccc2n1C1CCN(Cc2ccc(Cl)cc2)CC1
CC(=O)N1CCC(Oc2cccc(C#N)c2)CC1
CCOCC1CN(C(=O)Cc2ccsc2)Cc2ccnn2C1
COc1ccc(OC)c(S(=O)(=O)N2CCC(C(=O)NC3CCCCC3)CC2)c1
CC(=O)C1(Cc2ccc(Br)cc2)CCC2(C)OOC1(C)O2
CCOC(=O)c1cnc2ccc(C(=O)OC)cc2c1Nc1ccc(C(=O)O)cc1
CCN(CC)c1ncnc2c1ncn2C1CN(Cc2cccs2)CC(CO)O1
CN1CCN(c2ccccc2NC(=O)c2ccc(-c3ccccc3)cc2)CC1
O=C(NCC1CC1)c1ccc(Oc2cc(Cl)cc(Cl)c2)o1
COC(=O)CCC(=O)OCC1(C)CCCC2(C)c3ccc(C(C)(C)O)cc3CCC12
CCCN1C(=O)C2(C(C#N)=C(N)C(C#N)(C#N)C3=CCC(C)CC32)c2ccccc21
c1cc2c(c(-c3cc(N4CCOCC4)ncn3)c1)CCNC2
O=C(O)c1ccccc1-c1ncc(-c2ccccc2)o1
O=C(O)CCCN1Cc2ccc(NC(=O)CCCC3CCNCC3)cc2C1=O
COc1ccc2[nH]cc(C=C(C#N)S(=O)(=O)c3ccccc3)c2c1
Cc1c(NC(C)c2cc(Cl)ccc2O)c(=O)n(-c2ccccc2)n1C
CC12CCC3C(CC(=O)C4=CC(=O)CCC43C)C1CCC(=O)N2
CCOc1ccc(Cc2nnc(N)s2)cc1OCC
Cc1ccc(CCCCCC(=O)N2CCOC2=O)cc1C
Cc1ccnc(NC(NC(=O)C(C)C)(C(F)(F)F)C(F)(F)F)c1
CCN(Cc1ccccc1)C(=O)C(=O)c1cn(CC(=O)N2CCCC2)c2ccccc12
CC1c2c(-c3ccc(O)cc3)c(-c3ccccc3C#N)nn2CC1(C)C
c1ccc(C(c2ccccc2)[N+]23CCN(CC2)CC3)cc1
Cc1cn(-c2ccc3c(c2O)CCN(Cc2cccc(C(F)(F)F)c2)C3=O)cn1
CCCNC(=O)c1[nH]nc(C2CC2)c1Br
CC(C)(C)OC(=O)N1C2CCC(CC2)C1C(=O)N1CC=CC1
COc1ccc(CN2C(=O)CNC2=S)cc1
O=C1c2ccccc2C(=O)c2nc3c(O)cccc3cc21
CCOC(=O)c1cc(C#N)c(N2CCNCC2)nc1C(F)(F)F
CC(=O)Nc1cc(F)c(S(=O)(=O)N(C)CC2CCC2)c(F)c1
COC(=O)C1=C(C)NC(=O)NC1c1ccc(OCC(=O)N2CCCCC2)cc1
COc1cc(C(=O)N2CCc3c([nH]c4ccccc34)C2c2ccccc2)cc(OC)c1OC
Cc1cccc(N2CCN(C(=O)c3cn(C)c(=O)c4c3c3ccccc3n4C)CC2)c1C
CCOC(=O)c1cc(C)nc(Oc2cccc(NS(=O)(=O)c3ccc(Cl)cc3)c2)c1
Cc1cc(S(=O)(=O)N2CCOCC2)ccc1OCC(=O)Nc1ccc(F)cc1
COc1ccc2c(c1OC)C(=O)OC2CC(=O)c1ccc2c(c1)OCO2
O=C1C(=c2c3ccccc3n3c(=O)c4ccccc4nc23)Nc2ccccc21
Cc1ccc(-c2ccc(N3CCC(O)CC3)nn2)cc1
COc1cc(C=C(C#N)c2nc3ccccc3[nH]2)ccc1OC(=O)c1ccco1
CC1CCCCC1Nc1nc2ccc(Cl)cc2n2cnnc12
Cc1cc2c(Nc3ccc(C(=O)O)cc3)ncnc2s1
N#Cc1ccc(N2CCN(C(=O)c3cccc(F)c3)CC2)c(F)c1
O=S(=O)(c1cccc2ccccc12)n1cc(C2=CCNCC2)c2cc(F)ccc21
O=C(CSc1nc2nc(O)cc(O)c2s1)Nc1ccc(Cl)c(C(F)(F)F)c1
Cn1c(=O)c2c(nc(SCC(=O)Nc3ccccc3N3CCCCC3)n2C)n(C)c1=O
CCOC(=O)C1CCN(S(=O)(=O)c2cn(C)cn2)CC1
O=C(Cc1cccnc1)Nc1cccc(CCN2CCN(c3ccccc3)CC2)c1
Cc1nc(CNC(=O)NCc2ccc(OCC3CC3)nc2)cs1
CC1CC2CCN(C(=O)c3cnccn3)CC2O1
O=C(NCc1ccnc(OCC2CC2)c1)C1Cc2ccccc2O1
O=C(CN1CCN(c2ncccn2)CC1)N1CCCc2c1c(=O)oc1ccc(O)cc21
CC(C)CC(NC(=O)C=Cc1ccc(C(C)C)cc1)C(=O)OC(C)C
O=c1[nH]nc(Cc2ccccc2)c2ccccc12
CCCCN(C)c1c(C)nc2ccc(C(=O)NCCc3c[nH]c4ccccc34)cn12
Cc1ccccc1C1(CCN2CCCCC2)CCOC(C)(C)C1
O=C1c2ccccc2C(=O)c2sc(-c3nnc(-c4ccccc4)o3)cc21
COc1ccc(NC(=O)C(NC(=O)c2ccc(O)nc2)c2ccc(OC)cc2)cc1
O=C(NCc1cc(C(F)(F)F)cc(C(F)(F)F)c1)C1CC(c2cccc(F)c2)=NO1
O=C(c1ccco1)N1CCN(S(=O)(=O)c2ccc(Br)cc2)CC1
CSCCC(NC(=O)c1c(C)oc2c1CCCC2)C(=O)O
O=S(=O)(Nc1ccc(F)cc1F)c1ccc(Br)s1
CCN(CC(=O)NCc1ccc(F)cc1)C(=O)COc1ccc2ccccc2c1
O=C(CSc1nnc(-c2ccncc2)o1)NN=Cc1cc(Cl)cc(Cl)c1O
O=C(CNc1cccc(Cl)c1)NN=Cc1ccncc1
CN(C)c1ncc(-c2ccncc2)c(CCNC(=O)C2CC2)n1
COc1cc(C=CC(=O)N2CCCCC2=O)cc(OC)c1OC
COC(=O)c1oc2cc(OC)ccc2c1Nc1cc(OC)c(OC)c(OC)c1
Cc1ccccc1NCN1C(=O)C2C3C=CC(C3)C2C1=O
COc1cccc(-c2noc(C3CCN(Cc4cccs4)C3)n2)c1
O=C(Cc1cccc2ccccc12)NN=Cc1ccc2cccc(O)c2n1
CCc1nn(CC(=O)N(C)c2ccccc2)c(=O)c2cc3sccc3n12
c1ccc(Nc2nc(-c3ccncc3)cs2)nc1
C=CCN(CC=C)C(=O)C1OC(C(=O)O)=CC(N)C1NC(C)=O
Cc1ccc(-n2nc(C)c(C=NNC(=O)c3cccnc3)c2Cl)cc1
COc1ccc(C(=O)CSc2nc(C)cc(C)n2)cc1C
CC1(C)N=C(N)N=C(N)N1c1cccc(CNC(=O)CBr)c1
C=CCn1c(Cc2ccccc2)nnc1SCC(=O)Nc1nnc(C)s1
CCC(=O)c1ccc(CCCCCC(=O)O)s1
COc1cccc(N2CCN(C3=CC(=O)c4ccccc4C3=O)CC2)c1
Cc1ccccc1C1c2[nH]c3ccccc3c2CCN1C(=O)c1ccc(=O)n(C)n1
CNC(=O)C1COC2CCN(c3ncc(F)cn3)CC2C1
Cc1ccc(Cn2c(=O)n(Cc3ccccc3)c(=O)c3c(C)c(C)sc32)cc1
OCc1ccc(-c2ccc(-c3noc(Cc4c[nH]c5ccccc45)n3)o2)cc1
Cc1oc2c(cc(O)c3ccccc32)c2cccc1-2
COc1ccc(-c2cn3c4ccccc4nc3n2CCCN2CCOCC2)cc1
CCc1ccc2c(c1)C(CCNC(=O)Cc1ccc(F)cc1)C(=O)N2
Cc1ccccc1COc1ccc2oc(C)c(C(=O)O)c2c1
COc1ccc(C=NNc2ccc(F)cc2)cc1O
COc1cccc(CNS(=O)(=O)c2ccc(-c3cnc(C4CC4)o3)cc2)c1
CC12CCC(=O)C=C1CCC1C2CCC2(C)C1CCC2(O)C(=O)CO
CN(C)c1ncc2ncc(=O)n(CC3CCCO3)c2n1
CC(C)n1ncc2c(C(=O)Nc3ccc(F)cn3)cc(-c3cccs3)nc21
Cc1cc(C(=O)Cn2nc(C(=O)O)c3ccccc3c2=O)c(C)n1CC(F)(F)F
N#CC1C(c2ccc(C#CC3CCCCC3)cc2)C(CO)N1C(=O)Nc1ccc(F)cc1
CC(C)c1cc(CNC(=O)c2ccc(OC3CCN(Cc4ccccn4)CC3)cc2)on1
O=C(Nc1cc(Cl)ccc1N1CCCCC1)c1ccccn1
CC(C)COC1CCN(C(=O)c2cc3ccccc3c(=O)[nH]2)CC1
CCCN(CCC)CCc1ccc(OC)c2nc(O)ccc12
O=C1CC(c2ccccc2)Cc2nc(N3CCc4ccccc43)ncc21
N#Cc1ccc(-c2nc(OCC3CCNCC3)cnc2-c2ccc(Br)cc2)cc1
O=C(NN=Cc1coc2ccccc2c1=O)c1cn(-c2ccccc2)nc1-c1ccccc1
CN(C)C(CNC1=NS(=O)(=O)c2ccccc21)c1ccco1
CNc1cccc(-c2c(OC)cccc2OC)n1
Cc1c(Cl)cccc1NC(=O)Cn1c(CCC(=O)O)ccc1-c1ccccc1
Cc1ccccc1NC(=O)CSc1nc(-c2ccc(Cl)cc2)c(C#N)c(=O)[nH]1
O=c1c2cn(Cc3ccccc3)c3ccccc3c-2nn1Cc1ccccc1F
CCn1c(Cc2ccccc2)nnc1SCC(=O)NC1CC1
O=C(CSc1nc2c([nH]c3ccccc32)c(=O)n1-c1ccccc1)N1CCCCCC1
CC(C)=CCC(C)(C)C1OCCN1C(=O)c1ccccc1
COc1ccccc1N1CCN(Cc2ccc3cccccc2-3)CC1
COc1ccc(OCC(O)CN2CCN(c3ccccc3C)CC2)c(C(C)=O)c1
Cn1cc(C2CCCN2Cc2csc(-c3ccsc3)n2)cn1
CCOC(=O)c1ccc(-n2c(=S)sc3c(O)nc(C)nc32)cc1
Cn1c(=O)c2sccc2n2c(CCCC(=O)NCc3ccc(F)cc3)nnc12
CC(C)c1cc(C(=O)N2CCC(c3ccc4c(c3)OCO4)C(O)C2)[nH]n1
Clc1ccc(OCc2nc(-c3ccccn3)no2)c(Br)c1
Cc1c(Cl)cccc1NC(=O)CCn1nc(C)c2c(C)n(-c3ccccc3)nc2c1=O
CN1CCN(CC2=C(Cl)c3cc(Br)ccc3SC2)CC1
CCOC(=O)C1=C(O)C(=O)NC(c2ccccc2)=C(OCC)C1
CC(NC(=O)c1ccccc1)C(=O)NC1CCCc2ccccc21
Cc1cnn(CCNC(C)c2nnc(-c3cccc(Cl)c3)o2)c1
CNc1oc(-c2ccc(Cl)cc2)nc1P(=O)(c1ccccc1)c1ccccc1
CCN1CCC(N2CCN(c3cc(-c4nc(C)no4)ccn3)CC2)CC1
Nc1nc(Nc2cccc(C(=O)O)c2)nn1C(=O)c1c(F)cccc1F
Cc1ccc(C(=O)Nc2cccc(NC(=O)c3ccc(C)o3)n2)o1
CCS(=O)(=O)c1ccc(N2CCC(NC(=O)c3cnn(C)c3)CC2)cc1
NS(=O)(=O)c1ccc(-n2cc(CNc3ccccc3)nn2)cc1
CC(C)C(=O)Nc1nnc(S(=O)(=O)N(C)Cc2ccc(F)cc2)s1
O=C(NC1C2CC3CC(C2)CC1C3)c1ccncn1
CCOC(CNC(=O)c1ccc2c(c1)ncn2-c1ccccc1OC)OCC
Cn1cc2c(nc(N)n3nc(-c4ccc(C(F)(F)F)cc4)nc23)n1
N#Cc1ccc(C2NC(c3ccccc3)=NO2)cc1
COc1ccc(S(=O)(=O)NCc2cccnc2)cc1NC(=O)c1ccccc1
CC(C)(C)OC(=O)C1=C(N2CCCC2)C2c3ccccc3SC12C(=O)OC(C)(C)C
O=C(CSc1nnc(CNC(=O)c2ccc(F)cc2)o1)NCCc1ccccc1
CC(Cc1ccco1)NC(=O)c1cccc(S(=O)(=O)N(C)C)c1
O=S(=O)(Cc1cc(NCc2ccccc2)nc(-c2ccccn2)n1)c1ccccc1
Cc1ccnn1CC(=O)Nc1cc(C(=O)c2cn(C(C)C)c3ccncc23)ccn1
OCCN1CCN(c2[nH]cnc3ncnc2-3)CC1
CCCNC(=O)C1CCCN(c2ccc3nncn3n2)C1
Cc1cc(=O)oc2c3c(ccc12)OC(C)(C)C(O)C3OC(=O)C12CC3CC(CC(C3)C1)C2
COc1cc(C=Nc2c(C)cc(C)cc2C)ccc1OC(C)=O
C=CC1(C)CCC2C(C)(C)c3cccc4[nH]c5c(c34)C2(O)C1(C#N)C1OC1C5(C)C
O=C(Nc1ccccc1)N1CCN(Cc2ccccc2)CC1
Cc1cc(C)c(C(=O)N(C)C2CCCN(Cc3ccccc3F)C2)o1
O=C1C(N2CC2)=CC(=O)c2c(OS(=O)(=O)c3cccs3)cccc21
COc1ccc2c(c1)cc(C(=O)NC(CCSC)C(=O)N1CCCC1C(=O)O)n2C
O=C(Nc1ccc2c(c1)OCO2)c1scnc1CCc1ccncc1
Cc1ccc(-n2nnnc2CNC(=O)c2ccccc2F)cc1C
CCn1cc(S(=O)(=O)NC2(CN3CCOCC3)CCCCC2)c(C)n1
O=C(CCc1ccncc1)NC1CCCc2c1cnn2-c1cc(F)cc(F)c1
O=C1C(=Cc2cccc(Br)c2)Cc2cc(O)ccc21
O=c1oc2ccc(Cl)cc2n1Cc1ccccc1
Cc1ccc(NC(=O)COc2ccccc2)c(NC(=O)c2ccccc2C)c1
COc1cc(C(=O)N2CCCC(c3nc(-c4cccs4)no3)C2)cc(OC)c1OC
Cn1cc(NC(=O)c2cc[nH]n2)cc(Cl)c1=O
O=C1C=CN(C(=O)Oc2ccccc2)CC1
O=C(OCc1ccc(Cl)c(Cl)c1)c1cccnc1Cl
Cc1cc(C)c(C(=O)Nc2ccc3nc(C)cc(N)c3c2)c(C)c1
CCOC(=O)N1CCC(NC(=O)CC2C(=O)NCCN2Cc2ccc(C)cc2)CC1
O=C(Cc1cccs1)Nc1ccc(CCS(=O)(=O)C=Cc2ccc(O)c(O)c2)cc1
O=C(C=Cc1ccc(Cl)cc1)NC(=S)Nc1ccc(CN2CCOCC2)cc1
O=C1NC(=S)SC1=Cc1ccc(Cl)cc1Cl
CCOC(=O)c1ccc2c(c1)nc(COc1ccc3ccccc3c1)n2CC
CCCCOc1ccc(S(=O)(=O)N(Cc2c[nH]cn2)C(C)C2CCCCC2)cc1
CN1CCN(C(=O)Nc2ccc3c(c2)N(C)C(=O)c2ccccc2S3)CC1
CCC(C)N(C(=O)COc1ccc(NC(C)=O)cc1)C1CCS(=O)(=O)C1
Cc1nc2cc(-c3noc(C=Cc4ccccc4)n3)ccc2o1
CC(C)C(=O)N1CCCC1(C)C(=O)N(C)Cc1cccc2ccccc12
COc1ccc(NC(=O)Nc2c(C)n(C)n(-c3ccccc3)c2=O)c(OC)c1
O=C(Cc1ccc2ccccc2c1)NCCCN1CCC2(CCc3ccccc32)CC1
CC1NC(c2cccc(Br)c2)=Nc2nc3ccccn3c2C1=O
O=C(Cc1cccs1)Nc1ccc(Cl)cc1F
O=C(Nc1cccc(CN2CCC(C(=O)NC3CCCC3)CC2)c1)c1cncc(Cl)c1
COc1ccc2c(c1)CN(Cc1ccc(F)cc1)CO2
Cc1ccc2[nH]c3c(c2c1)CCN(C(=O)CCN)C3c1cccc(NS(C)(=O)=O)c1
N#Cc1cc2c(nc1SCC(=O)Nc1cccc(C(F)(F)F)c1)C1CCN2CC1
CC(=O)N1CCN=C1SCc1cccc(Cl)c1
CC(C)c1ccc(Nc2ncnc3[nH]ncc23)cc1
CC1=CCC2(O)COC(c3ccc(O)cc3)C1C2(C)C
CC(=O)c1ccc(N2CCN(Cc3oc(CCl)cc(=O)c3O)CC2)cc1
COc1cccc(N2C(=O)CN(Cc3ccc(OC)c(OC)c3)C2=S)c1
COc1cccc(NC(=O)c2c(C)nn(-c3cccc(C)c3)c2-n2cccc2)c1
CC(C)COc1ccc(-c2nc(-c3ccncc3)cn2O)cc1C#N
CC(C)CCn1c(CN(C)Cc2ccccc2)nc2c1c(=O)n(C)c(=O)n2C
COc1ccccc1C=CC(=O)n1c(C)nc2ccccc21
Cc1ccc(NC(=O)CNC2CCCCC2)cc1Cl
CCCCC1CN(c2ccc3ccccc3c2)CCC1N
COc1cccc(-n2c(SCC(=O)O)nnc2-c2cn[nH]c2)c1
Cc1cnc(NC(=O)CSc2ncn(-c3ccccc3)n2)s1
CCOC(=O)C1CCN(C(=O)NC23CC4CC(CC(C4)C2)C3)CC1
O=C(O)CCOCc1ccc(Cl)c(Cl)c1
CC(C)C(=O)Nc1ccc(C(=O)NNC(=O)c2cccs2)cc1
O=C(NC1CCC(CCn2cc(-c3ccccn3)nn2)OC1CO)c1cccnc1
O=C(O)CCC(=O)NC(Cc1ccccc1)C(=O)O
Cc1cc(-c2ccc(CCC(=O)Nc3ccc(-c4cnccn4)cn3)cc2)ccn1
CCn1cc(CNCc2c[nH]nc2-c2cc3ccccc3o2)cn1
O=S(=O)(NCCNS(=O)(=O)c1ccc(F)cc1)c1ccc(F)cc1
CCOc1ccccc1NC(=O)CCCCCN1C(=O)C2Cc3ccccc3CN2C1=O
Cc1nc2cc(Cl)ccc2c(=O)n1C(=S)NC(=O)Nc1nc2ccc(O)cc2s1
CS(=O)(=O)N1CCN(C(=O)c2cncs2)CC(C(N)=O)C1
COC(=O)C1Cc2c([nH]c3ccccc23)CN1S(=O)(=O)c1ccc(Br)cc1
Nc1ccc(-c2nn(C3CCCC3)c3ncnc(N)c23)cc1O
CN1C(=O)CC2(CCN(S(=O)(=O)C3CC3)CC2)c2ccccc21
Cc1cc(-c2cc(S(=O)(=O)N3CC(N)C(C4CC4)C3)c(C)s2)on1
O=C(c1ccccc1F)N1CCN(c2ccccn2)CC1
COc1ccc(-c2nc(-c3ccc(Cl)cc3)sc2CC(=O)O)cc1
CC1(C)C(C2CC(=O)c3ccccc3O2)=C(O)C(O)=C2OC(O)C(O)C(O)C21
NC(=O)C1CCN(C(=O)CCC(=O)c2ccc(Br)cc2)CC1
CN(CC(=O)Nc1ccc(F)c(F)c1)S(=O)(=O)c1cccs1
COc1ccc(S(=O)(=O)N2CCNCC2)cc1OC
Cc1nn(CC(=O)N2CCN(c3ccccc3F)CC2)c(=O)c2cccn12
O=C(OCC1OC(n2cnc3c(NC4CCCC4)ncnc32)C(O)C1O)C1CCCCC1
CCCCNC(=O)CCCCCn1c(=O)[nH]c2ccccc2c1=O
Cc1cccc2c1Cc1sc(N)nc1-2
Cc1cc(NC(=O)CSc2nnnn2-c2ccccc2C)no1
CN1C(=O)c2cccc(NC(=O)c3ccc4c(c3)OCCO4)c2C1=O
CCCOC1CCCN(C(=O)c2ccc(OC3CCN(Cc4ccccn4)CC3)cc2)C1
COc1cc(C=CC(=O)C=Cc2ccc(O)c(OC)c2)c(OC)c(OC)c1
CC(SCC(=O)Nc1ccccc1Br)c1nc(O)c2ccccc2n1
CCN(CC(=O)NCCCN1CCOCC1)S(=O)(=O)c1cc(Cl)ccc1Cl
COc1ccc(OC)c(CCC(=O)c2cccc(O)c2)c1
Cc1cccc(N2CCN(S(=O)(=O)c3ccc(-c4coc(C)n4)cc3)CC2C)c1
CC1COc2cccc(N3CCSCC3)c2S(=O)(=O)N1
CSc1nsc(SC)c1C(=O)NC(=O)Nc1cccnc1
CN1CCN(NC(=O)CN2C(=O)C(=Cc3ccccc3)SC2=S)CC1
CC12CCC(=O)C=C1C=CC1C2CCC2(C)C1C(O)CC21CCC(=O)O1
Oc1ncccc1-c1nc(-c2cccc(CN3CCOCC3)c2)no1
COc1cc(CCC(=O)NC2CCCN(C)C2)ccc1OCC(F)(F)F
Cn1c(Cc2csc(N)n2)nnc1SCC(=O)NC1CCCCC1
COc1cccc2sc(NC3=NCC4(CN5CCC4CC5)O3)nc12
Cc1c(NC(=O)CN2C(=O)c3ccccc3S2(=O)=O)c(=O)n(-c2ccccc2)n1C
CC(O)CC(C(=O)NNc1ccccc1)C(=O)NNc1ccccc1
CCn1nc(NS(=O)(=O)c2cccc3nonc23)c2cc3ccc(C)cc3nc21
N=C(N)NCCCC(N)C(=O)Nc1cnc2ccccc2c1
CCn1cc(NC(=O)NCC(O)CN2CCc3ccccc3C2)cn1
CC(=O)Nc1cccc(NC(=O)C2(c3cccs3)CCOCC2)c1
CN1CCN(C(=O)Cc2ccc(S(=O)(=O)C(F)F)cc2)CC1
O=C(c1ccnc(-n2cnnc2)c1)N1CCCC2(CCNC2)C1
O=c1cc2c(nn1Cc1ccc(C3CC3)cc1)CCNCC2
COc1cc2c(=O)n(CCn3ccnc3)c3c4cc5c(cc4nnc3c2cc1OC)OCO5
O=C(NCc1ccco1)C(=O)Nc1ccc(Br)cc1
O=c1ccc(-c2ccccc2)nn1CCNC(=S)Nc1ccccc1
Cc1ccc(C(=O)Nc2cc(Cl)ccc2N2CCCCC2)s1
Cc1cc(C)n2nc(-c3ccc(F)cc3)nc2n1
CCOc1ccc2nc(NC(=O)CSc3c[nH]nn3)sc2c1
COc1cc(OC)c2c(C)cc(=O)oc2c1
O=C(O)C=CC1=C(C(=O)O)N2C(=O)C(=Cc3ccccn3)C2S(=O)(=O)C1
COC(=O)c1c(NC(=O)C2CCCCC2C(=O)O)sc2c1CCCCC2
O=C(CCn1c(=O)oc2ccccc21)NCC(O)c1ccc(Cl)cc1
CCOc1ccc(-c2nnn(CC(=O)NCc3ccc4c(c3)OCO4)n2)cc1
COC(=O)CNC(=O)C1CCCN1C(=O)OC(C)(C)C
CC(NC(=O)C(N)CCC(=O)O)C(=O)O
O=C(Nc1ccccc1C(=O)N1CCOCC1)c1sc2ccccc2c1Cl
CN1CCN(c2cc(=O)n(-c3ccc(Cl)cc3)c(=O)[nH]2)CC1
O=C(NC(=S)NN1CCCCC1c1cccnc1)c1ccc(Br)cc1
O=S(=O)(Nc1ccc2c(c1)OCCO2)c1cccs1
CC1(C(=O)Nc2cccc3cccnc23)CCN1C(=O)Cc1ccc(Cl)cc1Cl
Cc1ccccc1-n1ccnc1SCC(=O)NCc1ccco1
Cc1cc(C)n(C(=O)CN2C(=O)CCC2=O)n1
CCC(=O)OC1C(=O)N2C(C(=O)OC(C)(C)C)=C(COC(C)=O)CSC12
CC1c2c[nH]nc2-c2cc(F)ccc2N1S(=O)(=O)c1ccc(Cl)cc1
CC(C)c1ccc(O)c(NC(=S)NC(=O)CCc2ccccc2)c1
CC1(C)Oc2ccc3ccc(=O)oc3c2C(OC(=O)c2cccc(Cl)c2)C1O
COc1cccc(-c2n[nH]c3c2CN(C(=O)c2cc(C)n(C)n2)CC3)c1
COc1ccc(C(=O)C(CO)n2cnnc2)cc1
CCCCOc1ccc(C(=O)Nc2ccc(N3CCN(C(=O)C(C)C)CC3)cc2)cc1
CC(=O)Nc1ccc(NC(=O)CCCn2nc(C)c3sc4ccccc4c3c2=O)cc1
CC(C)C(=O)Nc1ccc(C(=O)NNC(=S)NC(=O)c2ccco2)cc1
CCCCOc1ccc(N2C(=O)CC(N(O)c3ccccc3)C2=O)cc1
CC1CNCC(=O)N(c2ccc(Cl)c(Cl)c2)C1
CC(C)COCCCNC(=O)c1cccnc1N1CCOCC1
Cc1cn(CC(=O)NCC(C)c2ccccc2)c(=O)[nH]c1=O
O=C(OCC(=O)N1CCCc2ccccc21)c1cccnc1Cl
c1ccc(-c2noc(-c3cccs3)n2)nc1
C=CCn1c(SCCC#N)nnc1-c1ccncc1
C#CCSc1nc(NNC(N)=S)c(C#N)c(-c2cccc(Cl)c2)n1
COc1ccc(CNCCCSc2nnnn2-c2ccccc2)cc1
O=C(Nc1nccs1)c1c(O)nc2c(c1O)CCCC2
Oc1ccccc1Nc1ncnc2c1oc1ccccc12
Cc1cc2nc(N)n(Cc3ccc(Cl)cc3)c2cc1C
O=C(NN=Cc1ccncc1)c1cc(C2CC2)nc2ccccc12
O=C(O)C1CC=CCC1C(=O)Nc1ccc2c(c1)OCCO2
CC(C)NC(=O)C1CC=CCC1C(=O)O
O=c1c(-c2cccs2)cccn1C(CN1CCCC1)c1ccccc1
CCc1nnc(NC(=O)CN2CCN(Cc3cccc(OC)c3)CC2)s1
CCCCc1nc(O)c(C#N)c2c1CSC(C)(C)C2
O=C(NCC1COc2ccccc2O1)c1ccccc1
N#CCCCCCn1cnc2c(O)nc(N)nc21
Cc1cc(NCC2CCCCC2)n2ncnc2n1
Cc1nc2cc(NS(=O)(=O)c3ccc(Br)cc3)ccc2n1C
CCCC=C1Oc2c(ccc(OC)c2OC)C1=O
Cc1cc(C)c(C(=O)N(CCN(C)C)CC2CCCN(Cc3ccccc3F)C2)o1
COc1ccc(CNC(=O)CSc2nc3nc(C)cc(C)n3n2)cc1
CCCCOCn1c(=O)[nH]c(=O)c2cc(Br)ccc21
CCc1ccc(O)c(C(=O)c2cccc(Cl)c2)c1
COc1ccc(OC)c(S(=O)(=O)N2CCC(C(=O)NCCc3ccccc3)CC2)c1
CC(C)CC1NC(=O)C(CC(C)C)NC1=O
CC12Cc3ccccc3CC(N1)c1ccc(Br)cc12
S=c1n(-c2ccc(Br)cc2)c(=S)n2n1CCCCC2
CCOc1ccc(S(=O)(=O)N2CCN(C(=O)c3ccco3)CC2)cc1
Cc1ccc(N2CC(=O)C(c3nc4ccccc4[nH]3)=C2N)cc1O
O=C(NO)NC(Cc1ccccc1)C(=O)NC1CCCC1
NCCNS(=O)(=O)c1ccc(-c2ccnc3[nH]c(-c4ccncc4)cc23)cc1
COc1ccc(C2CC(c3ccccc3)Nc3nc(NS(C)(=O)=O)nn32)cc1
CCCCn1c(SCC(=O)N2CCc3ccccc32)nnc1-c1ccncc1
CCN1C(=O)NC2C(=C1C)C(=O)Nc1c(Cl)cccc12
Cc1cc(C(=O)NNS(=O)(=O)c2cccc(Cl)c2)nn1C(C)(C)C
Cc1cccc(C(=O)NC2CC3CCC(C2)N3C)c1
COc1ccc(Cl)cc1NC(=O)Cn1cnc2c1c(=O)n(C)c(=O)n2C
Cc1cc(C=C2C(=O)CCCC2=O)c(C)n1-c1ccccc1
Fc1ccc(CNCCn2cccn2)cc1F
CC1CC1C(=O)OCC(=O)NC(=O)NC12CC3CC(CC(C3)C1)C2
OCCC1CN(Cc2cccn2-c2ccccn2)CCN1C1CCCCC1
CC(=O)N1CCc2cc(S(=O)(=O)CCC(=O)N3CCN(c4ccccc4)CC3)ccc21
CC(=O)Nc1ccc(S(=O)(=O)Nc2nnc(Cc3ccc(Cl)cc3)s2)cc1
CCOC(=O)Nc1ccc(S(=O)(=O)Nc2cc(C)on2)cc1
CCCCCCCCCCCC1NC(CO)C(O)C1O
CCC(=O)NC(=S)Nc1cccc(C(C)=O)c1
O=C(OCc1cc(=O)n2nc(C3CCCCC3)sc2n1)c1ccccc1Cl
CC(C)OC(=O)c1ccc(Cl)cc1NC(=O)c1ccccc1Cl
Cc1cc(C(=O)N2CCc3nc(C4CCCCN4)ncc3C2)cs1
CC(C)COC(=O)c1cc(CN2CCCC2)c(O)c(CN2CCCC2)c1
CCOC(=O)CSc1nc2ccc(N3CCOCC3)cc2c(=O)n1Cc1ccccc1
Sc1nnc(CNc2cccc(Cl)c2)o1
CCc1cc(C(=O)NC2CCC(N3CCOCC3)C2O)no1
Nc1nonc1-c1nc2ccccc2n1Cc1ccccc1
Cc1ccc(NC(=O)c2cccc(S(=O)(=O)NCc3ccccc3)c2)nc1
O=C(C1CCCC1)N1CCC(Nc2ccncn2)CC1
O=C(NCc1ccco1)c1c(F)c(F)c(F)c(C(=O)NCc2ccco2)c1F
O=C(CCc1cccc2ccccc12)c1ccc(OCC(O)CN2CCOCC2)cc1
CC(=O)Oc1ccc(-c2csnn2)cc1
CCOc1nc(Nc2ccc(F)cc2)nc(N2CCN(c3ccc(OC)cc3)CC2)n1
CC1CCN(C(=O)CN2C(=O)C(C)(C)Oc3ccc(C(=O)NC(C)C)cc32)CC1
O=C(CSc1nnc(-c2ccccn2)n1Cc1ccccc1)Nc1ccc2c(c1)OCO2
Nc1nc(N)c(CCCCc2ccc(C(=O)NC(Cc3ccccc3)C(=O)O)cc2)c(O)n1
Cc1cccc(N2C(=O)NC(=O)C(=CNc3ccc(S(N)(=O)=O)cc3)C2=O)c1
CCc1nnc(NC(=O)CSc2nccn2Cc2ccc(C)cc2)s1
O=C(Nc1ccc(F)c(Cl)c1)c1csc(C2CC(O)C(CO)O2)n1
COc1ccccc1NC(=O)c1ccc(Cl)c(S(=O)(=O)NCc2ccco2)c1
O=C(CCNC(=O)c1ccc(Cl)cc1)Nc1ccccc1Cl
Cc1nc2c(N3CCOCC3)nccn2c1NCc1ccc(-c2cncnc2)cc1
CCn1c(=O)c(C(=O)NCCCO)c(O)c2ccccc21
N#Cc1ccccc1NC1=CC(=O)CCC1
COC(=O)c1ccccc1-c1cc(C)cc2c1OC(CNC(=O)c1cc(C)n(C)n1)C2
COc1ccc(CNCC(O)c2nnn(C)n2)cc1OC
NCCNS(=O)(=O)c1ccccc1
CC(=O)Nc1cccc(N(CCOS(C)(=O)=O)CCOS(C)(=O)=O)c1
Cc1ccc(N2C(=O)C(=Cc3cccnc3)SC2=S)cc1
COc1cccc(-c2c(C(=O)O)noc2-c2ccccc2)c1
O=C(NN=Cc1ccccc1)c1ccc(-c2ccccc2)cc1
COc1ccc(C2CCCN2C(=O)CCNc2ncccn2)cc1
Cc1ccccc1-c1nc(CS(=O)(=O)CC(=O)NCc2cccc(Cl)c2)c(C)o1
Cn1cc(CN2CCCC23CCN(c2nc4ccccc4s2)CC3)cn1
COCCn1c(=O)c2c(nc3n2CC(C)CN3CCc2ccccc2)n(C)c1=O
CCCCc1nc(NCCNC(=O)c2ccco2)c(C#N)c2c1CSC(C)(C)C2
O=C(COc1ccccc1)Nc1cccc(C(=O)O)c1
COc1cc(C2c3cc4c(cc3C=C3C(=O)OCC32)OCO4)cc(OC)c1OC
CC=CC(=O)NCCc1ccc(OC)c(OC)c1
CC(NC(=O)COc1nc(C(C)(C)C)no1)c1ccco1
Cc1ccc(NC(=O)CSCc2ccc(F)cc2)cc1
COc1ccc(Cl)cc1N=C(S)NNC(=O)c1cccs1
O=C(c1ccoc1)N1CCC(N2CCOCC2)C1Cc1ccccc1
O=C(CSc1ccc2nnc(-c3cccnc3)n2n1)Nc1ccccc1F
COc1ccc(N2C(=O)c3ccccc3NC2c2cccnc2)cc1
Cc1cc(-c2cnn(C)c2)cc(C2CCN(C(=O)c3cc(C(C)C)nn3C)C2)n1
O=C(NS(=O)(=O)c1ccccc1Cl)c1cccc2c1OCCO2
Cc1cn(Cc2ccc(F)c(F)c2)nc1N
CC1Cc2ccccc2NC1C1=NCCN1
O=C(O)c1ccc(NC(S)=Nc2ccccc2)cc1O
Cc1ccc(S(=O)(=O)NC(=O)Nc2ccc(C#N)cc2)cc1
O=C(NNc1nc2ccccc2s1)c1ccc(-c2ccccc2)o1
COc1cccc(-n2nnc(C(=O)N3CCCC(C)C3)c2C)c1
CC1CCC(CN2C(Nc3ccccc3)=NCC2C)CC1
N=C(NC1CCCCC1)NS(=O)(=O)c1ccccc1
COc1ccc(S(=O)(=O)N2CCCCC2)cc1
COc1ccc(CC2(C(=O)O)CCN(c3nc(C)ncc3C)CC2)cc1
N#Cc1c(N)nc(SCc2ccccc2)c(C#N)c1-c1cccs1
O=C(CC1CC2CCC1C2)Nc1nc(-c2ccccn2)cs1
COc1cc2c(cc1OC)-c1cc3cc(OC)c(OC)cc3c(=O)n1CC2
Cc1ccc(NC(=O)CN2C(=O)c3ccccc3C2=O)nc1
Fc1ccc(C2COCC2NCc2cccc(F)c2)cc1
CCCCNCC(=O)Nc1sc2c(c1C(=O)O)CCCC2
COc1cc(-c2noc(CCCC(=O)Nc3ccc(C(N)=O)cc3)n2)cc(OC)c1OC
Cc1cccc(C(=O)n2cc(-c3cccc(C#N)c3)c3cccnc32)c1
CCC(=O)Nc1cc(-c2cn3cccnc3n2)ccc1OC
COc1cc(CN(C)Cc2coc(-c3ccco3)n2)cc(OC)c1OC
CNS(=O)(=O)c1ccc2[nH]c(=O)c(=O)[nH]c2c1
CC(=O)NC1CCC(C(=O)O)(c2ccccc2)C1
O=C(COC(=O)c1cc(O)nc(O)n1)Nc1cccc(Cl)c1
COc1ccccc1NC(=O)CN(C)S(=O)(=O)c1cc(C)ccc1OC
CCOc1ccc(CNCCNC(=O)c2nonc2N)cc1
O=C(Nc1ccc(N2CCOCC2)cc1)c1cc2ccccc2o1
CCc1ccc2c(c1)C(=O)c1ccc(NC(C)=O)cc1S2(=O)=O
Cc1ccc2cc(CNC(C)C)c(O)nc2c1
CC(=NNC(=O)c1cc(-c2ccccc2)nc2ccccc12)c1ccccc1O
CCOC(=O)c1c(CN(CC)CC)n(-c2ccccc2)c2ccc(O)cc12
O=C(NN=Cc1ccncc1)c1ccc(COc2cccc3cccnc23)cc1
CC(C)(C)c1ccc(C(=O)NNC(=O)c2ccc(Cl)cc2)cc1
Oc1nncc(NN=Cc2ccco2)n1
N#Cc1nccnc1N1CCC(C(O)c2cccs2)CC1
Cc1ccn2c3c(c(C(=O)O)c2c1)C(=O)c1cccnc1C3=O
COCCN=C(S)N1CCC(C(=O)c2ccc(C)cc2)CC1
Cc1[nH]c2ccc(C(=O)OC(C)C(=O)NC3(C#N)CCCCC3)cc2c1C
Cc1nnc(CN(C)CC(=O)N2CCCN(C3CCCC3)CC2)n1C
Cc1ccc(Cn2ncc3c(NCCN(C)C)ncnc32)cc1
C=CCOC(=O)Nc1ccn(C2OC(CO)C(O)C2(F)F)c(=O)n1
CCC(C)C(=O)OC1CC(O)C=C2C=CC(C)C(CCC(O)CC(O)CC(=O)O)C21
COc1ccc2cc(C3(C)NC(=O)NC3=O)ccc2c1
COc1cc(OC)nc(NC(=O)NS(=O)(=O)C2CCCCCC2=O)n1
O=C(Nc1ccccc1F)c1ccccc1C(=O)Nc1ccccc1F
C=C1C(=O)OC2CC(C)C3C(O)CC(O)C3(C)C(OC(=O)C(C)=CC)C12
CCc1ccc(NC(=O)c2cnc3c(-c4ccccc4)c(C)nn3c2C)cc1
CC(C)CN1CC2CN(C(=O)c3cccn3C)CC2C1=O
N#Cc1ccnc(OCC2CCCN2C(=O)CC(N)Cc2cc(F)c(F)cc2F)c1
CCn1nc(-c2ccccc2)c(-c2ccccc2)c(C(=O)Nc2ccccc2C(N)=O)c1=O
Cn1cnc2c1c(=O)n(CCNCCO)c(=O)n2C
CCOC(=O)C1=C(N)Oc2cc(O)ccc2C1c1cccs1
CCc1nc(CN2CCCN(C(=O)c3ccnc(C)n3)CC2)cs1
COc1ccc(COC(=O)C2(c3ccc(Cl)c(Cl)c3)CCN(C)CC2)cc1
COc1ccc(OCC(=O)Nc2c(C(=O)N3CCN(C)CC3)oc3ccccc23)cc1
O=C(C1CC(=O)N(C2CCCCC2)C1)N1CCN(C(c2ccccc2)c2ccccc2)CC1
COCCn1ccc2c(NC(=O)C(C)C)cccc21
Cc1cc(C(=O)N2CCC3CC(c4ccncn4)OC3C2)c(C)[nH]1
O=c1cccc2n1CC1CC2CN(Cc2c(F)cccc2Cl)C1
Cc1ccc(C(C(=O)N(C)C(CN2CCC(O)C2)c2ccccc2)c2ccc(C)cc2)cc1
Cc1ccc2nc3sc(C(=O)Nc4c(C)nc(O)nc4O)c(N)c3cc2c1
CCN(C(=O)Cn1ncc2c1-c1cc(C)ccc1OC2)c1cc(Cl)ccc1OC
COCC1OC(n2cnc3c(O)nc(N)nc32)C(OC)C1OC
CCCN1CCN(CCCNC(=O)c2ccc3nc(N4CCC(C)CC4)sc3c2)CC1
COc1cccc(CN2CCC(Oc3ccc(C(=O)NCc4ccccn4)cc3)CC2)c1
CNC(=O)Nc1ccc(OC)c(NC(=O)NC(=O)c2cc(F)c(F)cc2Cl)c1
Cc1ccc(NC(=O)CN2C(=O)CN=C(c3ccccc3)c3ccccc32)cc1Cl
Cc1cc(NC(=O)C(C)SCC(=O)Nc2ccc(C(=O)OC(C)C)cc2)no1
CC1(c2cc(Cl)c(Cl)cc2Cl)NC(=O)NC1=O
Cc1ccc(NC(=O)c2cn3c4c(ccc(Cl)c4c2=O)OC(C)C3)cc1C
Nc1ncc(F)c2c1ncn2C1CC(O)C(O)C1O
COCCNC(=O)CC(=O)NN=Cc1ccc(C(=O)OC)cc1
CCC(C)c1ccc(OCC(=O)O)cc1
CC(O)CN(C)Cc1cc2c(=O)c(C(=O)NCc3ccc(Cl)cc3)cn(C)c2s1
COc1ccc(C(=O)N2CCN(c3ccc(NC(=O)Cc4ccccc4)cc3)CC2)cc1
COc1ccc2[nH]cc(CCNC(=O)Cc3ccc(Br)cc3)c2c1
Cc1ccc2c(Nc3ccc(NS(C)(=O)=O)cc3)c3ccc(N)cc3nc2c1C
CC(=O)c1cc2c(cc1NC(=O)CN1CCCCCCC1)OCO2
CC(=O)Oc1cc(OC(C)=O)c2c(c1)C(=O)c1c(C(=O)O)ccc(OC(C)=O)c1C2=O
Cc1ccc(CNc2nc(C)cs2)cc1
Cc1ccc(S(=O)(=O)Cc2noc(C3CC(O)CN3C(C)C)n2)cc1
Cc1cccc(C(=O)OCC(=O)Nc2ccc(F)cc2)c1
Cc1noc(NC2c3cc(C#N)ccc3OC(C)(C)C2O)n1
COc1ccc2ccccc2c1C=NNC(=O)c1cccc(Br)c1
Cc1cc(C(=O)Nc2ccc(-n3ccnn3)cc2)n(-c2ccc3cc(Cl)ccc3c2)n1
O=C(C(=O)N1CC=C(c2ccccc2)CC1)c1c[nH]c2ccccc12
COc1ccc(NC2c3ccccc3C(=O)N2c2ccccc2C)cc1
Cn1ncc2cc(Cn3cc(C(=O)NC4COCCC4O)c4ncccc43)ccc21
Cn1cc(C=NNC(=O)c2ccccc2O)c2ccccc21
CC(C)S(=O)(=O)Nc1nc(C(F)(F)F)nc2ccccc12
CCN(CC)S(=O)(=O)c1ccc2nc(O)cc(C(=O)Nc3ccc(C)cc3)c2c1
Cc1cnc(CNc2ccccc2CN(C)C(=O)c2cccs2)o1
COc1c(C(C)C)cc(O)c2c1CCC1C(C)(CO)C(=O)CCC21C
CCOC(=O)CNC(=O)c1ccc(Cl)s1
CN(C)C(=O)c1c(-c2ccccc2)oc2ccc(O)cc12
NS(=O)(=O)c1ccc(C#Cc2ccc(=O)n(O)c2)cc1
NC(=O)C1Cc2ccccc2CN1C(=O)CCCOc1ccc(Cl)cc1Cl
CC(C)C(NC(=O)c1ccc(F)cc1)C(=O)N1CCC1
Cc1ccc(NC(=O)NNC(=O)c2ccc3c(c2)NC(=O)C(C)(C)O3)cc1
O=C(C=Cc1cccc(Br)c1)N1CCN(c2cccc(C(F)(F)F)c2)CC1
NCCCCC(N)C(=O)N1CCCC1P(=O)(Oc1ccccc1)Oc1ccccc1
COc1ccc(-n2nnnc2-c2cnc3cc4c(cc3c2C)OCO4)cc1
Cc1nn(C)c(C)c1CCNC(=O)Nc1ccccc1C(F)(F)F
C=CCN(CC=C)C(=O)c1c(OC)cccc1OC
O=C(NCc1ccc(Cl)cc1)C1CCN(S(=O)(=O)N2CCOCC2)CC1
CCN(CC)c1ccc(NC(=O)C(NS(=O)(=O)c2cccs2)C(C)C)c(C)c1
O=C1c2oc3ccccc3c(=O)c2C(c2cccc(F)c2)N1CCCO
COc1cnc(C(=O)Nc2ccc(F)c(C3(C4CC4)N=C(N)COC3F)c2)cn1
Cn1c(N)c(C(=O)COC(=O)c2ccc3c(c2)OCCO3)c(=O)n(C)c1=O
O=c1[nH]c2ccccc2nc1C(Cl)=Cc1ccc(Cl)cc1
Cc1ccc(C(=O)Nc2ccc3c(c2)ncn3C)cc1
CC(C)=CCc1c(C2CCc3ccc(O)cc3O2)cc2c(c1O)OC(C)(C)C(O)C2
Cc1ccc(C(=O)NCC2CCN(Cc3ccccc3C#N)C2)cn1
Cc1cc(=O)oc2cc3occ(C=C4C(=O)NC(=O)NC4=O)c(=O)c3cc12
O=C(NC1CCCCCC1)c1cccnc1Sc1ccccc1
CCCN(CCC)C1CCc2cccc(O)c2C1
Cc1ccc(C(=O)OCC(=O)N(C)c2ccccc2)c(C)c1
COc1ccc(CNc2ncnc3sccc23)cc1OC
Cc1ccc(C)c(OCC(=O)NC(Cc2c[nH]c3ccccc23)C(=O)O)c1
CCC(C)NS(=O)(=O)c1ccc(OCC(=O)Nc2ccc3c(c2)OCCO3)cc1
COc1cc2c(cc1CN1CC(CO)C(CN3CCOCC3)C1)CCC2
O=C(CNC(=O)c1ccc2c(c1)OCCO2)NN=Cc1ccc(O)cc1O
Clc1cccc(OCCN2CCN(CCOc3cccc(Cl)c3)CC2)c1
COCC(OC(C)=O)C1OCc2ccccc2C1C=Cc1ccccc1
CCc1nc(C)c(CN2CCCC(C(=O)Nc3ccc(-c4cccc(OC)c4)cc3)C2)[nH]1
Cc1ccccc1CCN1C(=N)NCC1CCCCN1CCNC1=N
N#CC1=C(N)Oc2cc(N)ccc2C1c1ccccc1
Cc1ccc(OCC(=O)N(Cc2ccco2)Cc2ccc(C)o2)cc1
CCC1C(=O)Nc2ccccc2N1C(=O)COc1ccccc1
CN1C2CCC1CN(c1ccc(Cl)nn1)C2
Cc1ccc(NC(=O)NC2CCN(CC(=O)Nc3nccs3)CC2)cc1
O=C(C1=C(O)C(=O)N(Cc2ccccc2)C1c1cccnc1)c1ccco1
CSc1ccc(CN2CCN(Cc3ccccc3)C(CCO)C2)cc1
Cc1cccc(NC(=O)c2ccccc2NC(=O)C(C)(C)C)n1
COc1ccc2cc(C(=O)N3CCN(c4cccc(C)c4C)CC3)[nH]c2c1
Cc1cccc(C)c1NC(=O)CCCCCC1NC(=O)NC1C
COc1ccc(CC(=O)NNc2ncnc3c2cnn3Cc2ccccc2)cc1OC
COCc1nc(C)nn1-c1cc(C2CC2c2nc3ccccc3n2C)nc(C)n1
CC(C)n1cc(CC(P(=O)(O)O)P(=O)(O)O)c2ccccc21
c1ccc2c(c1)Oc1ccccc1S2
O=C(O)c1c2c(nc3ccccc13)CCN(CC(O)COc1ccccc1)C2
Nc1nc(COc2ccc(F)cc2)nc(N2CCCCC2)n1
CN(CC(=O)Nc1cccc(Cl)c1)S(=O)(=O)c1ccc2[nH]c3c(c2c1)CCCC3
COc1ccc(C(=O)NNC(=O)c2ccoc2C)c(O)c1
COc1ccc(NC(=O)CCc2nnc3n(C)c(=O)c4sccc4n23)cc1Cl
COc1cccc(NC(=O)CN2CCN(S(=O)(=O)c3ccc(C(C)C)cc3)CC2)c1
Cc1nc(NCCCC(=O)O)c2c3c(sc2n1)CCCC3
S=C(NCc1ccccc1)Nc1ccc(Cl)cc1
NC1CCc2[nH]c3ccc(OCCc4ccc(O)cc4)cc3c2C1
CN(C)CCN=C(S)Nc1ccc(-c2nc3ccccc3[nH]2)cc1
COc1ccc(-c2cc(=O)c3ccc(OCC(O)CNC(C)C)cc3o2)cc1
O=C(O)CCCC(=O)N1CCOCCOCCOCCOCC1
CCN(Cc1c(C)nn(C)c1C)C(=O)C1COc2ccccc2C1
COc1ccc(-c2nc(CN3CCN(c4ncnc5ccccc45)CC3)c(C)o2)cc1
CN1CCN(Cc2cc(Cl)c3cccnc3c2O)CC1
Nc1nc(C2CC2)c(Sc2sc(N)nc2C2CC2)s1
CCOC(=O)C1CCN(S(=O)(=O)c2ccc(C(C)(C)C)cc2)CC1
Cc1cccc2c(O)c(C(=O)NCc3cccs3)cnc12
CC(=O)N1CCCN(C(=O)NCCCNS(C)(=O)=O)CC1
Cc1ccc(C(=O)N2CCN(c3ccc(N4CCOCC4)nn3)CC2)cc1
CCCn1c(NCc2ccccc2F)nc2ccccc21
CN1CCN(S(=O)(=O)c2ccc(Cl)c(C(F)(F)F)c2)CC1
Cc1cc(C(=O)c2ccccc2)c(NC(=O)CN2CCOCC2)s1
CCn1nc(NC(=O)c2cccnc2)c2cc3ccccc3nc21
Cc1ccc(OCCCC(=O)N(C)CC(=O)Nc2c(C)cccc2C)cc1
CN(C)C(CNC(=O)CNC(=O)Cc1cccc2ccccc12)c1ccccc1
O=C1C(NS(=O)(=O)c2ccc(F)cc2F)CCN1Cc1ccccc1
CC1C(=O)C=CC2=CC(=O)C3OC3C21C
Fc1ccc(C2(c3noc(CCN4CCCCO4)n3)CCOC2)cc1
COC(=O)c1ccc(Oc2ccc(C(F)(F)F)cn2)cc1
COC(=O)c1c(CC(Cc2ccc3c(c2)CCCC3)C(=O)OC)ccc2c1CCCC2
COc1ccccc1OCC(=O)NCc1ccco1
CCC1CCCCN1S(=O)(=O)c1ccc(C(=O)Nc2nnc(C3=COCCO3)o2)cc1
CC(C)(C)OC(=O)NCC1=C(N2CCCC2)COC1=O
Clc1ccc(OCc2noc(-c3ccsc3)n2)c(Cl)c1
CCOC(=O)CN1C(=O)NC(c2ccco2)C(C(=O)OC)=C1C
COc1ccc2c(c1)C(=O)N(c1ccc(C)cc1)C(=O)C2
COC(=O)c1nc(SSc2ccc(Cl)cc2)[nH]c1C
CCCCn1nnnc1NCc1ccc(OC)c(OC)c1
CCCCNc1c2c(nc3c(-c4ccccc4)c(C)nn13)CCC2
COc1cc(OC)cc(-c2sc3ccc(OC)cc3c2C#CC(C)(C)O)c1
COc1ccc(CN(C)CC(=O)NC(=O)NCc2ccccc2)cc1OC
O=C(CCN1CCN(c2ccnc3cc(Cl)ccc23)CC1)NN=Cc1ccccc1O
COc1ccc(-c2nc(NC(=O)c3nc4nccc(C)n4n3)sc2C)cc1
CCOc1ccccc1-c1nc(CN(C)C2CCN(C)CC2)co1
COc1cc(Cl)c(C)cc1NC(=O)Cc1cccs1
COc1ccc(NC(=O)N2CCC3(CC2)OCCO3)cc1
COc1ccc(C(=O)CC(SCCO)c2ccc(F)cc2)cc1OC
COc1ccc(-c2nc(C)ccc2OCc2cccc(C)n2)cc1
COc1ccccc1Nc1nc(N)nc(N)c1S(=O)(=O)c1ccccc1
CC(C)n1c(C(=O)OCC(=O)NCc2ccc3c(c2)OCO3)cc2occc21
CS(=O)(=O)c1ccc(-c2c(-c3ccccn3)nn3c2CCC3)cc1
COc1ccc(N2C(=O)C3C4C=CC(C4)C3C2=O)c(OC)c1
CN1CCC2(c3cccc(O)c3)CC1Cc1[nH]c3ccc4ccccc4c3c12
CC(C)CN(C(=O)c1ccc(S(=O)(=O)N2CCCC2)cc1)C1CCS(=O)(=O)C1
COc1cc(C)c(Nc2nc(C)nn(C(C)C3CC3)c2=O)c(C)c1
O=C(Nc1ccccc1)N1CCC2(CC1)OCCO2
CC(C)(C)n1ncc2c(=O)n(CC(=O)OCc3ccccc3)cnc21
CN(C)c1nsc(-c2ccc(N3CCN(c4ccccc4)CC3)nn2)n1
CCOc1ccc(NC(=O)C2CCC(CNc3c(N4CCOCC4)c(=O)c3=O)CC2)cc1
CC(=O)NC1C(O)C=C(C(=O)O)OC1C(O)C(O)Cn1cc(-c2ccc(F)cc2)nn1
CC(C)(C)OC(=O)N1CC(n2cc(-c3ccccc3)c3c(N)ncnc32)CC1CO
Nn1c(SCC(=O)NC2CCCCC2)nnc1-c1ccccc1
N#CC=CC1=C(C(=O)O)N2C(=O)C(=Cc3ccccn3)C2S(=O)(=O)C1
Cc1nc2nc3[nH]c(=S)[nH]c(=O)c3c(-c3ccc(N4CCCCC4)cc3)c2c(=O)[nH]1
CCCC(O)C=CC=CC=CC#CC#CCCCOC(=O)c1ccccc1
O=C(Nc1ccncc1)c1ccn(COc2ccc(F)c(Cl)c2)n1
COc1cccc(C2(O)c3ccc(-c4ccccc4)cc3CCC2CN(C)C)c1
CCOC(=O)c1ccc(NC(=O)CCNS(=O)(=O)c2ccc3c(c2)oc(=O)n3C)cc1
COCCC(=O)NC12CC3CC(CC(C3)C1)C2
O=C1CSC(c2ccc(OCc3ccccc3)cc2)CN1
COc1ccc(S(=O)(=O)C(CNC(=O)c2ccccc2)c2ccco2)cc1
COc1ccc(CN(C)CC(=O)Nc2cccc(S(N)(=O)=O)c2)c(OC)c1OC
Cc1cccc(C(=O)Nc2cc3c(cc2C)n(C)c(=O)n3C)c1
O=C(NCc1ccccn1)Nc1cccc(Cl)c1
CC(C1CC1)N(Cc1ccccc1)C(=O)NC(=O)c1ccc(F)cc1
CCN(CC)C(=O)CSc1nnc2cc(C)c3ccccc3n12
O=C(Cc1cccc2ccccc12)NN=Cc1cccs1
Cn1nc(C(C)(C)C)cc1NC(=O)Cn1ccnc1
Cc1cccc(NS(=O)(=O)c2cc(C(=O)N3CCCCCC3)ccc2C)c1
O=C(Nc1ccc2[nH]cnc2c1)c1ccco1
CC1OC(c2ccccc2)(c2ccccc2)OC1CN(C)C
O=C(O)CCNC(=O)c1ccc(Br)o1
Clc1ccc2c(c1)nc(C(Cl)(Cl)Cl)c1cccn12
CCc1csc(CCNC(=O)C2CCC(=O)N(Cc3ccccc3F)C2)n1
Nc1ccc(C(=O)NC(CCC(=O)O)C(=O)O)cc1
COc1cccc(N2CCN(C(C(=O)O)c3ccc(OC)nc3)CC2)c1
CC(=O)c1ccc(OCc2ccccc2C(F)(F)F)cc1
CC(C)N(CCCCN)C(=O)c1c(Cc2ccc(O)cc2)[nH]c2ccccc12
CCNC(=O)NC(=O)C[n+]1ccc(C=Cc2cccc3ccccc23)cc1
O=C1CSC(c2ccc(F)cc2)N1CCN1CCOCC1
Cc1ccccc1Oc1ccc(S(=O)(=O)C2CCOCC2(O)C(=O)NO)cc1
CC(C)Cc1nnc(NC(=O)C23CC4CC(CC(C4)C2)C3)s1
Cn1ccnc1SCC(=O)NCCC1CCCO1
O=C(O)c1ccc2c(c1)C1C=CCC1C(c1ccncc1)N2
O=C(c1ccoc1)N1CC2CCC3(N=C(c4ccccc4)NC3=O)C2C1
COc1cccc(N2CCN(C(S)=Nc3ccccc3)CC2)c1
CCCN(C(=O)Cn1ncc2c([nH]c3ccc(C)cc32)c1=O)c1ccccc1C
O=C1C=C(NCc2ccc(Cl)cc2Cl)C2(CCCCC2)O1
O=C(O)C1NCc2[nH]cnc2C1c1ccccc1
NCC1(c2cccc(C(F)(F)F)c2)CCC1
Cc1nc(COCC2CCC3C(CCN3S(C)(=O)=O)O2)cs1
COc1ccccc1C=CC(=O)NCC(=O)NN=Cc1ccc(C(=O)O)cc1
Cc1cnc(CNCc2cnc(-c3ccccc3C)s2)cn1
Cc1ccc(S(=O)(=O)Nc2ccc(N3CCOCC3)nc2)cc1
COc1ccc(-c2csc(N=C(N)N)n2)cc1OC
O=c1c2cccnc2cc(-c2ccccc2)n1CCO
Cc1nn(C)c2nc3ncccc3c(NCCCN(C)C)c12
COc1ccccc1N=C(S)Nc1cccc(F)c1
Clc1ccc(COc2cccc3c2cnc2ncnn23)cc1
c1ccc(CSCc2nc3ccccc3[nH]2)cc1
CC1CC2(NC(=O)NC2=O)c2cc(F)cnc2O1
COc1ccc(C(=O)N2CC(C(=O)O)C(c3cccc(F)c3)C2)c(O)c1
Cc1cccc(C(=O)Nc2ccc(N3CCN(C(=O)c4ccco4)CC3)cc2)c1
OC(c1cc(C(F)(F)F)nc2c1ccc1ccccc12)C1CCCCN1
O=C(CN1C(=O)CSC1=O)Nc1ccccc1N1CCOCC1
CC(=O)Nc1cccc(C(=O)OC(C(=O)c2ccc(C)cc2)c2ccccc2)c1
CSc1ccc(CNCc2ccc3c(c2)OCO3)cc1
C(=Cc1ccccc1)C1=CCN(CCc2cc3ccc[nH]c-3n2)CC1
CCOC(=O)N1CCN(C(=S)NC(=O)C23CC4CC(CC(C4)C2)C3)CC1
COc1ccc(-c2coc3cc(OC)ccc3c2=O)cc1
CN1CCCC(n2cc(S(=O)(=O)c3cccc(F)c3)c3cccnc32)C1
O=C(NCc1ccc(Cl)s1)c1cc(COc2c(F)cccc2F)on1
Cc1cccc2c1C1(NC(=O)NC1=O)N(C)C(=O)N2
S=C(Nc1ccccc1)N1CCN(Cc2ccccc2)CC1
Cc1cccc(COc2cccc(C=C3C(=O)N(C)N(C)C3=O)c2)c1
N#Cc1c(CN2CCN(CC(=O)Nc3ccccc3Cl)CC2)cn2ccccc12
CC(C)CC1NC(=S)N(Cc2ccccc2)C1=O
CN=C(Cc1ccc2cc(OC)ccc2c1)NC
CC(C)n1c(=N)c(C(=O)NCc2cccnc2)cc2c(=O)n3ccccc3nc21
C=CCON=C1C(c2c[nH]c3c(C)cccc23)=Nc2c(C)cccc21
COc1ccc(OC)c(C2=Nn3c(nnc3-c3ccc(OC)c(OC)c3)SC2)c1
O=c1oc(OCc2ccccc2)nc2cc3ccccc3cc12
CCN(c1ccccc1)S(=O)(=O)c1cc(C(=O)O)cc2c1CCC2
C#CC(C)(C)C(C#N)C(=O)NC(C)c1ccc(Cl)cc1
CCOC(=O)Cc1nnc(NC(=O)CSc2ccc(Cl)cc2)s1
CC1CCCCN1CCCNc1c(C=O)c(O)nc2ccccc12
CCOC(=O)CC(=O)Nc1ccc(Br)cc1C(=O)O
O=C(Nc1ccc2c(c1)OCO2)C1CCCCN1S(=O)(=O)c1ccc(F)cc1
Cc1csc(CNC(=O)NCC(O)c2ccc(F)c(F)c2)n1
Cc1ccc2oc(Nc3nc(C)cc(C)n3)nc2c1
COc1cc(CNCc2ccc(Oc3ccc(C#N)cc3)cc2)cc(OC)c1OC
Cc1cc(CNC(=O)NCc2cccs2)no1
O=C(N1CCCC1)N1CCC2C1CCN2c1ncccn1
O=C(O)c1cn(-c2ccc(F)cc2)c2cc(N3CCC(O)C3)c(F)cc2c1=O
O=C(Nc1cccc(S(=O)(=O)N2CCCCC2)c1)c1cc2ccccc2o1
COCCCN=C(S)Nc1ccc2nc(N3CCOCC3)cc(C)c2c1
CN(C)C(=O)COC1CN(Cc2ccc(F)cc2)C2CCCOC12
COc1ccnc(CSC(=N)Nc2ccccc2OC)c1
Cc1ccncc1CCC1CCN(S(=O)(=O)CC2(N(O)C=O)CCOCC2)CC1
O=C1N=C(N2CCOCC2)SC1=Cc1cccc2ccccc12
CCc1nc(N)nc(N2CCCC3(CCN(C)CC3)CC2)c1C
O=C(O)CCC(=O)Nc1ccc(-c2nc3ccccc3[nH]2)cc1
CC(C)Oc1ccccc1N1CCN(CCc2ccc3c(c2)OCO3)CC1
Cn1c(SCCOc2ccc(Cl)cc2)nnc1-c1ccncc1
CCCCCCNc1nc(OC)nc(N2CC3CC(C2)c2cccc(=O)n2C3)n1
CCOC(=O)C1CCN(Cc2ccc(Cl)nc2)CC1
COc1cccc(COc2ccc3ccc(=O)oc3c2)c1
O=C1c2c(O)cc(O)cc2OCC1Cc1ccc(O)cc1
Cc1cc(CN2CCCC2c2noc(C)n2)no1
O=C(NCc1ccc(Cl)cc1)C1CCN(S(=O)(=O)c2ccc(F)cc2)CC1
C=CCSc1ncnc2c1cnn2Cc1ccncc1
c1ccc(OCCNc2ccc(-c3nc4ccccc4o3)cc2)cc1
COc1ccc(-c2ccc(C(=O)NC(CN)c3ncc(CO)s3)[nH]2)cc1OC
O=C(Nc1ccc(F)cc1F)c1cc2ccc3cccnc3c2[nH]1
CSC(C)CCN1CCC(n2cc(C3CCCCC3)nn2)CC1
CC1(C)OC2c3ccc(O)cc3OCC2(Cc2ccc(O)c(O)c2)O1
Oc1cccc2ccc(C=Cc3ccccc3)nc12
COC(=O)CCC(NC(=O)C(N)CC(=O)O)C(=O)OC
CCCCC1CC(CSC(=N)N)OC1=O
Cn1c2c(c(=O)n(C)c1=O)C(C(F)(F)F)(C(F)(F)F)NC(CCC1CCCCC1)=N2
COc1ccc(CN2CCN(c3ccccc3F)CC2)c(OC)c1
O=C(CN1CCc2ccccc2C1)Nc1cccc(S(=O)(=O)N2CCOCC2)c1
C=CCn1c(SCC(=O)NC2CCCCC2)nnc1C1CCCCC1
O=C1CN(S(=O)(=O)c2ccccc2C(F)(F)F)CCN1
O=C(NC1CCCN2c3ccccc3Oc3ccccc3C12)C(F)(F)F
CC(C)CCNC(=O)c1ccc(Cl)c(NS(C)(=O)=O)c1
CCCCNC(=O)C1CCN(S(=O)(=O)c2ccc3c(ccn3CC)c2)CC1
COc1c2c(c(O)c3c1C(=O)c1coc(C)c1C3=O)OCO2
Cc1ccc(C(O)CNC(=O)NCc2csc(C)n2)cc1
CCSc1cc(N2CCCC2)nc(-c2cccc(C)c2)n1
CC(=O)N1CCN(c2ccc(N3CC(CNO)OC3=O)cc2F)CC1
Cc1cc(C)nc(N(CCN(Cc2ccccc2)C(C)C)C(=O)N(C)C)c1
CN1C(=O)NC(=O)C(C(=O)Nc2cccc(O)c2)C1=O
CCn1nc(C)c(Br)c1-c1nc(CS(=O)(=O)c2ccsc2)no1
CCN(C(=O)Cn1c(C(=O)OC)cc2sc(Cl)cc21)c1cccc(C)c1
CN(C)c1cccc(C(=O)NCC2(O)CCOCC2)c1
CC(C)C(NC(=O)c1c(F)cccc1F)C(=O)N1CCN(c2ccc(F)cc2)CC1
CNC1CN(c2ccc3c(=O)c(C(=O)O)cn(-c4nccs4)c3n2)CC1SC
CC=Cc1ccc(OCCOc2cccc3cccnc23)c(OC)c1
CCN1CCN(C(c2ccccc2)c2c(O)cc(C)n(Cc3ccco3)c2=O)CC1
CC(=O)N1CCc2cc(S(=O)(=O)NCCC(=O)NCCc3ccccc3)ccc21
O=C(NC1CC2COCC(C1)N2C(F)(F)F)c1cn(CC(F)F)c2ncccc12
COc1ccc(OC)c(C(O)C#Cc2c(C)nc(N)nc2N)c1
CN(C)c1ccc(C(=O)N2CCCN(Cc3cnn(C)c3)CC2)nn1
CSC1=NN(c2ccccc2)CN(c2ccccc2)N1C
Oc1nc(S)nc2sc3c(c12)CCCC3
c1ccc2c(c1)OC1OC2Oc2ccccc21
CC(C)c1ccc(-c2noc(C(C)Nc3nccc(N4C(=O)OCC4C(C)O)n3)n2)cc1
COc1ccc(C(=O)Cc2ccccc2)cc1OC
N#CCc1ccc(NS(=O)(=O)c2cccs2)cc1
O=c1cc(-c2ccc(F)cc2)nc2n1CCCCC2
Cc1ccccc1C1Nc2ccccc2C2C=CCC21
CN1CCN(CC(CC(=O)Nc2ccc(Cl)cc2)C(=O)O)CC1
CCNC(=O)Nc1ccc(C(=O)Nc2ccncc2)cn1
CCCCC(=O)Nc1ccc(NC(=S)NC(=O)c2cccs2)cc1OC
COc1cccc(CNc2nc(Nc3cc(OC)cc(OC)c3)c(C(N)=O)c3nccn23)c1
CN(C)C(=O)Cc1ccc(NC(=O)NC2CCCCC2)cc1
COc1cc(-c2ccccc2)ccc1OCCNCC1COc2ccccc2O1
CC(C)C12CN3CC(C(C)C)(CN(C1)C3c1ccco1)C2=O
CCc1ccc(OCc2nc(-c3ccc(-n4cccc4)cc3)no2)cc1
CCOc1ccccc1Cn1c(=O)oc2ccc(C)cc21
Cc1onc(-c2ccccc2)c1C(=O)Nc1sccc1C#N
CCN(CC)S(=O)(=O)c1ccc(C)c(NC(=O)CSc2nc3cc(C)ccc3[nH]2)c1
Nc1cccc(-c2nc3cc(C(=O)c4ccccc4)ccc3[nH]2)c1
CS(=O)(=O)N(CC(=O)N1CCc2ccccc2C1)c1cccc(F)c1
COc1ccc(CNC(=O)c2nn(C)c3c2CS(=O)(=O)CC3)cc1OC
CSc1cc(C)nc(N(C)C(C)=O)n1
CNc1nc2c(C)cccc2c2c1CCN2c1ccc(OC)cc1C
CCOc1ccc(NC(=O)C2CCCN2C(=O)NC2CCCCC2)cc1
Cc1ccc(-c2csc(S)n2)cc1
CCCCC1=Cc2cc(OCC(=O)O)c(Cl)c(Cl)c2S1(=O)=O
CSc1sc(C(=O)N(C)C)cc1S(=O)(=O)C(C)C
CC(OC(=O)C=Cc1ccc(O)cc1)C1CCC(C(O)C2CC=CC(=O)O2)O1
COc1ccccc1-c1nnc2sc(C3CCCCC3)nn12
COc1ccc(S(=O)(=O)NN=Cc2cc(=O)[nH]c(=O)[nH]2)cc1
Fc1ccc(Cl)cc1-c1nc(Nc2ccncc2)c2nccnc2n1
CSc1nnc(-c2ccc(NC(N)=S)cc2)o1
CCCCCn1c(=O)c(C#N)cc2cnc(Nc3ccc(N4CCN(C)CC4)cc3)nc21
O=C(NCC(c1cccnc1)N1CCOCC1)c1ccc2c(c1)OCO2
CC(C)C(=O)Nc1ccc(C(=O)CSc2nnc(C3CC3)n2C2CC2)cc1
O=C(C[n+]1cccc(Br)c1)c1ccccc1
Nc1ncc(-c2ccccc2)n1Cc1ccc2c(c1)OCO2
O=C(CCc1ccccc1)NCCc1ccc(F)cc1
CC(=O)N1CCN(c2ccc(NC(=O)c3ccc(Cl)c(Cl)c3)cc2)CC1
CC(C)CSCC(N)C(O)C(=O)NC(C)c1cccc2ccccc12
O=C1NC(=O)N(Cc2ccc(F)cc2)C(=O)C1=CNNC(=O)c1ccccc1
CN1CCN2c3ccc(Cl)c(-c4ccccc4)c3CNCC2C1
COc1ccnc(N2CCCN(C(=O)Cc3ccc(C)s3)CC2)n1
COc1ccc(CC(O)CO)cc1OC
C=C1CCC2C(C)(CO)C(O)CCC2(C)C1CC(OC(=O)CCCCC)C1=CCOC1=O
O=C(Nc1ccc2c(cnn2CCN2CCCC2)c1)NC1CCN(Cc2ccccc2)CC1
COc1cc(F)ccc1CN1CCC(n2nccc2NC(=O)C2CCOC2)CC1
CCCCc1ccc(-c2[nH]nnc2-c2nc(C(N)=O)nn2COCCO)cc1
Cc1cc(C(=O)O)ccc1C(N)C(=O)O
COC(=O)c1ccc(Cn2c(C)c(C(=O)NCc3ccc(C#N)cc3)sc2=O)o1
CCOC(=O)CNC(=O)CSc1nnc(-c2ccccc2)n1Cc1ccco1
C=C1C2C(O)CC3C4(C)CCCC(C)(CO)C4CC(O)C3(C1O)C2O
O=C(NN=Cc1cc2ccccc2nc1Cl)c1ccncc1
C=C=COc1ccc(COc2ccc(C=CC(=O)OC)cc2)cc1
O=C(Nc1ccccc1)Nc1ccc(Br)cc1
C1CSC(CC2COCCO2)SC1
CCOC(=O)C(Cc1ccc(O)cc1)NC(=O)CCc1c[nH]c2ccccc12
CCOC(=O)c1c(C)[nH]c(C(C)=NNC(=O)c2cccs2)c1C
O=c1c2ccccc2nc(C=Cc2ccccc2)n1Cc1ccccc1
O=C(O)c1cc(-c2ccco2)nc2ccc(Br)cc12
O=S(=O)(CCCc1ccccc1)c1nc[nH]n1
Cc1ccccc1OCC(O)CN1CCCCC1
COC(=O)c1ccc(COc2ccc(F)cc2)o1
S=C(S)OCC12CC3CC(CC(C3)C1)C2
COc1ccc(NC(=O)CN(C)C(=O)CNC(=O)c2cccs2)cc1
COCCN(C(=O)CCl)C(C(=O)NC1CCCCC1)c1ccccc1C
Cc1cccc(C)c1NC(=O)c1cc(S(=O)(=O)N2CCc3ccccc3C2)ccc1F
N=c1ccn(C2OC(CO)C(O)C2O)c(=O)n1N
CCCCN(Cc1ccccc1)C(=O)c1cnc(N)o1
CC(C)C(=O)Nc1nc2ccc(S(C)(=O)=O)cc2s1
O=C(CCCCCNC(=O)c1ccccc1)NN=Cc1ccccc1O
O=C(Nc1nnc(-c2ccccc2Cl)s1)C1CC1
CC12CCC3c4ccc(O)c(O)c4CCC3C1CCC2=O
Cc1ccc(NC(=O)CN(C)C(=O)c2cc3ccccc3o2)cc1
COc1ccc(-c2cnc(SCC(=O)Nc3cc(C)on3)n2Cc2ccco2)cc1
Cc1ccc(OCC(=O)Nc2ccc(S(=O)(=O)N=C(N)N)cc2)cc1
O=C(CCl)c1ccc(Cc2ncc(C(F)(F)F)cc2Cl)s1
CC12CCCC1C1CC(O)C3(O)C(CCCC3(C)C)C1(C)CC2
CCCCSc1nnc2nc(C)cc(C)n12
CC(C)CC(CS)C(=O)NC(C)C(=O)N1CCCC1C(=O)O
O=C(NC(=S)Nc1ccc(NC(=O)c2ccco2)cc1)c1ccccc1
Cc1ccsc1C(=O)NCc1ccnc(OCC(F)(F)F)c1
COC1COC2(CCN(S(=O)(=O)c3ccc(F)cc3)CC2)C1
Cc1c(C)n(CC(O)CN2CCN(C)CC2)c2ccccc12
CCC(=O)Oc1ccc(C(=O)Nc2ccc3c(c2)C(=O)N(C2CCCCC2)C3=O)cc1
O=C(CN1CCN(c2ccccn2)CC1)Nc1cccc(Cl)c1Cl
O=C(C=CC=Cc1ccc2c(c1)OCCO2)NC1CC1
COc1ccc(Cl)cc1N1C(=NC(=O)C2CCCCC2)SC2CS(=O)(=O)CC21
OCCNCCNCc1ccc2[nH]c3ccccc3c2c1
CC(NC(=O)COC(=O)c1ccccc1SCC(=O)N1CCCC1)c1ccccc1
COc1ccc(CCNc2ncnc3sc(C(=O)N4CCCCC4)c(C)c23)cc1OC
CCc1cc(-c2onc(C)c2-c2cscn2)c(O)cc1OC
C#CCn1c(=O)c(C=CC(=O)C=C(O)C=Cc2ccc(O)c(OC)c2)cc2cc(F)ccc21
O=C(NCc1ccncc1)C1Cc2c(-c3ccc4c(c3)OCO4)ccnc2O1
Cn1c(=O)n(CCCOc2ccc(Cl)cc2)c2ccccc21
CN(CCO)Cc1c[nH]c2c(O)nc(N)nc12
Cn1c(COc2ccccc2)nnc1SCC(=O)Nc1ccc(S(N)(=O)=O)cc1
CCOC(=O)c1sc2cccc(F)c2c1N
COc1ccc(C2CC2C(=O)NNC(=O)c2ccncc2)cc1
CCOc1ccc2c(c1)c(=O)c(S(=O)(=O)c1ccc(C)cc1)cn2CC
Cc1csc(NC(=O)c2cc3c(s2)-c2ccccc2OC3)n1
Cc1ccc(NC(=O)CSc2nc(N)c3cc4c(nc3n2)CCCC4)cc1
CCOC(=O)C(Cc1ccc(O)c(O)c1)OC(=O)C=Cc1ccc(O)c(O)c1
Cc1ccc(C(=O)N2CCN(Cc3ccc4c(c3)OCO4)CC2)c(Cl)c1
NS(=O)(=O)c1ccc(CNC(=O)c2cc(=O)c3cc(Cl)ccc3o2)cc1
CCCSC(=S)c1c(C)nn(-c2ccc(C)cc2)c1O
CCc1ccc(C(=O)N2CCCC2)s1
Cc1cc(=O)oc2cc(NC(=O)Cn3ccnc3)ccc12
CC(C)COC(=O)C(Cn1ccnc1)NC(=O)c1ccc(-c2ccccc2Cl)cc1
CCOc1ccc(NC(=O)Nc2ccc3c(c2)nc(C)n3C)cc1
CCN=C(S)Nc1ccc(C)c(S(=O)(=O)Nc2ccccc2OC)c1
COc1ccc(C=Cc2nnc(-c3ccc4c(c3)OCCO4)o2)cc1
CC(=O)c1ccc2noc(-c3ccccc3)c2c1
CCOC(=O)CNC(=O)CN1C(=O)CC(c2ccco2)Sc2ccccc21
CCC(=O)N1CCC(C(N)=O)(N2CCCCC2)CC1
COc1ccccc1-c1cc(C(=O)Nc2nc[nH]n2)[nH]n1
N#Cc1cnn(-c2ncnc3sc(-c4ccccc4)cc23)c1N
C=C1CC(OC(C)=O)C23C(C(=O)OC)=CCCC2C12CC(c1ccoc1)OC2OC3O
COc1ccc(CCNC(=O)C(=Cc2cccnc2)NC(=O)c2ccccc2)cc1OC
NC(=O)c1ccc(CNC(=O)Nc2cn[nH]c2)cc1
O=C(CN(Cc1ccccc1)S(=O)(=O)c1ccc(F)cc1)NCCC1=CCCCC1
CCn1cc(-c2csc(N)n2)c(=O)c2cc(F)cc(F)c21
O=C(Nc1nc2ccccc2[nH]1)c1ccccc1
COc1cc2ccc(=O)oc2c(OC)c1OCCC(C)(C)O
CN(C)CCc1cccc2[nH]c(-c3nc(CCc4ccc(Cl)cc4)no3)cc12
O=C(COC(=O)c1ccc2c(c1)OCO2)Nc1ccccc1
CN1CCCN(S(=O)(=O)c2ccccc2)c2nc3ccccc3nc21
Cc1ccc(NC(=O)COC(=O)c2cccnc2)c(C)c1
O=C(Nc1cccc(Cl)c1)c1ccc(S(=O)(=O)NCC2CCCO2)cc1
Cc1nc(COCc2cnc3n2CCN(C)C3C)cs1
Cc1cc(N)n2nc(C)c(-c3ccccc3)c2n1
Cc1cc(C)nc(N2CCCC(C(=O)NCc3ccccc3F)C2)n1
Cc1ccc(S(=O)(=O)c2nnn3c2nc(Nc2cccc(C)c2)c2sccc23)cc1
CN1CCN(C(=S)SCC(=O)Nc2ccc(Cl)cc2C(=O)c2ccccc2)CC1
Cc1cc(C(=O)Nc2cc(C)on2)on1
O=C(Nc1nncs1)c1ccccc1Br
COc1ccccc1CC(=N)NOC(=O)c1cccs1
O=C1Nc2ccccc2C12OCCS2
O=C(CNC(=O)C1CCCCC1)OCn1nnc2ccccc2c1=O
CCCCc1ccc(-c2nc(CN3CCN(C)CC3)co2)cc1
CCc1cc2c(cc1OC)C1CCC3(C)C(O)CCC3C1CC2
COc1ccc(C2=NN(C3=NC(=O)CS3)C(c3cccs3)C2)cc1
COCC(=O)N(Cc1cc2cc(C)ccc2nc1O)c1ccccc1
Cn1c(SCC(=O)NNC(=O)c2cccc(O)c2)nc2sc3c(c2c1=O)CCC3
CCOCc1ncn2c1CN(C(=O)Nc1cccc(C)c1)CC2
N#Cc1ccc(CSc2ncnc3c2cnn3Cc2ccccc2)cc1
CC(=O)Nc1ccc(C(=O)NN=Cc2cc(Br)ccc2O)cc1
CCCNC(=O)CN(c1ccc(F)cc1)S(=O)(=O)c1ccc2c(c1)OCCO2
COc1ccccc1N1CCN(Cc2ccc(SC)cc2)CC1
O=C(Cc1ccccc1F)N1CCN(S(=O)(=O)c2ccc(Cl)cc2)CC1
COc1ccc(CNC(=O)c2ccc3c(c2)N(C)C(=O)C2CCCCN32)cc1OC
COc1ccc(C(=O)Nc2nnc(SCC(=O)NC3CC3)s2)cc1
C[N+](C)(C)CCCN1CCN(c2ccccc2)c2ccccc2C1=O
CCNc1nc(NCC)nc(ON=C(C)C)n1
Fc1ccc(-n2nnc(-c3cc4ccccc4nc3Cl)n2)cc1
CSCCCNC(=O)C1CCC(=O)N(C2CCCC2)C1
O=C(O)c1ccc2c(O)c(C(=O)O)cnc2c1
Cc1c2cc[n+](CCN)cc2c(C)c2c1[nH]c1ccccc12
O=c1c2ccccc2ncn1Cc1cc(C2CC2)[nH]n1
CC(=O)N1CCN(c2ccc(NC(=O)c3ccc4c(c3)OCCO4)cc2)CC1
CC(=O)NC(Cc1ccccc1)C(C)(F)F
CCOC(=O)C1(C)CCN1C(=O)c1cccc(Cl)c1
O=C(Cc1ccc2c(c1)OCO2)Nc1cnc(C(=O)NO)c(O)c1CO
CN(C)C(=O)Oc1ccc2cc(Br)ccc2c1
CCCSc1nsc(NC(=O)CC)n1
O=C(CNC(=O)N1CC(=O)Nc2ccccc21)NCc1ccc(F)cc1
Nc1nc2[nH]c(SCc3ccccc3Br)nc2c(=O)[nH]1
CCNC(=O)Oc1ccc2c(c1)C1(C)COC(O2)O1
CC1Cc2ccccc2N1C(=O)c1cc2cccnc2n(C)c1=O
Cc1cccc2c1cnn2C(=O)Nc1ccccc1Cl
CCOC(=O)CC1(CC)Oc2ccccc2N1S(=O)(=O)c1ccc(C)cc1
O=C(CSc1nnc(SCC(=O)c2ccco2)s1)c1ccco1
Cc1nccn1CCC1CCCCN1C(=O)c1ccc(N(C)C)cc1
CNS(=O)(=O)c1ccc(C(=O)N2CCCC2c2ccncc2)o1
O=C1NC(=O)c2c1c1cnc3ccccc3c1c1[nH]c3ccccc3c21
O=C(Nc1ccc(Oc2ccccc2)cc1)C1CCCN(c2ncccn2)C1
O=C(O)c1cccc(S(=O)(=O)N2CCc3ccccc3C2)c1
CC(C)Oc1cccc(-c2cc(C(=O)NN3CCOCC3)c3ccccc3n2)c1
Cc1cccc(C(=O)Nc2cccc(NC(=O)c3ccccc3C)c2)c1
COCCOc1ncccc1C(=O)N1CCCC1Cn1cc(C)cn1
COC(=O)C1=C(C)N(Cc2ccccc2)C(=O)NC1CCc1ccccc1
Cc1onc(-c2ccccc2)c1C(=O)Nc1ccc(C(=O)N2CCCCC2)cc1
c1ccc(-c2noc(-c3ccco3)n2)nc1
COc1ccc(-c2cn(CC3COC(C)(C)O3)nn2)c(OC)c1OC
COc1cc2c(c(OC)c1)C(c1cc(OC)c(OC)c(OC)c1)C1=C(COC1=O)N2
COc1ccc(C2CC(c3ccccc3)=NN2c2ccc(S(N)(=O)=O)cc2)cc1OC
OCc1nnc2c3ccccc3c(-c3ccccc3)nn12
CN(Cc1ccc(CCC(C)(C)O)cc1)Cc1cccc(O)c1
CN(Cc1ccccc1)C(=O)CSc1n[nH]c(N)n1
COc1ccc(C2=CC(c3ccc(Br)cc3)NC(=S)N2)cc1
Cn1cc[n+]2c1C1c3ccccc3C2CC1(c1ccoc1)c1ccoc1
CC(C)(C)SCCNC(=O)CN(c1ccc(F)cc1)S(C)(=O)=O
CCCn1cc(C(=O)O)c(=O)c2ccc(N3CCC(N)C3)cc21
COc1cc2nc(N3CCN(c4ccccc4F)CC3)nc(N)c2cc1OC
COc1ccc(-c2nc(CCNC(=O)Cc3ccc(F)cc3)cs2)cc1
CC(=O)Nc1ccc(O)c(-c2ccccn2)c1
COc1ccc(OCCNCC2COC(c3ccccc3)(c3ccccc3)O2)cc1OC
CC(C)N1C(=O)C(=CNc2ccc(S(N)(=O)=O)cc2)C(=O)N(Cc2ccco2)C1=O
COC(=O)C(Nc1ccccc1)C1(C(=O)OC)SC12c1ccccc1-c1ccccc12
Cc1ccc(C2SCC(=O)N2c2ccc(C)cc2)cc1
COC(=O)Cc1ccc(OC(=O)CCS(=O)(=O)c2ccc(C)cc2)cc1
CCOc1ccc(CCN2CN(C3CCCCC3)CN=C2S)cc1OCC
Cc1ccc(-n2nnnc2-c2cccnc2)cc1
CCN=C(S)NNC(=O)c1csc2c1CCCC2
CC(C)(C)c1cc(NC(=O)CN2CCCCC2Cn2cncn2)on1
CCN(CC)CCNc1ncc(-c2cc(C)no2)c(-c2ccoc2C)n1
CC(=O)n1c2c(c3ccccc31)OC(N)=C(C#N)C2c1ccc(C(C)C)cc1
Clc1ccc(-c2[nH]nc3c2CCCC3)cc1
CCN1Cc2ccc(Br)cc2CCc2ccccc21
COc1ccc(NC(=O)CSc2nnc(-c3cccs3)n2C)cc1OC
C=CC12CN(C)C3C4COC(CC41)C1(C(=O)Nc4ccccc41)C32
CCCCCc1c(C(=O)OCC)c(OC)c2ccccc2c1OC(C)=O
CCOC(=O)C1CCN(Cc2cc(=O)n3c(-c4ccccc4)csc3n2)CC1
COC(=O)CCCn1nc(NC(=O)c2ccco2)cc1C
Nc1ccc2c(Nc3ccccc3)c3ccccc3nc2c1
COC(c1ccccc1)c1nnc(CCC(=O)N(C)CCOc2ccccc2)o1
Cc1nc(CCCCCCC(=O)c2ccccc2)n2nc(-n3cccn3)ccc12
O=C(CC1(O)C(=O)Nc2ccccc21)c1ccc(F)cc1
NC(=O)c1cc(Cl)cc2[nH]c(-c3cc4c(s3)CNCC4)nc12
Cc1ccc(NC(=O)NCCN2CCN(C(=O)Nc3ccc(C)cc3)CC2)cc1
COc1ccc(-c2nnc(NN=Cc3ccccc3)nc2-c2ccc(OC)cc2)cc1
CCOC(=O)CC1=C(C(=O)OCC)C2(C(=O)Nc3ccccc32)C(C#N)=C(N)O1
O=C(NCCCN1CCOCC1)C(=O)NCC1CCCO1
CC(C)N1CCCN(C(=O)C2CC3(CCN(C4CCOCC4)CC3)C2)CC1
COC(=O)C1CC(C#N)C(c2ccccc2)N1
C=CCn1c(SCC(=O)c2ccc(CNC(C)=O)o2)nc2ccccc2c1=O
Cc1ccc(C(=O)Nc2ccc(N3CCOCC3)nc2N2CCOCC2)cc1
Cc1cn(Cc2ccc(F)cc2F)c2c(-c3cc(NS(C)(=O)=O)on3)cc(F)cc12
CN(C)S(=O)(=O)Nc1ccc(C(=O)O)cc1
COc1ccc2c(CC3NC(=O)C4CCCN4C3=O)c(Cc3ccccc3)[nH]c2c1
Cc1nn(Cc2ccccc2)c(C)c1C(=O)OCC(=O)Nc1ccccc1SCC#N
O=C(NCCn1nc2ccccn2c1=O)c1cc(C2CC2)[nH]n1
Cc1cc(=O)oc2cc(Nc3ccccc3)ccc12
CCOC(=O)Cc1csc(NC(=O)c2csc3c2CCCC3)n1
O=C(Nc1nnc(C2CC2)o1)c1ccc(S(=O)(=O)N2CCc3ccccc3C2)cc1
CCOC(=O)C1CCN(c2ccc(-c3cccs3)nn2)CC1
Cc1cc(S(=O)(=O)NC(C(=O)NO)C2CCCC2)ccc1F
COc1ccc(C(C)=O)c(OC(=O)c2ccco2)c1
C#CCN(CCC)Cc1cn(-c2cc(NC(=S)NCC)ncn2)cn1
CCOC(=O)C1CCCN(C(=O)c2c(-c3ccccc3Cl)noc2C)C1
Cc1ccc(Cl)c(OCC(=O)NCc2ccco2)c1
CC(C)N1CCC(Oc2ccc(OCc3ccccc3Cl)c(CN(C)C)c2)C1
C#Cc1ccc(CN2CCC(N3CCC(C(=O)NCc4ccccn4)CC3)CC2)cc1
Cc1cnn(C2CN(Cc3nc(-c4cccnc4)no3)C2)c1
CCOC(=O)C1=NNC(C(=O)c2ccccc2)C1c1ccc(C)cc1
CNC(=O)C(C)OC(=O)C(N)CNC(=O)C=CC(=O)OC
COc1cc(C2C3=C(COC3=O)Nc3cn(C)nc32)cc(OC)c1OC
COC(=O)c1c(NC(=O)C=CC(=O)O)sc(C)c1-c1ccc(C(C)C)cc1
COC(=O)C(Cc1ccccc1)NC(=O)NCc1ccc(S(N)(=O)=O)cc1
Cc1ccc(C(=O)C(C#N)=CNc2c(C)n(C)n(-c3ccccc3)c2=O)cc1
CCOc1ccc(C(=O)Nc2sc3c(c2C(=O)OC)CC(C)(C)NC3(C)C)cc1
Cc1ccc(CN2CCN(CCCc3ccccc3)CC2)cc1
CC(Oc1cc(-c2cnn(C)c2)cc2ncsc12)C1CNC(=O)C1
Cc1ccc(C)c(NC(=O)C2C(c3ccccc3)C2(Cl)Cl)c1
COc1ccccc1C(=O)C1CCCN(C(=O)CCC(=O)c2ccccc2)C1
CC(CN1CCN(c2ccccc2)CC1)c1ccccc1
Cc1ccc2nc3cccc(C(N)=O)c3nc2c1
COc1ccc(C=CC(=O)NCCCN=C(N)N)cc1OC
Cc1ccc(Nc2nc(NCc3ccco3)nc3nccnc23)c(C)c1
O=C(O)c1cn(Cc2ccc(-c3ccc(F)cc3)nn2)c2c(F)cccc2c1=O
COc1ccccc1N(C)S(=O)(=O)c1ccc(C(=O)NCC2CCCCC2)cc1
CCCCCCOc1cccc(N2C(N)=NC(N)=NC2(C)C)c1
CCCCc1[nH]nc2c1C(=O)CC(C)(C)C2
O=C(c1cocn1)N1CCC2(CC1)COC(COCc1ccccn1)C2
O=C1CCCc2nc(N3CCN(Cc4ccccc4)CC3)ncc21
COc1ccc(S(=O)(=O)N(CC(=O)NCC2CCCO2)c2ccccc2)cc1OC
O=c1c2c(nc3n1CCCCC3)sc1c(O)c(Br)ccc12
OCC1OC(n2cnc3cc(Cl)c(Cl)cc32)C(O)C1O
Cc1[nH]c2ccccc2c1C(=O)CSC(=S)N1CCOCC1
Cc1ccc(N2CC3(COCCN(Cc4ccccn4)C3)OCC2=O)s1
O=C(Cc1cccs1)N=Nc1c(O)[nH]c2ccc(Br)cc12
CC(NC(=O)c1ccc(Br)cc1Br)c1ccccc1
CCc1nc2ccc(C(=O)NCC3CCCCC3)cn2c1N(CCC(C)C)CCN(C)C
CN(C)CCNC(=O)c1cccc2ccc(-c3ccc(S(C)(=O)=O)cc3)nc12
CCCn1c(O)nnc1SCC(=O)NC1CCCCC1C
CC(=O)ON=CC12c3ccccc3C(CC1C#N)c1ccccc12
Cc1cc(C)n2nc(O)c(Br)c2n1
Cc1cc(C)nc(SCC(=O)Nc2ccc(S(=O)(=O)Nc3onc(C)c3C)cc2)n1
Cc1cc2n(n1)CC(CNCc1ccccc1Cn1cccn1)CN2
Cc1nc(Nc2ccc(Cl)cn2)c(C)c(C)c1O
CCCc1nnc(NC(=O)CN2C(=O)c3ccccc3C2=O)s1
COc1nc(N2CCC(OC)CC2)nc(OC)c1NC(=O)CC1CCCCC1
CCCCCC=CC(=O)OCCS(=O)(=O)c1ccccc1
O=C(O)c1cccc(NN=C2c3ccccc3-c3ccccc32)c1
O=C(O)c1ccc2c(c1)CC1(C2)Cc2ccccc2C1=O
CCC(=O)c1ccc(OCC(=O)N(Cc2nnc(-c3ccccc3Cl)o2)C2CC2)cc1
CC(C)NCc1ccc2c(c1)OC(C)(C)C=C2
O=C(COC(=O)c1c2ccccc2cc2ccccc12)NCC(F)(F)F
CCCNC(=O)Cn1nc(-c2ccc(C)cc2)c2cnc3ccc(CC)cc3c21
COc1cccc(N2CC(C(=O)N3CCC4(CC3)CC(=O)c3ccccc3O4)CC2=O)c1
CN(C)c1cccc(C(=O)OCCCC(=O)c2ccc(F)cc2)c1
CC(=O)Nc1ccc(SCC(=O)NCCc2ccc(F)cc2)cc1
C=CCn1c2ccccc2c2nnc(SCC(=O)Nc3cc(C)on3)nc21
CCC(C)NC(=O)COC(=O)c1cccnc1Nc1ccccc1F
CC(C)OP(=O)(OC(C)C)C(C)NC(=O)Cc1ccccc1
Cc1ccccc1NC(=O)C(CC(=O)O)NC(=O)C(F)(F)F
Cc1ccc(NC(=O)C2CCN(c3nc4ccccc4[nH]3)CC2)cc1Cl
C=C(C)CN1CCC(N2CCN(c3ccccc3)CC2)C(O)C1
O=C(Cn1nnc(-c2ccccc2)n1)NC1CCS(=O)(=O)C1
N#Cc1ccc2[nH]cc(CCCCN3CCN(c4ccc(O)c(C#N)c4)CC3)c2c1
CC1CCCCC1NC(=O)C1CCC(CNS(=O)(=O)c2ccc(F)cc2)CC1
COc1ccc(Nc2nccc(Nc3ccccc3C(=O)O)n2)cc1O
CC(C)(C)C(=O)Nc1c2c(nc3c1CCC3)CCCC2
Cc1cc(C)c(C(N)=O)c(SCC(=O)c2cc(C)c(C)cc2C)n1
CON=C1CN(c2nc3c(cc2F)c(=O)c(C(=O)O)cn3C2CC2F)C1CN
CCOC(=O)CSC1=C(C#N)C(c2ccc(Cl)cc2)CC(=O)N1
Cc1ccc(SCCNC(=O)c2ccccc2)cc1
COc1cccc(CNC(=O)C2CCCN(S(=O)(=O)c3cccc4nonc34)C2)c1
CCN(C)Cc1ccc(N2CCC(NS(=O)(=O)c3ccc4c(c3)CCO4)CC2)nc1
CC(C)OC(=O)C(C(=O)OC(C)C)=C1SCCS1
N#CC1(c2ccccc2)CCCN1C(=O)c1ccccc1Br
CCOC(=O)c1c(C)oc2nc(C)nc(NCCc3ccc(OC)c(OC)c3)c12
c1ccc(-c2csc3ncnc(NCCCN4CCOCC4)c23)cc1
CCOC(=O)NS(=O)(=O)c1ccc(CCNC(=O)c2cc(C)on2)cc1
CCCCCCCCNC(=O)Cc1ccc(O)c2c1OCCO2
CCCNC(=O)CCc1cc(C(C)(C)C)c(O)c(C(C)(C)C)c1
COc1ccc(-n2nnnc2SCC#CCO)cc1
CC(C)Cc1nc(N2CCN(C(=O)c3ccco3)CC2)c(C#N)c2c1CCCC2
Nc1nc(OCC2CCN(c3cc(-c4cc5ccccc5s4)ncn3)CC2)ncc1F
COc1ccc2cnnc(O)c2c1OC
OC(CNCCc1nnc2ccccn12)c1ccc2c(c1)OCO2
COc1ncccc1NC(=O)N(Cc1ccc(C(N)=O)cc1)C1CC1
N#Cc1ccc(CN2CCN(C(=O)CNC(=O)Cc3ccccc3)CC2)cc1
CCCNC(=O)c1cc(-c2ccc3c(c2)OCO3)on1
COc1ccc(-c2cn(C)c(=O)c3cc(C(=O)N(C)C)sc23)cc1OC
COCCNc1nc(-c2ccccc2)nc2ccccc12
CCn1c(SCC(=O)NN=Cc2ccccc2OCC(=O)O)nnc1-c1ccccc1
O=C(C1C2CCC(CC2)N1C(=O)CCCC=C(C1CC1)C1CC1)N1CCCC1
CCC(Nc1ccccc1OC)=C1C(=O)CC(c2ccccc2)CC1=O
COCCNC(=O)CN1C(=O)COc2ccc(Cl)cc21
C=CCC#CCNc1ncnc2c1ncn2C1OC(CO)C(O)C1O
Cc1cc(S(=O)(=O)Nc2ccc3c[nH]nc3c2)c(C)cc1Cl
CC(C)c1cc(C2(c3cccc(-c4cncnc4)c3)N=C(N)N(C)C2=O)ccn1
CCN1C(=O)c2c(ncn2Cc2ccc(OC)c(Cl)c2)N2C1=NC1CCCC12
CCOC(=O)NC(=O)c1cn(CCCO)c(=O)[nH]c1=O
COc1ccccc1NC(=O)C(=O)NCC(c1ccco1)N1CCc2ccccc21
CCN1CC(=Cc2ccc(F)cc2)C2=C(C1)C(c1ccc(F)cc1)NC(=S)N2
CCCNC(=O)CNc1cc(C#N)ccc1OCC
O=C(NO)C1CC(c2ccc(Cl)cc2)=NO1
CCCCn1c(Cl)nc2c1c(=O)n(C)c(=O)n2C
CC1CCN(C(=O)C2CCN(S(=O)(=O)c3ccc(-n4cnnn4)cc3)CC2)CC1
COc1ccc(NC(=O)C=Cc2cccc(C(F)(F)F)c2)cn1
CC1C(CC(=O)O)c2cc(OCc3ccncc3)ccc2N1C(=O)c1ccc(Cl)cc1
COc1cccc(C2CC(c3c(Cl)cccc3Cl)n3nc(N)nc3N2)c1
Cc1ccc(-c2ccc(=O)n(CC(=O)NCc3ccco3)n2)cc1
O=C(CNC(=O)c1ccc(Cl)cc1Cl)NCC(=O)N1CCC2CCCCC2C1
S=C(NCc1ccco1)Nc1ccccc1Cl
C#Cc1cccc(-n2nnc(C(=O)OC)c2-c2ccccc2)c1
Cc1sc(NC(=O)C2CCCCC2C(=O)O)c(C(N)=O)c1-c1ccc(C(C)C)cc1
O=C(O)C1CCCN(CCNN=Cc2ccccc2-c2cc(F)ccc2F)C1
COc1ccc(Nc2nc(C)cc(C)c2C(N)=O)c(OC)c1
OC(CNCc1ccc(Cl)cc1)C(F)(F)F
CC1(C)CCCN(CC(=O)Nc2nc3c(s2)C(=O)CCC3)C1
COc1ccccc1NC(=O)c1ccc2oc(=O)c(S(=O)(=O)c3ccccc3)cc2c1
Cc1ccc(S(=O)(=O)N(C)C)cc1NC(=O)c1cncc(Br)c1
CC(C)c1ccc(OCCCCCn2ccc(=O)[nH]c2=O)cc1
CN(CC(=O)NCc1ccco1)S(=O)(=O)c1ccc(F)cc1
COC(=O)c1ccccc1C(=O)c1cccc2ccccc12
CN(C)CC(c1ccc(O)cc1)C1(O)CCCCC1
O=C(NC1CCCc2ccccc21)c1c(F)cccc1Cl
Cc1cc(C)cc(Cn2cc(NCc3ccccc3)c(=O)[nH]c2=O)c1
CCOC(=O)C=C1C(=O)N(C(=O)OCC)c2ccc(Cl)cc21
CCCc1nc(N)c(C#N)c(-c2ccco2)c1CC
COc1cccc(C(=O)Nc2cc(-c3cn4cccnc4n3)ccc2C)c1
O=C(C[n+]1cccc2cc(Cl)ccc21)c1ccc(I)cc1
O=C(NC1CCCC1)C(c1ccc(Cl)cc1)N1CCc2ccccc21
CCOc1cccc(C(=O)NCC2(N(C)C)CCCCC2)c1
COc1cccc(C#Cc2ccc(C3C(C#N)N(C(=O)C4CCCCC4)C3CO)cc2)c1
Cc1ccc(S(=O)(=O)Nc2ccc3[nH]c(-c4cccn4C)nc3c2)cc1
COc1ccccc1N1CCN(c2ncnc3c2cnn3-c2ccccc2F)CC1
C=CCN1C(=O)NC2(CCCCC2)C1=O
O=C(O)C=CC(=O)N1N=C(c2ccco2)CC1c1ccco1
COCc1cccc(-c2csc(C(NC(C)=O)c3cccc(F)c3)n2)c1
COc1ccc(C(=O)N2CCN(CCOc3ccccc3)CC2)cc1
OC(CNc1nc(C(F)(F)F)nc2ccccc12)c1ccccc1
CN1C(=O)CC(c2ccc(NC(=O)CCl)cc2)C1=O
COC(=O)c1nn(-c2cccc(C)c2)c2nnc(Cc3ccccc3)c(=O)n12
CC1(C)C2CCC(C2)C1(C)NC(=O)CN1CCOCC1
CN(Cc1ccc(C#CC(C)(C)C)cc1)c1cccc2c1CCC(=O)N2
COc1cccc(CN2CCC(Oc3ccc(C(=O)NCc4ccccn4)cc3)CC2)c1O
Cc1cc(=O)oc2cc(NC(=O)c3ccc4nccnc4c3)ccc12
COc1ccccc1OCCNC(=O)N1CCC(n2cncn2)CC1
CC(CNS(N)(=O)=O)Oc1cccc(Cl)c1
COCCc1noc(CN2CC(n3nc(C)cc3C)C2)n1
O=C(CSc1nc(O)cc(-c2ccccc2)n1)Nc1ccc(F)c(F)c1
CCOC(=O)C1C(c2ccc3c(c2)OCO3)NC(=S)NC1(O)C(F)(F)F
O=c1c2sccc2[nH]c(=S)n1Cc1ccccc1
Cc1csc(NC(=O)c2ccc(S(=O)(=O)N3CCCC3)cc2)n1
CC(C)NC(=O)c1onc(CSc2ccncc2)c1C(=O)NC(C)C
CC(NC(=O)Nc1cccc2[nH]ncc12)c1cccc2ccccc12
NC(=O)c1c(NC(=O)c2ccc(Cl)cc2)sc2c1CCCC2
CNc1nc2cc(C(=O)N3CCC4(CC3)Cc3cn(C(C)(C)C)nc3C(=O)N4)ccc2[nH]1
CCc1ccccc1NC(=O)N1CCc2cc(OC)c(OC)cc2C1CC(=O)OC
COC(=O)c1sccc1NC(=O)CCC1CCCCC1
Brc1ccccc1OCC1=NCCN1
O=C(C=CNNC(=O)c1ccc(Br)cc1)c1ccccc1
CC(=O)Nc1ccc(-n2cncn2)c(F)c1
O=C(NC1CCOCC1)c1cn2cc(-c3cccc4ncccc34)ccc2n1
O=C(CN1C(=O)CSCC1=O)Nc1ccc2c(c1)OCO2
CC(=O)ON=C1C(c2c(O)[nH]c3c(Br)cccc23)=Nc2ccccc21
Cc1ccccc1C(=O)NC(=S)NCCN1CCOCC1
CCOC(=O)c1cccc(NC(=O)CSc2nncn2-c2ccccn2)c1
Cc1csc2c(N3CCN(C(=O)c4ccc(C(C)(C)C)cc4)CC3)ncnc12
CSc1ccc(NC(=S)c2ccccn2)cc1
CCOC(=O)c1c(O)nc2ncccc2c1N
COc1cccc(CCc2nnc(N)s2)c1
NC(=O)C1CCCN(c2ccc(CNC(=O)c3csnn3)cc2)C1
C=C(CCCCC)CN1CCCC1C(C)(O)CC(=O)OCC
Cc1cc(C(=O)Cn2cc(C(F)(F)F)ccc2=O)c(C)n1Cc1ccccc1
CCC1(CC)NC(=O)Nc2c(Br)cccc21
CCOc1cc(S(=O)(=O)N2CCN=C2Cc2ccccc2)ccc1F
O=C(COC(=O)Cc1ccc(O)cc1)Nc1c2c(nc3ccccc13)CCCC2
CC(=O)N1CCN(CCNc2snc(Cl)c2C#N)CC1
Cc1ccc(N(C(=O)Cc2cccs2)C2C=CS(=O)(=O)C2)cc1Cl
Cc1ccc(NC(=O)CSc2nnc(N)s2)c(C)c1
O=C(O)C1CC2CC(CCc3nnn[nH]3)CCC2CN1
Cn1c(SCC(=O)NC(=O)CN2CCCC2=O)nnc1-c1ccc(F)cc1
CCOC(=O)N1CCN(c2ccccc2OC)CC1
O=c1nc2n(c3sc4c(c13)CCC4)Cc1ccccc1-2
CC(C)CCCCC(=O)NC(C(=O)NC(CC(C)C)C(=O)C1(C)CO1)C(C)O
Cc1cccc(CSc2nnc(CSc3nc4nc(C)cc(C)n4n3)s2)c1
C=C(C)Cn1c(SCC(=O)Nc2nccs2)nc2sc3c(c2c1=O)CCC3
Cc1ccc2c(c1)C1C(CO2)C(c2ccccc2)=NN1c1ccccc1
COC(=O)c1cc2oc3ccccc3c2n1CC(=O)Nc1ccc(C)cc1C
COc1ccc(C2CC(c3ccccc3)n3nnnc3N2)cc1
O=C(Nc1nonc1-c1ccc(Br)cc1)c1ccco1
COc1ccc(CNC(=O)C2=CC(c3ccc(OC)c(OC)c3)=NS(=O)(=O)N2C)cc1
COc1ccc(CC(=O)n2c(CC#N)nc3ccccc32)cc1OC
Cc1ccncc1-c1nn(C)c2nc(OCc3ccccn3)cnc12
CCOC(=O)C1(Cc2cccc(Cl)c2)CCCN(C(=O)c2ccc(C)nc2)C1
COC(=O)C(Cc1ccccc1)NC(=O)Cc1ccc(O)c(O)c1
Cn1cnc2c(-c3ccccc3)nc(C3CCNCC3)cc21
Cc1nc(CN(C)C(=O)CC2C(=O)NCCN2Cc2ccc(F)cc2)cs1
COc1ccc(-c2c(-c3cc(OC)c(OC)c(OC)c3)ssc2=NO)cc1N
COc1cccc(-c2cc(=O)c3ccc4ccccc4c3o2)c1
O=C(NCc1ccccc1)C1CCCCN1S(=O)(=O)c1ccccc1
CCCc1cc(=O)oc2c1c(OCCN1CCOCC1)cc1oc(C(=O)OCC)cc12
COc1ccccc1C(=O)NCC(c1ccc(C)cc1)N1CCN(C)CC1
Cc1cccc(NC(=O)c2cnn(-c3ccccc3)c2C)c1C
CC(C)=CCn1c2ccc(NC(=O)Nc3ccc(N(C)C)cc3)cc2c(=O)n1C
O=C(COc1ccccc1)NS(=O)(=O)c1ccccc1
CCN(CC(=O)Nc1cccc(OC)c1)C(=O)c1ccncc1
C=CCN1C(=O)C(=CC(=O)O)SC1=NNC(=O)OC(C)(C)C
CCc1ccc(-c2cn3cc(C)ccc3n2)cc1
c1ccc2c(c1)CCc1cc(Cn3ccnc3)ccc1N2
Cc1cc(C(F)F)n2nc(C(=O)Nc3cccc(Cl)c3C)nc2n1
O=C(Nc1ccc(OC2CCN(Cc3ccc(F)cc3)C2)c(Cl)c1)c1ccco1
Cc1ccc2c(C(=O)CNc3nncs3)c(C)[nH]c2c1
COc1ccc(-c2nnc3n(C)c(=O)c4ccccc4n23)cc1
COc1ccc(N(CC(=O)N2CCCC(C)C2)S(=O)(=O)c2c(C)nn(C)c2C)cc1
O=C1N(Cc2cccc(Cl)c2)CC2CC(c3cccn3-c3cccnc3)N3CCCC123
CC(C)CC(O)Nc1nc(Nc2cccc(-c3cncnc3)c2)c2ncn(C(C)C)c2n1
CCOc1ccc(NC(=O)COC(=O)CCS(=O)(=O)c2ccc(C)cc2)cc1
CC(=O)Nc1ncc(S(=O)(=O)Nc2cccc(F)c2)s1
CNC(=O)c1ccc(NC(=O)CC23CC4CC(CC(C4)C2)C3)cc1
COC(=O)C1C(OC(=O)c2ccc(O)cc2)CC2CCC1N2C
O=C(Nc1ccc(F)cc1)Nc1cc2c(cc1N1CCOCC1)C(=Cc1ccc[nH]1)C(=O)N2
COc1ccccc1N1CCN(C(=O)c2cc(C3CC3)on2)CC1
CC(C)(NC(N)=O)c1nc(-c2ccc(OC(F)(F)F)cc2)c[nH]1
O=C1CCC(C(=O)N2CCOC(Cc3ccccc3Cl)C2)=NN1
O=C(CCC(=O)N1CCSc2ccccc21)Nc1ccc(F)cc1
COc1ccc2c(c1)c(=O)cc(C(F)(F)F)n2CCCCN1C(=O)c2ccccc2C1=O
O=C(O)c1nn(CC(=O)N(C2CCCCC2)C2CCCCC2)c(=O)c2ccccc12
O=c1c(N2CCc3ccccc3C2)csc2ccc(F)cc12
CCCc1noc(C(C)N2CCN(c3ccc(C#N)cn3)CC2)n1
Cc1ccc(OC2CCN(CCCCC3(C)C(=O)Nc4ccccc43)CC2)cc1
Cc1cc(C)c2c(C)c(C(=O)Nc3c(C)n(C)n(-c4ccccc4)c3=O)oc2c1
C#CCN1CCCC(CN(CCOC)S(=O)(=O)c2ccc3ccccc3c2)C1
c1ccc2c(c1)OCC(CNc1[nH]cnc3ncnc1-3)O2
Cc1cc2cc(OCc3ccccc3)ccc2n1C
Cc1ccc(-n2nc(C)c3cnc(-c4ccc(C5CC5C(=O)O)cc4F)cc32)nc1
CC(c1ccccc1)C1C(C#N)=C(N)SC(N)=C1C#N
O=C(O)C1C(C(=O)NCc2ccccc2)C(c2ccc(Br)cc2)N2CCCC12
CC(C)CC(NC(=O)c1ccc(Cl)cc1Cl)C(=O)O
CCn1c(-c2nonc2N)nc2ccccc21
COc1ccc(-n2nnnc2C2CCN(S(=O)(=O)c3ccc(C)cc3)CC2)cc1
COc1ccnc(Oc2ccc(F)cc2)c1C#N
O=C(CCN1CCC(Cc2c[nH]cn2)CC1)Nc1ccccc1
COc1cccc(-c2cc(C(F)(F)F)nc(-n3cncn3)n2)c1
COc1ccc(NC(=O)COc2ccc(-c3ccccc3)cc2)cc1
O=c1cc(-c2ccccc2O)oc2ccc(O)cc12
Nc1nccc(Nc2ccc(Oc3ccc(Cl)cc3)cc2)n1
c1ccc(Cn2nnc3c(N4CCc5ccccc54)ncnc32)cc1
CCOC(=O)C1(C(F)(F)F)N=C(C(F)(F)F)Nc2ccc(F)cc21
COC(=O)C1CC(O)CCN1S(=O)(=O)c1ccc(F)cc1F
CC(CC1CCCCC1)OC(=O)NN(C#N)C(C)(C)C
CCOC(=O)C(NC(=O)c1ccccc1)(OCc1ccc(F)cc1)C(F)(F)F
CC(=O)Nc1ccc(C(=O)OCc2ccccc2Cl)cc1
O=C(Nc1cccc(C(F)(F)F)c1)C1Cc2c(-c3cccc(F)c3)ccnc2O1
CC(=O)c1ccc(N2CCN(C(=O)c3ccc4c(c3)OCO4)CC2)cc1
CN1CCN(CCn2c(N)c(-c3nc4ccccc4[nH]3)c3nc(C#N)c(C#N)nc32)CC1
COc1cc(C=NNC(=O)CCc2nnc(O)nc2O)ccc1O
CCOc1cc(C2NC(c3ccc(O)c(OCC)c3)C3CC(C)CC2C3=O)ccc1O
CCOc1ccc(OCC)c(S(=O)(=O)NCc2ccccc2)c1
O=C(Nc1cccc(F)c1)c1cccc2c1C(=O)N(C1CCCCC1)C2
CCn1cnnc1C1CCN(C(=O)c2ccc(Cl)s2)CC1
O=C(O)C(Cc1ccccc1)NS(=O)(=O)c1ccccc1
CCN(CC)C(=O)C1C=C2c3cccc4[nH]cc(c34)CC2N(C(=O)Nc2ccc(C)cc2)C1
CN(C)c1ccc2cc3ccc(N(C)C)cc3nc2c1
CN1CCN(c2ccc(Cl)cc2NS(=O)(=O)c2ccccc2Cl)CC1
Cc1ccnc(N2CCC(C(=O)Nc3ccc4c(c3)CCC4)CC2)n1
Oc1nc(-c2cccs2)nc2ccccc12
CCNC(C)Cc1ccc(SC)cc1
Cc1cccc(C(=N)NOC(=O)c2ccc(Br)o2)c1
CCS(=O)(=O)NC(CCSC)C(=O)Nc1cccc(C)c1C
O=C(Cc1c[nH]cn1)NC(CCS)C(=O)NC(Cc1ccccc1)C(=O)O
CCc1cccc(NC(=O)COC(=O)CSc2ccc(C)cc2)c1
CC1CN(c2nn3c(=O)c4ccccc4nc3c3ccccc23)CC(C)O1
COc1ccc(C(=O)NNC(=O)c2ccc(S(=O)(=O)N3CCOCC3)cc2)cc1
Cc1cc(N(C)CC2COc3ccccc3O2)nc(N)n1
O=C(CON=Cc1c(Cl)cccc1Cl)NNC(=O)c1cccc(Cl)c1
Cc1ccccc1NC(=O)N1OCC2COc3ccccc3C21
C=CCn1c(SCC(=O)c2ccc(O)c(O)c2)nnc1-c1cccc(OC)c1
O=C(NNC(=O)C(c1ccccc1)c1ccccc1)c1ccccn1
Cc1ccc(C(=O)Cn2cncn2)cc1
CN(C)c1cccc(C(=O)NC2CCN(Cc3ccc4ccccc4c3)CC2)c1
CC(Sc1nc2sc3c(c2c(=O)n1-c1ccccc1)CCCC3)C(=O)O
C=C(C)C(=O)c1c(-c2ccc(O)cc2O)oc2cc3c(c(O)c2c1=O)C=CC(C)(C)O3
O=C(NCCCCCCCCNC(=O)C(Cl)Cl)C(Cl)Cl
O=C(C=Cc1ccc(Cl)cc1)c1cccnc1
COc1cccc(-c2cn(C3CC(CO)C3)c3ncnc(N)c23)c1
CCOC(=O)Nc1ccc2c(c1)N(C(=O)N1CCN(C)CC1)c1ccccc1S2
CC1CCCN(CC(O)COc2ccc(C34CC5CC(CC(C5)C3)C4)cc2)C1
CSc1ccc(NC(=O)NCCCN2CCC(Cc3ccccc3)CC2)cc1
CCC(C)N(C)C(=O)COc1onc(C(F)(F)F)c1C
CCC(=O)N1CC(C(=O)NC)C(c2ccnc(N3CCCC3)n2)C1
COC1CCN(C(=O)Cc2csc(-c3ncccn3)n2)CC1
CC12Cc3conc3CC1CCC1C2CCC2(C)C1CCC2(C)O
Cc1ccc2nc(N=C(N)N)nc(C)c2c1
CC(=O)c1c(N2CCN(c3ccc(F)cc3)CC2)nc(=S)n(Cc2ccccc2)c1C
C=CC1(C)C=C2C(OC(C)=O)C(O)C3C(C)(C)CCCC3(C)C2(O)CC1
O=C(CCN1CCN(c2ccc(F)cc2)CC1)c1ccc(F)c(Cl)c1
CCc1ccc(NC(=O)Nc2ccsc2C(=O)OC)cc1
CN1CCN(c2cc(-c3ccc(C(F)(F)F)cc3)c(C#N)c3nc4ccccc4n23)CC1
CN(C)Cc1csc(NC(=O)Nc2cccc(Cl)c2)n1
O=C(NCC1CC1)c1c2c(N3CCCC3)ncnc2n2ccccc12
COc1ccc(NC=CC(=O)c2ccccc2)cc1
Cc1ccc(C(C(=O)NC2CCCCC2)N(C(=O)c2csnn2)c2ccccc2F)o1
O=C1CCc2cc(OCCCc3ccccc3)ccc2N1
Cc1ccc(Nc2nnns2)cc1C
CC(Oc1cc(O)c2c(=O)cc(-c3ccccc3)oc2c1)C(=O)O
Cc1ccc(N2CCN(S(=O)(=O)c3ccc(C(C)(C)C)cc3)CC2)cc1
CCC(C)COc1ccc(S(N)(=O)=O)cc1C(=O)NCC1CCCN1CC
Cc1cc(C)c2c(n1)sc1c(N3CCN(C)CC3)ncnc12
CC(C)c1noc(CN(Cc2ccc(F)cc2)C2CC2)n1
COc1ccc(C)cc1S(=O)(=O)N(C)CC(=O)Nc1ccc2c(c1)OCO2
Cc1cc(NC(=O)NCCN2CCC(O)(Cc3ccccc3)CC2)c2sccc2n1
COc1ccc(NC(C)=O)cc1NS(=O)(=O)c1ccc2c(c1)OCCO2
CCCCOC(=O)c1cccc2nc3c(C(=O)CCCCl)cccc3nc12
O=C(NCc1ccccc1)NC1(C(=O)N2CCCC2)CCCCC1
Cc1ccc(-c2ccc(C(=O)NCC(=O)O)nc2)cc1
CCC1CCCCN1C(=O)n1ncc(C(O)(c2ccccc2)c2ccccc2)n1
CC(=O)c1cccc(NC(=O)CN(c2cccc(F)c2)S(C)(=O)=O)c1
Cc1sc(N)nc1-c1ccc(C(F)(F)F)cc1
COc1ccccc1OCCCN1C(=O)C(=O)c2cccc(C)c21
OC(c1ccccn1)C(O)c1ccccn1
COCCn1c(SCC(=O)Nc2ccc3c(c2)OCCO3)nnc1C(C)C
CCCNC(c1ccc(C#N)cc1)c1ccnc(Nc2ccc(C#N)cc2)n1
OCC#CC[N+]1(CC#Cc2ccccc2)CCOCC1
O=C(CSc1nc(Nc2ccccc2)nc(N2CCOCC2)n1)NC1CCCCC1
Cc1ccc(-c2nc(-c3cc4c([nH]c3=O)CC(C)(C)CC4=O)sc2C)cc1
COc1ccc(C(=O)NCC(=O)N2CCNC(=O)C2)cc1OC
CCOc1cc(C=NNC(=O)c2cc(-c3cccc(OC)c3)nc3ccccc23)ccc1O
N#Cc1cc(F)cc(-c2nc(-c3ncccn3)no2)c1
CCCc1nnc(NC(=O)CCC(=O)N2CCN(Cc3ccc(C)cc3C)CC2)s1
CC12CCC(CC1=NNC(=O)c1ccncc1)C2(C)C
CC(NC(=O)c1ccc(OC2CCN(C(=O)c3cccnc3)CC2)cc1)C1CC1
Cc1cccc2nc(NC3CCCC3)oc(=O)c12
OCCC1CN(Cc2cccc3nccnc23)CCN1C1CCCC1
O=C(CCl)Nc1ccccc1-c1ccccc1
COc1ccc(C(=O)C2CN=C3C=CC=CN3C2)cc1
CC(Oc1ccc(Oc2ccc(C(F)(F)F)cn2)cc1)C(=O)O
Cc1nc(CC(=O)N2CCCC(CNC(=O)C3(c4ccc(Cl)cc4)CC3)C2)cs1
CCc1ccc(Nc2nc3ccccc3c3nnc(C)n23)cc1
CC[n+]1c(C=Cc2ccc(N(C)C)cc2)sc2cc(NC(C)=O)ccc21
COc1cc(OC)c2c(OC(=O)c3ccccc3Br)ccnc2c1
O=C(NCCCc1ccc(F)cc1)C1CCC(=O)N(CCN2CCOCC2)C1
CC1Cc2ccccc2N1C(=O)CNc1cccc(S(=O)(=O)N2CCCC2)c1
Nc1cc(O)nc(SCC(=O)NC2CCCCCCC2)n1
C=C(C)n1c(=O)n(Cc2nc3ccccc3n2CCCCCC#N)c2ccccc21
O=C(CN1CCOCC1)Nc1ccc(N2CCN(c3ccccc3)CC2)c(F)c1
CCCOc1ccc(C2C(=O)N(C3CCCCCC3)CC(=O)N2CCC)cc1OC
CCOc1cc(C=NNC(=O)CN2CCOCC2)ccc1OCc1ccccc1
Cc1nc2ncnn2c(C)c1CCC(=O)N1CCN(c2ccccn2)CC1
O=C(c1ccsc1)N1CCC2CC(c3nnc(C4CC4)o3)OC2C1
Cc1nc(SC(C)C(=O)Nc2ccccc2C)cc(-c2ccccc2)n1
C=CCN(C)C1CCCC1N(C(=O)CC)c1ccc(Cl)c(Cl)c1
CC(C)NC(=O)c1ccc(COc2cc(Cl)ccc2Cl)o1
O=C(NC(=S)Nc1nc[nH]n1)c1ccccc1
NNc1nnc(-c2ccc(Cl)c(Cl)c2)s1
Nc1ncnc2c1ncn2C1OC(CC(N)CC2CCCCC2)C(O)C1O
Cc1nc(CN(C)C2CCN(Cc3c(C)noc3C)C2)no1
Cc1cc(C)c(NC(=O)Nc2ccc3c(c2)OCO3)c(C)c1
O=C(Nc1ccccc1-c1nc2ccccc2[nH]c1=O)c1ccc(F)cc1
COc1ccc(Cl)c(S(=O)(=O)N2CCCC2)c1
COc1ccc(NC(=O)C2(C)Cc3c(-c4ccc(N(C)C)cc4)ccnc3O2)cc1
CC1CC2C3CC(Cl)C4=CC(=O)C=CC4(C)C3C(O)CC2(C)C1C(=O)CO
CN(CC(=O)Nc1ccccc1C(F)(F)F)Cc1c(O)ccc2ccccc12
COc1ccc(-n2ccc(=O)c(C(=O)O)n2)c(OC)c1
CC(C)CC(=O)C(=O)N1CCCCC1C(=O)OCCS(=O)(=O)c1ccccc1
Cc1cc(Nc2cc(C(=O)O)ccc2C)n2ncnc2n1
CNCCN1CCC(OCc2ccc(Oc3cccc(Cl)c3Cl)cc2)CC1
CCc1cc(C(=O)NN=C(S)NC2CCCCC2)cs1
CCCCCC(=O)NC(C)C(=O)NCC1C2CCC(O2)C1CC=CCCCC(=O)O
CC1CCN(C(=O)CN2C(=O)COc3ccc(Cl)cc32)CC1
COCC(C)n1c(C)cc(C(=O)CSc2ncccn2)c1C
CCCCNC(=O)Cc1nc(-c2ccc(F)cc2)oc1-c1ccsc1
COC(=O)C1C2C=CC3(CN(CCc4ccccc4)C(=O)C13)O2
CCC(C)N(Cc1sccc1C)C(=O)c1ccc(S(C)(=O)=O)cc1
CC(C)=CC(=O)NCCCN1CCN(CCCNc2ccnc3cc(Cl)ccc23)CC1
CCc1nc2c(OCCC3CCCCC3)cccn2c1N(C)C(=O)c1ccncc1
CCC(c1nnc(SCC(=O)NC2CCCCC2)n1Cc1ccccc1)N(C)C
CCOc1ccccc1NC(=O)C1C2CCC3C(CCC21)C3(Cl)Cl
CCn1c(C)c(C(C)=O)c(N2CCN(c3ccc(OC)cc3)CC2)nc1=S
COCCNC(=O)C1(C)CCCN(Cc2noc(-c3ccccc3OC)n2)C1
CCC(=O)Nc1nc2nc(-c3ccccc3)cc(O)n2n1
Clc1ccccc1COc1ccc(C=Nn2cnnc2)cc1
CCOC(=O)C1CCN(C(=O)c2ccccc2NS(=O)(=O)c2cc(C)ccc2C)CC1
CN(c1ccc(C#N)cn1)C1CCCN(Cc2noc(C3CC3)n2)C1
Cn1cnc(S(=O)(=O)N2CCOCC2)c1Cl
CC(=O)c1cccc(NC(=O)COc2c(C)n(C)ccc2=O)c1
CN(C)c1ccc(C2=C(c3ccc(F)cc3)COC2=O)cc1
CCOC(=O)c1sc(NC(=O)CCC(=O)O)nc1C
Cc1cc(Nc2cc(N3CCN(C)CC3)nc(Nc3cccc(F)c3)n2)n[nH]1
COc1ccc(CNCc2cccc(Cl)c2)cc1
O=C1N(c2ccccc2)C2(O)C(=O)c3ccccc3C2(O)N1c1ccccc1
CC1(C(=O)NS(=O)(=O)c2ccc(F)cc2F)CCN1C(=O)CC=Cc1ccccc1
O=c1c(O)c(-c2c(O)cccc2O)oc2ccccc12
COc1ccc(CNC(=O)c2cccc3c(-c4cnn(C)c4)coc23)cc1OC
Cc1onc(-c2ccccc2)c1C(=O)NCCSCc1ccco1
CCCCOC(=O)Nc1ccc(N(C)C)cc1
COc1cccc(NC(=O)CCN2CCN(c3ccccc3)CC2)c1
COc1ccc(CC(=O)Nc2nc(-c3cc(OC)ccc3OC)cs2)cc1
Cc1cc(NS(=O)(=O)c2ccc(NC(=O)CCCOc3cccc(C)c3C)cc2)no1
CC(C)(C)NC(=O)NCC1Cc2ccccc2CN1C(S)=NCC1CCCO1
Cc1nonc1CN(C)C(=O)CC1C(=O)NCCN1Cc1ccccc1C(F)(F)F
CC(C)n1c(NC2CCN(CCc3ccccc3)CC2)nc2ccccc21
Cc1ccc(NC(=O)CN(C)C(=O)COc2ncnc3ccc(Br)cc23)cc1
O=C(Cn1c(CSc2ccccc2)nc2ccccc21)NN=Cc1cccc(O)c1
Cc1ccc(OCc2n[nH]c(-c3ccccn3)n2)cc1
CCNc1ncc2nc(-c3ccc(OC)cc3)c(=O)n(CCOC)c2n1
Cc1ccsc1CN1CCCC(CNC(=O)c2ccc(N)nc2)C1
O=C(Nc1ccccc1)c1cc(Cl)c(O)cc1O
Cc1cccc(N2CC(C(=O)Nc3nnc(SCc4cccnc4)s3)CC2=O)c1
CCOc1ncccc1C(=O)NCCN1C(=O)SC(=Cc2cccs2)C1=O
COc1ccc(N2CCN(C(=O)COC(=O)CNC(=O)c3ccc(C)cc3)CC2)cc1
CCN(CC(=O)Nc1c(F)cccc1F)C(=O)Cc1c[nH]c2ccccc12
CCN(CC)c1nc(C)cc(NC(=S)Nc2cccc(Br)c2)n1
CC(=O)OCC(=O)C1(O)CCC2C3CCC4=CC(=O)CCC4(C)C3(F)C(O)CC21C
CCc1noc(C(C)N2CCN(CC(=O)N3CCOCC3)CC2)n1
Cc1c(-c2ccc(Cl)cc2)c(=O)oc2c(CN3CCN(CCO)CC3)c(O)ccc12
C=C1C(=O)OC2C1CC(OC(C(=O)OCC)c1ccccc1)C(C)=CCCC1(C)OC21
CN1CCN(c2cc(NC(=O)Cn3ccc4ccccc43)ncn2)CC1
CC1=C(CCN2CCC(N3CCC(O)CC3)C(O)C2)C(C)(C)CCC1
CNC(=O)C1CCN(C(=O)N2CC(C)Oc3ccc(C)cc32)CC1
CC1CCC2(CC1)N=C(N)Nc1nc3ccccc3n12
O=Cc1ccccc1OCc1cn(Cc2ccccc2)nn1
CCN(CC)CCOC(=O)c1ccc(NC=C2C(=O)CC(C)(C)CC2=O)cc1
CC(=O)N(O)CCC(O)P(=O)(O)O
Cc1cc(NC(=O)CSc2nc3c(c(=O)n2-c2ccccc2)SC(C)C3)no1
O=C(C=Cc1cccc(C(F)(F)F)c1)c1ccc[nH]1
O=C(NC12CC3CC(C1)OC(C3)C2)C1CCCCC1
CC(NCC(=O)N1CCc2sccc2C1)c1ccccc1F
Cc1ccc(Cn2cnc3nc4c(cc3c2=O)CC(C)CC4)cc1
CC(=O)c1ccc(OC(C)c2nc3ccccc3s2)cc1
C=CCC(C)OC1CC(=O)OC1CCCCCCC
CC(C)C(C(=O)O)N1C(=O)C(=Cc2cccc3ccccc23)SC1=S
O=C(Nc1ccccc1)C(Cc1ccccc1)NS(=O)(=O)c1cccc2cccnc12
CC1=C(C(=O)O)N2C(SC1)C(NC(=O)Cc1ccccc1)C2C(=O)S
CCCC(CCC)C(=O)OCN(CC(=O)OCC)C(=O)c1ccccc1
COCc1nc(C(=O)N2CCCC2c2ccc(OC)cc2)cs1
COc1ccccc1-c1ccc(-c2cc(Cl)ccc2Cl)n1CC(=O)NC(=N)N
CC(NC(=O)CCC(=O)c1ccccc1)c1ccc(F)cc1
CC(C)(C)CN1CCNC(=O)C1CC(=O)N1CCOc2ccccc2C1
Cc1ccc(C(=O)Nc2cccc(N3C(=O)C4CCC(C)CC4C3=O)c2)cc1
Cn1nc(-c2ccccc2F)c2cc(C(=O)Nc3ccc4c(c3)OCCO4)sc21
CC(NC(=O)CN1C=Nc2ccccc2S1(=O)=O)C1CC1
O=C(O)c1cn(Cc2ccc(-n3cccn3)cc2)c2ncccc2c1=O
CC(C)(C)c1ccc(OCC(=O)NCCN2CCCC2)cc1
O=C(O)c1ccc2c(c1)C(=O)N(CCc1c[nH]c3ccccc13)C2=O
CN(CCCn1ccc(NC(=O)OCc2ccccc2)nc1=O)CCc1ccccn1
COC(=O)C1=C(C)N=C2SC(C#N)=C(N)N2C1c1ccc(OCc2ccccc2)cc1
COc1ccc(CN=C(N)N)c2ccccc12
CN1CCc2cc3c(c4c2C1Cc1ccccc1-4)OCO3
CN(C)CCCNCCc1ccc(Cl)c(Cl)c1
CN(CCON1C(=N)N=C(N)NC1(C)C)c1ccccc1
Cc1cc(C)n2cc(CSc3nnnn3-c3ccccc3)nc2n1
CCC1(C)Cc2c(sc3nc4n(c(=O)c23)CCS4)CO1
CC1CC(C)C(=O)C(C(O)CC2CC(=O)NC(=O)C2)C1
COc1cc(Nc2ncc(Cl)c(-c3cccc(CC#N)c3)n2)ccc1N1CCN(C)CC1
CCN(CC)C(C)C(=O)Nc1c2c(cc3c1CCC3)CCC2
CNc1cc(C2CCCN2Cc2ccc(OCC(=O)O)cc2)ccn1
N#Cc1nc2ccccc2nc1N1CCN(c2ccc(F)cc2)CC1
CCCn1ccc2c(N(Cl)Cc3cccc(OC)c3)cccc2c1=O
O=C(COc1ccc(C(F)(F)F)cc1)c1ccc(Cl)nc1
CCOc1ccccc1C1C(C(N)=O)=C(C)Nc2nc(CCCO)nn21
CCN1CCC(CC(=O)NCCc2nc(C)c(Cl)s2)CC1
CCn1nc(NC(=O)c2ccco2)c2cc3ccc(C)cc3nc21
CCOc1ccc(-c2nc(Cn3ccnc3C)co2)cc1
CN(C(=O)CSc1ncnc2sccc12)C1CCCCC1
CCc1ccccc1-c1cccc2cc(CNCC(C)C(=O)O)sc12
CN1c2ccccc2C(=O)NC12CCN(Cc1ccccc1)CC2
CC1Nc2ccc(Cl)cc2S(=O)(=O)N1
COc1ccccc1N(C)C(=O)c1cc(S(=O)(=O)N2CCc3ccccc32)cn1C
COCCN(Cc1cc2cc3c(cc2nc1Cl)OCO3)C(=O)Nc1ccc(OC)cc1
COc1ccc(S(=O)(=O)N2CCC(C(=O)NC(C)C(=O)NC3CCCC3)CC2)cc1
COc1ccc(S(=O)(=O)NCc2ccc3c(c2)OCO3)cc1C
N#CC1C(c2ccc(C#Cc3ccccc3F)cc2)C(CO)N1C(=O)C1CC1
CC(=O)N=C(N)Nc1nc(=O)c2ccccc2s1
O=C(NNC(=S)NC(=O)C12CC3CC(CC(C3)C1)C2)c1ccncc1
COc1ccc(-c2cn(C3CC(CO)N(C)O3)nn2)cc1
Cn1c(=O)[nH]c(=O)c2c1nc1n2CCN1c1ccccc1
CN(C)C(=O)c1ccc(C(F)(F)F)cc1
CC(C)Cn1cc(C(=O)N2CCC3(CC2)OCCO3)c2c3ccccc3n(C)c2c1=O
O=S(=O)(Nc1cc(Cl)ccc1O)c1ccc(Cl)c(Cl)c1
O=C(NC(Cc1c[nH]c2ccccc12)C(=O)O)c1cc(Cl)cc(Cl)c1
CCn1c2ccccc2c2cc(NC(=O)C(=O)NCC3CCCO3)ccc21
COc1ccc2nc(SCC(=O)Nc3ccc4sc(C)nc4c3)c(C#N)cc2c1
CCCC(=O)NC(C(=O)OC)c1cc(F)ccc1F
C=C(C)COc1ccc2oc(C)c(C(=O)OCCOC)c2c1
O=C(CSC1CCCC1)N1CCN(C(=O)C2CC2c2cccs2)CC1
O=c1[nH][nH]c2cc(-c3ccc(F)cc3)cc(-c3ccc(F)cc3)c12
CCOC(=O)COc1ccccc1C=NO
O=C(c1ccc(Cl)s1)N1CCCn2nc(CN3CCC(F)C3)cc2C1
CCC(C)c1ccccc1OCCCCN1CCCC1
COc1ccc(NS(=O)(=O)c2cn(C)cn2)c(OC)c1
CC(C)CNC(=O)CCn1sc2ccccc2c1=O
CCC(C)(C)CC(=O)NC(C)C(=O)Nc1ccc(-n2cncn2)cc1
Cc1ccc(C2C(C(=O)c3ccc4c(c3)OCCO4)=C(O)C(=O)N2Cc2cccnc2)cc1
Cc1onc(-c2ccccc2)c1CNS(=O)(=O)c1ccccc1
CC(=O)c1cccc(S(=O)(=O)N2CCN(c3nc4cc(C)cc(C)c4cc3C#N)CC2)c1
CCN1CCCC1C(=O)Nc1ccccc1C
COC(=O)c1cc2occc2n1CC(=O)N(C)C1CCCCC1
CC(C)NS(=O)(=O)c1ccc(CCC(=O)N2CCCCC2)cc1
CC1CCCC(NC(=O)Cn2cc(C(F)(F)F)cc(Cl)c2=O)C1C
CCCCCn1c(=O)[nH]c2cc(C(=O)N3CCN(c4ccc(F)cc4)CC3)ccc2c1=O
O=C(CN1CCC(NC(=O)OCc2ccccc2)C1=O)NC1CC(=O)OC1O
CCCCCCc1cc2cc(C(=O)NC)c(=N)oc2cc1O
CCOP(=O)(SC(C)CC)n1ccoc1=O
CC(Cc1ccco1)NC(=O)Nc1cnn(CC(N)=O)c1
CC(=O)N(C)CC#CCN1CCC(F)CC1
COc1cc(NC(=O)c2cc(Cl)nnc2Cl)cc(OC)c1OC
O=C(COC(=O)c1ccccc1Cl)NC1CCCCCC1
Cn1nc(C(=O)N2CCCC2)c2ccccc2c1=O
CCc1nnc(NC(=O)CN2CCN(S(C)(=O)=O)CC2)s1
CC(=O)OCC(=O)C1(O)C(C)CC2C3CC(F)C4=CC(=O)CCC4(C)C3C(O)CC21C
Cc1ccc(NC(=O)Nc2nnc(N3CCCCC3)s2)c(C)c1
Cc1ccc(OCC(=O)Nc2cc(-c3nn4c(C)nnc4s3)ccc2C)cc1
CC(C)N1CCCC(C)(C(=O)Nc2cccc(Oc3ccccc3)c2)C1
Cc1nc2ccccn2c(=O)c1NC(=O)c1cccs1
N=c1sc(-c2cccnc2)nn1-c1c(Cl)cc(Cl)cc1Cl
CS(=O)(=O)NCCN(CCCO)C1CCc2ccccc21
COc1ccc2c(c1)C1(C)CCCC(C)(N)C1CC2
Cc1cnc(NC(=O)CN2C(=O)C3CC=CCC3C2=O)s1
COC(=O)NCC(=O)N(C)Cc1csc(C)n1
CC(C)=CCCC(C)=CCNCCNC1C2C3CC4C2C(O)C2C4C3C12
CCC1Oc2ccc(Cl)cc2N(CC(=O)NCCc2ccc(Cl)cc2)C1=O
COc1cccc(C2=NOC(C(=O)NCCN3CCOCC3)C2)c1
COC(=O)C(Cc1c[nH]c2ccccc12)N1CCS(=O)(=O)CC1
Cc1ccc(COC[n+]2cccc(C=NO)c2)cc1
O=C(O)c1cc(=O)c2c(cc(Cl)c3sc4ccccc4c32)[nH]1
CC(=O)Nc1ccc(NC(=O)c2ccc(C)c(S(=O)(=O)Nc3cccc(C)c3)c2)cc1
COc1ccc2c(c1)C(=O)c1ccc3c(c1C2=O)OCO3
COc1ccc(OC)c(C=CC(=O)OCC(=O)NCc2ccccc2)c1
COCc1cc(C)nc2sc(C(=O)NC3CCCCC3)c(N)c12
Cc1ccc(NC(=O)CCNC(=O)c2ccco2)cc1
Fc1ccccc1CNc1ccc(Cl)cc1
CC(C)Nc1nc(NC(C)C)nc(C(N)=O)n1
CC(=O)Nc1ccc(NS(=O)(=O)c2c(C(=O)N3CCC(C)CC3)c(C)n(C)c2C)cc1
CC(=O)Nc1ccc(S(=O)(=O)N2CCN(C(=O)N3CCCCC3)CC2)cc1
Cc1oc(N=Cc2ccccc2O)c(C#N)c1C
CCOc1ccc(NC(=S)N2CCN(S(=O)(=O)c3ccc(OC)cc3)CC2)cc1
Cc1cccc2cc(CN(Cc3cccs3)C(S)=NCC3CCCO3)c(O)nc12
O=C(OCc1nc2ccccc2s1)C1CCCN1S(=O)(=O)c1ccccc1F
CCSC1CN(c2ccccc2)NC1=O
CCOc1ccc(-c2cnc3ccccc3n2)cc1
Nc1ccccc1C(=O)NCc1ccccc1
OC(COc1ccc2cc(Br)ccc2c1)Cn1ccnc1
CC(=O)N1c2ccccc2C23CCN(C)CC4C(C)OCC(C4CC2=O)C13
CC(NC(=O)C1(N(C)Cc2ccccc2)Cc2ccccc2C1)C(N)=O
O=C(c1ccccc1)c1nn(-c2cccc(Cl)c2)c2nc(-c3ccccc3)cc(=O)n12
C#CC(CC)(CC)NCc1coc(-c2cccs2)n1
COc1cccc(NC(=O)C2CCN(c3nnc(-n4c(C)ccc4C)s3)CC2)c1
NC(=O)Nc1sc(C#Cc2ccccc2Cl)cc1C(N)=O
Cn1c(C(=O)NCCN2CCOCC2)cc2c(=O)n(C)c3ccccc3c21
CCOC(=O)Cn1c(=N)n(CCOc2ccc(F)cc2)c2ccccc21
CC(C)c1ncc(CN2CC(CO)C(CN3CCCCC3)C2)cn1
Cc1ccc(NC(=O)CC(NCC2CCCO2)C(=O)O)cc1C
COc1cc(O)c2c(=O)n(-c3cccc(C(N)=O)c3)ccc2c1
CCOC(=O)COc1ccc(S(=O)(=O)NCc2ccncc2)cc1
CCOC(=O)NN=C1c2ccccc2-c2ccccc21
CC(C)c1[nH]n(-c2ccccc2)c(=O)c1C(=O)c1ccc(Cl)cc1
COC(=O)Cn1c(SCCOc2ccc(C)cc2)nc2ccccc21
COCCNC(=O)NCCn1nc(C(F)(F)F)n(C)c1=O
Cc1cc(OCC(O)CN2CCN(C)CC2)ccc1C(C)C
CC1CC(NC(=O)Cc2ccc(Br)cc2)CC(C)(C)C1
O=S(=O)(c1ccc(C(F)(F)F)cc1)N1CCC(O)C(O)C1
O=C(Nc1ccccc1)N1CCN(c2ccc(F)cc2)CC1
Cc1ccc(C=NNC(=O)c2ccccc2Oc2ccccc2)o1
Cc1nn(C(=O)c2ccccc2F)c(C)c1S(=O)(=O)N1CCOCC1
Cn1c(=O)[nH]c(=O)c2c1nc(NCCCO)n2CCCc1ccccc1
Cc1ccc(C(=O)NO)cc1NCc1c(Cl)cccc1Cl
COc1ccc(NC(=O)c2ccco2)cc1NC(=O)c1cc(OC)c(OC)c(OC)c1
N#CCSCCCN1CCCC(C(=O)N2CCCCCC2)C1
CSCCC(NC(=O)c1ccccc1)C(=O)NCc1ccc(S(N)(=O)=O)cc1
Cc1nn(CC(=O)O)c(C)c1NC(=O)c1cccs1
CC1CC(O)C2(O)C13CC1(O)OC(OCC2(C)C1(C)O)C3O
CCc1nnsc1C(=O)NCCn1nc2ccccn2c1=O
CCCCC1CC1C1N(C(C)=O)C(c2cccc(OC)c2)CC12CC2
O=C(NN=Cc1cccc2ccccc12)c1ccc(O)cc1
CC(C)(C)OC(=O)N1CCN(C(=O)N2C(=O)C(CCCN=C(N)N)C2C(=O)O)CC1
O=C(Nc1ccc(N2CCCCC2)nc1)N1CCc2sccc2C1
CC1CCN(c2nc3ccccn3c(=O)c2C=O)CC1
Cc1cn(C)c(CC(=O)NCc2ccc(Cl)cc2)c1C(=O)O
O=C(NCCN1CCNCC1)c1c(O)c2ccccc2[nH]c1=O
CCOC(=O)c1oc2ccccc2c1CSc1nnnn1-c1ccc(C)cc1
COn1cc(C(=O)O)c(=O)c2c3c(ccc21)OCOC3
Oc1ccc(-c2noc(C3CN4CCC3CC4)n2)cc1
Oc1ccc(C=NNP(=S)(c2ccccc2)c2ccccc2)cc1
CC1CCCN(C(=O)c2csc(S(N)(=O)=O)c2)CC1
CCn1c(C(=O)NCCc2ccc(OC)cc2)cc2sccc21
CC1CC(C(=O)Nc2nc3c(F)cccc3s2)CC(C)(C)C1
O=C(Nc1cccc(C(F)(F)F)c1)C12CC3CC(CC(C3)C1)C2
O=C1CSC(c2c(Cl)cccc2Cl)N1C(=O)Nc1ccncc1
CC(=O)c1sc(NC(=O)C2CCCCN2S(C)(=O)=O)nc1-c1ccccc1
O=C(NCCO)C(=O)NCC(c1ccc2c(c1)OCO2)N1CCOCC1
CCCCNCCOCCOc1ccc(C)cc1Br
Cc1nn(-c2ccccc2)c2sc(-c3nnc(SCC(=O)O)o3)cc12
CCc1c(C)[nH]c2c1C(=O)C(CN1CCC(C(=O)c3ccc(F)cc3)CC1)CC2
CCOc1ccccc1NC(=O)NCCCCc1ccccc1
CCOC(=O)Nc1cc2c(c(O)n1)N=C(c1ccccc1)C(C)N2
CCCSc1nnc(Cn2c(=O)sc3ccccc32)n1C
CCCCn1c(=O)c(C(=O)NC2CCC(C)CC2)c(O)c2cccnc21
COc1cnc2ccc(=O)n(CCN3CCN(C(=O)Nc4ccc(C(C)=O)cc4)CC3)c2c1
O=C(Cc1nc2ccccc2[nH]1)c1ccc(Br)cc1
CN(C)CCOc1ccc2c(c1)COc1cc(Nc3ccc(F)cc3F)ccc1C2=O
CCCOc1ccc(-c2cccc(NS(=O)(=O)c3ccccc3)c2)nn1
O=C(CNc1nc2ccccc2[nH]1)c1ccc(O)c(O)c1
CCN(C(=O)CSc1nnnn1-c1ccc(Cl)cc1)C1CCS(=O)(=O)C1
Cc1ccccc1-c1nc(-c2cccnc2)no1
Cc1ccc(C)c(C2(O)CC(C)N(C)CC2C)c1
C=C(NC(C)C)c1cc2c(=O)oc3ccc(C)cc3c2s1
COc1cccc(NC(=O)CC2Nc3cc(C)c(C)cc3NC2=O)c1
CN(C)c1ncnc2c1ncn2Cc1cccs1
CNS(=O)(=O)c1cccc(C(=O)OCC(=O)Nc2ccc(N3CCCCC3)cc2)c1
COc1ccc(CNc2ccc3ncc(-c4cnn(C)c4)cc3n2)cc1
O=C(CS(=O)(=O)Cc1cc(Cl)c2c(c1)OCO2)N1CCCC1
c1ccc(OCC2CC3OCCN(Cc4ccoc4)C3C2)nc1
CC(=NNS(=O)(=O)c1ccc(C)cc1)c1ccc(NC(=O)C(F)(F)F)cc1
CCc1ccccc1NC(=O)Nc1cc(F)ccc1F
O=c1nc2n(-c3cccc(F)c3)c3ccc(C(F)(F)F)cc3cc-2c(=O)[nH]1
CCCCCCCCSCC(NC(C)=O)C(=O)CCl
Cc1nc(SCC(=O)Nc2ccc(C(F)(F)F)cc2)c2c(=O)n(C)c(=O)n(C)c2n1
CC(C)n1ncc2c(C(=O)N3CCCC4CCCCC43)cc(C3CC3)nc21
Cc1cn2nc(N3CCCC3Cn3cccn3)sc2n1
Cc1ccccc1NC(=O)C1CCCN1
C=C(c1cc(Cl)ccc1OCC(C)C)n1ccnc1
Cc1cc(C)n(-c2nc(C(=O)O)cs2)n1
CN(C(=O)NCc1ccccc1)C(=O)Oc1ccc2c(c1)C1(C)CCN(C)C1N2C
N#Cc1nc(-c2cccc3ccccc23)oc1N1CCCCC1
Cc1ccc(C(=NO)N2CCSC2)c(Oc2cccnc2)n1
O=C(Nc1ccc(Cl)cc1)OCc1cn(-c2ccc(Cl)cc2)nn1
Cc1coc2c(C)c3oc(=O)c(CCC(=O)N4CCCCC4)c(C)c3cc12
Cc1cccn2c(=O)c3cc(C(=O)N4CCN(C(=O)c5ccco5)CC4)n(C)c3nc12
Cc1ccc(NC(=O)Cn2c(-c3ccc4c(c3)OCO4)cn(-c3ccccc3)c2=O)cc1C
NS(=O)(=O)c1cccc(Nc2nnc(-c3ccc(Cl)cc3)c3ccccc23)c1
Cc1nc2ccccc2c2oc(C(=O)NCC3COc4ccccc4O3)cc12
Cc1ccccc1NCc1coc(-c2ccccc2F)n1
COC(=O)Nc1ccc(CNc2cncc(-n3cccn3)n2)cc1
CN(CCNS(=O)(=O)c1ccc(NS(C)(=O)=O)cc1)c1nc2ccccc2n1C
COc1ccccc1C=CC(=O)NCc1cccnc1
O=C(NCc1cccnc1)c1nc(C(F)(F)F)[nH]c1-c1ccccc1
Cc1ccc(-c2nn3c(-c4ccc5c(c4)OCO5)nnc3s2)cc1
CCS(=O)(=O)Nc1ccc(Nc2c3ccccc3nc3cc(OC)ccc23)c(OC)c1
Cc1cc(NCc2nnc3n2CCCCC3)n2nc(C)c(C)c2n1
COc1ccc(N2CCN(Cc3nc(-c4ccccc4)no3)CC2)cc1
CN(C)C(=O)Oc1cccc2c1cc(C(=O)NC1CCCCC1)c[n+]2C
COc1ccccc1NC(=O)c1nnn(CC(=O)Nc2cc(C)cc(C)c2)c1N
COc1ccccc1N1CCN(CC(=O)Nc2cccc(C(F)(F)F)c2)CC1
Cc1cc(SCC(=O)N(C)C2CCS(=O)(=O)C2)nc2c(C)cccc12
CC(CC1CCCCC1)OC(=O)C(C)N(C)C#N
O=C(CCC1CCCCC1)NCCS(=O)(=O)N1CCN(c2ccccc2)CC1
Cc1nnnn1CC(C#N)=Cc1ccc(F)cc1
CCN(c1ccc(NC(=O)CN2C(=O)NC3(CCOc4ccccc43)C2=O)cc1)C(C)C
O=C(NCC1CC2(CO1)CN(c1nncs1)C2)C1CCC1
Cc1cc(S(=O)(=O)NCc2ccccc2)ccc1OCC(=O)NCc1ccncc1
CN(CC(=O)c1ccc2ccccc2c1)C(=O)CCn1c2c(c(=O)[nH]c1=O)CCCC2
CC(C)=C1C2CCC1C1C(=O)N(c3nc(-c4ccc(F)cc4)c(C)s3)C(=O)C21
CNC(=O)c1cc2c(nc1NCC1CC1)CCNCC2
COc1cc(CNCC2CCCO2)ccc1OCc1ccc(Cl)nc1
Cc1cc(OC(C)C(=O)NCCCn2ccnc2)c2c(C)cc(=O)oc2c1
CNC(=O)Nc1ncc(Sc2ccccn2)cc1Oc1c(C)n[nH]c1C
CC(CC(=O)Nc1ccc(C(N)=O)cc1)c1ccccc1
O=C(NCc1ccncc1)c1c(F)c(F)c(F)c(F)c1F
Cc1cc(C)c2ncn(CCC(C)O)c(=O)c2c1
CN1C(=O)N(c2ccnc(F)c2)CC1C(=O)NCc1cccc(C(F)(F)F)c1Cl
Cc1ccc(CN(c2ccc(C(=O)N3CCCC3)cc2)S(C)(=O)=O)cc1
N=C(N)c1cccc(-c2cc(-c3cncc(C(=N)N)c3)on2)c1
O=C(CSc1ncnc2c1cnn2-c1ccccc1)NC1CCCC1
Cc1ccc(C2=Nn3c(nnc3-c3cccnc3)SC2)cc1
CCCn1c(N)c(N(CCOC)C(=O)c2ccc(F)cc2F)c(=O)[nH]c1=O
COc1ccc(CN2CC(n3cccn3)C2)cc1F
CCCCC(CC(=O)NO)C(=O)NC(c1nc2ccccc2[nH]1)C(C)C
Nc1ccc2nc3n(c(=O)c2c1)CCC3
COc1ccc(NC(=O)Nc2ccc(OC)cc2)cc1
COc1ccccc1C(O)C1=CN2CCC1CC2
COc1ccc(CNC(=O)C2(C)Cc3c(-c4ccccc4)ccnc3O2)cc1OC
CC(NC(=O)c1cc(S(=O)(=O)N2CCOCC2)cn1C)c1ccccc1
CC(=O)c1c(C)[nH]c(C(=O)Nc2ccccc2Cl)c1C
COc1cc(OC)c2c(c1CC=C(C)C)CC(C)OC2=O
COc1ccccc1CCCN1CCN(Cc2cc3ccccc3o2)CC1
O=C(O)CC(C(=O)NC1CCCCC1)C1CCCO1
COC(=O)c1ccc2oc(=S)[nH]c2c1
Cc1nc(N)sc1C(=O)NN=Cc1cccnc1
Cc1ccc(Nc2nc(-c3nc(N)sc3C)cs2)cc1
c1ccc2c(c1)nc1n2CCN1CCNC1CCCCC1
Cc1cc2oc(C(=O)N3CCN(CCc4ccccn4)CC3)c(C)c2cc1C
O=c1[nH]cnc2[nH]c(N3CCNCC3)nc12
Cc1coc2c1c(C)cc1oc(=O)c(CC(=O)NCCCCCC(=O)O)c(C)c12
O=C(NCC(=O)c1cnc2ncccn12)c1ccc[nH]1
COc1cccc(CNC(=O)Nc2ccc(C3=NC=NC4NC=CC34)cc2)c1
O=C(O)c1cnc2ccc(Oc3ccccc3)cc2c1O
Nn1c(SCc2nc3ccccc3[nH]2)nnc1-c1ccc(Cl)cc1
CCc1nc2n(n1)CCCC2Nc1nc(C(C)C)ns1
CSc1ccc(CCNC(=O)CN2C(=O)CCSc3ccccc32)cc1
O=C(NCCCn1ccnc1)c1cccc(S(=O)(=O)Nc2ccccc2F)c1
CC1C2c3cc(N4CCOCC4)ccc3CC(c3ccc(N4CCOCC4)cc32)N1C
CS(=O)(=O)c1ccc(Cl)c(NC(=O)CCN2C(=O)NC3(CCCC3)C2=O)c1
O=C(O)C1CCC(=O)N(C2CCCCC2)C1c1ccccc1
Cc1cccc(COc2ccnc(Nc3ccc(C#N)cc3)n2)c1
O=C(Cc1cccs1)NCC1COCc2c(-c3ccoc3)nnn2C1
Cc1ccc(-n2nnnc2SC(C)C(=O)Nc2ccccc2-c2ccccc2)cc1
Clc1ccc(OCCCN2CCCCC2)c(Br)c1
CCn1nc(C(=O)N2CCc3ccccc3C2)c2ccccc2c1=O
O=C(O)c1cc2c(=O)c3ccccc3oc2nc1O
COc1ccc(N2C(=O)c3cccnc3C2=O)cc1
COc1ccc2c(c1)N(CCCN(C)C)C(=O)C(=Cc1ccccc1)O2
O=C(c1cccs1)N1CCC(O)(CN2CCc3ccccc3C2)C1
COC(=O)Nc1nnc(-c2ccncc2)s1
CN1C(=O)c2ccc(OC(=O)CCc3cccc(N)c3)cc2C1=O
CCCCN(C)CCNC(=O)c1cn(C)c(=O)c2c1c1ccccc1n2C
CC(NCc1nnc2n1CCCC2)c1nc(-c2cccs2)no1
O=C(COc1ccccc1)OCC(=O)c1ccc(O)cc1O
CC(C)C(NC(=O)OC(C)(C)C)C(=O)Oc1ccc2c(=O)c3ccccc3oc2c1
COc1ccc(C=NNC(=O)c2nc(-c3ccccc3)n(-c3ccccc3)n2)c(O)c1
CCOC(=O)c1csc2nc(-c3ccc(NC(=O)CCl)cc3)cn12
O=C(CSCc1ccccc1Br)Nc1ccccc1
COc1ccc(Br)cc1C=NNC(=O)CN1CCCCC1
CC(=O)NCCC(=O)N(c1ccccc1)C1CCN(CCc2ccccc2)CC1
COCC(=O)N(Cc1ccc(OC)cc1)Cc1nc(O)c2ccccc2n1
CCCN(CC1CCCO1)C(=O)CCc1nnc(CCc2ccc(OC)cc2)o1
CCCN1CCCC2c3c(O)cccc3CCC21
Cc1ncsc1CNc1cc(N2CCCC2CO)ncn1
CCCn1c(CCC(=O)O)ccc1-c1ccccc1
CCOC(=O)c1nc2ccccc2nc1C#Cc1cccc(C)c1
COc1cccc2c(C)nc(Nc3nc(O)c4ccccc4n3)nc12
CC(C)(C)c1cnc(CSc2cnc(Nc3ccncc3)s2)o1
Cc1cc(C)c2c(n1)SCC(=O)N2CC(=O)NCCC1=CCCCC1
Nc1cc(O)nc(SCC(=O)c2ccc(F)cc2)n1
CCOc1ccc(C=NNC(=O)c2ccoc2C)cc1OC
CCn1ncc2c1C(COC)CN(S(=O)(=O)N(C)C)C2
COc1cc2c(cc1OC)CN(CCCCNC(=O)c1cn(Cc3ccccc3)nn1)CC2
COc1cccc(CNC(=O)COC(=O)c2c(C)nn(-c3ccccc3)c2Cl)c1
C=C(CC(c1ccc(O)cc1)c1c(O)cc(O)c(-c2cc(OC)cc(=O)o2)c1C)OCC
CCn1c(SCC(=O)Nc2ccc(OC)cc2)nc2nc3c(cc2c1=O)CCCC3
O=C(C=Cc1cc2ccccc2o1)c1ccccc1O
CN(C)CC1CCCC(CN(C)C)C1=O
CC1CCN(C(c2nnnn2CCc2ccccc2)C(C)C)CC1
CCCCNc1nc2c(c(=O)n(C)c(=O)n2C)n1Cc1cccc(OC)c1
COc1ccc(CN2C(=O)C3C4CCC(O4)C3C2=O)cc1
COCc1cn(C2CCN(C(=O)c3ccc(F)c(C)c3)CC2)nn1
O=C(Cc1ccccc1Cl)c1ccc(O)cc1O
Fc1ccc(C2COC(c3c(F)cccc3F)=N2)c(F)c1
Cc1nc2ccc(Cl)cc2c2c1CCS2
O=C(Oc1ccc(F)cc1)c1cccnc1
CC(=O)SC(CC(=O)N1CCCC1C(=O)O)C(=O)c1ccccc1
COc1ccc(N2C(=O)C3CCCN3C2c2ccc(C)o2)cc1
O=C1C=CCC(c2cnc3ccccc3c2)O1
CC(Cc1ccccc1)Nc1nc2c(S(=O)(=O)c3ccccc3)nnn2c2ccsc12
N=C(NOC(=O)Cc1ccc(-c2ccccc2)cc1)c1ccccn1
N#Cc1cccc(-c2cc(N3CC(N)C(c4ccccc4)C3)ncn2)c1
c1ccc(-c2ccnc3nc(-n4cccc4)nn23)cc1
CCCCCCC1OC(=O)C(=C(C)C)C1C(=O)O
COc1cc(C=CC(=O)OCC(=O)N2CCCCCC2)cc(OC)c1OC
CCN(CC)CCCCCOC(=O)c1cc(O)c2c(c1)C(=O)c1cccc(O)c1C2=O
COc1ccc2oc(=O)c(C(=O)NCc3ccccn3)cc2c1
Nc1ccnc(Nc2cc(Cl)cc(Cl)c2)c1
CCOc1ccc(-c2cc(C(=O)N3CCCC3)c3ccccc3n2)cc1
COC(=O)c1cc2occc2n1Cc1nc(-c2cccc(Cl)c2)oc1C
CC(C)(C)c1ccc(C(CC(=O)O)NS(=O)(=O)c2ccccc2)cc1
CS(=O)(=O)c1ccc(C2=C(c3ccccc3)C(=O)OC2O)cc1
Cc1ccc(C(=O)c2ccccc2)c(NC(C)C(=O)O)c1
Cc1c(C(=O)Nc2nc3ccccc3[nH]2)oc2c(Cl)cccc12
O=C(Nc1nccs1)c1cn(-c2ccccc2)nc1-c1ccncc1
Clc1cccc(N2CCN(c3noc(-c4n[nH]cc4Cl)n3)CC2)c1
CC(C)C(NC(=O)C1Cc2ccccc2CN1C(=O)OC(C)(C)C)C(=O)NC1CCCC1
COc1nc(N)nc(N2CCOCC2)n1
COc1ccc(C(=O)NC(=S)Nc2cccnc2)cc1OC
Cc1cccc(N=C(S)N2CCC(N(C)CC3CCCO3)CC2)c1
CN1CCN(c2ccc(-c3cc4c(Nc5ccncc5)ncnn4c3)cn2)CC1
CCCSC1=C(C#N)C(c2ccc(Cl)cc2Cl)CC(=O)N1
CC(C)(C)c1ccc(S(=O)(=O)C=CC#N)cc1
CC1=NC(=O)C(N=Nc2cccc(C(=O)O)c2)N1c1ccccc1
COc1ccc(CCNc2ncnc3sc(C)cc23)cc1OC
COC(=O)CC1=C(C(=O)OC)C(c2cccs2)C(C#N)=C(N)O1
Cc1ccsc1C=C1C(=O)c2ccccc2C1=O
CSc1sc(NC(=O)C=C(C)C)nc1C
COc1ccc(OC2(C)CCN(Cc3ccc(-c4ccccc4)o3)C2)cc1
CCOC(=O)C1CCCN(C(=O)c2cc(Nc3ccc(OC)cc3)nc3ccccc23)C1
CC1(C(=O)NS(=O)(=O)C2CC2)CCN(C(=O)C2(c3ccc(Cl)cc3)CCCC2)C1
O=C(NCc1ccccc1)C(=O)c1cn(CC(=O)N2CCOCC2)c2ccccc12
O=C(CN1CCN(Cc2ccccc2)CC1)NC1c2cn[nH]c2-c2sccc21
C=CCn1c(=O)c(C(=O)NCCNCC)c(O)c2ccccc21
COCCC1N=C(c2ccc(Cl)cc2)c2c(sc(C)c2C)-n2c(C)nnc21
COc1ccc(OC)c(C(=O)c2oc3ccccc3c2NC(=O)CCl)c1
O=C(CN(c1ccccc1F)S(=O)(=O)c1ccccc1)N1CCCCCC1
O=C(NCCN1CCCC1)c1ccc2c(=O)n(-c3ccccc3F)c(=O)[nH]c2c1
N#Cc1c(-c2ccc(Cl)cc2)nc(Nc2ccc(Cl)cc2)[nH]c1=O
COc1cccc(OC)c1C(=O)Nc1nc2ccc3nc(SC)sc3c2s1
CN(C)CCC1(c2ccccc2)CCN(C)C1=O
COc1ccc(OC)c(NC(=O)C2=C(C)C(=O)OC23CCCCCC3)c1
O=C(CS(=O)(=O)c1ccccc1)Nc1ccc(Cl)cn1
CC1=NC(=O)C(N=Nc2cccc(O)c2)N1c1ccccc1
CCOc1ccc(CN2CCN(Cc3[nH]c4ccc(OC)cc4c3C)CC2CCO)cc1
Cc1cnn(CC2CCCCN2CCCS(=O)(=O)N(C)C)c1
C=C(C)CC1(CC)C(=O)NC(=S)NC1=O
COC(=O)C(=Cc1c[nH]c2ccccc12)NC(C)=O
CCOc1ccc(S(=O)(=O)NCc2ccc(F)cc2)c2cccnc12
O=C(Nc1ccccc1C(=O)NCCCn1ccnc1)c1ccc(Cl)cc1Cl
COc1ccc(C2Nn3c(nnc3-c3cc(OC)ccc3Br)S2)c(OC)c1
CC(=O)N(c1ccccc1)c1nnc(-c2cnc(C)cn2)s1
O=C(NCCN1CCCC1)c1ccc(-n2sc3ccccc3c2=O)cc1
Cc1ccc(C(=O)NC(=Cc2ccco2)C(=O)NCc2ccco2)cc1
CCCCCCCCCCCNCC1OCC(N)C1O
O=C(CCCCCn1c(=S)[nH]c2ccccc2c1=O)NCc1ccc2c(c1)OCO2
CC(C)CN(C(=O)C1COc2ccccc2O1)c1c(N)n(CC(C)C)c(=O)[nH]c1=O
COc1ccc(CNC(=O)C(C)n2nc(C)c3sc4ccccc4c3c2=O)cc1OC
c1cc(CN2CCCn3cnc(COCC4CC4)c3C2)ccn1
O=C(CCN1C(=O)C(=CC=Cc2ccccc2)SC1=S)Nc1ccccn1
O=C(Nn1cnnc1)c1ccc(Br)s1
COc1cc(C2C3=C(COC3=O)Nc3cn(C)nc32)c(OC)c2c1OCO2
Cc1ccccc1-c1nnc(SCc2ccccc2)o1
CC(=O)Oc1ccc(NC(=O)Nc2ccc(OC(C)(C)C(=O)O)cc2)cc1
CN(CCCCCC1C(=O)Nc2ccccc21)c1ccccc1
C=CCN1C(=O)c2[nH]nc(-c3c(C)cc(C)cc3O)c2C1c1cccc(OC)c1
CC(C)c1nn(C)c(N(C)C)c1CNCc1cccc2cccnc12
Cn1c(N)c(C(=O)COC(=O)c2cc(-c3ccccc3)nc3ccccc23)c(=O)n(C)c1=O
CCc1cc(=O)n(CC(=O)N2CCCC2)c(-c2ccc(F)cc2)n1
CCC(=O)NC(N=C(S)Nc1ccc(S(N)(=O)=O)cc1)C(Cl)(Cl)Cl
O=C(CC1NC2CCCCC2NC1=O)Nc1cccc(C(F)(F)F)c1
Cc1cc(C)c(C(=O)N2CCn3nc(C(=O)NCCN(C)C)cc3C2)[nH]1
O=C(CN1CCN(CC(O)C2CC2)CC1)NCc1ccccc1Cl
Nc1cc(O)nc(SCC(=O)N2CCc3ccccc3C2)n1
Cc1cccc(NC(=O)C(=O)NCCc2csc(-c3ccc(C(F)(F)F)cc3)n2)c1C
CC(=NNS(C)(=O)=O)c1ccc2ccccc2c1
CCCCNC(=O)CC1CC2(C(=O)OC)CC(C)(C)CC=C2N(Cc2ccco2)C1=O
COc1cc(Nc2ccc(-c3ccccc3F)nn2)cc(OC)c1OC
COc1ccc2c(OC)ccc(C(=O)OC(C(N)=O)C3(C)CO3)c2c1
Cc1ccc(CNC(=O)NCc2noc3ccc(C)cc23)cc1
Cc1cn2c(n1)CCC(NC(=O)c1ccc(CS(C)(=O)=O)cc1)C2
COc1cccc2c1cc1c(=O)n(CC(=O)NCc3ccc(C)o3)nc(C)n12
Cc1cc(NC(=O)c2ccccc2C)n(-c2cccc(F)c2)n1
Cc1ccc2cc(CCNC(=O)C(=O)c3c(C)[nH]c4ccccc34)c(O)nc2c1
COc1ccc(CNC(=O)Cn2ncn3c(cc4ccccc43)c2=O)cc1
Cc1cccc(N2CCN(C(=S)c3ccc4c(c3)OCO4)CC2)c1
CCOC(=O)Nc1sc2c(c1C(N)=O)CCCC2
CC(=O)Nc1ccc(-n2c(C)ccc2-c2ccccc2)cc1
CCCC(O)CCC=CC=CC#CC#CC=CCOC(C)=O
CCC(=O)Nc1nc2ccccc2n1Cc1ccc(Cl)cc1
O=C1NCCc2nc(COc3ccccc3)ccc21
CCC(C)N(Cc1ccsc1)C(=O)c1ccc(CO)cc1
COC(=O)c1ccccc1NC(=O)CN1CCC(NC(=O)c2ccccc2C)CC1
COc1ncccc1-c1ccc(C=CC(=O)NO)c(Cl)c1
O=C1OC(=O)C(c2ccccc2)=C1c1ccccc1
Cc1ccccc1OCC(=O)NCCNC(=O)c1cccnc1
O=c1c(-c2ccc(F)c(F)c2)nc2cncnc2n1C1CC1
Cc1nn(-c2ccccc2)c(Cl)c1C(=O)N(C)CC(=O)Nc1cccc(F)c1
COC(=O)c1ccc2nc3n(C)c4ccccc4c(N4CCOCC4)c-3c2c1
COc1ccc(Nc2ncnc3[nH]ncc23)cc1
CN(CCN1CCCCC1)C(=O)N1CCC2(CC1)NC(=O)c1ccccc1N2
CCCOc1ccc(C(=O)Nc2ccc(N(C)C)cc2)cc1
CC(CCc1ccc(OCc2cc(C#N)ccc2F)cc1)(C(=O)NO)S(C)(=O)=O
COC(=O)c1cccc2nc(C3CCN(Cc4ccccc4F)C3)oc12
COCCNC(=O)C1(C)CCN(C(=O)c2ccc(C(F)(F)F)nc2C)C1
COCCOCC(CC(Cc1ccccc1)C(=O)NCC(=O)O)C(=O)O
COc1c(F)c(F)c(C(=O)Nc2ccc(NC(=O)Cc3ccccc3)cc2)c(F)c1F
O=C(NCCc1ccccc1)c1cnc(NCCCn2ccnc2)nc1NC1CCCC1
CC(C)CC(=O)Nc1nnc(CCc2ccccc2)s1
Nc1ccc(C(=O)c2sc(Nc3ccc(S(N)(=O)=O)cc3)nc2N)cc1
CC(Oc1ccc(C(=O)NC2CCCCC2)cc1)C(=O)O
N#CC1=C(N)OC2=C(C(=O)CC(c3ccccc3)C2)C1c1ccc2c(c1)OCO2
Cc1ccccc1S(=O)(=O)Cc1ccc(C(=O)NCCCN(C)Cc2ccccc2)o1
COc1ccccc1N1CCN(CCOCc2ccc(F)cc2)CC1
CC(=O)C1(c2ccccc2)CCN(CC(=O)c2c[nH]c3ccc(O)cc23)CC1
COc1ccc(-c2noc(CCC(=O)NC3CC3)n2)cc1
Cc1nc(-c2ccccn2)nc(N(C)c2ccccc2)c1Cl
O=C(NN=Cc1cccnc1)c1ccccc1Cl
O=C(NCCc1ccccc1)c1nn(-c2ccc(F)cc2)nc1CO
O=C(O)C1Cc2c(CCP(=O)(O)O)cccc2CN1
CC(C)C(=O)NCC(=O)N(C)C1CCCN(CCc2ccccc2)C1
CC1(C)CC2CC(C)(CN2S(=O)(=O)c2ccc(C(=O)O)cc2)C1
CCN1CCN(C(c2ccc(C)cc2)c2sc3nc(-c4ccco4)nn3c2O)CC1
CCCN(CCC)c1cc(=O)oc2c1ccc1ccccc12
Cn1c(SCC(=O)O)nnc1-c1ccc(N)cc1
O=C(CCS(=O)(=O)Cc1ccccc1)Nc1nncs1
CN(C)c1ncnc2c1ncn2Cc1ccccc1N
CCOC(=O)CSc1nc(C)cc(C)n1
Nc1nc(O)c(Br)c(-c2ccc3ccccc3c2)n1
Nc1cccc(-c2nnc3n2CCCCC3)c1
O=C(NCC1CCCO1)C1CSC2c3ccccc3C(=O)N12
O=C(c1ccc(F)cc1)N1CCN=C1c1ccccc1
COc1ccc(CN(C(=O)c2ccccc2F)C2CCS(=O)(=O)C2)cc1
COc1cc(C2=CC(c3ccc(Br)cc3)NC(=S)N2)cc(OC)c1OC
CSCCC(NS(=O)(=O)c1ccc(Cl)cc1)C(=O)OCc1cccc(Cl)c1
COc1cc2c(cc1OC)C(c1ccc(Cl)cc1)N(c1cccc(C#N)c1)C(=O)C2
CCOc1ccccc1NC(=O)C1=C(C)Nc2ncnn2C1c1cccs1
CC(Oc1ccccc1)C(=O)N1CCN(c2ccc(N3CCCCCC3)nn2)CC1
CC12CCC3CCC(C)(c4ccccc4)CC3(CO1)OO2
O=C(CN1C(=O)c2cccnc2Oc2ccc(Cl)cc21)NCCCc1ccccc1
COc1ccc2c(c1OC)OCC1CNc3cc(C)c(C)cc3NC21
COc1cc(CC(=O)N2CCN(S(=O)(=O)c3ccc(C)cc3)CC2)cc(OC)c1OC
COc1ccc(C=CC(=O)c2ccc(Br)s2)cc1
COc1cc(C=NNC(=O)Cn2cnc3c2c(=O)n(C)c(=O)n3C)ccc1O
CC(=O)N1CSCC1C(=O)NC(Cc1ccc(OCc2ccccc2)cc1)C(=O)O
COc1ccc(-c2cnc(NC(C)=O)[nH]2)cc1
Oc1cccc(C23CCCC(C2O)N(CC2CC2c2ccccc2)CC3)c1
CCN1CCN(c2ccc(N3CCN(C(=O)c4ccc(Br)o4)CC3)nn2)CC1
CCNc1ncc2nc(-c3ccc(Cl)cc3)c(=O)n(-c3ccccc3)c2n1
COC(=O)C(Cc1ccccc1)NC(=O)n1ccnc1
COC(=O)C1=C(c2cccc(C#N)c2)CC2CCC1N2C(=O)NCC1CC1
Cc1ccc(C(=N)NOC(=O)COc2cccc3ccccc23)cc1
O=C(c1cc(F)cc(Cl)c1)N1CCn2nc(-c3ccc(F)cn3)cc2C1
Cc1cc(C)c(C(=O)C=Cc2ccccc2F)c(=O)[nH]1
CON(C)c1nc(OCCNC(=O)OCc2ccc(Cl)cc2Cl)nc(N(C)C)n1
Cc1ccc2cccc(S(=O)(=O)N3CCCc4ccccc43)c2n1
Cc1ccc(-c2csc3ncn(CC(=O)N4CCOCC4)c(=O)c23)cc1
O=Cc1cn(C2OC(CO)C(O)C2F)c(=O)[nH]c1=O
O=C(Nc1nccs1)C1CC(=O)N(Cc2ccco2)C1
O=C1CCC(C(=O)Nc2cccc(Oc3ccccc3)c2)=NN1
Cc1ccc(S(=O)(=O)N(CC(=O)O)Cc2cccc(C)c2)cc1
CCn1c(=O)cc(N2CCOCC2)[nH]c1=O
O=C(O)Cc1ccc(NC(=O)CCCCC(=O)Nc2ccccc2)cc1
CC(=O)c1ccc(NC(=O)C2C(C)(C)C2(C)C)cc1
C=CCn1c(N)c(C(=O)N2CCOCC2)sc1=S
COC(=O)c1cccc(N)c1-c1cnc2[nH]nc(-c3ccc(OC)cc3)c2c1
COc1cc(OC)cc(-n2nc(C(=O)NC3CCCCC3)c3ccccc3c2=O)c1
COc1cc(CNCCC(N)=O)c2c(c1)CC(C)O2
O=c1c2ccccc2nc(C=Cc2ccc(O)cc2)n1Cc1ccccc1
Fc1ccc(Cn2nnnc2CN2CCN(C3CCCCC3)CC2)cc1
COc1oc(-c2ccccc2C)nc1C(F)(F)F
CCNC(=O)C1CC(N)CN1Cc1ccc(-c2ccccc2C#N)o1
Clc1cc(Br)ccc1OCCCn1ccnc1
NC(=O)C1CCN(C(=O)C2CCC(=O)N(Cc3ccc(Cl)cc3)C2)CC1
COc1c(-c2ccc(O)cc2)c(C)nn1-c1ccccc1
Cc1ccc(C(=O)CSc2nnc(-c3ccco3)[nH]2)cc1
COC(=O)C=Cc1ccc2c(c1)C(=O)C(=O)N2Cc1ccccc1Br
O=C(O)CCN1C(=O)C2C3C=CC(C3)C2C1=O
N#CCSc1nc2ccccc2c2nc(CO)nn12
COC(=O)c1nnn(-c2cccc(C)c2)c1C(=O)OC
COC(=O)c1cc(COC(=O)COc2ccc(C)c(C)c2)oc1C
Cc1c(OCc2nn[nH]n2)ccc2c(-c3ccccc3)cc(=O)oc12
O=C(NCc1ccc(Cn2cncn2)cc1)c1ccc2[nH]c3c(c2c1)CCCC3
Nc1cc(-c2cncc(C3CC4CCC3N4)c2)ccn1
O=S(=O)(c1cc(Cl)ccc1Cl)N1CCc2ccccc21
COc1cc(C(=O)NCCCn2ccnc2)cc(OC)c1OC
O=C(NCCN1CCOCC1)c1ccc(CSCc2cccc(Cl)c2)o1
CCOc1cc(C=NNC(=O)COc2ccccc2C)ccc1OC(=O)c1cccs1
COc1ccc(CSc2nnc(SCc3ccc(C(=O)O)cc3)s2)cc1
OCc1ccc2c(c1)CC1(C2)Cc2cc3c(cc2C1O)CCC3
Cc1nc2ncnn2c(O)c1CCC(=O)Nc1ccc(F)cc1
N#CC1(C(N)=O)OC12CCS(=O)(=O)c1ccccc12
Cc1cc(C)n2nc(C(=O)OCCOc3ccc(Br)cc3)nc2n1
O=C(NCc1nnc2n1CCC2)c1cn(-c2ccccc2)nn1
O=C(CN1CCN(c2ncccn2)CC1)N(Cc1ccccc1)c1ccc(F)cc1
C=C(C)C(=O)OC1CC(=C)C2CC(O)C(O)(CCl)C2C2OC(=O)C(=C)C12
COc1c(-c2ccc(-c3ccccc3)cc2)oc2c(CNCCCCN)cccc2c1=O
c1ccc2oc(-c3csc(NCC4CCCO4)n3)cc2c1
CC(C)N(Cc1ccco1)C(=O)c1cc2cc(C(F)(F)F)ccc2[nH]1
CC(C)(C)C(=O)NCCCCN1CCN(c2ccc(C(F)(F)F)cc2)CC1
COc1ccc(CCN(C)C(=O)c2cc(C(C)=O)c[nH]2)cc1OC
O=C1C2CCCN2C(c2ccccc2F)N1c1ccc(Cl)cc1
COc1ccc(-c2cc(-c3nnc(COC(=O)C4CC4C)o3)c3ccccc3n2)cc1OC
Cc1ccc(N2C(=O)NC3(CCCCC3)C2=O)cc1
CC1(C(=O)NCc2cccc(Cl)c2)Cc2c(-c3ccc4c(c3)OCO4)ccnc2O1
O=C(CSc1n[nH]c(-c2cccnc2)n1)Nc1ccnc2ccccc12
O=C(NC1CCCCC1)C1c2ccccc2OCC(=O)N1Cc1ccccn1
COc1cccc2cc(C(=O)N3CCN(C(=O)c4ccco4)CC3)c(=O)oc12
COc1ccc(-c2nnc(SCC(=O)Nc3cccc(C)c3)s2)cc1
COc1cccc(CN2CCCCC2)c1OC(=O)N(C)C
Sc1nnc(-c2ccc(Cl)cc2Cl)n1-c1ccc2c(c1)OCCO2
Cc1cc(C)nc(SC2CC(=O)N(c3ccc(Cl)cc3)C2=O)n1
COc1cc(C=Cc2ncc(C(=O)O)s2)cc(Cl)c1OC
CCCc1cc(=O)n2nc(C)c(-c3ccc(OC)c(OC)c3)c2[nH]1
CC(c1ccccc1)N(C)C(=O)c1ccc(S(=O)(=O)Nc2ccccc2)cc1
Cc1csc(NC(=O)c2ccc(COc3ccccc3)o2)n1
O=c1oc2cc(O)cc(O)c2cc1-c1cc(Br)cs1
CCC(C)C=C(C)C=CC1=CC2=C(Cl)C(=O)C(C)(OC(C)=O)C(=O)C2=CO1
O=C(NCCN1CCNC1=O)C1CCC(=O)N(Cc2ccccc2F)C1
Cn1c(NCCNCC(O)COc2ccccc2F)cc(=O)n(C)c1=O
O=c1cc(O)c2ccc(Cl)cc2[nH]c1=O
O=C(O)C1CCCN(C(=S)S)C1
c1ccc(-c2csc3ncnc(N4CCC(COCCN5CCCC5)C4)c23)cc1
COc1ccc(F)cc1S(=O)(=O)n1cnc2ccccc21
Cc1nc2ccccn2c1C(=O)C1=C(O)C(=O)N(CCN2CCOCC2)C1c1ccncc1
CC1C2Cc3ccc(O)cc3C1(c1ccccc1)CCN2C1CCCC1
Cc1cccc(CNC(=O)c2ccccc2N)c1
O=C(O)CCc1nc2cc(Cl)ccc2c(=O)[nH]1
CN(C)S(=O)(=O)c1cccc(NC(=O)COC(=O)c2cc(=O)c3ccccc3o2)c1
CC(=O)c1ccc(OC(=O)N2CCOCC2)cc1
O=C1CSC(c2ccccn2)N1c1ccc(Br)cc1
CCC(=O)C1(c2ccccc2)CCN(C2CCCCC2O)CC1
Cc1cc(-c2cncnc2)ccc1OCC(N)=O
CCc1nnc(NC(=O)CSc2nc3ccccc3s2)s1
CCOc1ccccc1N1CCN(C(=O)c2csc(C)c2CC)CC1
CNc1ccc(C=CC(=O)c2ccc(I)cc2)cc1
O=C(COC(=O)c1ccc(F)cc1F)NCc1ccc2c(c1)OCO2
CC1CC(C)C(c2c(O)cc[nH]c2=O)C(C)C(C)(O)C1
CCOC(=O)c1c(C)[nH]c(C)c1S(=O)(=O)NCC(=O)NCc1ccccc1Cl
O=C(NCc1ccccn1)c1ccc(-c2cccc(C3CCNCC3)c2)cc1
c1ccc(C2Nc3ccccc3-c3nc4ccccc4n32)nc1
CCOc1ncccc1C(=O)OCc1cn2cc(Cl)ccc2n1
CCC(=O)NC1CCCc2cccc(OC)c2C1
Cc1ccc(Nc2nc(C)cc(C)n2)c(C(=O)O)c1
Cc1ccc(F)cc1C(C)(C)CC(O)(Cc1cc2cc(C(N)=O)ncc2[nH]1)C(F)(F)F
O=C(C1=C(O)C(=O)N(CCOCCO)C1c1ccccn1)c1ccccc1
CCCn1c2ccccc2c2cnn(CC(=O)NC3CCCC(C)C3C)c(=O)c21
O=c1cc(CN2CCCCC2)c2ccccc2o1
COc1cccc(C2c3c(oc4ccccc4c3=O)C(=O)N2c2ccccn2)c1
CCC1CCCCN1Cc1nc2c(c(=O)n(C)c(=O)n2C)n1CCC(C)C
CCOc1ccc2nc(O)c(C(c3nnnn3CCOC)N3CCOCC3)cc2c1
CC(C)N(CCOc1ccc2c3c(oc2c1)C(=O)c1ccccc1C3=O)C(C)C
CS(=O)(=O)c1ccc2nc(NC(=O)CS(=O)(=O)c3ccc(Cl)cc3)sc2c1
CCCn1c(C)c(CC(=O)NCCC(N)=O)c2c1CC(C)(C)CC2=O
CCC(=O)Nc1ccccc1C(=O)OCC(=O)c1ccc2ccccc2c1
Cc1c(C(=O)N2CCCCC2)sc(N)c1C#N
CCN(CC)Cc1c(O)ccc2occ(C(=O)c3ccccc3)c12
COC(=O)C(CO)NC(=O)c1cnc2c(F)cc(F)cc2c1Cl
Cn1c(=O)n(C)c2cc(S(=O)(=O)NCC3CCN(Cc4ccc(F)cc4)CC3)ccc21
CC(Oc1ccc(Cl)cc1)c1ccnc2ncnn12
COc1cccc2c1C=[N+](c1cccc(C(F)(F)F)c1)CC2
CCN(CC1CCCO1)C(=O)Nc1cc(OC)c(OC)cc1C
CCCN1CCN(C(=O)CCCNC(=O)Cn2cnc3sc(C)c(C)c3c2=O)CC1
CCCCCCc1nc2ccccc2[nH]1
O=C(CCN1CCc2ccccc2C1C1CCCCC1)NO
N#CCC(=O)NC1C2CC3CC(C2)CC1C3
Cc1ccc(C(=O)C=C2NC(=O)CS2)cc1
COc1ccc(-c2cc(=O)oc3cc(OC(C)C(=O)NCc4ccccn4)ccc23)cc1
N#Cc1ccc(OCC(=O)OCCCOC(=O)COc2ccc(C#N)cc2)cc1
O=C(CCCCC(=O)NNC=Cc1ccc(O)cc1Br)NO
O=c1[nH]c(CCN2CCCCC2Cn2cccn2)nc2ccccc12
CC(C)CCc1cccc2occ(O)c(=O)c12
Cc1cc2c(s1)Nc1ccccc1N=C2N1CCNCC1
Cc1ccc2nc(C)cc(NN=Cc3ccc(F)cc3)c2c1
N#Cc1nc(-c2ccccc2O)oc1N
Cc1ccc(NS(=O)(=O)c2ccc(-c3coc(C)n3)cc2)c(Cl)c1
COc1cccc(C(=O)Nc2ccc(F)cc2F)c1
Cc1cc(O)cc(-c2nn(C)cc2-c2cc(N3CC(O)C3)nc(-c3cccnc3)n2)c1
CCN(CCCNc1[nH]cnc2ncnc1-2)c1cccc(C)c1
CNc1cccc(C2CCCN(C(=O)c3cncs3)C2)n1
COc1cccc(C2C(C#N)=C(N)Oc3[nH]nc(C)c32)c1
CC(CNc1ccccc1Cl)C(=O)O
COc1ccc(C)cc1S(=O)(=O)n1ccnc1C
CC(C)(C)OC(=O)NCCc1nc(Br)[nH]c1Br
CCC1=NC(c2ccc(OC)c(OC)c2)N(O)C1(C)C
CSc1nc2ccccc2c(=O)n1N
O=S1(=O)CC(N2CCCC2)CN1CCc1ccccc1
CCC1CN(C(=O)Nc2cccc3c2CCCC3)c2ccccc2O1
Cc1nccn1CCCCCCCCOc1ccc2ccc(=O)oc2c1
Cc1cc(-c2ccccc2)nc2cc(C(=O)OC(C)C)nn12
CNCC(O)c1ccc2c(c1)NS(=O)(=O)N2
COC(=O)c1cc2n(n1)CCN(Cc1ccccc1F)C2=O
COC(=O)c1sccc1NC(=O)c1ccc(C(C)C)cc1
CCc1cccc2c(C(=O)CSc3nnc(C4CC4)o3)c[nH]c12
COc1ccc(C2N=C(c3ccccc3)C(C)(C)N2O)cc1OC
O=C1C(=Cc2ccc(Cl)cc2)NC(=S)N1CN1CCCCC1
O=C(CNS(=O)(=O)c1cccs1)NCc1ccc(F)cc1
O=C(C1CCOC1)N1CCc2nc(C#Cc3ccccc3)sc2C1
Cc1nc(CN2CCCC(N(C)Cc3nnc(C4CC4)o3)C2)no1
CC(=O)Nc1cnc(SSc2ccc(C)cc2)s1
COc1cccc(OC)c1OC(C)C1=NCCN1
CC(NC(=O)COC(=O)c1ccccc1F)C1CC2CCC1C2
Cc1c(N2C(=O)c3ccccc3C2(O)c2ccccc2)c(=O)n(-c2ccccc2)n1C
CNC(=O)c1ccc(C)c(Nc2ncnc3c2cnn3C(C)(C)C)c1
Cc1ccc(SCCNc2nc3c([nH]2)c(=O)n(C)c(=O)n3C)cc1
Cc1ccc(OCc2cn(Cc3ccccc3)nn2)cc1
CC(=O)c1c(C)cc(C)c(CSc2nnc(-c3ccco3)o2)c1C
CCN(CC)S(=O)(=O)c1ccc(N)cc1
Clc1cccc(-c2[nH]cnc2-c2ccccc2)c1
CCS(=O)(=O)NC1CCN(C(c2ccc(C(F)(F)F)cc2)c2cnccn2)CC1
FC(CNC1CCNCC1)=C1CCCCC1
O=C1Nc2ncnc(O)c2C12CCCC2
CCCCCCCCc1ccc(OCC(=O)Cn2cnc3cccnc32)cc1
CCOc1ccc(NC(=O)c2nnn(-c3ccc(F)c(Cl)c3)c2C)cc1
CCCCCCCCCC(=O)OCC1(CO)CC(=CCC(C)C)C(=O)O1
CN1CCN(C(=O)Cn2c(-c3cccs3)cc3ccccc32)CC1
COc1ccc(CNc2ncc(-c3ccc(F)cc3)n2C)cc1OC
COC(=O)C(CO)NC(=O)OC(C)(C)C
CN(C)CCNCc1ccc(-c2cccc(-c3ccc(CNCCN(C)C)cc3)n2)cc1
COc1ccc(C(=O)OCC(=O)c2ccc[nH]2)c(OC)c1
CC(=O)Nc1ccc(-c2cc(=O)[nH]c(N)n2)cc1
COC(=O)c1ccc(-n2ncc(Cl)c(Oc3ccc(OC)cc3)c2=O)cc1
CCNC(=O)Nc1nc2cc(-c3cccnc3)cc(-c3cccc(C(N)=O)c3)n2n1
CCCCC(=O)N1CCC2=CC(=O)CCC2(Cc2ccccc2)C1
COc1ccc(-c2cccc3nc(N(C)C)nn23)cc1
COc1ccc(S(=O)(=O)N2CCOCC2)cc1NC(=O)COc1ccccc1OC
Sc1nnc(COc2ccccc2)n1N=Cc1cccc(Br)c1
COc1cccc(C(=O)CC2C(C#N)=C(N)Oc3ccc(Br)cc32)c1
CCN1CCC(NC(=O)CN2CC(n3nc(C)cc3C)C2)CC1
Cc1ccc(NC(=O)CCN2C(=O)c3ccccc3C2=O)c(C)c1
Nc1n[nH]c2ccc(Br)cc12
CCOc1ccccc1C(=O)n1nc2nc(C)cc(C)c2c1N
c1cc(-c2cncnc2)cc(-c2ccn(CC3CCNC3)n2)c1
CCc1nn2c(-c3ccco3)ccnc2c1-c1ccc(F)cc1
O=C(Cn1nnc(-c2ccccc2Cl)n1)NN=Cc1ccc2c(c1)OCO2
Cc1cc(N2CCN(C(C(=O)NC3CCCC3)c3ccco3)CC2)c2ccccc2n1
CCOC(=O)c1sc2nc(SC)nc3c2c1NC(=O)CN3c1ccc(F)cc1
COCCCn1c(SCC(=O)Nc2nnc(C)s2)nnc1-c1ccoc1C
COC(=O)COc1ccc(-c2noc(C3CCCO3)n2)cc1
O=C(O)C1C2C=CC(C2)C1C(=O)NC1CCN(Cc2ccccc2)CC1
Cn1c(N)c(C(=O)COC(=O)C=Cc2ccccc2Cl)c(=O)n(C)c1=O
CCn1ccc(=O)c2cc3c(cc21)OCO3
COc1cccc(C(=O)NCCS(=O)(=O)N2CCCC(C)C2)c1
CCOC(=O)NCCC(=O)NCc1ccnc(Oc2ccc(F)cc2)c1
Cc1cnccc1NCCn1ccnc1C1CCOC1
C=CCNC(S)=NNC(=O)CCC(O)COCCC(C)C
COc1ccc(NC(=O)CCC(=O)OCc2ccc(Br)cc2)cc1
COc1ccc2oc(=O)sc2c1C(=O)C=Cc1ccc(OCCCN(C)C)cc1
COc1ccnc(N=CNOCc2ccc(C)cc2)c1C#N
O=C1NC(=O)C(c2cc(Cl)ccc2SCc2ccc(Cl)cc2)N1
O=S(=O)(c1cccc(S(=O)(=O)c2cc(O)ccc2O)c1)c1cc(O)ccc1O
NC(Cc1c[nH]cn1)C(=O)Nc1ccc2ccccc2c1
OCC1(CO)COC(c2cccnc2)N1
Cc1ccsc1C1C(C#N)=C(N)OC2=C1C(=O)CCC2
Cc1nnc2ccc(-c3ccc(F)cc3)nn12
CN1CCCC1c1nc(-c2cncnc2N)no1
COc1cccc(C(=O)C2CCCN(C(=O)CCC3=NNC(=O)CC3)C2)c1
CCc1nnc(NC(=O)CN2CC(C)OC(C)C2)s1
CSc1nsc(SCC(=O)Nc2cccc(C(C)=O)c2)n1
CC(C)(C)C(=O)NC1CCN(CC(=O)Nc2ccc3c(c2)OCO3)CC1
Brc1c(NC2=NC3CCCCC3N2)ccc2nccnc12
Oc1cccc(C=NCc2ccccc2)c1
CC(C)C(=O)c1cn(CC(=O)NCC2CCCO2)c2ccccc12
Oc1nc(N2CCCC2)nc2c1CCN(Cc1cccnc1)CC2
c1coc(-c2noc(CN3CCCCC3Cn3cncn3)n2)c1
C#CCNC(=O)C1=CC(c2ccc(Br)cc2)C(CCCO)C(OCC)O1
CCCc1cc(O)nc(SCC(=O)NCc2ccc3c(c2)OCO3)n1
CCN(CC)CCn1c(=N)n(CCOc2ccccc2)c2ccccc21
CCCCn1c(NCc2cc(C)ccc2O)nc2ccccc21
CCNc1nc(SCC(=O)OC)nc(N(C)C)n1
CCOC(=O)c1sc(NC(=O)CN2CCC(c3ccccc3)CC2)nc1C
CC1(C)Cc2c(cnn2-c2ccccc2)C(NC(=O)c2ccoc2)C1
Cc1nc(C)c(C(=O)NCc2nc(-c3cccc(NC(=O)c4ccccn4)c3)oc2C)s1
CCCC(=O)Nc1c2c(nn1-c1ccc(C)cc1)CS(=O)(=O)C2
Oc1cccc(-c2nc3ccc(O)cc3nc2-c2cccc(O)c2)c1
c1ccc2[nH]c(-c3ccnc4ccccc34)nc2c1
Cc1cc2oc3ccc(NCCCn4ccnc4)cc3c(=O)c2cc1C
CC1CCCCN1S(=O)(=O)c1ccc(C(=O)Nc2sccc2C(N)=O)cc1
COc1ccc(C2=NN(CN3C(=O)C(=O)c4ccccc43)C(c3ccc(C)cc3)C2)cc1
COc1ccc(-c2csc(Nc3ncccc3C)n2)cc1
Cc1ccc(-c2nc(CSCC(=O)N3CCCC3)c(C)o2)cc1
CC(C)(C)CC(=O)N1CCCC2CN(C(=O)CCOc3ccccc3)CCC21
FC(F)(F)c1nc2ccccc2n2cccc12
C[n+]1c2n(c3ccccc31)N=C(c1ccc(Cl)cc1)CS2
Cc1cccn2cc(-c3ccc(NC(=O)Cc4ccccc4)cc3)nc12
O=C(O)c1ccccc1SSC(=S)N1CCOCC1
O=S(=O)(Cc1ccc(Cl)cc1)NCc1ccc2c(c1)OCO2
CC(C)C(CNO)C(=O)NC(Cc1c[nH]c2ccccc12)C(=O)O
C=CCOc1cccc(CNn2cnnc2S)c1
CC1(C(=O)CSc2nc3ccccc3[nH]2)CCC(=O)O1
CCn1c(CSc2ncccn2)nnc1SCC(=O)N1c2ccccc2CC1C
Cc1ccc(S(=O)(=O)N2CCN(Cc3nc4ccc(C)cc4o3)CC2)c(C)c1
CC(C)c1ccc(NC(=O)c2ccc3c(c2)CCCN3S(C)(=O)=O)cc1
Cc1cc(C)nc(-n2nc(C)cc2-c2ccccc2)n1
COc1cccc(N2CCN(C(=O)CNC(=O)c3sc4ccccc4c3Cl)CC2)c1
C#CCN(C)CC(O)COc1ccc(C(=O)OC)cc1
COc1ccc(OCc2nc(C(=O)N3CCC(NC(C)=O)C3)co2)cc1
OCCC1CC(O)C(O)C2(Cc3ccccc3O2)O1
CCCc1ccc(-n2[nH]c3c(cnc4cc(C)ccc43)c2=O)s1
OCC1(CCCc2ccccc2)CCN(Cc2cc(F)ccc2F)CC1
COc1ccc(Cl)cc1NC(=O)CN(C)C(=O)CNC(=O)C12CC3CC(CC(C3)C1)C2
COc1ccc(CCC(=O)NCCc2nc3ccccc3[nH]2)cc1
O=C(O)C=Cc1cn(-c2ccccc2)nc1-c1ccccc1
Nc1cc(OCc2ccccc2)nc(SCc2ccccc2)n1
CC1CN(c2cc(=O)n(-c3cccc(Br)c3)c(=O)[nH]2)CC(C)O1
CC1(C)CC(=O)c2c(O)cc(OCc3ccncc3)cc2O1
COc1ccc(C2NC(c3ccccc3)=NO2)cc1OC
Fc1cccc(-c2nnc3sc(CCc4ccccc4)nn23)c1
Cc1cccc(NC(C)C(=O)Nc2nccs2)c1
Cc1ccc(-n2cc(C(=O)c3ccccc3O)cn2)cc1
COC(=O)c1cn(NC(=O)c2ccc(F)cc2)c(=O)c2ccccc12
Cc1ccc(NC(=O)CN(C)S(=O)(=O)c2cccc3nsnc23)cc1
CC1=C(C(=O)OCC(C)C)C(c2ccc(Br)s2)NC(=O)N1
CCSc1nc2sc3c(c2c(=O)n1CC)CC(C)(C)OC3
NS(=O)(=O)NCCCN1CCN(c2ccccc2)CC1
COc1cc(CNC(=O)CCCC(=O)c2ccccc2)cc(OC)c1OC
CC(C)(C)c1ccc(O)c(C=NNC(=O)c2ccccc2)c1
Cc1ccc(C)n1-c1ccc(C(=O)NCCNc2ncccn2)cc1
O=C(NCCc1ccncc1)Nc1ccccc1
Cc1cccc(-c2noc(C3CC(=O)N(c4ccc(C)c(Cl)c4)C3)n2)c1
C(#CCN1CCc2ccccc21)COC1=NOCC1
COC(=O)c1ccc(CNC(=O)COC(=O)C=Cc2ccc(OC)c(OC)c2)cc1
COc1ccc(S(=O)(=O)NC(=O)C2(C)CCN2C(=O)C(C)(C)c2ccccc2)cc1
COc1ccc(CCCc2nnc(SCC(=O)Nc3cccc(C)c3)o2)cc1
Cc1cc(C)cc(CNC(=O)C(Cc2c[nH]c3ccccc23)NC(=O)c2ccccc2)c1
CCNS(=O)(=O)c1ccc(CCC(=O)NCc2ccc(C)cc2)cc1
Cc1nn(-c2ccccc2)nc1C(=O)NCC(c1ccsc1)N(C)C
CC1(C)Cc2nc3sc(C(=O)NCCCO)c(N)c3cc2CO1
COCc1cc(C(O)CNC(C)(C)C)cc(COC)c1O
O=C(NCc1ccco1)c1c(Cl)cccc1Cl
Cc1cccnc1NC(=O)CCCNC(=O)c1ccc(Cl)cc1
CS(=O)(=O)Nc1ccc2c(c1)nc1n2CCOC1
CN(C(=O)CSCC(=O)O)C1CCCCC1
O=C(C=Cc1ccc(Cl)cc1)NS(=O)(=O)c1ccccc1
c1ccc2c(N3CCN(C4CCCC4)CC3)ncnc2c1
Cc1cccc(C)c1-n1nnnc1C1(Nc2ccccc2)CCCCC1
COC(=O)c1ccc(Cn2cnc3c(Cl)ncnc32)cc1
CCS(=O)(=O)N1CCCN(CCCOC)CC1
Cc1ccn2c(=O)nc(SCC(=O)NCc3ccc4c(c3)OCO4)nc2c1
CCCCCCCC(=O)OCC(COC(=O)C(C)(C)C)OC(=O)Cc1ccccc1
O=c1cc(-c2ccccc2)oc2ccc(F)cc12
COC(=O)c1ccc(COc2ccc3cc(-c4ccc(F)cc4)c(=O)oc3c2)cc1
CSCCC(NC(=O)c1ccccc1)C(=O)NCCCn1nc(C)cc1C
CCc1[nH]ncc1C(=O)N1CCCC(n2cc(C)cn2)C1
COc1ccc(CSc2nncn2C)cc1F
O=C1C2CCCCN2C(=O)N1CCCN1CCN(c2ccc(F)cc2)CC1
O=C1C(=Cc2ccc3c(c2)OCO3)CCN1Cc1ccccc1F
O=c1c2ccccc2nc(SCc2cc(F)cc3c2OCOC3)n1Cc1ccco1
O=C1c2ccccc2C(=O)N1CCCCCCCCNCc1ccc(F)cc1F
COCCCN1C(=O)C(O)=C(C(=O)c2ccc3c(c2)CC(C)O3)C1c1cccnc1
CCCCOc1ccc(NC(=O)CSCC(=O)OCC)cc1
C=CCC(C(=O)NO)C(CC(C)C)C(=O)NC(Cc1ccccc1)C(=O)c1cc[nH]c1
COc1cc(-c2onc3ccc(Br)cc23)cc(OC)c1OC
N=C(N)c1ccc2[nH]c(-c3cc(CC(=O)O)cc(-c4cccc(Cl)c4)c3O)cc2c1
CC(=O)NCCNC(=O)c1cnc(-c2ccccc2)nc1
CCOCCCn1c(=N)c(C(N)=S)cc2c(=O)n3cccc(C)c3nc21
COc1cccc(-c2nnc(NC(=O)c3ccc4ncsc4c3)o2)c1
CC1CCN(S(=O)(=O)c2ccc(NC(=O)CN3CCCC(C)C3)cc2)CC1
CCOc1ccc(S(=O)(=O)N2CCN(C(S)=NCc3ccco3)CC2)cc1
O=S(=O)(c1ccc(Cl)cc1)c1nnn2c1nc(NC1CCCCC1)c1sccc12
CCN(CC)C(=O)Cn1cc(S(=O)(=O)CC(=O)NC2CCCCC2)c2ccccc21
O=C1C2Cc3ccccc3CN2C(=O)N1CCCN1Cc2ccccc2C1
CCCCCC(=O)NC(=S)Nc1cccc(-c2nc3ncccc3o2)c1
COc1cc(NCC(=O)NC(C)(C#N)C(C)C)cc(OC)c1OC
CCC(Sc1nc(N)c(NC(=O)c2ccc(OC)c(OC)c2)c(O)n1)C(=O)OC
CCCCNS(=O)(=O)c1ccc(NC(=O)Nc2cccc(C(=N)N)c2)cc1
O=C(NCCCCNC(=O)c1cccnc1Cl)c1cccnc1Cl
O=C(NCCNC(=O)C(F)(F)F)c1ccncc1
CCNCCNC(=O)c1c(O)nc2c(c1O)CCCC2
CC(=O)Cc1nc2ccccc2c(=O)n1-c1ccccc1C
Cc1cc(C(O)P(=O)(O)CCC(N)C(=O)O)cc(C)c1OCC(=O)O
Oc1ccc(C2Nc3cccc4cccc(c34)N2)c(O)c1
CCCN1C(=O)c2cc(O)cc(O)c2C1=O
CCOc1ccc(S(=O)(=O)N2CCC(C(=O)NCc3ccncc3)CC2)cc1C
COCCC1Sc2nnc(-c3cc(-c4ccccc4)n[nH]3)n2N=C1c1ccc(OC)cc1
COc1ccc(NC(=O)N(CC2CCOC2)C2CC2)cn1
COc1ccc(NC(=O)Cn2nc(C)ccc2=O)cc1OC
O=C1Nc2ccccc2C1=NNc1cccc(Cl)c1
CC(=O)c1nn(-c2cccc(C(F)(F)F)c2)c(=O)[nH]c1=O
COC(=O)CN(C#N)c1nc(NC(C)C)nc(NC(C)C)n1
COC(=O)c1nn(-c2ccccc2)ccc1=O
CCOC(=O)c1cc(C#N)c(N2CCN(C(=O)c3ccccc3)CC2)nc1C(F)(F)F
OC(CN1CCC(c2ccn[nH]2)CC1)c1cccc(C(F)(F)F)c1
Cc1ccccc1CSCCN=C(S)Nc1ccccc1
Cc1cccc(NC2=NN=C(c3ccccc3F)CS2)c1C
Cc1c(C(=O)O)sc2nc(CCc3ccccc3)nc(NCCc3cccnc3)c12
COc1ccc(-c2cc(C(=O)N3CCc4ccccc4C3)no2)cc1OC
Cc1ccc(-n2ccnc(SCC(=O)NC3CCCC3)c2=O)cc1F
COc1ccc(CNC(=O)COC(=O)CN2C(=O)C3CCCCC3C2=O)cc1
C=C1C(=O)OC2C1C(OC(=O)C=C(C)C)CC1=CC(CC3(C)OC23)OC1=O
CCOC(=O)c1sc2nc(Cc3ccc(Cl)cc3)nc(S)c2c1C
COCCCNc1nc2ccccc2nc1NS(=O)(=O)c1ccc(C)cc1
Cc1cc(C)nc(NC(=O)c2ccc(Cl)cc2)c1
COc1ccc2c(c1)nc(-c1ccc(N)cc1)c1cccn12
Cc1cc(C)n(C(=O)CNC(=O)Cc2ccccc2)n1
COCCn1c(SC)nc(-c2ccc(F)cc2)c1-c1ccnc(NC2CCOCC2)c1
COc1cc(SC)ccc1C(=O)N1CCCC(C)C1
O=C(NC1CCN(Cn2nc(-c3ccccc3)oc2=O)CC1)C1CC1
Nn1c(SCC(=O)Nc2ccc3c(c2)OCCO3)nnc1-c1ccccn1
Nc1sc2cnccc2c1C(=O)c1ccc(Cl)cc1
CSCCC(NC(N)=O)C(=O)Nc1cccc(S(=O)(=O)N2CCOCC2)c1
c1ccc2c(c1)oc1c(Nc3ccc4c(c3)OCO4)ncnc12
COCc1c(C(=O)NC2CCCCCC2)oc2ccccc12
CCc1ccc(NC(=O)CSc2nccn2-c2ccc(F)cc2)cc1
CCCCCCCCCCCC(=O)c1c(O)cc(C)oc1=O
COc1ccc(CCNCC(O)COc2ccc(Cl)cc2)cc1OC
CCOc1ccc(C(=O)CCC(=O)N2CCC(C(=O)OC)CC2)cc1
COc1ccccc1C1=NOC(COC(=O)c2ccc(Br)cc2)C1
C#CCn1c(C2CC(=O)N(c3ccc(OCC)cc3)C2)nc2ccccc21
O=C(CCCOc1ccccc1)Nc1ccc(Br)cc1
CC1CCN(CCNC(=O)CCS(=O)(=O)c2ccc(Br)cc2)CC1
OC1(CN(Cc2cccnc2)C2CCCCC2)CNCCOC1
O=C(NCCc1csc(-c2ccc(F)cc2)n1)C(=O)Nc1ccc(Cl)cc1
CCN(CC)CC(O)COCCC12CC3CC(CC(C3)C1)C2
CCN1CCN(C(=O)C=Cc2ccc(C)cc2)CC1
Fc1ccc(C2CCCN(CCN3CCCC3)c3cc(F)ccc32)cc1
C=CCN(Cc1cccc(CN(CC=C)C(=N)N)c1)C(=N)N
O=Cc1cn(CCOc2ccc(F)cc2)c2ccccc12
COS(=O)(=O)c1ccc2[nH]c(-c3ccccc3)cc2c1
Cc1cccc(NS(=O)(=O)c2ccc(C)c(C(=O)NCc3ccccn3)c2)c1
O=C1CC(C2c3ccccc3-c3ccccc32)C(=O)N1CCc1c[nH]c2ccccc12
CCn1nc(C)c2c1cnn2CC(=O)N1CCN(C)CC1
Clc1cc(Cl)cc(CNc2ncncc2-c2ccc3c(c2)OCO3)c1
O=C(O)c1ccccc1C=NNC(=O)c1cc(-c2ccco2)nc2ccccc12
Cc1cc(-c2ccc(S(=O)(=O)N(C)Cc3ccccc3)cc2)on1
Cc1ccc(N(CC(C)C)CC(C)C)cc1
Cc1c(C(=O)N2CCCc3ccccc32)oc2ccc(S(=O)(=O)N3CCOCC3)cc12
Cc1ccc(O)c(C2=NNC(c3cccc(Cl)c3)C2)c1
Cc1ccc(CN2CCN(Cc3ccccc3-c3ccco3)CC2CCO)o1
O=C(c1ccc(F)cc1)C1CCN(C(=O)c2ccc(Cl)cc2)CC1
CCN(CC)CCCNC(=O)c1cc2ccccc2[nH]1
CCCNC(=O)NC(=O)CNc1c(F)cccc1N1CCCC1
Cc1c(C(C)C)c(=O)on1C(=O)Nc1cccc2ncccc12
CCN(CC)C(=O)c1cn(C)c2ccc(S(=O)(=O)N(CC)CC)cc2c1=O
CCCC(=O)Nc1ccc(NC(=S)NC(=O)c2cccs2)cc1
CC(C)c1ccc(CN2CCC(C(=O)NCc3cccnc3)CC2)cc1
CCCN1CCCC2CC1c1ccc(O)cc12
O=C(NCc1ccco1)c1ccc(OCC2CCCO2)cc1
CC(=O)Nc1cccc(-c2ccccc2CCN)c1
COc1ccc(CN2CCN(c3ccccc3OC)CC2)cc1OC
CCc1noc(CN(C)Cc2cc(Br)ccc2OC)n1
Nc1ncn(Cc2ccccc2)c2nc(SCCOc3ccccc3F)nc1-2
CC(=O)OCC1(C)C(O)CCC2(C)C1CC(O)C13CC(=O)C(CCC21)C3
Cc1cc2occ(CC(=O)N(C)CC(=O)Nc3cccc(F)c3)c2cc1C
O=C(O)CC1(CC(=O)Nc2cc(F)ccc2Cl)CCCCC1
Cc1ccccc1-n1ncc(C(C)N)c1C
CCCOc1cc(N)ccc1C(=O)OCCN(CC)CC
Cc1cc(=O)oc2cc(OCC3CO3)cc(OCC3CO3)c12
CCN(CC)CCCn1c2c(c(SCC(=O)Nc3nccs3)nc1=O)CCC2
COCCCn1c(SCC(=O)N2CCOCC2)nc2cc(Cl)ccc2c1=O
CCN(Cc1ccccc1)S(=O)(=O)c1csc(C(N)=O)c1
N#Cc1ccc(NC(=O)CN2CCCCCC2)cc1Cl
O=C(O)c1ccccc1C(=O)NCCCn1ccnc1
CC(=O)c1c(C)[nH]c(C(=O)Nc2ccc(N3CCCCCC3)cc2)c1C
O=C(c1ccc(-c2ccc(Cl)cc2)o1)N1CCN(C2CCCCC2)CC1
CSc1ccc(Cn2c(C)c(C(=O)NCc3cccc(C)c3)sc2=O)cc1
COCC(C)N(C(=O)CCl)c1c(C)csc1C
COc1ccc(C(O)c2nc(-c3ccccc3)c[nH]2)cc1F
Cc1csc2c(N3CCN(C(=O)Nc4ccc(Cl)c(Cl)c4)CC3)ncnc12
CCOC(=O)c1c(C)oc2c1c1c(c3ccccc32)OCN(Cc2cccnc2)C1
COc1ccc(C(=O)NC(=S)Nc2ccccc2F)cc1
Cc1occc1-c1nnc(SCC(=O)c2ccccc2)n1CC1CCCO1
CCc1ccc(C=Nc2c(C)n(C)n(-c3ccccc3)c2=O)cc1
NC(=O)NN=Cc1c(-c2ccccc2)n(CC(=O)c2ccc(Cl)cc2)c2ccccc12
COc1ccccc1NC(=O)NCc1ccccc1F
COc1ccccc1N1CCN(CCCN2C(=O)CSc3ccccc32)CC1
CCc1ccc(CNC(=O)Cn2nc(-c3ccc(C)cc3)ccc2=O)cc1
Cc1nc(SCCO)c2oc3ccccc3c2n1
CC1=C(C)C(O)N(Cc2ccccc2)C1=O
Cc1cc(NCCc2cccs2)c2nncn2n1
N#Cc1cnc2ccccc2c1N1CCC(C(=O)O)CC1
CN(C)S(=O)(=O)c1ccc2nc(NC(=O)c3cccs3)sc2c1
Cc1cc2ncn(Cc3cccc(F)c3)c2cc1C
COC(=O)c1ccccc1C1CN=NC12Cc1ccc3c(c1C2=O)CCC3
Cc1ccccc1NC(=O)NCCCN1CCN(c2ccccc2)CC1
COc1cc2c(cc1OC)C(COc1ccccc1OC)N(C(=O)C(C)C)CC2
COc1ccc(S(=O)(=O)NCC(c2ccc(C)cc2)N2CCN(C)CC2)cc1OC
O=C(Cc1cccs1)Nc1ccc(S(=O)(=O)N2CCCC2)cc1
Cc1cc2nc(C)c(CN3CCN(c4ccccn4)CC3)n2c(C)n1
CCN(c1ccc(OC)cc1)S(=O)(=O)c1csc(C(N)=O)c1
O=C(C1=C(O)C(=O)N(CCO)C1c1cccc(F)c1)c1ccc(Cl)cc1
O=C1CCc2cc(-c3csc(-c4ccccc4)n3)ccc2N1
CC(=O)c1ccc(S(=O)(=O)N(C)CC(=O)N2CCCCCC2)cc1
O=C(CCN1CCN(CCO)CC1)Nc1ccc(C2CCCC2)cc1
CC(=O)Nc1ccc(C(=O)CN2C(=O)NC3(CCCc4ccccc43)C2=O)c(F)c1
CC(C)(C)S(=O)(=O)c1cnc(-c2ccccn2)nc1N
Cc1cc2c(n1Cc1ccccc1)CCc1cc(S(=O)(=O)c3ccccc3)c(O)nc1-2
O=C(C=Cc1cccc(Cl)c1)c1ccccc1O
NC(=O)c1ccccc1OCC(=O)Nc1ccc2c(c1)OCCO2
O=C(NCCCc1ccccc1)c1cc(-n2ncc(=O)[nH]c2=O)ccc1Cl
Nc1nccc2c1ncn2C1OC(CO)C(O)C1O
Cn1c(N2CCCC2)nc2c1c(=O)n(Cc1cccc(F)c1)c(=O)n2C
CCCN1CCN(C(=O)CCn2nc(C(F)(F)F)c(Br)c2C)CC1
CCn1cc(C(=O)NC(C)C(=O)NCCO)c(=O)c2cc3c(cc21)OCO3
CC(C)c1cc(OCCCN2CCCC2)nc(-c2ccccc2)n1
CCOCCc1nnc(NS(=O)(=O)Cc2ccccc2)s1
CC(C)(C)CN(CCC#N)Cn1cc(Cl)cn1
Cc1cnccc1CN1Cc2ccccc2OC2(CCC(CO)CC2)C1
COc1ccc(C=NN=Cc2c(O)ccc3ccccc23)cc1
CCOCCc1nnc(NC(=O)CSc2ccccc2)s1
O=C(NCCN1CCOCC1)C(=O)NCC1CCCO1
O=C(CCS(=O)(=O)c1ccccc1)Nc1ccccn1
C=CCOc1ccccc1CNc1ccc2[nH]c(O)nc2c1
COc1ccc(OC)c(C(=O)C=Cc2cccc3ccccc23)c1
O=C(CSc1ccc(-c2cccnc2)nn1)Nc1ccc(F)cc1
Cc1ccc(=O)n(-c2ccc(OCCCCCN(C)C)cc2)c1
CCOCCCNS(=O)(=O)c1ccc(-n2cnnn2)c(OC)c1
CNC(=O)COc1ccc(S(=O)(=O)Nc2ccc(C)cc2)cc1
N#Cc1cccc(CNC(=O)CCNS(=O)(=O)c2ccc3[nH]c(=O)oc3c2)c1
CC(Sc1nnc(C2CC2)n1C1CC1)C(=O)NC1(C#N)CCCCC1
CCCNC(=O)CCSc1nc(-c2ccc3c(c2)OCO3)cc(C(F)(F)F)n1
CN(C)C(=O)CN1C(=O)NC2(CCc3ccccc32)C1=O
COC(=O)c1cccc(NC(=O)C2(N)CCN(c3ncnc4[nH]ccc34)CC2)c1
Cc1ccccc1OCCCCn1cnc2ccccc21
CC(C)OC(=O)CSc1nc2cccnc2n1C1CCCCC1
O=C(NCCN1CCOCC1)c1cc(-c2ccc(Cl)s2)[nH]n1
Cc1ccc2nc(-c3ccccc3)cc(C(=O)N3CC(C)OC(C)C3)c2c1
C=CCN1CCC2c3c(cccc3OC)CCC21
O=C(NC1CCCCC1)C1CCN(c2cnccn2)CC1
COCC(=O)N(Cc1cccnc1)CC1CCCN(C2CCCCC2)C1
CN(CC1CCN(CCO)CC1)CC(O)c1ccc(F)cc1F
Cc1ccc(S(=O)(=O)N2CCN(C(=O)Cn3c(=O)oc4ccccc43)CC2)c(C)c1
CCC(=O)NCCc1nc2cc(NC(=O)c3ccccc3OC)ccc2n1C
COc1cc(CN2CC(=O)N(c3ccc(C)cc3)CC2C)cc(OC)c1
CCOC(=O)N1CCC2(CC1)C(C#N)=C(N)Oc1[nH]nc(CSc3ccc(C)cc3)c12
O=C1c2ccc(Cl)c(Cl)c2C(=O)N1CCCCn1ccnc1
CCN1C(=O)C(=Cc2cc(C)n(C)c2C)SC1=S
CC(Cn1cnc2nc(N=C(N)N)ncc21)OCP(=O)(O)O
CCc1ccccc1Oc1ncccc1C#N
COCCc1ccc(OCC2CO2)cc1
Cc1ccc(S(=O)(=O)NC(=NNC(=O)c2cccc(Cl)c2)c2ccccc2)cc1
COC(=O)c1cc(C)ccc1C1CN=NC12Cc1c(C)cc(C)cc1C2=O
COc1cccc(OC)c1C(=O)Nc1nc(-c2ccccc2)cs1
CC(C)(O)c1scc(-c2ccc(F)cc2)c1-c1ccc(S(C)(=O)=O)cc1
Cc1ccc(OCc2nnc(NC(=O)c3cccnc3)s2)cc1
CCOc1cccc(-c2nnc(SCC(=O)Nc3cc(OC)cc(OC)c3)n2N)c1
N#CC1=C2SC=C(c3ccc(Br)cc3)N2CCCC1=O
O=C(CCC(=O)N(CC(=O)NC1CCCCC1)CC1CCCO1)Nc1nccs1
CSc1ccc(CN(C)CC(=O)NC(C)c2ccccc2)cc1
CCc1nnc(NC(=O)c2ccc(S(=O)(=O)N(CC)Cc3ccccc3)cc2)o1
Cc1cc(S(=O)(=O)Nc2ccc(C(F)(F)F)cc2)cc2c1NC(=O)C(C)(C)NC2=O
Cc1ccc2oc(-c3ccccc3)cc2c1
CCCCCCCCn1ccc(=N)cc1
CN1CCN=C1Cc1ccc(-c2ccccc2)nc1
Cc1nc2c(C(=O)NCCc3ccccc3Cl)cnn2c(O)c1Cl
CN(C)C(=O)C1CCCN1c1ncnc2ccsc12
CCc1noc(CS(=O)(=O)CC=Cc2ccccc2)n1
Cc1ccc(S(=O)(=O)NCC(=O)OCC(=O)N(CCC#N)c2ccccc2)cc1
O=S(=O)(Nc1nc2cc3c(cc2nc1Cl)OCCO3)c1ccccc1
COC(=O)c1cc2c(OCc3ccc(F)cc3)cc(N)cc2[nH]1
Cc1noc(C)c1CN(C)C(=O)NC1CCC(O)CC1
CN1CC(c2n[nH]c(=O)n2-c2cccc(Cl)c2)CC1=O
Oc1ccc2oc3c(c2c1C=Nn1cnnc1)CCCC3
O=C(Cn1c2ccc(F)cc2c2nc3n(c(=O)c21)CCS3)N1CC=CC1
O=C(NNC(=O)c1ccc(NC(=O)c2ccccc2)cc1)c1ccc(F)cc1
Cc1noc(C)c1CC(=O)N1CCC(Nc2cccnn2)CC1
CNc1nc(CNC(=O)Nc2cccc(COCCOC(C)C)c2)cs1
Cn1c(=O)c2c(nc(NCCc3ccccc3)n2Cc2ccccc2)n(C)c1=O
COc1cc(C(=O)Nc2ccc(Cl)c(C(F)(F)F)c2)cc(OC)c1OC
CC(C(=O)NCCc1ccc2c(c1)OCCO2)n1cncn1
COc1ccc(OC)c(CCNc2ncnc3onc(C)c23)c1
O=C(NC(=Cc1cccs1)C(=O)N1CCOCC1)c1ccco1
CCC(NC(=O)CC(F)(F)F)c1ccccc1OCC(=O)N1CCCC1
C#CCN1CCS(=O)(=O)N(Cc2ccc(Br)cc2)C(C(C)C)C1
COC(=O)c1ccc(CSc2ccccc2C)o1
CCOP(=S)(OCC)OP(=S)(OCC)OCC
COc1ccc(CNC(=O)Cc2ccc(-c3ccccc3)cc2)cc1OC
Cc1csc(-c2cccc(NC(=O)N3CCOCC3)c2)n1
O=C1NCCCc2c1oc1ccc(O)c(CN3CCOCC3)c21
CCOC(=O)c1c(NC(C)=O)sc2c1CCN(C(C)=O)C2
COc1ccccc1C1C2=C(Oc3ccc(CC(N)CO)cc31)c1ccccc1OC2(C)C
CCCS(=O)(=O)c1ncc(Cl)c(C(=O)N2CCN(c3ccc(OC)cc3)CC2)n1
CC(=O)Nc1ncnc2[nH]c(-c3ccccc3)nc12
Cc1ccc(OS(=O)(=O)c2ccccc2)c(C=NNC2=NC(=O)C(C)S2)c1
Cn1c(=O)ccc2c(NCC=CC#CC(C)(C)C)cccc21
COc1ccc(S(=O)(=O)NCCc2csc(-c3ccc(F)cc3)n2)cc1F
COc1cccc(NC(=O)C2CCC3C4CCC5NC(=O)C=CC5(C)C4CCC23C)c1
O=C(c1ccc(F)cc1)N1CCN(C2c3ccccc3-c3ccccc32)CC1
C=CCNC(=O)NCCNCC(O)COc1ccccc1OCC(=O)NC
C=CCNc1nc(C2(C)CC3(CC(C)(C)OC3=O)C(=O)O2)cs1
CC(=O)N(c1ccc(C(F)(F)F)cc1)S(=O)(=O)c1ccc(N2C(=O)CCC2=O)cc1
O=C(COC(=O)c1cccnc1Cl)c1ccccc1
Cc1ccc(S(=O)(=O)c2cn(C)c3cc(N4CCCC(C)C4)c(F)cc3c2=O)c(C)c1
CCOC(=O)C1(Cc2ccccc2C)CCCN(C(=O)CN2C(=O)CSC2=O)C1
Clc1ccc(CSc2nnc3ccccn23)c(Cl)c1
Cc1cccc(CN2CCN(C(=O)CCc3nnc(C4CCCCC4)o3)CC2)c1
CCN(CC)c1ccc2c(c1)Cc1ccccc1-2
O=C(c1ccc(Cn2cc(Br)cn2)cc1)N1CCCC1
Cc1ccc(C)c(N2C(=O)Cc3c(n(C)c4ccccc34)C2C(=O)NC2CCCCC2)c1
COc1ccc(CCCc2nnc(SCC(=O)NN)o2)c(C)c1
COc1ccc(C(=O)NCC(=O)OCC(=O)N2CCCc3ccccc32)cc1
Cc1ccc(C=CC(=O)c2c(C)cc(C)nc2O)cc1
CCNc1nc(S)nc(NCc2ccccc2)n1
CCOC(=O)NCCc1c[nH]c2ccc(OCc3ccccc3)cc12
Cc1ccc(-c2cc(NC(=O)c3ccccc3Cl)on2)cc1
NC(CC(=O)O)C(=O)NCCOC(=O)C1CCC1
CCN(Cc1ccccc1)C(=O)c1cccnc1
COc1ccc(CNC(=O)CN(C(=O)c2csnn2)c2ccc(F)cc2)cc1
CCOC(=O)C1=C(N)Oc2c(oc(CO)cc2=O)C12C(=O)Nc1ccccc12
NS(=O)(=O)c1cccc(CNc2nccc(C(F)(F)F)n2)c1
CCCCNC(=O)c1sc2ncnc(N3CCc4ccccc4C3)c2c1C
CCC1=NN2C(=N)C(=Cc3cccc(Cl)c3)C(=O)N=C2S1
CN(C)Cc1nc(O)c2c(n1)-c1ccccc1CC2(C)C
NC1NC(c2cccc(-c3cncnc3)c2)(c2ccnc(C(F)F)c2)c2cccc(F)c21
Cc1cc(C(=O)C(=O)Nc2nncs2)c(C)n1-c1ccc(Cl)cc1
OC(COc1ccccc1)C1CCCCN1
OC(CCl)CNc1cccc(Cl)c1
Cc1cccc(C(=O)Nc2cc3c(cc2N2CCOCC2)n(C)c(=O)n3C)c1
CCc1cc(O)cc2c3c([nH]c12)C(CC)(CC(=O)O)OCC3
CCC12CCCN3CCc4c(n(c5ccccc45)C(OC)C1)C32
CCOC(=O)c1c(NC(=O)Cc2cccs2)sc(C)c1C
CCc1nc2c(OCC(=O)c3ccc(F)cc3)cccn2c1N(C)C(=O)c1ccccc1F
CCOC(=O)C1=C(c2ccccc2)OC(N)=C(C#N)C1c1ccc(Cl)s1
O=C(CN1CCSCC1)Nc1ccc(-c2nc3cc(C(F)(F)F)ccc3[nH]2)cc1
Cc1cccc(N2CCN(S(=O)(=O)c3ccc4nc(O)c(O)nc4c3)CC2C)c1
COc1cccc(C2c3[nH]c4ccccc4c3CCN2Cc2ncc[nH]2)c1
Cc1cc(=O)oc2cc(OC(C)C(=O)NCC3CCCO3)ccc12
Cc1ccc(NNC(=O)c2cc(C(C)(C)C)nn2Cc2ccccc2)cc1
CCOC(=O)c1c(C)oc2nc(C)nc(NCc3ccc(OC)cc3)c12
CCOC1CC2(CCN(CCO)CC2)c2ccc(C)cc21
CCOc1ccc(N2C(=O)CC(Cc3cc(C)cc(C)c3)C2=O)cc1
NC(=S)N=Nc1c(O)[nH]c2ccccc12
CC(=O)NC(CC(=O)O)c1ccccc1
NC(=NO)c1cn(Cc2ccccc2Cl)c2ccccc12
COc1ccc(CNCc2ccc(Cl)cc2)cc1
O=C(CSc1nc2ccccc2s1)NCC1CCCO1
O=C(CSc1nncn1-c1ccccc1)c1c[nH]c2ccccc12
COC(=O)C1=C(C(=O)OC)C2C(C)=CC(C)=CN2C(C#N)=C(SC)S1
CC(=O)Nc1c(NC(C)(C)C)c2ccccc2oc1=O
CCCc1ccccc1CCC(C(C)O)n1cnc2c(N)ncnc21
Cc1c(C(=O)OCc2ccccc2)[nH]c2c1C(=O)CC(c1ccco1)C2
CN(C)C(=O)Oc1cccc2c(OC(=O)N(C)C)cccc12
CCNC(=O)c1cc2c(N3CCOCC3C)ccnc2[nH]1
NC(=O)C1CC12c1ccccc1-c1ccccc12
O=C1c2cccc3cccc(c23)C(=O)N1OS(=O)(=O)c1ccccc1
Cc1cc(C(=O)NCc2cccn2C)nn1C
Cc1cc(-c2ccc(C)c(S(=O)(=O)NCc3cccs3)c2)on1
CN1C(=O)N2CCN=C2c2c1ncn2C
CCOC(=O)c1[nH]c2ccccc2c1NC(=O)c1ccc(OCC)cc1
O=C(COC(=O)COc1ccc2c(c1)CCC2)Nc1ccccc1
COc1ccc(N(C(=O)C2CCCCC2)S(=O)(=O)c2ccccc2)cc1
CCc1nnc(SCC(=O)NC2CCCCC2)nc1CC
OCCC1CN(Cc2ccc(Oc3ncccn3)cc2)CCN1C1CCCC1
Oc1nc(Cc2ccccn2)nc2scc(-c3ccccc3Cl)c12
CC1(C)Cc2nc3sc(C(=O)O)c(N)c3cc2CS1
COc1ccc(CCC(=O)c2ccc(OC)c(OC)c2)cc1
O=C(NCc1ccncc1)C(=O)Nc1ccc2c(c1)OCO2
CN(C)CCNC(=O)c1ccc(CS(=O)(=O)c2ccc(Br)cc2)o1
Nc1ncc(C2CC2)nc1CNC(=O)Nc1ccc2[nH]c(=O)oc2c1
Cc1ccc(-n2nc(C(=O)O)cc2-c2ccccc2Cl)cc1
CN1C(=O)CN(C2CCCCC2)C(=O)c2ccccc21
COc1ccc(N2C(=O)CC2(C=Cc2ccccc2OC)C(=O)NC2CCCC2)cc1
Cc1cc2nc(SCC(=O)N(C)C)c3c(c2cc1C)CCCC3
Cc1noc(C2COCC3CN(C(=O)Cc4cccc(F)c4)CC32)n1
CC12CCC(C(=O)NCc3ccccc3)(OC1=O)C2(C)C
COC(=O)c1cc(NS(=O)(=O)c2ccc3c(c2)OCCO3)ccc1Cl
N#Cc1ccc(OCC(O)CN2CCN(c3ccccc3)CC2)cc1
CC(C)CCn1nc(C(=O)OC(C)C(=O)NC(N)=O)c2ccccc2c1=O
CC(C)(CO)NCC(O)COc1ccc2c(c1)CCC2
O=C(Nc1ccc2c(c1)OCCO2)C1CCN(C(=O)c2ccc(F)cc2)CC1
CCOC(=O)CNC(=O)CSc1nc(C(C)C)nc2c1cnn2-c1ccccc1
O=C1NC(Cc2ccccc2)C(=O)Nc2ccccc21
Cc1nnc(NC(=O)CN2CCCC(Cn3cncn3)C2)s1
CC(c1nnc(SCC(=O)N2CCc3ccccc32)n1-c1ccc(Cl)cc1)N(C)C
O=C1NC(=O)C(=Cc2ccc(O)c(O)c2)C(=O)N1
COc1ccc(CCNc2ncnc3cc(OC)c(OC)cc23)cc1OC
Cc1ccc(C=NNC(=O)CN2CCN(Cc3ccccc3)CC2)s1
CCCCN(C)C(=O)C1CCC(Cn2c(=O)[nH]c3ccsc3c2=O)CC1
Cc1cc(C(=O)OCC(=O)Nc2c(Cl)cccc2Cl)c(C)o1
O=C1N(Cc2cccc(Cl)c2)CC2CC(c3ccc4nonc4c3)N3CCCC123
O=C1NCCOc2ccc(OCc3ccc(F)cc3)cc21
CC(C)CCN(C(=O)c1csnn1)C(C(=O)NC1CCCCC1)c1ccc(F)cc1
CCC(C)C(=O)Nc1nnc(SCC(=O)NC2CCCCC2)s1
CCN(c1ccccc1)S(=O)(=O)c1ccc(Cl)c(C(=O)O)c1
O=C(CCn1nnc2ccccc2c1=O)NC(Cc1ccccc1)C(=O)O
Cc1cc(C(=O)N(C)C(C)CC(C)C)on1
CCOC(=O)C1C2C=CC(C2)C12C(=O)Nc1ccc(Cl)cc12
CCOc1ccc(Cl)cc1S(=O)(=O)N1CCC(C(=O)NCc2ccco2)CC1
CCn1c(S)nnc1-c1ccoc1C
CN1CCN(C2=Nc3cc(F)ccc3Cc3ccccc32)CC1
Nc1ncnc2c1nc(Br)n2CC(O)CO
Cc1cccc(OCCOCCN2CCCC(O)C2)c1C
Brc1ccc(NCc2ccccn2)cc1
Cn1ncc(C#N)c1N=CN1CCCCCC1
CCCCn1nnnc1NCc1cc(OC)c(OC)c(OC)c1
CCCCN(C(=O)c1ccc(S(=O)(=O)N(C)C)cc1)c1nc2ccccc2s1
Cc1cc(C)cc(NC(=O)Cn2nnc(C(=O)NCc3ccc4c(c3)OCO4)c2N)c1
O=c1c(-c2cccs2)nc2cnc(N3CCNCC3)nc2n1Cc1cccs1
COc1ccc2c(=O)c(N3C(=O)c4ccccc4C3=O)c(C)oc2c1
COc1ccc2c(c1)CCc1c(C(=O)Nc3c(C)nn(Cc4ccccc4)c3C)noc1-2
CCN(Cc1ccccc1)S(=O)(=O)c1ccc(F)cc1
Cc1ccc(NC(=S)N2CCN(C(=O)C3CCCO3)CC2)cc1
CCc1ccc(N(CC(=O)NC(C)C)C(=O)CCC(=O)Nc2nccs2)cc1
COC(=O)C1(C(F)(F)F)N=C2Sc3ccccc3N2C(N2CCOCC2)=N1
COc1ccc(N=C(S)NCCc2ccc(F)cc2)c(OC)c1
CCCc1nnc(NC(=O)NC(C)Cn2cccn2)s1
O=C(CCl)N(CCc1ccccc1)CCc1ccccc1
COc1ccc(CCNc2ncnc3c2oc2ccccc23)cc1OC
COc1ccccc1C(=O)Nc1nnc(S(=O)(=O)N(C)c2ccc(Cl)cc2)s1
CSCCC(NC(=O)c1nc(SC)ncc1Cl)C(=O)O
CN(C)S(=O)(=O)c1cccc(NC(=O)COC(=O)C=Cc2cccs2)c1
CCOc1ccc(NS(=O)(=O)c2ccc(N)cc2)nn1
Cc1ccc(C(=O)NCCCNC(=O)c2ccc(Cl)cc2)cn1
CC(=O)NC(=Nc1ccc(NC(C)=O)cc1)Nc1nc(C)cc(C)n1
Nc1ncnc2c1c(I)cn2C1OC(CO)C(O)C1O
COc1ccc(C=CC(=O)C=Cc2ccc(O)c(OC)c2)cc1O
O=c1c(Br)c(N2CCCCC2)cnn1-c1ccccc1
COc1cc2c(cc1OC)C(c1cc(OC)c(OC)c(OC)c1)NCC2
O=C(c1cccc(F)c1)N1CC2CCCC(OCc3cccnc3)C2C1
CC(=O)NCCNC(=O)c1cccc(Cn2nc(C)cc2C)c1
C=CC[n+]1c(C=Cc2ccc(OC(C)=O)c(OC)c2)ccc2ccccc21
O=C(NCCCCN1CCN(c2cccc(Cl)c2Cl)CC1)c1cn2ccccc2n1
O=Cc1ccc(OCC(=O)N2CCc3ccccc32)c(Br)c1
Cc1cc(C)n(-c2nc3ccccc3[nH]2)n1
CCCOC(=O)c1ccc(NS(=O)(=O)c2cccc(C(F)(F)F)c2)cc1
Cc1nc(CC(=O)N2CCCC(n3ccnc3C(C)C)C2)cs1
COc1cccc(C(=O)NCCS(=O)(=O)N2CCCC2)c1
c1ccc(-c2noc(-c3cccc4ccccc34)n2)cc1
CC1(C)Cc2c(c(N3CCOCC3)nc3snc(Br)c23)CO1
Cc1cc(Br)cc(C)c1NC(=O)c1cnc2ccccn2c1=O
CCN(Cc1nc2c(cnn2C)c(=O)[nH]1)c1cccc(C)c1
COc1ccc(C2C(C#N)=C(N)Oc3c2c(-c2ccccc2)nn3-c2ccccc2)cc1
O=C1c2ccccc2C(=O)N1CNc1ccc(F)cc1
CN1CC(CS(=O)(=O)N(C)C)CC2c3cccc4c3c(cn4C)CC21
NC(=O)C1Cc2ccccc2CN1C(=O)c1nn(Cc2ccccc2)c(=O)c2ccccc12
O=C(CCNc1cccc(C(F)(F)F)c1)c1ccco1
CC1(C)CC(=O)C=C(NCCN2CCN(C(=O)Cc3ccc(Cl)cc3)CC2)C1
O=C(O)C(Cc1ccccc1)NC(=O)C1CCCN1
CCc1nc2c(OCc3cccc(Cl)c3)cccn2c1N(C)C(=O)C1CC1
O=C(Nc1ccc2c(c1)OCO2)c1c(Cl)nc2sccn12
CC(C)NC(=O)c1cc2c(-c3ccc(Cl)cc3)nn(C)c2s1
Cc1ccc(CC2SC(NN=Cc3ccco3)=NC2=O)cc1
COc1ccc(C(CNS(=O)(=O)c2ccc(Cl)s2)N2CCOCC2)cc1
CCC(C)(C(=O)NC1CCCC1)N(Cc1ccco1)C(=O)Cc1cccs1
COc1ccc(F)cc1CN1CCN(Cc2nccn2C)C(C)C1
Cc1ccc(C=C2C(=O)C3(C)CCC2C3(C)C)cc1
COc1cccc(C(=O)Nc2ccc(NC(=O)c3csnn3)cc2)c1
O=C(CCS(=O)(=O)Cc1ccccc1)NCc1ccco1
Cc1cc(C)nc(N(C#N)CCOc2ccc(Cl)cc2)n1
CCC(CC(=O)NC(C)C)n1c(N)nc2cc(Cl)ccc21
Cc1ccc(CNC(=O)C2(S(=O)(=O)c3ccc(C)cc3)CC2)cc1
CCS(=O)(=O)c1ccc(C(=O)Nc2nc(-c3cccnc3)cs2)cc1
Cc1ccc(-c2c(C#N)c(N)n(-c3ccccc3C)c(=O)c2C#N)cc1
Fc1ccc(NCc2nnc3n2CCCCC3)cc1Cl
O=C(COc1coc(CN2CCN(c3ccccc3)CC2)cc1=O)NC1CCCC1
CN1C2C=C3C(C#N)=C(N)C(C#N)(C#N)C(c4cccc(F)c4)C3C1CC2
Cc1cc(=O)oc2cc(OCc3ccc(F)cc3)ccc12
CC(C)(O)c1ccc2c(c1)CCC1C(C)(CC(=O)O)CCCC21C
CCC(C)Cn1c(S(=O)(=O)O)nc2ccccc21
COCc1cc(C)nc(OC)c1C(N)=O
CCOc1cc2c(cc1C=O)OC(C)C2
O=C(O)COc1ccc2oc3ccccc3c2c1
CCC(C)(C)NC(C)C(O)c1cccc(Cl)c1
O=C(NN=Cc1ccc(Cl)cc1)c1coc2ccccc12
CC[N+](CC)(CC=C(C)C)CC(=O)OC
CC(=O)c1ccccc1OCc1ccc(S(=O)(=O)Cc2ccccc2)cc1
Cc1ccc2c(c1)c1c3n2CCN(CCC#N)C3CCC1
NNC(=O)c1ccc(COc2ccc3ccccc3c2)o1
COc1cc(Nc2ncc(F)c(NCC3CCCN(C)C3)n2)cc(-n2nnnc2C)c1
CCC1(CC)NC(=O)N(CC(=O)OCC(=O)NC(=O)c2ccccc2OC)C1=O
CC(=O)c1ccc(NS(C)(=O)=O)c(Oc2ccc(F)cc2F)c1
NCc1cccc(-c2cccc(NC(=O)Cc3ccccc3)c2)c1
C=CCSc1nc2ccccc2c(=O)n1C1CCOC(C)(C)C1
NS(=O)(=O)c1ccc(NC(=O)COC(=O)c2ccc3c(c2)OCCO3)cc1
COc1ccc2c(c1OC)C(C1c3c(cc4c(c3OC)OCO4)CCN1C)OC2=O
CN(Cc1ncc(C(C)(C)C)o1)CC1CCCN1c1cccnn1
CN(C)C(=O)CN1CCC2(CCN(C(=O)N(C)C)CC2)C1=O
Cc1ccc(Oc2ccc(-c3nnn(C(=O)N(C)C)n3)cc2)cc1
COc1cc2[nH]c(C(=O)N3CCN(c4ccc(F)cc4)CC3)cc2c(OC)c1OC
CCOC(=O)CSc1nnc(-c2ccc(S(=O)(=O)N3CCC(C)CC3)cc2)o1
CCCSCCCNC(=O)c1oc2c(c1C)-c1[nH]ncc1CC2
Nc1nc(-c2ccccc2)c2ccnc(O)c2n1
COc1ccccc1CCNC(=O)c1cnccn1
CCOC(=O)NNC(=O)Nc1ccccc1
CSc1ccc(S(=O)(=O)Nc2ccc3c(c2)n(C)c(=O)n3C)cc1
Cc1cc(C)nc(SCc2cc(=O)c(OC(=O)c3ccco3)co2)n1
C=CCN1C(=O)C(Cc2cccc(Cl)c2)SC1=NN=Cc1ccco1
Cc1cc(C)c2c(=O)cc(C(=O)Nc3ccccc3Cl)oc2c1
Cc1occc1C(=O)NNC(=O)Nc1ccc(F)cc1F
CC(C)CSc1nnc(S)s1
CC(C#N)CSc1ccccc1NCC(=O)Nc1ccc(F)cc1
COc1ccc(Cc2n[nH]c(S)n2)cc1Br
CCCCN(CC)CCN=C(S)Nc1ccc2nc(N3CCN(C)CC3)cc(C)c2c1
COc1ccc(C2CCCCCN2Cc2nnc(C)o2)cc1
Cn1cc(S(=O)(=O)N2CCNCC2)cc1C(N)=O
COc1cc(Cl)cc(O)c(=O)c1OC
CCN(CC)CC(O)c1ccc(Cl)c2c(C)ccnc12
O=C1c2cccc(OCc3ccc(F)cc3)c2CCN1Cc1ccccc1
Cc1ccc(N(Cc2cc3ccc(C)cc3nc2O)C(=O)c2ccco2)cc1
Cc1ccc(Cn2c(=O)n(C)c(=O)c3sccc32)cc1
COc1ccc(-c2noc(-c3cccc(I)c3)n2)cc1OC
Cc1ccc(C(=O)Nc2cccc(C(=O)N3CCOCC3)c2)cc1Cl
COC(=O)c1cc(C(=O)N2CCN(C)CC2)n(-c2ccccc2)n1
CC(=O)Nc1ccn(-c2ccccc2)n1
CC(=O)N1C(=O)C(=Cc2nnc3ccccc3c2Cl)c2ccccc21
CCOc1ncccc1C(=O)Nc1nnc(C)s1
COc1ccccc1NC(=O)CCSc1nnc(-c2ccco2)o1
CN(C(=O)c1ccc(F)cc1)c1ccccc1C(=O)NCc1ccccc1
CCOC(=O)c1ccc(NC(=O)CN(C)S(=O)(=O)c2ccc(OC)cc2)cc1
O=C(Nc1ccc(S(=O)(=O)NCC2CCCO2)cc1)c1ccc(F)cc1
COc1ccccc1OCCNC(=O)NCc1nc(C)no1
COc1cc(C=CC(=O)O)cc(S(=O)(=O)NNC(=O)c2cc(C)oc2C)c1OC
CCN(C(=O)c1cc(S(=O)(=O)N2CCCC2)ccc1C)C1CCS(=O)(=O)C1
CCCC1CCN(C(=O)c2coc(COc3ccc(OC)cc3)n2)C1
Cc1noc(C)c1CSc1ccc(Br)cc1
Cc1ccc(C)c(NC(=S)N2CCN(c3ccccn3)CC2)c1
COc1cccc(NC(=O)CCSc2ccc3ccccc3n2)c1
COc1cc(CN2CCCC(N3CCN(c4ccc(F)cc4)CC3)C2)ccc1F
COc1ccc(-c2nn(CC(=O)N(C)C)c(=O)c3ccccc23)cc1
COc1ccc(S(=O)(=O)n2nc(C)c(S(=O)(=O)N3CCC(C)CC3)c2C)cc1C
Cc1ccc(N2CCCC(N3CCN(CC(F)F)CC3)C2=O)cc1
O=C(O)c1cccnc1Sc1ccccc1Cl
O=C(Nc1cc(Cl)cc(Cl)c1)c1ccc(Cn2c(=O)[nH]c3ccsc3c2=O)cc1
CN(C)CCN1CCC2(CCCN(C(=O)C3CCC3)C2)CC1
CC(C)(C)C1CCC(=NNC(=O)c2cc3c(s2)CCCC3)CC1
CCN1C(=O)Nc2cccc3cccc1c23
COc1ccc(CNc2ncc(-c3ccsc3)c(-c3nccs3)n2)cc1OC
NC(=O)CCc1c(Cn2c(=O)n(C3CC3)c3ccncc32)nc2cc(Cl)ccn12
CCNC(=O)COC(=O)CCC(=O)c1cccs1
CC(=O)c1cccc(NC(=S)N2CCN(c3ccccn3)CC2)c1
COCc1ccccc1C1C(C(=O)C(C)C)C(=O)C(=O)N1c1ccc(-c2ccoc2)cc1
CN(C)CCCNc1cccc(Cl)c1C#N
COc1cc(CN(C)C(=O)NC2CC2)ccc1SC
CC(C)c1cnc2c(c1SCc1cccc(C(F)(F)F)c1)c(=O)n(C)c(=O)n2C
CC(c1nc(C2CC2)no1)N1CCN(CCN2CCCC2=O)CC1
COc1ccccc1-c1cccc(O)c1
CN(C)CC1CC1c1cccc2cc(C#N)ccc12
CC(C)(C)OC(=O)N1CC=C2C(C#N)=C(N)C(C#N)(C#N)C(c3cccnc3)C2C1
CCC(=O)n1nc(-c2cccnc2)nc1NCc1ccc(F)cc1
CS(=O)(=O)Nn1cnc2ccccc2c1=O
O=C(COc1cc2oc(=O)c3c(c2cc1Cl)CCC3)NCC1CCC(C(=O)O)CC1
O=C(C1COCC2CN(C3CCCCC3)CC21)N1CCOCC1
O=C(CSc1nccn1-c1cccc(Cl)c1)Nc1ccc2c(c1)OCO2
COc1ccc(CNC(=O)c2ccccc2)cc1OC
O=C(O)CCC(NS(=O)(=O)c1ccc2ccccc2c1)C(=O)NCCc1ccccc1
CCOc1ccc(NC(=O)Nc2c(C)n(C)n(-c3ccccc3)c2=O)cc1
COc1cc(C=NCCCCN=Cc2cc(OC)c(OC)c(OC)c2)cc(OC)c1OC
COc1cccc(N2CCN(CC(O)c3cc(C)ccc3C)CC2)c1
COC(=O)C1=C(C)NC(=O)NC1C=Cc1ccccc1
CC12CC34C=CC(O)C(C)(CCC(=O)Nc5c(O)ccc(C(=O)O)c5O)C3C(CC1C4)O2
Cc1cccc(NC(S)=Nc2ccc3c[nH]nc3c2)c1
Cc1ccc(CNC(=O)C2CCC(=O)N(CCCN3CCOCC3)C2)cc1
CCCCN(C(=O)c1cnccn1)c1c(N)n(CCC)c(=O)[nH]c1=O
Cc1ccc(CC(=O)NC2CCN(Cc3ccccc3)CC2)cc1
COc1ccc(OC)c(CCNC(=O)c2c(C)nn(-c3ccc(F)cc3)c2-n2cccc2)c1
Cc1nc(SCc2ccc(OCCC(C)C)cc2)n[nH]1
O=C(NC(C(=O)O)c1ccccc1)C1CCCCC1
Cc1cccc(-n2nnnc2SCC(=O)NCC2CCCO2)c1
CN(C)CC(C)(C)CN1CCC(c2ccnc(-c3cccc(O)c3)c2)C1
O=C(O)CCc1ccc(NC(=O)c2ccsc2)cc1
Cc1ccc(O)c(CNc2ccccn2)c1
OCc1cn(Cc2cn(-c3ccccc3)nc2-c2ccccc2)nn1
COc1ccc(C=CC(=O)c2cc3ccccc3oc2=O)cc1
COc1ccccc1C=CC=Nn1c(S)nnc1-c1cc(C)[nH]n1
Cc1ccc(S(=O)(=O)NN=Cc2ccc(OC3CSC3)cc2)cc1
Cc1ccc(CN2CCN(Cc3cc4ccccc4o3)CC2CCO)cc1
COc1cccc(NC(=O)c2ccc3nc(C)sc3c2)c1
N#CCCN(C(=O)COC(=O)CCc1c[nH]c2ccccc12)c1ccc(F)cc1
CCOc1ccc(Cc2cc(C3OC(OC(C)C)C(O)C(O)C3O)ccc2Cl)cc1
O=C(Nc1ccc(Cl)cc1C(=O)Nc1ccncc1)c1ccco1
COc1ccc(CNC(=O)Cn2nc(C(F)(F)F)c(Br)c2C)cc1
CCOC(=O)CCNC(=O)N1CCN(c2nc3ccccc3n2C)CC1
Cc1ccc(C)c(NC(=O)C2CCCN2S(=O)(=O)c2ccc3c(c2)CCCC(=O)N3)c1
CCOC(=O)c1ccccc1NC(=O)Cn1cnc2c(oc3ccccc32)c1=O
CCC(CC)C(=O)Nc1nnc(SCc2cc(=O)n3cccc(C)c3n2)s1
CN(C)c1ccc(NC(=S)NC(=O)C=Cc2ccco2)cc1
O=C(CSc1ccc2nnc(CCNC(=O)c3ccccc3)n2n1)Nc1ccccc1
CC1(C)C2CCC1(CS(=O)(=O)N1CCN(c3ccccc3F)CC1)C(=O)C2
Cc1onc(-c2ccccc2Cl)c1C(=O)NNC(=O)c1cccc(F)c1
Cc1ccc2nc(Cl)c(C3CC(c4ccccc4)=NN3C3=NC(=O)CS3)cc2c1
CC(Cc1cccs1)NC(=O)Nc1ccc(F)cc1
O=C1Nc2ccccc2C1=NNC(=O)c1cc2ccccc2cc1O
O=NN(CCCl)C(=O)NCCC(SCC(=O)O)n1cc(F)c(=O)[nH]c1=O
Cc1c(C(=O)OCC2CCCO2)[nH]c2c1C(=O)CC(c1ccc(N(C)C)cc1)C2
COCCN1CCN(CC2(O)CCCCC2)CC1
CN1C(=O)C(CCC(=O)O)NC1=S
COc1ccc(N2CCN(S(=O)(=O)c3cccc4nsnc34)CC2)cc1
O=C(O)COCC(=O)NCCc1ccccc1
CC(C)(NC(=O)NCc1cccc(Br)c1)C(=O)O
Cn1ncc2nc(N3CCOCC3)n3nc(-c4ccco4)nc3c21
CCN(CC)S(=O)(=O)c1ccc2oc(Nc3ccc(OC)cc3OC)nc2c1
O=C(NCC(=O)N1CCOCC1)c1ccc(Br)cc1
CC(C)CCN(C)Cc1nc2c(cnn2C)c(=O)[nH]1
O=S(=O)(c1ccccc1)c1cccs1
Cc1ncn(-c2ccc(Nc3cc(-c4nocc4-c4c(C)n[nH]c4C)ccn3)cc2)n1
COC(=O)c1cccc(S(=O)(=O)Nc2ncc(C)s2)c1
CCOc1ccccc1C(=O)NCC(c1ccc(N(C)C)cc1)N1CCc2ccccc21
CCCC(C(=O)NCCC(C)C)N(Cc1ccccc1)C(=O)c1snc(C(N)=O)c1N
COc1ccc(C(=O)C2=C(O)C(=O)N(c3ccccn3)C2c2cccc(Cl)c2)cc1
Nc1ccc(C(=O)c2ccc(N)cc2)cc1
COC(=O)c1ccc(CSc2nnc(-c3c[nH]c4ccccc34)n2C)o1
Cc1cc(C)c(C#N)c(SCCN2CCOCC2)n1
Cc1ccc(C)c(OCCCC(=O)NC2CCCCC2)c1
CNC(=O)C1CCN(S(=O)(=O)c2c(C)noc2C=Cc2ccccc2F)CC1
Cc1ccc(CC(=O)N2CCC(CCNc3ncccn3)CC2)cc1
Nc1c(Cl)cc(Cl)cc1C(=O)OCC(=O)N1CCCC1
O=C(NCCCn1ccnc1)Nc1ccc(Cl)cc1
CCCCC(N)C(=O)Nc1cc(C(=O)NC(C(=O)O)C(C)C)ccc1N
CCOC(=O)N1CCC(NC(=O)Cc2ccccc2)CC1
C=C(C)C1CC(=O)CC2=C(C1)C1C(=O)OC3CC(C)=C(C2=O)C31
NNC(=O)C(Cc1ccc(O)cc1)N1Cc2ccccc2C1=O
c1ccc(-c2nnc3sc(-c4ccc5ccccc5c4)nn23)nc1
O=C(Oc1ccc(Cl)c2ccccc12)N1CCCCC1
CSc1cc(-c2ccc(F)cc2)cs1
O=C(CSc1nnc(-c2ccco2)o1)c1ccccc1Cl
Cc1noc(C)c1NC(=O)NC1CCN(C(=O)OC(C)(C)C)CC1
O=C(CCn1c(=S)[nH]c2ccccc2c1=O)Nc1ccc(F)cc1
O=c1c2ccccc2nc(C=Cc2cccnc2)n1CC1CCCCC1
Cc1n[nH]c(C)c1CCC(=O)NN=Cc1ccc(O)cc1O
Cn1c(=O)c2c(nc(C3CCC3)n2C)n(C)c1=O
CCOC(=O)c1ccccc1NC(=O)c1c(C)oc2ncnc(N3CCOCC3)c12
CC(C(=O)NC1CCCc2ccccc21)N1CCN(c2ccc(F)cc2)CC1
CC(C)S(=O)(=O)c1csc(NC(=O)Nc2ccc(Cl)cc2)c1Cl
O=c1c(NCc2ccccn2)c(-c2ccc(N3CCOCC3)cc2)c1=O
CCOC(=O)c1c(-c2cccc(C)c2)csc1NC(=O)C1CC=CCC1C(=O)O
CC(=O)Nc1ccc(S(=O)(=O)Nc2ccc(Cc3ccncc3)cc2)cc1
O=C(NC(CC(=O)N1CCN(c2ccccc2)CC1)c1ccccc1)c1ccccc1Cl
Cc1ccc(CNC(=O)C(NS(=O)(=O)c2ccc3nc(C)sc3c2)C(C)C)cc1
O=C(OCC(=O)N(C1CCCCC1)C1CCCCC1)c1cnccn1
Oc1ccc2ccccc2c1C=NNC(=S)Nc1ccccc1
COCC(=O)N(c1ccccn1)C1CCN(CCc2ccccc2)CC1
COc1cccc(CC2(CO)CCN(Cc3cn(C)nc3C)CC2)c1
COc1cc(C(=O)OCC(=O)NC2CCCC2)cc(OC)c1OC
Cc1nc2ccccc2c(=O)n1CCCO
CC1(C)CCC(O)C2(C)CCC3c4ccc(O)cc4CCC3C12
O=C1NC2(CCc3ccccc31)CCN(Cc1cccnc1)C2
Cc1cccn2c(=O)c3cc(S(=O)(=O)c4ccccc4)c(=N)n(Cc4ccco4)c3nc12
NCCCCCNC(=O)c1[nH]cnc1C(=O)NCC(=O)OCc1ccccc1
Nc1nc2ccccc2n1CCOc1ccc(F)cc1
O=C(Cc1ccccc1)Nc1ncc(C2CCCCC2)s1
COc1cccc2c(C(=O)O)cc(-c3ccccc3)nc12
CNC(=O)C1Cc2ccccc2CN1CCCc1ccccc1
O=C(NCc1ccccc1CN1CCCC1)c1ccc(OCc2cscn2)cc1
CC(=O)N1Cc2ccccc2C(C)CC12CCCC2
COc1ccc(OC2C=CC(c3ccccc3)OC2COC(=O)N2CCCCC2)cc1
O=C1CCCc2cc(S(=O)(=O)N3CCC(C(=O)NCc4ccccc4)CC3)ccc2N1
Cc1ccc2cc(C=NNC(=O)CN3CCOCC3)c(Cl)nc2c1
COc1cccc(NC(=S)N(CCc2ccc(OC)c(OC)c2)Cc2ccccn2)c1
O=C(CSc1nnc(C2COc3ccccc3O2)o1)Nc1ccc(F)cc1Cl
Nc1ccccc1NS(=O)(=O)c1ccccc1
Oc1ccc2cc(COC3OCC(O)C(O)C3O)ccc2c1
Cc1ncc2c(n1)CCN(Cc1ncc(C(C)(C)C)o1)C2
CCC(C(=O)OC)n1cnc2c(nnn2-c2cccc(Cl)c2)c1=O
O=C(NCCSc1ccccn1)c1ccc(Cl)cc1Cl
c1ccc(N2CCN(c3ncnc4[nH]ncc34)CC2)cc1
O=C(Nc1cccc(Cl)c1)Nc1cccc2ccc(O)cc12
CC1(C)OC(=O)C(=CNc2cccc(C(=O)O)c2)C(=O)O1
COc1ccc(C=C2C(=O)OC(C)(C)OC2=O)cc1OC
CCCn1c(=N)c(C(=O)NC2CCCCC2)cc2c(=O)n3cccc(C)c3nc21
O=C(O)Cc1ccc(SSc2ccc(CC(=O)O)cc2)cc1
Cc1cc(S(=O)(=O)NC(C)c2nnc3ccccn23)ccc1Br
CCCC1=[N+](CC(=O)c2ccc(C)cc2)CCn2cccc21
Cc1ccc(C(=O)N2CCN(c3ncccn3)CC2)c(C)c1
CCC(Cn1nnc2ccccc2c1=O)NC(=O)Nc1cc(Cl)ccc1OC
CCOC(=O)c1c(NC(=O)CN2CCCc3ccccc32)sc(C)c1CC
CC(=O)Nc1ccc(C(=O)NC(C)(C)C)cc1
Fc1ccc(OCC2CN(Cc3ccc(Cl)cc3)CCO2)cc1
COc1ccc(N2C(=O)C(CN3CCCCC3)C2c2ccccc2)cc1
COc1ccc(OC)c2c1[nH]c(=N)c1c3ccccc3cn21
CC(=O)c1c(N2CCOCC2)nc(=S)n(Cc2ccccc2)c1C
COc1ccccc1-n1c(SCC(=O)Nc2nnc(C)s2)nc2c(c1=O)SCC2
O=C(NCCCN1CCc2ccccc2C1)Nc1ccc(Br)cc1
C=CCOc1ccc(C=NNC(=O)C(C)Sc2ccccn2)cc1OCC
O=C(Nc1nnc(-c2ccco2)o1)c1ccc(Cl)s1
CCn1ccc2c(OCC(=O)Nc3ccc(C(C)=O)cc3)cccc2c1=O
O=C(C1CCCN(S(=O)(=O)c2cc(Cl)ccc2Cl)C1)N1CCCCCC1
O=S(=O)(NC1CCCCC1Sc1ncccn1)c1ccccc1
Cc1ccccc1Nc1nc(N)nc(COC(=O)c2c(C)noc2C)n1
CCc1ccc(C(=O)O)cc1S(=O)(=O)N(C)c1cccc(C#N)c1
COC(=O)C1CC2(O)C(O)C(O)C(O)CC2N1Cc1ccc(C)s1
Fc1ccc(Nc2nc(-c3cccnc3)cs2)cc1
CCOC(=O)c1[nH]c(C)c(C(=O)N2CCN(c3ccccc3F)CC2)c1C
CCS(=O)(=O)N1CCC(NC(=O)c2ccccc2O)CC1
CC(C)(C)C(=O)CCN1C(=O)C2(OCCO2)c2ccccc21
O=C1c2ccccc2NC(=O)C2C1C(c1ccccc1)CC2(O)c1ccccc1
COCCNC(=O)C(c1cccs1)N(C(=O)Cn1nnc2ccccc21)c1ccccc1
O=C(C(CNCc1cccnc1)c1ccccc1)N1CCOCC1
CCOc1cccc2c1OCC(C(=O)NS(=O)(=O)c1ccc(Cl)cc1)=C2
CCOC(=O)C1CCN(CN2C(=O)C(=O)c3ccccc32)CC1
CCOC(=O)NC(Nc1cc(Cl)ccc1OC)(C(F)(F)F)C(F)(F)F
O=C(Nc1ccc(Cl)cc1F)C1CC(=O)N(Cc2ccco2)C1
c1ccc(-c2cc3c(N4CCN(c5nccs5)CC4)ncnc3s2)cc1
O=S(=O)(NCCN1CCOCC1)c1cc(Cl)c(Cl)cc1Cl
COc1cccc(C=NNc2nc(-c3cccnc3)nc3ccccc23)c1
Cc1cccc(-n2c3nc(=O)[nH]c(=O)c-3cc3ccc(Cl)cc32)c1C
Clc1cccc(CSc2ncnn2Cc2cccc(Cl)c2)c1
Cc1noc(C)c1-n1nc2ccc3nonc3c2n1
COc1ccc(CNC(=O)C2CCN(C(=O)c3sccc3-n3cccc3)CC2)cc1
NC(=O)C1CC(=O)N(c2ccc(OCc3ccc(Cl)cc3Cl)cc2)C1
C=CCn1c(S)nnc1-c1cc(OC)c(OC)c(OC)c1
CN(C(=O)c1cnn(C)c1)C12CC3CC(CC(C3)C1)C2
CCc1ccc(NC(=O)C2CCCN(S(=O)(=O)c3cccnc3)C2)cc1
Cc1ccc2[nH]cc(CCNC(=O)CN3C(=O)c4ccccc4C3=O)c2c1
Cc1cc(C(=O)NN=Cc2c(O)ccc3ccccc23)[nH]n1
CCC1CN2CCC1CC2CNC(=O)Nc1cccc(C#N)c1
O=C(CSc1nc2cccnc2[nH]1)Nc1cc(F)ccc1F
CC1c2cccc(O)c2CCC1N(C)C
CC1CN(C(S)=Nc2ccccc2F)CC(C)O1
O=C(c1ccc(CNS(=O)(=O)c2ccccc2)cc1)N1CCN(c2ccccn2)CC1
N#CC(c1ccccn1)(c1ncc(C(F)(F)F)cc1Cl)N1CCOCC1
O=C(NC(C(=O)OCCCS)c1cccc2ccccc12)C1COc2ccccc2O1
C=CCOc1ccccc1CN1CCN(c2ccccn2)CC1
CC(C)N1CCC(N2CCN(Cc3ccc(C#CC(C)(C)O)s3)CC2CCO)CC1
Cc1cccc(C(=O)NCc2nnc(SCC(=O)NC3CCCC3)n2C)c1
CCN(CC)CCSc1nc2ccccc2c(=O)n1-c1ccc(Cl)cc1
CNC(=S)N(Cc1cccs1)Cc1cc2cc(OC)c(OC)cc2nc1O
O=C(CN1CCC(c2cccc(F)c2)C1)NCc1ccco1
O=c1ccn(CCCBr)c(=O)[nH]1
Cn1c(C(C#N)C2=C(Cl)C(=O)N(c3ccccc3)C2=O)nc2ccccc21
CC(=O)Nc1ccc(C(=O)NN=Cc2ccccc2OC(=O)c2ccc(Cl)cc2)cc1
COc1cccc(N2C(=O)CN(Cc3ccccc3)C2=S)c1
COCCCNC(=O)N1CCC(CNC(=O)c2cnn(C)c2)CC1
Cc1ccc2nc(O)c(CN(CCCN3CCOCC3)C(=O)NC3CCCCC3)cc2c1
CCCC(=O)C1=C(N)CC(CC(C)SCC)CC1=O
CC(C)CC(COc1ccccc1)N1CCN(C)CCC1=O
CC(C)(C)c1ccc(OCC(=O)NN=Cc2ccc(N3CCOCC3)cc2)cc1
O=C(NNC(=O)c1cccs1)c1cccnc1
CN1c2ccccc2C(C)(C)C12C=Nc1c(cc(N3CCOCC3)c3ccccc13)O2
Clc1ccccc1CSc1nnc(C2CCCN2)o1
COCCNc1nc2c(-c3cccc(C(F)(F)F)c3)nnn2c2ccccc12
O=C(NNC(=O)c1ccccc1Cl)c1ccc2c(=O)n3c(nc2c1)CCC3
Oc1cc(O)c2sc(Nc3ccc(Cl)c(F)c3)nc2n1
CCOc1ccc(NS(=O)(=O)c2ccc(NC(=S)NC(=O)C(C)C)cc2)cc1
CC=Cn1cc(C=CC(=O)CC(=O)C(=O)OCC)c2ccccc21
O=C(COC(=O)C=Cc1cccc(F)c1)NC(=O)NCc1ccccc1
O=C(NCCCN1CCOCC1)C(=Cc1cccnc1)NC(=O)c1ccccc1
COc1ccc2[nH]cc(CCNC(=O)c3ccc(Oc4ccccc4)cc3)c2c1
CCOC(=O)N1CCC2(CC1)C(C#N)=C(N)Oc1c2sc2nc(C)cc(C)c12
CCc1ccc2nc(NC(=O)c3cc(C)on3)sc2c1
NC(=O)c1ccc(NC(=O)CCc2nc(O)c3c4c(sc3n2)CCCC4)cc1
CCNc1nc(NC(C)C)nc(N(C#N)Cc2ccccc2)n1
Cc1c(C2CCCN(C(=O)c3ccncc3)C2)n2c(nc1=O)CCC2
O=C1CCN(Cc2ccccc2)C=C1c1ccc2ccccc2c1
O=C(c1ccc(F)cc1F)N1CCN(c2ncccn2)CC1
CCCCCCCCCCN1CCNCC1
COc1ccc2oc(=O)c(C(=O)N3CCN(c4ccccc4C)CC3)cc2c1
CC(C)S(=O)(=O)NCC1CC(c2cccc(F)c2)=NO1
CC(Cl)C(=O)NC(=O)NC12CC3CC(CC(C3)C1)C2
CSc1nnc(-c2ccncc2)n1CCCN1CCCC1=O
Cc1nc2ccccn2c1CC(F)(C(=O)O)P(=O)(O)O
Cc1nn2c(-c3nc4ccccc4[nH]3)c(-c3ccc(F)cc3)nc2s1
CCSCc1nnc(SCC(=O)Nc2nc3ccccc3s2)n1C
Nc1sc2c(c1C(=O)c1ccc(Br)cc1)CCCC2
CCOCCc1nn2c(=O)cc(CSCC(=O)Nc3ccccc3)nc2s1
COc1cc(CO)ccc1OCc1ccc(Cl)nc1
CC(C)(C)c1cccc(OCCCOc2ccc3c(c2)OCC3CC(=O)O)c1
O=C1N=C(N2CCCCC2)SC1=C1CCCCC1
O=C(c1ccccc1)c1ccc2ccccc2n1
Cn1nc(C(=O)OCCN2C(=O)c3ccccc3C2=O)c2ccccc2c1=O
COCCCNC(=O)c1ccc(Cn2c(=O)[nH]c3ccccc3c2=O)cc1
CN(C)C1CCN(C(=O)c2cc3c(n2C)-c2ccccc2C(=O)NC3)CC1
CC1(C)C(=O)N(c2ccccc2Cl)C(=O)c2ccccc21
CC(c1ccncc1)N(CCN(C)C)C(=O)Nc1ccc(Cl)cc1
O=C1c2ccccc2C(=O)N1CCC(=O)N1CCc2ccccc21
O=C(CN1C(=O)C2C3CCC(C3)C2C1=O)OCC(=O)c1ccccc1
CC(O)c1cccc(NC(=O)CCCc2ccccc2)c1
CCOc1ccc(NC(=O)CCn2nc(C)c(S(=O)(=O)N3CCCCC3)c2C)cc1
CN1C(=O)C(CN2CCCCC2)CC1C#Cc1ccc2c(c1)CCO2
O=C(O)CCS(=O)(=O)Cc1cccc(Cl)c1
Cc1cccc(NC(=O)CSc2nnc(-c3ccco3)c(-c3ccco3)n2)c1
O=S(=O)(NCCSc1ccccc1)c1ccc(F)cc1
CCCn1c(N)c(-c2nc(-c3ccco3)c(C(=O)c3ccccc3)s2)c(=O)n(C)c1=O
COc1ccc(C=NNC2=NS(=O)(=O)c3ccccc32)cc1
CCOc1ccc(OCC)c(S(=O)(=O)NCc2ccccn2)c1
CC(C)(C)C(N)C(=O)N1CCCC1C(=O)NCc1cccc(Cl)c1
CCOC(=O)Cn1c2c(c(-c3ccccc3OC)cc1=O)CCCC2
CCC(O)(Cn1cncn1)C(=O)c1ccc(Cl)cc1Cl
C=CCN(Cc1nc(-c2ccc(OC)cc2)no1)C(=O)c1ccc2c(c1)OCO2
Nc1cccc(NC(=O)c2cccc(C(F)(F)F)c2)c1
COc1ccccc1N(CN1C(=O)c2ccc(Br)cc2C1=O)C(C)=O
O=C(c1ccc(NS(=O)(=O)c2ccc(F)cc2)cc1)N1CCCCCC1
CCN1CCN(S(=O)(=O)c2cc(C)c(OC)cc2C)CC1
CCc1nc2ccccc2c(C(=O)OCCN2C(=O)c3ccccc3C2=O)c1C
CNC(=O)c1cncc(-c2ccc3c(c2)CCc2nnc(C)n2-3)c1
CCCCc1cc(=O)oc2cc(C)cc(OCC(=O)NCc3ccccn3)c12
COc1ccc(-c2nnc(-c3cc(OC)c(OC)c(OC)c3)o2)cc1O
Cc1nc(C)n(CC2CCCN2Cc2cn3ccccc3n2)n1
O=C(CNS(=O)(=O)c1cccc2nsnc12)NCCc1ccccc1
Cc1ccc(CN2CCCN(Cc3ccccc3C)S2(=O)=O)cc1
CNC(=O)c1cn(C)c2c1C(C)(C)Cc1cnc(Nc3cccc(N4CCOCC4)c3)nc1-2
COc1ccc(NC(=O)c2ccc(CNc3c(N4CCCC4)c(=O)c3=O)cc2)cc1Cl
COC(=O)C1CCN(C(=O)COC(=O)COc2ccc(C#N)cc2)CC1
CCN(CC(=O)NCc1ccc(F)cc1)C(=O)c1oc2ccccc2c1C
COc1ccc(NC(=O)c2ccc(S(=O)(=O)N3CCCCC3)cc2)cc1OC
Cc1ccc(C2CCN(Cc3cc(C(=O)O)c(=O)n4ccccc34)CC2)cc1
Cc1nc2cc(Cl)c(Cl)cc2n1CCCO
CC1(C)Cc2c(C#N)c(S)nc(N3CCCCC3)c2CS1
CCOC(=O)c1cn[nH]c1NC(=S)NCc1ccccc1
c1csc(-c2noc(COc3ccc4c(c3)CCCC4)n2)c1
Cc1n[nH]c(C)c1CNCC(O)c1ccc(F)c(F)c1
Fc1ccc2ncnc(Nc3ccc(Cl)cc3F)c2c1
Cc1cc2n(n1)CC(CNCc1ccnc(-n3ccnc3C)c1)CN2
CN(C)CCNc1cc(-c2ccccc2)nc2ccccc12
COc1ccc2[nH]c(I)c(CCNC(C)=O)c2c1
COc1ccc(OCc2cc(OC)c(OC)c(OC)c2)cc1CO
Nc1nnc(SCc2ccc(Br)cc2)n1-c1ccccc1
CCCOC(=O)CC1C(=O)NCCN1Cc1ccc(F)cc1
CN1CCN(C(c2cccs2)c2nnnn2Cc2ccc(F)cc2)CC1
O=C(CCS(=O)(=O)c1ccc(Br)s1)NC1CCCC1
COc1ccc(OC)c(-c2cc(-c3ccccc3O)nc(O)c2C#N)c1
Cn1cnnc1C1CCCN(Cc2nc(Cc3ccccc3)no2)C1
O=C(Nc1cccnc1)c1cc(-c2ccc3c(c2)OCO3)on1
CCC(=O)OC1(C)C(=O)C=C2C=C(c3ccc(C#N)cc3)OC=C2C1=O
O=C1C=C(Nc2ccc(Cl)cc2)CC(c2ccccc2)C1
COc1cc(NC(=O)c2cc3c(s2)-c2ccccc2OC3)cc(OC)c1OC
Cc1nnc2sc(-c3ccc(N(C)C)cc3)nn2c1=O
O=C1CC(=O)C(n2cncn2)C(c2c(F)cccc2Cl)C1
NC(=O)c1sc2nc3c(c(-c4ccccc4)c2c1N)CCC3
COc1ccc(CNC(C)(C)C)cc1Cl
CN(CC(=O)Nc1ccccc1Cl)C(=O)CSc1nnc(N)s1
COC(=O)c1c(-c2cccs2)csc1NC(=O)C1CC=CCC1C(=O)O
C=CCSc1nc(C)c(CCC(C)C)c(O)n1
CCn1c(=O)c2c(C(=O)OC)c(C(=O)O)cn2c2ccccc21
O=C(O)CCC(=O)NNC(=O)c1ccc(Br)cc1
O=C(CSc1nnc(-c2ccc(Cl)cc2)n1-c1ccccc1)c1ccc(O)c(O)c1
CC(=O)C1(C)CCC2C(CCC3=CC(=O)CCC32C)C1CC#N
CCOc1ncccc1C(=O)OCC(=O)c1cccs1
COc1ccc2c(c1OC)C1C3Cc4ccccc4CN3CC(C2)N1C
COc1ccc(-c2nnc(CN3CCNC(=O)C3)o2)cc1
CC(C)=CCNc1ncnc2c1ncn2C1OC(CO)C(O)C1O
Cc1ccc(C(=NO)N(C)Cc2ccco2)c(Oc2cccc3c2CCCC3)n1
COc1ccc(CN2CCC(C(=O)NCCc3ccc(OC)c(OC)c3)CC2)c(OC)c1
Cc1ccc(-n2nc(C(=O)N3CCN(c4ccccc4)CC3)c(=O)n(C)c2=O)cc1
O=C(OCCc1ccccc1)c1nc2c(OC3CCNCC3)cccc2o1
CC(=O)c1ccc(N(C(=O)c2csnn2)C(C(=O)NC(C)(C)C)c2cccs2)cc1
COc1ccc(NC(=O)c2cc3c(=O)n4ccccc4nc3n2C)cc1OC
C=CCOn1c(=O)c(=O)n(OCc2ccccc2)c2ccccc21
CCOCCn1c(=O)c2c(nc3n2CC(C)CN3CCc2ccccc2)n(C)c1=O
CC(=O)Oc1ccccc1C(=O)N1CCN(S(=O)(=O)c2ccc3ccccc3c2)CC1
Cc1nn(-c2ccc(OC(C)C)cc2F)c(=O)n1C(F)F
CN(CC(=O)Nc1cc(Cl)cc(Cl)c1)Cc1cccs1
COc1ccc(-c2ccc(SCC(=O)N3CCOCC3)nn2)cc1OC
Cc1c(Cl)cccc1N=C(S)NC1CC1
CN(C)c1cc2c(nn1)CCN(C(=O)c1cc3c(s1)CCC3)C2
COC(=O)C1C(=O)C2=C(CC1C)NC(=O)CC2c1ccccc1
CCOC(=O)Cn1c(CN2CCOCC2)nc2c1c(=O)[nH]c(=O)n2C
c1ccc(CSc2nnc(-c3ccccc3)o2)cc1
CCOC(=O)C1CCN(C(=O)CCc2nnc3ccc(N4CCC(C)CC4)nn23)CC1
CCOc1ncccc1C(=O)NCC1(N2CCOCC2)CCCCC1
Ic1ccccn1
O=C(COc1ccc(Cl)cc1)c1c[nH]c2ccccc12
CCN(CC)c1ccc(C2C(C(=O)OC(C)C)C(=O)CC(C)(O)C2C(=O)OC(C)C)cc1
OC(CCl)CNc1ccccc1Cl
O=C1C=C(N2CCCC2)C(=O)c2ccccc21
O=C(Cc1c(C(=O)O)[nH]c2ccc(Cl)cc12)Nc1ccc2c(c1)OCCO2
CCOC(=O)c1c(C)[nH]c(C)c1S(=O)(=O)NCC(=O)Nc1cccc(SC)c1
Cc1nc(CCN)cc(N2CCC(O)(c3ccc(Cl)cc3)CC2)n1
CCOC(=O)c1c(C)c(C(=O)NCc2ccco2)c(C)n1C
COc1cccc(CC(=O)OCC(=O)NNC(=O)c2ccc(Br)cc2)c1
COCc1cc(C)nc(O)c1C(=O)NC12CC3CC(CC(C3)C1)C2
Cc1ccc(-c2nnc(SCc3nc(N)nc(Nc4ccccc4C)n3)n2N)cc1
c1cnc(NCc2ccncc2)c(-c2nnc(-c3ccc4c(c3)OCO4)[nH]2)c1
Cc1ccc(C(C)C)c(OCC(=O)NN=Cc2cccnc2)c1
C=COCCn1c(C)c(C(=O)OCC)c2cc(O)ccc21
CCN(CC)C(=N)C(C#N)=NNc1ccccc1
CCOc1ccc(NC(=O)Cn2cnc3c(oc4ccccc43)c2=O)cc1
Cc1nc2ncnn2c2c1CCN2c1ccccc1
O=C(Nc1nnc(C2=COCCO2)o1)c1ccc(F)cc1
O=C(CSc1nnc(-c2cccnc2)n1-c1ccccc1)Nc1ccccn1
O=C(CSc1nccc(-c2ccc3c(c2)OCO3)n1)N1CCOCC1
COc1cccc(C2N=C(Nc3nc4ccccc4o3)NC3=C2C(=O)CC(C)(C)C3)c1
COc1ccc(NC(=O)c2cc3c(=O)n(C)c4ccccc4c3s2)cc1Cl
Cc1ccc(CNCc2cccn2-c2nnc(N3CCCC3)s2)cc1
Cc1sc2c(c1C)c(=O)nc1n2Cc2ccccc2-1
C#CC[N+](C)(C)CC#Cc1ccc(C)cc1
Cc1ccc(OCCSc2nnc(-c3cccs3)n2C)cc1
COc1cc(CC(=O)Nc2cc(-n3nc(C)cc3C)nc(-c3ccccn3)n2)cc(OC)c1
CC(=O)Nc1ccc(NC(=O)C2Cc3c(-c4cccc(NC(C)=O)c4)ccnc3O2)cc1
CCN(CC)CC(=O)N1CCN(c2nc(C)cc(OC)n2)CC1
CC(=O)c1ccc(CCCCc2ccc(C(C)=O)cc2)cc1
O=C(CSc1nc(O)cc(O)n1)N1c2ccccc2Sc2ccccc21
Cc1cccc(NC(=O)NCCN2C(=O)C3C4C=CC(C4)C3C2=O)c1
CCOC(=O)c1cc2c(ccn2C)n1CC(=O)N(Cc1ccccc1)c1ccccc1
CCCCc1nnc(NC(=O)c2nc3nccc(C)n3n2)s1
COc1ccc(C(=O)NCC(=O)NC2=NCCS2)cc1
Cc1cc(=O)oc2cc3c(cc12)CCC(=O)O3
CC1(C)C=Cc2c(c(O)cc3c(=O)cc(-c4ccccc4)oc23)O1
O=C(CBr)Nc1cccc(C(=O)NC(=O)Nc2ccccc2)c1
Clc1nc2ccc(Br)cc2cc1Cn1nnc(Cc2ccccc2)n1
O=C(Cn1nc(-c2ccccc2)ccc1=O)NCc1ccc2c(c1)OCO2
CCCCN(Cc1ccccc1)S(=O)(=O)c1ccc2c(c1)CC(C)N2C(=O)CC
COc1cc2c(cc1OC)C(C(C)C)N(C(=O)CCC(N)C(=O)N1CCCC1C#N)CC2
COc1ccc(C2CC(c3cccs3)n3nc(N)nc3N2)cc1
Cc1c(C(=O)N2CCCCC2)sc(NC(=O)c2ccco2)c1C#N
COCCC(=O)N1CCC(c2noc3nc(C)cc(C(F)(F)F)c23)CC1
CC(NS(=O)(=O)c1ccc2c(c1)c(=O)n(C)c(=O)n2C)C(=O)NC1CCCCC1
CCN1CCC(NC(=O)CN2CCCC(NS(C)(=O)=O)C2)CC1
O=C(NC1CCC(N2CCCC2)C1O)c1cc2ccccc2[nH]1
COc1ccc2nc(N3CCOCC3)c(C3C(C#N)=C(N)OC4=C3C(=O)CCC4)cc2c1
CCC(=O)NC(=S)Nc1ccc(S(=O)(=O)NC2CCCCC2)cc1
Cc1onc(-c2c(Cl)cccc2Cl)c1C(=O)N1CCOCC1
COc1ccc2occ(C(=O)Nc3ccc(O)cc3)c(=O)c2c1
C=CCOc1ccc2ccccc2c1C=NO
COc1cc(O)c2c(c1)C(=O)C13OC1(C2=O)C(O)C(O)C(C)(O)C3O
COc1cc(CNC(C)C23CC4CC(CC(C4)C2)C3)cc(OC)c1OC
CCOC(=O)c1[nH]c2c(c1C)C(=O)CC(c1ccccc1Cl)C2
COc1cccc(C(=O)Nc2cccnc2)c1OC
Cn1nc(NC(=O)CC(C)(C)CC(=O)O)c2ccccc21
OCC1OC(n2cnc3c(-c4ccc(F)cc4)ncnc32)C(O)C1O
c1ccc(-c2cn3c4ccccc4n(CCN4CCCCC4)c3n2)cc1
O=c1oc2cc(O)ccc2cc1-c1nc2ccccc2o1
COc1ccc(C)cc1NC(=O)CSc1nnc(-c2ccc(OC)c(OC)c2)n1N
CCC(=O)N1CCc2cc(S(=O)(=O)CCC(=O)Nc3ccc(OC)cc3)ccc21
CC(C)N1C(=S)SC(C)(C)C1NO
Cc1ccc(NC(=O)c2ccc(C)cc2)cc1
Cc1cccc(NC(=O)c2cc(Cl)ccn2)n1
O=C(Nc1cccc(C(F)(F)F)c1)c1cc2ccc3cccnc3c2[nH]1
OCCNc1nnc(Cc2ccc(Cl)cc2)c(O)n1
CN(C)S(=O)(=O)c1cccc(NC(=O)CN2C(=O)NC(CCc3ccccc3)C2=O)c1
OCCNC1CCCc2c1[nH]c1ccc(-c3ccccc3)cc21
CC(=O)Nc1ccc2c(c1)c(=O)n1nc(C(=O)O)cc1n2C
COc1ccc2[nH]c(S(=O)(=O)Cc3ncc(C)c(OC)c3C)nc2c1
Oc1nc(NN=Cc2ccc3c(c2)OCO3)nc(N2CCOCC2)n1
COC12CCC(=O)N1C=Cc1c2[nH]c2ccccc12
CCc1ccccc1OCCN(C)C(=O)CCN1CCCO1
O=C(OCc1ccc(F)cc1)c1ccc2ccccc2n1
CCC(Oc1ccccc1)C(=O)NC1CCSC1=O
O=C(O)c1ccc(CS(=O)(=O)c2ccccc2)o1
COc1ccc(-c2cc(C(=O)OCC(=O)N(C)C)c3ccccc3n2)cc1
CC(=O)OC1(C(C)=O)CCC2C3CC(C)C4=CC(=O)CCC4(C)C3CCC21C
O=C(CC1C(=O)NCCN1Cc1cccc(Oc2ccccc2)c1)NCCc1ccccn1
Cc1cc(NC(=O)NCCc2ccc(S(N)(=O)=O)cc2)n(C)n1
CN(C)c1ccc(CCNC(=O)NCc2ccc(N(C)C)nc2)cc1
COc1ccc(NC(=O)CSc2nnc(-c3ccccn3)n2-c2ccccc2)cc1OC
COC(=O)c1ccc(CSc2ncnc3c2oc2ccccc23)o1
Cn1nc(C2CC2)c(Cl)c1C(=O)NCc1ccc(C(C)(C)C)cc1
CC(N)Cc1cn(Cc2ccccc2)c2ccccc12
COCCCN(C(=O)Nc1ccccc1)C(C)c1ccncc1
CCN(C)CC1CN(S(=O)(=O)c2cccc(C#N)c2)CC1CO
CCOc1ccc(C(=O)N2CCCC(n3ccnc3C)C2)cc1OC
COc1ccc(SCCC(=O)NNS(=O)(=O)c2cn(C)cn2)cc1
COc1ccc(C(=O)NC(=S)Nc2ccc(N3CCCC3)cc2)cc1
O=C(Nc1cccnc1)N1CCN(c2ccccc2)CC1
O=C(O)CCN1C(=O)C(=Cc2ccc(F)cc2)SC1=S
CC(=NNC(=S)Nc1cccc(Cl)c1)c1ccccn1
O=C(CN1CCOCC1)NN1CC(=O)N(c2ccc(Cl)cc2)CC1=O
COc1cccc(C(CCNC(C)=O)c2ccc3ccccc3c2)c1
CCCc1nnc(NC(=O)Cn2c(=O)oc3cc(Br)ccc32)s1
CC(=O)c1c(C)[nH]c(C(=O)CSc2nnc(N)s2)c1C
COc1cc(C#N)cc(-c2nnc(N3CCC(N4CCCCC4)CC3)s2)c1
NC(=O)CN1C(=O)NC(c2ccccc2)(c2ccccc2)C1=O
COc1cccc2c1nc(N)n1nc(CN3CCN(c4ccccn4)CC3C)nc21
Cc1ccc2nc(-c3ccccc3)cc(=O)n2c1
Cc1ccc(-c2nnc(S)nc2-c2ccc(C)cc2)cc1
Cn1c(SCc2cc(O)nc3ccccc23)nnc1-c1ccco1
CCOc1ccc(NC(=O)c2cccc3c(=O)c4c([nH]c23)CCCC4)cc1
O=C(NN=Cc1ccc(Br)s1)Nc1ccccc1
O=C(Cc1ccsc1)N1CCCC(c2cc(C(F)F)n3ncnc3n2)C1
O=S(=O)(NCCc1c[nH]cn1)c1ccc(F)cc1
Cn1c(COc2ccc(Cl)cc2Cl)nnc1SCC(=O)NCC1CCCO1
Cc1cccc(-c2noc(-c3ccccc3C(=O)NCC3CCCO3)n2)c1
CC(=O)Nc1nc(C)c(S(N)(=O)=O)s1
CNCCOCC(O)CSc1ccccc1
Cc1ccccc1CSc1nnc(-c2cnccn2)n1C
Oc1cc(-c2ccccc2)nc(N2CCCCC2)n1
COc1ccc(OC)c(S(=O)(=O)NN=C(S)Nc2ccc3c(c2)OCO3)c1
O=C(c1ccccc1-c1ncc[nH]1)N1CCc2c([nH]c3ccccc23)C1c1ccccn1
Cc1noc(C)c1COC(=O)c1ccccc1Sc1ccccc1C#N
CCOC(=O)c1ccc(NC(=O)CCC(CC)C(=O)O)cc1
O=C(Oc1cccc(-n2cnnn2)c1)C1CCCCC1
O=C(CSc1nnc(-c2cccnc2)o1)c1ccc(Cl)cc1
CC(C)(C)n1ncc2c(=O)n(CC(=O)c3ccccc3)cnc21
CC(C)CC(=O)N1CCCC1C(=O)NCc1ccc(C(=N)N)cc1
Cc1cc(C)c2c(C)c(C(=O)NCc3ccncc3)oc2c1
O=C(O)c1nn(Cc2ccccc2)c2ccccc12
CN(CC(=O)Nc1ccc(F)cc1)C(=O)CN1C(=O)NC2(CCCc3ccccc32)C1=O
CC1=NCCN1S(=O)(=O)c1c(C(C)C)cc(C(C)C)cc1C(C)C
Cc1ccc(O)c(-c2cc(-c3ccccc3)[nH]n2)c1
O=c1cc(N2CCNCC2)cnn1CCCn1cccn1
COc1cccc(NCc2cc(=O)oc3cc(C)c(C(C)C)cc23)c1
COc1ccccc1-n1cnnc1SCc1csc(-c2ccccc2)n1
CCCc1ccc2oc(C(=O)N(C)Cc3cnccn3)c(C)c2c1
CCC1CCCCN1S(=O)(=O)c1ccc(NC(=O)C2CC(=O)N(C(C)(C)C)C2)cc1
O=C(CN1C(=O)c2ccccc2S1(=O)=O)c1cccc(Br)c1
CC1(C)Cc2c(sc3c2C(=O)NC(c2cccnc2)N3)CO1
CCCCNC(=S)Nn1c(-c2ccccc2)nc2ccccc2c1=O
Cc1ccc(-c2ccc(CCC(=O)O)n2-c2cccc(C(=O)O)c2)cc1
CN1CCN(C(CNC(=O)C(=O)Nc2ccc(F)cc2F)c2ccc3c(c2)OCO3)CC1
COCCNc1nnc(SCC(=O)NNC(=O)c2ccccc2)s1
Cc1ccc(-n2c(-c3ccccc3)cnc2S)cc1
CC(C)(NCC(=O)NCC(F)(F)F)c1ccc2c(c1)OCCO2
O=C1Nc2cc(C(=O)NCCN3CCCCCC3)ccc2SC1=Cc1ccccc1F
CC(O)(COc1ccccc1)c1ccc2c(c1)CN(Cc1cccc3cccnc13)CCO2
Cc1nnc2c3nnc(C)n3c3ccccc3n12
O=C(O)C1CCCN1C(=O)Nc1ccccc1
Cc1noc(C)c1CSc1ncnc2sc3c(c12)CCC(C)C3
Cc1cccnc1NC(=O)CSc1nnc(COc2ccc(C(C)C)cc2)n1C
O=C(O)Cn1c(=O)c(Oc2ccc(O)cc2)nc2ccc(Cl)cc21
CC1CCC2(OC1)OC1CC3C4CC=C5CC(O)C(O)CC5(C)C4CCC3(C)C1C2C
CCN(CC)CCN1C(=O)c2ccccc2NC1c1cccc(F)c1
Cc1ccnc(NC(=O)C2CCCN(S(=O)(=O)c3c[nH]cn3)C2)c1
COc1ccc2nc(C)cc(NN=Cc3ccc(F)cc3)c2c1
O=C(CN1CC(c2ccccc2)CC1=O)NN=Cc1cc(Br)ccc1O
Cc1ccc2nc(Cl)c3cc(C(=O)NCCCN4CCCC4)sc3c2c1
CC(=O)c1ccc(C2CC34CNS(=O)(=O)C3CC2O4)cc1
COc1ccc(-c2c(-c3cc(OC)c4c(c3OC)OCO4)noc2N)cc1
CCCc1nnsc1C(=O)NCC1CCN(S(C)(=O)=O)CC1
O=C(NNc1nc2ccccc2nc1Cl)Nc1ccc(Cl)cc1
CCOc1ccc(-c2nc(CN3CCC4(CC3)OCCO4)co2)cc1
CNC(=O)CCn1nc(-c2ccc(Cl)cc2)c2ccccc2c1=O
CNC(=O)C(Cc1ccccc1)NC(=O)C(N)CC(C)C
CCC(=O)NCc1nc2ccccc2n1Cc1ccccc1
COCCN=C(S)N1CCC(c2nc(-c3ccc(N(C)C)cc3)no2)CC1
COc1ccc(NC(=O)C2CCCO2)cc1Cl
CCCCCCCCCCCC1=C(C(C)=O)C(=O)C=C(OC(C)=O)C1=O
COc1ccc(C2C(C(=O)N3CCCC3)c3cc(OC)c(OC)cc3C(=O)N2C)cc1
O=c1c(Cc2ccccc2)c(O)ccn1CCc1ccccc1
O=C(NNC(=O)c1ccccc1-n1cccc1)c1ccc(Cl)c(Cl)c1
O=c1[nH]c2cc(C(F)(F)F)ccc2n1-c1cc(Cl)ccc1O
CNC(=O)CC1C(=O)N(Cc2ccccc2)C(=S)N1NC(=O)c1cccc(F)c1
CC(C)(C)OC(=O)NCCc1nnc(S(=O)(=O)Cc2ccc(Cl)cc2Cl)o1
Oc1nc2nonc2nc1-c1ccc2c(c1)OCO2
O=C(NCCCNC(=O)c1ccccc1)c1ccccc1
Cc1ccc(F)cc1-c1nc(NCC2CC2)nc2ccsc12
O=C(NN1CC=CCC1)c1cccs1
O=C(COc1ccccc1)NCCSc1ccccc1
Cc1cccc(NC(=O)CSc2nnc3ccc(-c4cccnc4)nn23)c1
CCc1ccc(N2C(N)=NC(N)=NC2(C)C)cc1
O=C(Nc1ccccc1)Nc1cnns1
COc1c2ccoc2c(OCC(O)C(C)(C)OC)c2oc(=O)ccc12
Cc1cccc(Nc2nc(N)nc(CSC(=S)N3CCOCC3)n2)c1
CCCCn1nnnc1NCc1cc(Cl)c(OC)c(OC)c1
Cc1ccc(S(=O)(=O)NCC(=O)OCC(=O)Nc2ccccc2OC(F)F)cc1
Cc1cc(C)cc(COc2ccc(C(N)=O)cc2)c1
CCN(CC)S(=O)(=O)c1ccc(C)c(NC(=O)c2cc(C)oc2C)c1
CC1=C(c2ccccc2)CCN(C)C1Cc1ccc(O)cc1
CN(C)c1cccc(C(=O)OCC(=O)N(C)c2ccccc2)c1
O=S(=O)(Oc1ccc(Cl)cc1)c1ccc(Cl)cc1
O=C1COC2CN(Cc3ccc(C(F)(F)F)cc3)CC2N1
O=C(Nc1nc[nH]n1)c1cccc(S(=O)(=O)N2CCOCC2)c1
COC(=O)c1ccc(CSCc2ccc(C(=O)OC)o2)o1
Cc1c(NC(=O)Cn2cnc3c(=O)n(C)c(=O)n(C)c32)cccc1-c1nc2ccccc2o1
CN(C(=O)CN1CCC(c2cc3ccccc3[nH]2)CC1)C(C)(C)C#N
CC(=O)N(C1=C(Cl)C(=O)c2ccccc2C1=O)c1ccc(C(=O)O)cc1
O=C(NCc1nnc(S)n1-c1ccc(F)cc1)c1ccco1
O=C(Nc1ccc(N2CCCCC2)cc1)c1ccc2ccccc2n1
C=CCC(C)(NCc1ccccc1)c1ccccc1
CCOC(=O)C1CCCN(CC(=O)NC2=Nc3ccccc3N=C(C)C2c2ccccc2)C1
CCCCN(C(=O)c1ccco1)c1c(N)n(CCC)c(=O)[nH]c1=O
CCCC(C)COc1ccc(C(NC(=O)C2(c3ccccc3)CC2)C(=O)OC)cc1
CCC(NC(=O)Nc1nc2ccccc2s1)(C(F)(F)F)C(F)(F)F
CNc1nc(C)cc(N2CCC(C(=O)O)(n3ccc(C(C)C)n3)CC2)n1
Nc1ccncc1-n1cc(CCO)cn1
CC1=CCC2C(=O)N(c3cccc(C(=O)NCc4ccccc4)c3)C(=O)C2C1
N#Cc1ccc(N2C3CCC2CC(O)C3)cc1C(F)(F)F
COc1cccc(CNC(=O)C2CCN(c3nnc(-n4c(C)ccc4C)s3)CC2)c1
CCN(CC)C(=O)C1CCCC2C3CCC4N(C)C(=O)CCC4(C)C3CCC12C
CCNc1ccnc(NCC2(N(C)C)CCOCC2)n1
COc1ccc(C(=O)NC(=S)N(C)Cc2ccccc2)cc1
Cc1ccccc1NC(=O)CCc1c(C)nn(-c2ccc(N3CCCCC3)nn2)c1C
C=C1C(C)=C(C#N)C(=O)N1c1c(C(C)C)cccc1C(C)C
CCN1C(=O)C(O)(CC(=O)c2ccc3c(c2)OCCO3)c2ccccc21
Cc1cc(=O)oc2ccc(OCC(=O)N(Cc3ccc(F)cc3)Cc3ccco3)cc12
CCN(Cc1ccccc1)C(=O)CS(=O)(=O)c1ccccc1
CCCN(CCc1ccccn1)C(=O)Cn1cnnn1
CC1(C)C(=O)NCCN1C(=O)CC1C(=O)NCCN1CC(c1ccccc1)c1ccccc1
Cc1cc(C)c(OCC(=O)OCC(=O)NCc2cccs2)c(C)c1
CC(C)(C)NC(=O)COC(=O)c1ccc(Cl)c(S(N)(=O)=O)c1
Cc1c(CCNC(=O)c2ccc(Br)o2)sc2nc(-c3ccc(F)cc3)nn12
C=C(CCCC)C(=O)Nc1cc(Cl)ccc1O
Cc1nc(-c2ccc(NC(=O)c3ccc(Br)o3)cc2)cs1
O=C(Nc1ccc(F)c(Cl)c1)N1CCCC1
CC(C)CC(C(=O)NO)C(=O)NC(C)C(=O)NCc1ccccc1
N#Cc1c(N)n(CCNC(=O)c2ccc(Cl)cc2)c2nc3ccccc3nc12
COc1ccc(N2CCN(CC(=O)Nc3ccccc3SC)CC2)cc1
COc1cccc(CN(C)Cc2[nH]c3ccccc3c2C)c1O
Cn1c(=O)oc2ccc(NC(=O)N3CCc4ccccc4C3)cc21
CC1(C)CC(=O)c2cc(C(=O)NCCc3ccccc3)c(O)nc2C1
N#CC(=C1C=CC(=NO)C(Cl)=C1)c1ccccc1
CNC(=O)c1ccc(NC(=O)C2CCN(c3ncnc4sc(C)c(C)c34)CC2)cc1
CCC(C)(C(=O)NC1CCCC1)N(Cc1cccs1)C(=O)c1ccccn1
COc1ccc(OC)c(S(=O)(=O)N2CCN(C)CC2)c1
COCC(=O)NC1c2cc(C#N)ccc2OC(C)(C)C1O
O=C(C1CCC(CNS(=O)(=O)c2ccccc2)CC1)N1CCCCC1
CC(NC(=O)NCCCn1cncn1)c1ccc(C#N)cc1
Cc1ccc(NC(=O)C2CCCN(c3nc4ccccc4s3)C2)c(C)c1
Cc1cccc(-n2c(-c3ccccc3)cn3c4c(=O)[nH]c(=O)n(C)c4nc23)c1
O=C(O)COc1nc(SCC(=O)O)nc(-c2ccccc2)n1
O=C(Cc1cccs1)NNC(=S)NC(=O)c1ccco1
CC(C)n1cc(CN2CCCN(C(=O)CC3CCCO3)CC2)cn1
CN(C)c1ccc(NC(=O)CSc2n[nH]c(-c3ccco3)n2)cc1
Oc1ccc(Br)cc1-c1nc2cnccn2c1NC1CCCC1
O=C(Cc1ccc(Cl)cc1)Nc1cccc(-c2nnc(-c3ccco3)o2)c1
CS(=O)(=O)N(CC(=O)Nc1ccccc1Sc1ccccc1)c1ccc(F)cc1
NC(Cc1ccc(F)cc1)c1csc(Nc2ccc(S(N)(=O)=O)cc2)n1
Cn1ccnc1CN1CCCC1c1noc(C2CC2)n1
CCC1CN(S(C)(=O)=O)CCC1CC(=O)NCCSC
O=C(Cc1ccccc1)N1CCc2ccccc21
Cc1ccccc1S(=O)(=O)Cc1ccc(C(=O)NCCCN2CCCC2)o1
O=C(Cn1nc(-c2ccccc2)c2ccccc2c1=O)NCCN1CCOCC1
Cc1cccc(-c2nc3ccccc3[nH]2)n1
COc1ccc(Cl)cc1NC(=O)CN(C)CC(=O)Nc1ccc(Br)cc1
CCC(CC)Nc1nc(C)c(Oc2cc(C)ccn2)nc1C
CCN1CCN(C(=O)CCc2ccc(S(=O)(=O)NCCc3ccccc3)cc2)CC1
O=C(c1cccnc1N1CCCC1)N1CCOC(c2ccccc2)C1
COc1cccc(-n2c(=S)[nH]c3c(oc4ccccc43)c2=O)c1
CCn1c(SCCC(C)C)nnc1-c1c[nH]c2ccccc12
COc1ccc(Cl)cc1Nc1nc(N2CCCC2)nc(N2CCCC2)n1
Cc1ccc(Sc2c(C)nn(C(=O)C3CC3)c2C)cc1
CCCCSc1ncc(C(=O)OCC)c(N)n1
CC1COc2c(N3CCN(C)C(c4ccccc4)C3)c(F)cc3c(=O)c(C(=O)O)cn1c23
CC1(C(=O)NCc2ccc(F)c(F)c2)Cc2c(-c3ccc4c(c3)OCO4)ccnc2O1
CCOC(=O)c1c(N=CC2C(=O)NC(=O)NC2=O)sc2c1CCC2
Cc1nc(CNC(C)c2cccc(N3CCCC3=O)c2)cs1
COC(=O)C(C)NC(=O)Nc1cccc(C)c1
CCOCC(=O)Nc1ccc(S(=O)(=O)Nc2nccs2)cc1
Cc1nnc(N2C(=O)C(O)=C(C(=O)c3ccco3)C2c2ccc(C(C)(C)C)cc2)s1
COc1ccc(CC(=O)NC2CCN(Cc3nnnn3C(C)(C)C)CC2)cc1OC
CCOC(=O)c1ccc(Nc2cc(C)nc(-c3ccccc3)n2)cc1
COCCCNC(=O)c1cn(C)c(=O)c2c1c1ccccc1n2C
FC(F)Oc1ccc(CNCc2cc(Cl)c3c(c2)OCO3)cc1
COc1ccc(C2CC3(CC(C)(C)N=C(S)N3)Oc3cc(O)cc(C)c32)cc1OC
O=C(NCCCN1CCN(Cc2ccc3c(c2)OCO3)CC1)c1ccncc1
CC(C)(Cc1ccc(O)cc1)NC(=O)CC(=O)NN=Cc1ccc(Cl)cc1
COc1ccc(CCNC(=O)COC(=O)Cn2cnc3ccccc3c2=O)cc1
Cc1nn(Cc2ccc(F)cc2)c(C)c1NC(=O)c1cnn2cccnc12
O=C(CCc1c[nH]c2ccccc12)Nc1ccc(CN2CCOCC2)cc1
Cc1cn2c(-c3cn[nH]c3)cnc2c(Nc2ccc(C(=O)N3CCOCC3)cc2Cl)n1
Cc1cc(C)cc(NC(=O)NC2N=C(c3ccccc3)c3ccccc3N(C)C2=O)c1
Cn1cnc(-c2ccc(F)cc2)c1NC(=O)CCNC(=O)C(C)(C)C
O=C(NC1CCCCC1)N1CCC(c2nc3ccccc3[nH]2)CC1
CC(C)CNC(=O)COc1ncnc2sccc12
O=C(NS(=O)(=O)c1ccc(Br)cc1)c1cccnc1
Cc1ccc(COCCN2CCN(S(=O)(=O)c3ccc(C)cc3)CCC2=O)cc1
COc1ccc(C(=O)NC(C)c2cnn(-c3ccccn3)c2C)o1
CN(C)c1ccc(NC(=O)CN2C(=O)CN=C(c3ccccc3)c3ccccc32)cc1
COc1cc2nc(-c3ccccc3)nc(N3CCN(C(=O)c4ccco4)CC3)c2cc1OC
CCOc1ccc(N(Cc2cc3cc(OC)ccc3nc2O)C(=O)C2CCCO2)cc1
CCNC(=O)Nc1ccc(-c2cc(N3CCOCC3)c3ncn(CC)c3n2)cc1
Cc1ccc(C(=O)Nc2cc3c(cc2N2CCCCC2)n(C)c(=O)n3C)cc1
COc1ccc(C(C)NC(=O)Nc2ccc(C(C)=O)cc2)cc1OC
O=C(Nc1cc(Cl)ccc1O)c1cccnc1
CC(=O)Nc1cccc(NC(=O)CCN2C(=O)c3ccccc3S2(=O)=O)c1
NNC(=O)COc1ccc2c(-c3ccccc3)cc(=O)oc2c1
COc1ccc(CCSc2nnc(C3CCCCC3)n2N)cc1
COc1ccccc1-c1cnn2c(NCc3ccccc3)cc(C)nc12
COC(=O)CSc1nnc(CNc2ccc(Cl)cc2)n1-c1ccccc1
CCN(CC)C(=O)C1CC(n2cc(-c3ccccn3)nn2)CN1
CN(Cc1ccc(Cl)cc1Cl)Cn1nc(-c2ccncc2)oc1=O
CCN(Cc1nc(Cc2ccccc2)no1)C1CC1
O=C(NN=Cc1ccco1)c1cccc(N2Cc3ccccc3C2)c1
CCC(c1ccccc1)C(CS)C(=O)NC(Cc1ccc(O)cc1)C(=O)O
CC(C)C(c1nnnn1Cc1ccco1)N1CCN(c2nc3ccccc3s2)CC1
O=C(Nc1ccc(F)cc1)NC1CCCCC1
COC(=O)C1=C(C)N=C2SCCC(=O)N2C1c1cccs1
CS(=O)(=O)Nc1ccc(-c2nc3cc(NS(C)(=O)=O)ccc3o2)cc1
O=c1c2ccccc2n(CC(O)CN2CCOCC2)c2ccccc12
CCCCCCn1c(CN2CCCCC2C)nc2c1c(=O)n(C)c(=O)n2C
COCCNC(=O)CSc1ncnc2sc(-c3ccccc3)cc12
Cc1cc(N2CCCCC2)nc(NCc2ccccc2)n1
COc1ccccc1N1CCN(CC(O)COc2ccc3c(c2)SCC(=O)N3)CC1
CCOc1ccc(N(CC(=O)NCC(C)C)S(C)(=O)=O)cc1
COc1ccc(C2CC(=O)c3ccccc3O2)cc1OC
O=C1CN(c2cncc(Cl)n2)CCN1
CCOc1cccc(C2C(C(=O)c3ccc(C)o3)=C(O)C(=O)N2c2nnc(C)s2)c1
CCOC(=O)C1CCCN(c2nc3c(c(Nc4cc(C(C)(C)C)[nH]n4)n2)CCC3)C1
Cc1cc(C)n2cc(CSCc3ccco3)nc2n1
C=CCn1c(Cc2ccc(OC(C)C)c(Cl)c2)nnc1SCC(N)=O
CCCCN1C(=O)CCC(CC)(c2ccncc2)C1=O
O=S(=O)(c1ccc2[nH]c(O)nc2c1)N1CCCCC1
Cc1ccc(-n2nc(C)c3c2CC(C)(C)CC3=O)c(Br)c1
Nc1ncnc2c1nc(Br)n2C1OC(CO)C(O)C1O
COc1ccc2c(-c3ccc4c(c3)OCO4)c(C(=O)O)n(-c3ccccc3)c2c1
CCOC(=O)C(=O)N1CCN(CC)CC1
COc1ccc(-c2coc3c(C(=O)NCC4CC4)cccc23)c(C)c1
COc1cc(C=CC(=O)c2ccc(OC)c(N)c2)cc(OC)c1
O=S(=O)(c1ccccc1)N1CCN=C1SCc1ccc(Cl)cc1
CNCCC(Oc1cccc2ccccc12)c1ccc(C)cc1
Cc1cnc(NC(=O)c2sc3ccccc3c2Cl)s1
O=C(NCCn1ccnc1)c1ccn(-c2ccccc2)n1
CCOC(=O)COc1cccc(N(CCCl)CCCl)c1
CCCCC(=O)Nc1ccc(C(=O)Nc2cccnc2)cc1
CCCCN(C(=O)CSc1nc2ccccc2n1CC)C1CCS(=O)(=O)C1
O=C(C=Cc1ccccc1)NC(=Cc1ccccc1)C(=O)NCCO
CSCCC(NC(N)=O)C(=O)NCc1ccc(-n2cccn2)cc1
O=C(NC1CC1)C1=CC(c2ccccc2)CC(OCc2ccc(CO)cc2)O1
Cc1ccc(C(=O)NCCCN2CCOCC2)cc1
C=NOC1OC(CO)C(O)C(O)C1O
COc1ccc(S(=O)(=O)N2CCCCC2)cc1NC(=O)CCCOc1ccccc1
Cc1cccc(NC(=O)CSc2nnc(CNC(=O)c3ccco3)n2C)c1C
CN1CCN(NC(=O)CN2C(=O)C(=Cc3c(F)cccc3Cl)SC2=S)CC1
Nc1nnc(SC2CC(=O)N(c3ccccc3)C2=O)s1
Cc1ccc(C(=O)C2=C(O)C(=O)N(CC(C)O)C2c2ccc(C)cc2)cc1
CC(C)(C)c1ccc(NC(=O)N2CCN(c3ccccn3)CC2)cc1
COC(CCc1ccccc1)CC(=O)CCc1ccccc1
CC1CCCCC1NC(=O)COC(=O)COc1ccc(Cl)cc1
CC1(OC(=O)c2ccc(Cl)nc2)C(=O)C=C2C=C(c3ccc(C#N)cc3)OC=C2C1=O
CC1(C)Cc2cccc(OCC(=O)NCCc3ccc(S(N)(=O)=O)cc3)c2O1
COc1ccc(OC)c(Nc2nnc(C)c(O)n2)c1
CC(C)c1ccc(NC(=O)c2ccnn2CCc2ccncc2)cc1
CC(C)CC(NC(=O)Nc1ccc(F)c(Cl)c1)C(=O)O
CCOc1ccc(OCC)c(NC(=O)CSc2nnnn2CC)c1
O=C(Nc1ccc(-n2cncn2)nc1)N(CC1CCOC1)C1CC1
CCOC(=O)c1ccc(NS(=O)(=O)c2ccc3c(c2)n(C)c(=O)n3C)cc1
COC(=O)Nc1nc2cc(S(=O)(=O)c3c[nH]c4ccc(Br)cc34)ccc2[nH]1
Cc1ccc(C(=O)N2N=C3c4ccccc4S(=O)(=O)N3C2N(C)C)cc1
Fc1ccccc1CSc1nc[nH]n1
COc1ccc(Cl)cc1NC(=O)CN(C)C(=O)c1cc2c(s1)CCC(C)C2
CC(C)Oc1ccc(Cc2cnc(N)nc2N)cc1
Cc1ccc(Cn2c(=O)c3cccnc3n(CC(=O)Nc3cc(Cl)ccc3C)c2=O)cc1
CC(=O)NCC(=O)N1CCCC(C(=O)c2ccc3c4c(cccc24)CC3)C1
COc1c2c(c(CC=C(C)C)c(OC(C)=O)c1C(C)=O)OC(C(C)(C)O)C2
CC(=O)N(C)Cc1ccccc1NC(=O)c1ccccc1C
CC(=O)c1ccc(O)c(CSC2=NCCS2)c1
CN1CCN(C(=O)c2ccc3c(c2)Oc2ccc(Cl)cc2C3(C)O)CC1
Cn1nc(C(C)(C)C)cc1NC(=O)Nc1ccc(OCc2ccccc2)cc1
Cc1cccc2sc(NC(=O)c3ccc(OCC4CCCO4)cc3)nc12
CC(C(=O)Nc1ccccc1C(F)(F)F)n1nnc2sc3c(c2c1=O)CCCC3
O=C(NNC(=O)c1ccc(Cl)nc1)c1ccc(Br)cc1
Fc1ccc2[nH]c3c(NCc4ccco4)ncnc3c2c1
CC(C)(C)C(=O)N1CCCC1(CO)C(=O)O
O=C(NCC(c1ccco1)N1CCN(c2ccccc2)CC1)C(=O)NC1CC1
COc1cc(NC(=O)CCc2nnc3ccc(N4CCCCC4)nn23)cc(OC)c1OC
Cc1ccc(Cn2nnc3cc(C(N)=O)ccc32)cc1
Cc1cc(=O)n(CC(=O)NCC2CCCO2)c(-c2ccccc2)n1
O=C(Nc1ccc(F)cc1)C1CCCN1S(=O)(=O)c1cccc2nsnc12
CCOc1ccccc1-n1c(SCC(=O)NC)nnc1-c1ccco1
CCc1cc(=O)oc2cc(OCC(=O)N3CCC4(O)CCCCC4C3)ccc12
Cc1nc(-c2ccc(S(=O)(=O)Nc3cccc(Cl)c3)cc2)co1
CC12CC3(C)CC(C)(C1)CC(C(=O)NC(=S)N1CCOCC1)(C2)C3
CCn1c(C(C)NC(C)=O)nc2ccccc21
COc1cc(NS(C)(=O)=O)c2[nH]c(C)c(-c3cc(F)ccc3OC)c2c1
FC(F)(F)c1cccc(Nc2nc(-n3ccnc3)nc(-n3ccnc3)n2)c1
CC=CCn1c(Br)nc2c1c(=O)n(C)c(=O)n2C
CCN(C#N)c1nc(N(C)C)nc(N(C)C)n1
S=C(NCCc1ccccc1)N1CCOCC1
O=c1cc(-c2ccc(O)cc2)oc2cc(O)c(-c3ccc(O)c(O)c3)c(O)c12
CCOc1ccc(NC(=O)Cn2nnc(C(=O)NCc3ccco3)c2N)cc1
COc1ccc(N2CCN(S(=O)(=O)c3ccc(Br)s3)CC2)cc1
CC(=O)N1CC(=O)NC(=Cc2cccs2)C1=O
Cc1ccc(NS(=O)(=O)c2ccc(NC(=O)c3cc(O)c(O)c(O)c3)cc2)cc1C
Cc1cccc(-c2noc(CNC(=O)c3ccc4c(c3)OCO4)n2)c1
Cc1n[nH]c2c1C(c1ccc3c(c1)OCO3)SCC(=O)N2
Cc1ccc(S(=O)(=O)c2nc(N3CCOCC3)sc2Cl)cc1
O=c1[nH]c2c(O)ccc(C(O)CNC3CCCC3C3CCCCC3)c2s1
CCCCN(Cc1cc2ccccc2nc1O)C(=O)c1ccccn1
COc1ccc(OC)c(-n2c(=S)[nH]c3c(sc(=S)n3-c3ccccc3)c2=O)c1
Cc1cc(F)ccc1NC(=O)CCn1nc(C)c(S(=O)(=O)N2CCCCC2)c1C
CC(C)C(CNC(=O)c1nc(Cl)c(N)nc1N)[N+](C)(C)C
Cc1ccc(Nc2nc(NCCO)nc3c2cnn3C)cc1Cl
O=C(C=Cc1ccccc1)Nc1ccc(N2CCN(C(=O)Oc3ccccc3)CC2)cc1
Cc1ccc(-c2nc(CCNC(=O)C(=O)Nc3ccc(C)cc3C)cs2)cc1
O=C(CSc1ccc(-c2nc3ccccc3[nH]2)cn1)Nc1ccc2c(c1)OCCO2
CC(=O)N(Cc1ncc(C)o1)C1CCN(CCn2cccn2)C1
Cn1c(N)c(C(=O)c2ccc(C#N)cc2)c(=O)n(C)c1=O
COc1ccc(NC(=O)c2ccc(NC(=O)C3COc4ccccc4O3)cc2)c(OC)c1
CC(C)c1cnc2c(c1SCC(=O)Nc1ccc(C(N)=O)cc1)c(=O)n(C)c(=O)n2C
O=C(Nc1ccccc1Cl)c1noc2ccccc12
COc1ccc(-c2cc(=O)c3cc(OC)ccc3o2)cc1
COc1cccc(NC(=O)CCCCCn2nnc3ccccc3c2=O)c1
Cc1ccccc1CN(C)C(=O)c1ccc2ccccc2n1
CCn1ncc2c(C(F)F)cc(-c3ccn(C)n3)nc21
Cc1ccc(Cn2c(=O)c3c(nc4n3CCCN4Cc3ccccc3)n(C)c2=O)cc1
C=CCN(Cc1cccc(Cl)c1)CC(O)(Cn1cncn1)c1ccc(F)cc1F
Cc1cccc2nc(-c3cccc(NS(=O)(=O)c4ccccc4)c3)cn12
Cc1ccc(-c2n[nH]c(=O)c3ccccc23)cc1
O=C(CSc1nc(-c2ccccc2O)n[nH]1)N1CCOCC1
CCOc1cc(C=NNC(=O)c2cc(C3CC3)[nH]n2)ccc1O
O=C(NCc1ccccc1)c1cnc(N2CCCCC2)c2ccccc12
Cc1cccc2cc(CN(Cc3ccccc3)C(S)=NCCCN(C)C)c(O)nc12
O=C(NC1CCN(S(=O)(=O)c2ccc(Cl)cc2)CC1)C1CCCCC1
CC(=O)ON(OC(C)=O)c1ccc(C)cc1
COc1ccccc1N1CCN(Cc2nc(O)c3sccc3n2)CC1
CC(=O)Nc1ccc(NC(S)=Nc2ccccc2)cc1
CCOc1ccc(S(=O)(=O)NCCC(=O)NCc2ccc(OC)c(OC)c2)cc1
Cc1cc(S(=O)(=O)N2CCCC2)ccc1OCC(=O)Nc1ccc(C(N)=O)cc1
O=C(C1CC(=O)N(C2CCCC2)C1)N1CCC(Cc2ccccc2)CC1
c1ccc(-c2csc(Nc3ncnc4cc5c(cc34)OCCO5)n2)cc1
Cc1ccc(C(OC(=O)c2ccco2)C(=O)NC2CCCC2)cc1
CCn1ncc(Br)c1C(=O)N(C)C12CC3CC(CC(C3)C1)C2
CCN(Cc1nc2c(N)nc3cc(-c4cc[nH]n4)ccc3c2[nH]1)C(C)=O
O=C1CCC2C3Cc4ccc(O)cc4C2(CCN3CC2CCC2)C1
Cc1ccc2nc(-c3ccncc3)c(NC3CCCCC3)n2c1
Nn1c(S)nnc1Cc1cccc2ccccc12
CCOC(=O)CC1(NC(=O)c2cc(COc3c(F)cccc3F)on2)CCCCC1
N#Cc1nc(Cc2ccccc2)oc1N1CCC(Cc2ccccc2)CC1
O=C(NCCNc1ccc(Nc2ccccn2)nn1)Nc1ccccc1F
COc1ccc(C=NNC(=S)NC23CC4CC(CC(C4)C2)C3)cc1OC
COC(=O)C1=Cc2c([nH]c3ccccc23)C(c2cccnc2)N1
CC(=O)CC(c1ccccc1)c1c(O)c2ncccc2oc1=O
O=C(CCc1nc(O)c2ccccc2n1)OCCOc1ccc(Cl)cc1
CCCCn1c(SCc2cccnc2)nc2c1c(=O)n(C)c(=O)n2C
COCCNC(=O)CSc1nc2ccccc2c(=O)n1-c1cccc(OC)c1
CCOC(=O)N1CCC(N2Cc3cccc(C(=O)NCc4ccccn4)c3C2=O)CC1
Cc1ccc(-c2noc(C3CCN3C(=O)c3c(C)noc3C)n2)s1
COCCN(CCc1ccc(F)cc1)c1cc2nc(-c3ccco3)nn2c(N)n1
CCCNC(=O)CCC(=O)N1CCC(c2noc3cc(F)ccc23)CC1
CCC(C)NC(=O)CCCc1nnc2n(CCC(C)C)c(=O)c3sccc3n12
CCCn1nnnc1NCc1ccccc1OCc1cccs1
Cc1nc(N2CCCN(C(=O)c3ccsc3)CC2)c2cnn(C)c2n1
COc1cc2c(c(OC)c1)C(=O)OC(C)CCCC(=O)CCCCC2
CC(=O)N1CCN(C2CCCC(NC(=O)c3cc4c(F)ccc(C)c4[nH]3)C2)CC1
Cc1ccc(NC(=O)CCn2cnc3cc(C)c(C)cc32)cc1
CCNC(=O)C1(C)CCCN1C(=O)c1ccc(C#N)cc1
CCN(c1ccccc1)S(=O)(=O)c1ccc2nc(O)c(O)nc2c1
O=C(NCCCNC(=O)c1cnccn1)c1ccc(Cl)c(Cl)c1
CSc1nc(C)c(Cc2ccccc2)c(O)n1
Cc1ccc2c(c1)C1(C)CCC(=O)C(NC(=O)CCCN3CCN(C)CC3)C1O2
CCCCOC(=O)Nc1ccc(OC)cc1S(=O)(=O)N1CCOCC1
COc1cccc(C=NNC(=O)c2cnccn2)c1OC
NNC(=O)CC(=O)NC1(Cc2ccc(O)cc2)CCCCC1
CCOC(=O)C1(Cc2cccc(OC)c2)CCCN(C(=O)c2cc(CC(C)C)[nH]n2)C1
Cc1ccc(S(=O)(=O)N2CCN(C(=O)CCOc3ccccc3C)CC2)cc1C
O=C(O)CSCC(=O)N1CCN(c2ccnc3cc(Cl)ccc23)CC1
C=CCc1cccc(OCCSc2nc3ccccc3n2CC(=O)OC)c1
CCN1CCN(CC(=O)c2c(C)n(C)c3ccc(OC)cc23)CC1
O=c1cc(-c2ccccc2)c2cc(O)c(O)cc2o1
CCNC(=O)c1ccc(CSc2ccc(Cl)cc2)cc1
CCCCC(CNC)N1CCN(CCC23CC4CC(CC(C4)C2)C3)C(CO)C1
CC(=O)c1ccc(OCc2cc(C(=O)N3CCN(C4CCCC4)C(=O)C3)no2)cc1
Cc1ccc2[nH]c3c(N4CCOCC4)ncnc3c2c1
CN(c1cccnc1)c1[nH]cnc2nncc1-2
COc1ccc(OC)c(S(=O)(=O)N2CCC(n3c(C)nc4cccnc43)CC2)c1
CC(=O)NCc1ccc(C(=O)N2CCCC2c2cnn(C)c2)s1
CCCCNC(=S)N(C)N=Cc1c(F)cccc1F
FC(F)(F)COc1ccc(-c2nnc(SCc3ccccc3)o2)cn1
CC(=O)OC1CCC2(C)C(=CCC3C4CC(=O)N(O)C(=O)C4(C)CCC32)C1
c1ccc(-c2nsc(N3CCNCC3)n2)cc1
O=C1CC(c2ccccc2)CC(=O)C1=CNCc1ccc(Cl)c(Cl)c1
CC1=C(C(=O)O)N2C(=O)C(NC(=O)C(N)c3csc4ccc(Cl)cc34)C2SC1
COc1ccc(C(=O)OCC(=O)NCc2cccs2)c(OC)c1OC
CCC(C)N1C(=O)CCC1C(=O)N1CCN(c2ccc(F)cc2)CC1
CCc1ccc2[n+](c1)CCc1c-2[nH]c2ccccc12
Cc1ccc(-c2nn(C)c(=O)c3ccccc23)cc1CN1CCOCC1
Cc1cc2oc(=O)c(CC(=O)O)c(C)c2c2occ(C(C)(C)C)c12
CCOc1ccc(C(=O)NCC(=O)NCC(c2ccccc2OC)N2CCCC2)cc1
O=C(O)c1cccc(NC2=Nc3cccc4cccc2c34)c1
CN(C)S(=O)(=O)N1CCN(C(=O)N2CCOCC2)CC1
COC12C=C(Br)C(=O)CC1C(=C(OC(C)=O)c1ccccc1)CC2
CC(=O)c1cccc(CN2CCN(C3CCCC3)C(CCO)C2)c1
COc1cc2c(c(OC)c1OC)-c1[nH]ncc1CC2
O=c1cc(-c2cccc(Br)c2)oc2ccc(Cl)cc12
CCN(CC)C(=O)c1cccc(-c2csc(C(C)(O)c3cccc(F)c3)n2)c1
NC(=O)c1cn(Cc2ccccc2)c2c1CCc1cnc(NC3CCCC3)nc1-2
Cc1oc2c(C)c3oc(=O)c(C)c(C)c3cc2c1C
CCCN1CCC(N=C(S)Nc2ccc(S(N)(=O)=O)cc2)CC1
COc1cccc(N2CCN(Cc3nccc(OC)c3OC)CC2=O)c1
Cc1ccc(NC2CCN(C(=O)c3ccc(C)o3)CC2)nn1
CCC(=O)N1c2ccc(S(=O)(=O)CCC(=O)NCc3ccc(OC)cc3)cc2CC1C
Cc1ccc(C2CNCc3cc(-c4cccnn4)ccc32)cc1
COc1cc(C(O)C(O)CO)ccc1O
Cn1c(CNC(=O)c2ccccc2)nnc1SCC(=O)Nc1nccs1
O=C(CN1C(=O)NC(Cc2ccccc2)C1=O)Nc1ccccc1
CCOC(=O)c1cccc(NC(=O)C(c2ccccc2)N2Cc3ccccc3C2=O)c1
Cc1ccc(C(=O)NCCc2ccc(S(=O)(=O)N3CCCC3)cc2)cc1
Fc1ccc(OCCCOc2ccc3c(c2)OCO3)cc1
Nc1nnc(SCc2ccccc2F)s1
COc1ccccc1N1CCN(C2CCCN(C(=O)CCn3cncn3)C2)CC1
CC(=O)N1CCCc2cc(S(=O)(=O)NCc3cccc(C)c3)ccc21
Cn1c(=O)c2cccc(Cl)c2c(=O)n1CCCNC(=O)OC(C)(C)C
NC(=O)CCC(NC(=O)OCC1c2ccccc2-c2ccccc21)C(=O)O
Cc1ccc(C)c(NC(=O)C2CCCN(S(=O)(=O)c3ccc4[nH]c(=O)ccc4c3)C2)c1
Cc1cc(C(=O)N2CCC3(CC2)OCCO3)cs1
CC(C)C(NC(=O)c1ccccc1)C(=O)OCC(=O)N1CCCCCC1
CCOC(=O)c1ccc(NC2=NS(=O)(=O)c3cc(F)ccc3S2)cc1
Cc1ccc(C)c2c(O)cc(CN3CCC(c4nncn4C)CC3)nc12
Cc1nc(O)c(C#N)c(NCCc2c[nH]cn2)n1
OCCN1CCN(c2cc(C(F)(F)F)nc3ccccc23)CC1
CC(=O)c1ccc(NC(=O)CSc2nnc(C3CC3)n2C2CC2)cc1
Cc1ccc(N2Cc3ccccc3OC(C)C2=O)cc1
Cc1ccc2c(COC(=O)C3=COCCO3)cc(=O)oc2c1
CCc1nnc(NC(=O)CSc2nnc(Cc3ccccc3)n2-c2ccccc2)s1
O=C(CC1C(=O)NCCN1Cc1cccc(F)c1)NCCCOc1cccnc1
O=C1CCCN1c1ccc(S(=O)(=O)Nc2cccnc2)cc1
O=S1(=O)CCC(n2cc(C3=CCN(CCn4cccc4)CC3)cn2)C1
C=C(C)C(=O)OC1CC(C)CC(C)(C)C1
N#Cc1c(O)nc(N2CCCCCC2)nc1-c1ccccc1
C#CCNC(=O)C1=CC(c2ccc(C(F)(F)F)cc2)C(CCCO)C(OCC)O1
COc1ccccc1NC(=O)c1sc(NC(=O)c2ccco2)c(C#N)c1C
O=C(NCc1cccnc1)c1cc(Sc2ccc(F)cc2F)nc2ccccc12
CCOCCN1CCN(Cc2nnc(-c3ccco3)o2)CC1
CC(C)Oc1ccc(C(=O)NCC(=O)O)cc1
CCOC(=O)CC1Sc2ccccc2NC1=O
CN1N=C(C(=O)N2CCCC(C(=O)c3cccc(C(F)(F)F)c3)C2)CCC1=O
Cc1ccccc1C(=N)NOC(=O)c1ccc(F)cc1
Cc1cc(Br)ccc1NC(=O)CNC(=O)CN(C)C1CCS(=O)(=O)C1
Nc1nnnn1CC(=O)OCc1cccc(Br)c1
FC(F)(F)c1nc2cc3nc4ccccc4nc3cc2[nH]1
COc1ccc(NC(C)=O)cc1S(=O)(=O)N1CC=C(c2ccccc2)CC1
Cc1cc(C)cc(NC(=O)c2cc(C)nn2C)c1
CC(O)c1nc2ccccc2n1Cc1ccccc1
Cc1ccc2occ(CC(=O)Nc3ccc(S(N)(=O)=O)cc3)c2c1
COc1ccc(C(C)=NNC(=O)Cc2c(C)nc(C)nc2O)cc1
c1ccc(-c2cc3nccc(-c4ccccn4)n3n2)cc1
Cn1cnnc1SCCOc1ccc(Cl)cc1
CC(=O)N1N=C2C(=Cc3ccccc3)CCCC2C1c1ccccc1
COc1ccc(C=CC(=O)Nc2nnc(-c3ccccc3)s2)cc1
CC1(C)CCc2cc(-c3ccnc(S)n3)ccc2O1
CCOc1ccc(N(CC(=O)O)S(=O)(=O)c2ccc(OC)c(OC)c2)cc1
NN1C(=O)c2cccc3c(C(=O)O)ccc(c23)C1=O
Cc1ccc(S(=O)(=O)NC(=Nc2cccc(C(=O)O)c2)c2ccccc2)cc1
CC(C)c1noc(CN(Cc2cccnc2)C2CN3CCC2CC3)n1
O=C(CCN1C(=O)C2Cc3ccccc3CN2C1=O)NC(C(=O)O)c1ccccc1
COc1ccc(-c2cc(C(=O)Nc3cccc(O)c3)on2)cc1OC
CSc1ccccc1NC(=O)COC(=O)c1cnc(O)nc1O
COc1cc(OC)nc(CSc2ccc(NC(=O)CCl)cc2)n1
Cn1cc(-c2cncc(-c3ccc(C(=O)O)cc3)n2)cn1
CCN(CC)C(=O)c1sc(NC(=O)CCc2ccccc2)c(C(=O)OC(C)C)c1C
COC(=O)c1ccccc1NC(=O)Nc1cccc(C)n1
c1csc(-c2csc3ncnc(NCCCN4CCOCC4)c23)c1
CN(C)CC(CO)C(=O)c1ccccc1
c1ccc(NC2=Nc3cccc4cccc2c34)cc1
COc1ccc(-c2sccc2C(C)C(=O)O)cc1
CCN1CCNC(=O)C12CCN(C(=O)Cc1ccccn1)CC2
Cc1ccc(-n2nc(C(=O)O)nc2-c2ccccc2)cc1
C=CCNC(=S)N1CCN(Cc2ccccc2)CC1
COc1cccc(NC=CC(=O)c2ccc(OC)c(OC)c2)c1
O=C(NCCCNCc1ccccc1)c1ccccn1
Cc1ccc(NC(=O)CCCSc2ccccc2)cc1S(=O)(=O)N1CCOCC1
S=C(NNc1ccc2ccccc2c1)NC1CCCCC1
CN(C)N=Nc1nc2c(=O)n(C)c(=O)n(C)c2[nH]1
CCSC1=NCCN1C(=O)c1ccc(S(=O)(=O)N(CC)CC)cc1
C#CC1(O)c2ccccc2C(=O)c2ccccc21
Cc1csc(N2CCCN(C(=O)c3cnns3)CC2)n1
C=CCn1c(CNc2c(C)cccc2C)nnc1SCC(=O)Nc1ccccc1C
CC(=O)Nc1ccc(NC(=O)C(C)OC(=O)c2oc3ccccc3c2C)cc1
CCNC(=O)n1nccc1C(C)Oc1cccc(C(F)(F)F)c1
COc1cc(NC(=O)C2CC(=O)NC3=C2C(=O)CCC3)c(OC)cc1Cl
CCOC(=O)c1sc(N2C(=O)C(O)=C(C(=O)c3ccco3)C2c2ccccc2)nc1C
COc1ccc(N2CC(NS(=O)(=O)c3ccc(F)cc3)CC2=O)cc1
c1ccc(C2=NN(c3nc4nc5ccccc5nc4s3)CC2)cc1
NC(=O)C1CCN(C(=O)N2c3ccccc3Sc3ccccc32)CC1
CCCCCn1c(N2CCN(C)CC2)nc2ccccc21
O=C(CN(Cc1ccco1)C(=O)c1ccccc1)Nc1ccc(Cl)c(Cl)c1
CCCCN(C)Cc1cc(-c2cccc(OC)n2)ccc1O
CCOC(=O)CNC(=O)c1cc(-c2ccc3c(c2)OCCO3)oc1C
CC(C)NC(=O)Cn1c(=O)cnc2ccccc21
COC(=O)c1cccc(C(=O)N2CCCC(CNC(=O)c3ccccc3Cl)C2)c1
Cc1nn(-c2ccccc2)c(C)c1NC(=O)COC(=O)C(C)(C)c1c(C)[nH]c2ccccc12
Cc1cc(NS(=O)(=O)Cc2ccccc2)cc(C)c1OCC(=O)N1CCOCC1
Cn1c2ccc(F)cc2c2ncn(CC3CCCO3)c(=O)c21
CC(C)N1C(=O)CN(C(=O)CC(N)C2CCc3cc(F)c(F)cc32)Cc2ccccc21
O=C(CSc1nccn1Cc1ccccc1)Nc1nc2ccccc2s1
CCC1CN(C(=O)N2CCC(C(=O)NCc3cccc(F)c3)CC2)c2ccccc2O1
O=C(CC1CCCC1)Nc1ccc(Br)cc1
O=C(NCCNC(=O)c1scnc1Cl)c1cccs1
O=C(Nc1nccs1)C1CC(=O)N(c2ccc(F)cc2)C1
Cc1ccc(S(=O)(=O)N(C)C)cc1NC(=O)COC(=O)C1CC1
O=C(CCS(=O)(=O)c1cccs1)Nc1ccc(C(=O)NCc2ccccc2)cc1
CCn1ccnc1CN1CCN(c2ncnc3ccccc23)CC1
CCc1c(O)nc(SC(C)CC)n(-c2ccccc2)c1=O
CCCCCOC(=O)c1[nH]c2c(c1C)C(=O)CC(c1ccco1)C2
CCOC(=O)c1cn(C2OC(C)C(O)C2O)c2ncnc(N)c12
CCC1(CC)NC(=O)N(CC(=O)N2N=C(c3ccc(Cl)cc3)CC2c2ccco2)C1=O
COc1ccc2nc(NC(=O)C3COc4ccccc4O3)sc2c1
CCN(CC)c1ccc(NC(=O)CN2CCN(CC(=O)Nc3ccccc3F)CC2)cc1
CCC(=O)NC(=S)Nc1ccc(N2CCOCC2)cc1
COc1ccc(OCCSc2nc3ccccc3n2CC(=O)N2CCOCC2)cc1
Cc1sc(-c2ccc(SC(F)(F)F)cc2)nc1O
COc1cc(C=NNC(=O)C2(O)c3ccccc3-c3ccccc32)ccc1O
COc1ccc(C)c2sc(N(Cc3cccnc3)C(=O)c3ccc(C#N)cc3)nc12
COc1ccc(CCNC(=O)c2cccc(S(=O)(=O)N3CCOCC3)c2)cc1OC
N#Cc1c(-c2ccc(OCC(N)=O)cc2)c(C#N)c2nc3c(Cl)cccc3n2c1N
Cc1cc(N2CCN(C)CC2)nc2ccc(NC(=O)Cc3cccc(C(F)(F)F)c3)cc12
COc1cc(COc2ccc3c4c(c(=O)oc3c2)CCC4)cc(OC)c1OC
CC(=O)Nc1ccc(CCc2nc3ccccc3[nH]2)cc1
CCOc1cc2c3c(c1)C(C)=CC(C)(C)N3C(=O)C2=O
CN1c2cccc3cccc(c23)N(C)C1(C)C
Cc1ccc(NC(=O)Cn2nc(C)cc2C)cc1
COC(=O)Nc1nc2ccc(S(=O)(=O)Nc3cc(C)ccc3C)cc2[nH]1
Cc1c(CCC(C)C)c(O)n2c(nc3ccccc32)c1C#N
CC1(C)CC(=O)CC(C)(C)N1OC(=O)c1ccncc1
Cc1noc(C(C)N2CCc3[nH]c4ccc(Cl)cc4c3C2)n1
COc1ccc(S(=O)(=O)N2CCCC(C(=O)NCC3CCCO3)C2)cc1OC
COCC(=O)N1Cc2c(-c3cccc(C)c3)nc(N)nc2C1C
COCCn1c(SCC(=O)N2CCCc3ccccc32)nc2cccnc21
Nc1nc(Nc2cccc(F)c2)nc2ccccc12
Cc1ccc(CNCC2Cn3nncc3CO2)o1
COc1ccc(OCC(=O)N2CCC3(CC2)CC(=O)c2ccccc2O3)cc1
COc1ccc(NC(=O)NCc2cccn2C)c(OC)c1
CC1CCN(S(=O)(=O)c2ccc3nc(O)c(O)nc3c2)CC1
O=C(C(NCc1cccc(F)c1F)c1ccccc1)N1CCOCC1
O=C(CN(c1ccccc1)S(=O)(=O)c1ccccc1)N1CCOCC1
COc1cc(Nc2nc3ccccc3nc2C(C)C)cc(OC)c1OC
CCCOc1ccc(N2CC(C(=O)Nc3ccccc3C(=O)NC)CC2=O)cc1
O=c1c2c3c(sc2n2c(S)nnc2n1-c1ccccc1)CCC3
Cc1cc(=O)oc2cc(NC(=O)CCCc3ccccc3)ccc12
O=C(Nc1ccccc1)Nc1cccc2ccccc12
CC1CCN(CCC2CCCN2S(=O)(=O)c2ccc3oc(O)nc3c2)CC1
CC(C)Cn1c(N)c(C(=O)COC(=O)c2ccc(Cl)cc2)c(=O)n(C)c1=O
COc1ccc(OC)c(-n2c(S)nnc2-c2cc(-c3ccccc3)[nH]n2)c1
CC1(C)CCCC2(C)C1CCC13C(=O)C4C(CC12)C4(C)C3=O
CCCCNC(=O)CN1CCC2(O)CCCCC2C1c1ccccc1OC
CN1C(=O)SC(Nc2ccccc2C(=O)O)C1=O
COCN1C(=O)C2CC(C=CC(N)=O)=CN2C(=O)c2ccccc21
CCN1CCN(C(=O)c2[nH]c3ccc(OC)cc3c2C)CC1
CNC(C)C(=O)NC(C(=O)NC1CCCN(C(=O)Cc2ccccc2)C1)C1CCCCC1
CCOCCN1CCN(CC(=O)N2CCCC2)CC1C
CN(CCCNC(=O)c1ccccc1OCC(N)=O)CC(F)(F)F
COCCn1c(=NC(=O)c2ccc3c(c2)OCCO3)sc2cc(NC(C)=O)ccc21
Cc1cc(C)n(C(=O)C(C(=O)c2ccccc2)C(C)C)n1
COC(=O)NN=Cc1c(C)cc(C)cc1C
CCc1nnc(NC(=O)CCC(=O)N2CCN(c3ccccn3)CC2)s1
COCCOC(=O)C1=C(C)NC(=O)NC1c1cn(-c2ccccc2)nc1-c1ccccc1
CC1(C)C(=O)c2ccc(C#N)cc2C(NC(=O)c2ccoc2)C1O
Cc1sc2nc(-c3cccs3)nc(N3CCCN(C)CC3)c2c1C
CC(C)(C)c1ccccc1NS(=O)(=O)c1ccccc1
CCc1noc(C)c1C(=O)N(C)Cc1ncc(C)c(OC)c1C
CN(CCn1ccc2ccccc21)C(=O)Cc1nnn[nH]1
CCc1ccc(NC(=O)CC2C(=O)N(c3cccc(C)c3)C(=O)N2Cc2cccs2)cc1
O=C(CSc1nc(-c2ccco2)cc(C(F)(F)F)n1)NCCCn1ccnc1
OCCN1CCOCCOCCN(CCO)CCN(CCO)CC1
Cc1noc(C)c1CNc1cccc(C(=O)N2CCCC(O)C2)c1
Cc1ccc(C2C(Cl)C(=O)N2c2ccc(C)cc2)cc1
Cc1ccc(CNC(=O)Cn2ccn(-c3cccc(Cl)c3)c(=O)c2=O)cc1
COC(=O)C1CCCC(C(=O)OC)N1
O=C(COC(=O)Cc1ccsc1)NC(c1ccccc1)c1ccccc1
O=C(NCc1nc(C2CC2)no1)N1CCOC(c2ccccc2F)C1
CCN(CC)C(=O)Cn1c(-c2ccc(OC)cc2)nc2c(C)nc(C)nc21
Cn1ccnc1SCC(=O)Nc1nc2ccccc2s1
CC(C)CC(NC(=O)C1CCC(C)CC1)C(=O)Nc1ccc2c(c1)OCCO2
CN1CCN(Cc2c(O)ccc3occ(C(=O)c4ccccc4)c23)CC1
COc1cc(CN2CCCC(N3CCN(c4ccccc4C)CC3)C2)ccc1O
O=S(=O)(Nc1cnn(C2CCOCC2)c1)c1c(F)cccc1F
O=C(NCc1ccco1)c1c(O)c2cccc3c2n(c1=O)CCC3
COc1ccc(CNC(=O)C2CCN(S(=O)(=O)N3CCCC3)CC2)c(OC)c1
O=C1C=C(Nc2ccc(CN3CCC(N4CCCCC4)CC3)cc2)C(=O)c2ncccc21
CCCCN(CC)S(=O)(=O)N1CCC(C(=O)NCc2ccc(F)cc2)CC1
CNC(=O)c1cnn(-c2nc(-c3ccc(OC)cc3)cs2)c1C(F)(F)F
Cc1sc(NC(=O)c2cccs2)c(C(N)=O)c1C
Clc1ccc2c(N3CCNCC3)ccnc2c1
CCCC(=O)NC1CC(O)C(O)C(O)C1O
Cc1cccc(OCCNC(=O)CN2CCCC2Cn2cccn2)c1
COc1cc(OC)cc(C(=O)Nc2cccc(-c3cn4cccnc4n3)c2)c1
COc1ccc(NC(=O)CNCc2cccs2)c(OC)c1
O=C(O)C1Cc2c([nH]c3ccccc23)C(CCCCO)N1
COc1ccc(C=NNC(=O)Cn2cnc3ccccc3c2=O)cc1OC
Cc1cc2c(c(SCC(=O)NCc3ccccc3Cl)n1)C(=O)OC2
CCC12CCN(C)C1N(C)c1ccc(OC(=O)Nc3ccccc3)cc12
CC(C)c1nnc(NC(=O)N(C)Cc2ccncc2)s1
CCOC(=O)C1(Cc2cccc(F)c2)CCN(C(=O)C2CCC2)CC1
O=C(Cc1cccc(F)c1)N1CCC(=O)N(CC2CC2)CC1
COc1ccc(CCN(C)CC(=O)Nc2ccc(F)c(Cl)c2)cc1OC
CN(CCCCCNC(=O)C=NO)Cc1ccccc1
NC(=O)c1ccsc1NC(=O)COC(=O)C1=NNC(=O)CC1
O=C(OCC#CCSc1nnc(-c2ccccc2)o1)c1cc2ccccc2o1
Cn1c(=O)n(CCCO)c(=O)c2c1nc1n2CCCN1Cc1ccccc1
CC(CCCCCC(=O)c1ccc2ccccc2c1)C(=O)NOCCCCC(=O)NO
CCCCc1c(O)nc2ccc(C)cc2c1C
O=C(CNS(=O)(=O)c1ccccc1)N1CCN(Cc2ccccc2)CC1
Cc1csc2nc(=O)c(-c3ccccc3N)nn12
COc1cc(C=C2C(=O)OC(C)(C)OC2=O)ccc1OCC(=O)Nc1ccccc1
COc1ccc(NC(=O)C(C#N)=Cc2ccc(Br)o2)cc1
CCc1ccc(NC(=O)Cn2nc(C)n3cccc3c2=O)cc1
Cc1ccc(NC(=O)C2CCCN2C(=O)NC2CCCCC2)c(C)c1
COc1ccc(NC(=O)Nc2cc(F)ccc2C)cc1
O=C(NCc1ccc(Cl)cc1)c1ccc(Cn2c(=O)c3cccn3c3cccnc32)cc1
CCCCn1c(C)nc2cc(S(=O)(=O)N3CCOCC3)ccc21
COc1cccc(F)c1C1CC(O)C(=O)N1Cc1ccc2oc3ccccc3c2c1
COc1ccc(N2CCN(C(=O)CCCC(=O)c3ccccc3)CC2)cc1
O=C(NC(=S)Nc1ccc(N2CCCCC2)cc1)c1ccco1
O=C(NCc1ccc2c(c1)OCO2)c1sccc1Br
COCc1n[nH]c2c1C(c1cccc(OC)c1)C(C#N)=C(N)O2
COc1ccc(C(=O)N2CCN(c3ncnc4c(-c5ccccc5)nsc34)CC2)cc1
CNC(=O)COc1ccc(CNc2cncc(-n3cccn3)n2)cc1
Cc1ccc(S(=O)(=O)C2(C(=O)NC3CCCCC3)CC2)cc1
N#CC1(NC(=O)C(N)Cc2cccs2)CC1
O=C(Nc1cccc(C(=O)NC2CC2)c1)c1ccccc1
Cc1ccc(C)c(C(=O)CSc2nc(N)cc(O)n2)c1
O=C(NCc1ccc2c(c1)OCCO2)N1CCC(CO)CC1
NC(=O)Nc1sc(-c2ccccc2)cc1C(=O)NC1CCCNC1
CN(C)S(=O)(=O)c1ccc(C(=O)OCC(=O)Nc2ccc3c(c2)OCO3)cc1
Cc1ccnc(Nc2ncnc3cc4c(cc23)OCCO4)c1
Cc1ccc(-c2n[nH]cc2Sc2ccc(C(F)(F)F)cn2)cc1
Cc1ccc(-c2cn(C3CCN(C(=O)C4CCCO4)CC3)nn2)cc1
CSCCC(N)C(=O)NC(CC(C)C)C(=O)NC(Cc1ccccc1)C(=O)O
Cc1cccc(NC(=O)CSc2c(C)cnc3c2c(=O)n(C)c(=O)n3C)c1C
CC(NC(=O)COC(=O)c1ccccc1C(=O)c1ccccc1)c1ccccc1
CC(=O)Nc1ccc(S(=O)(=O)Nc2ccc(Cl)cn2)cc1
COc1ccc(NC(=O)c2ccccc2NC(=O)CSc2ccc(C)cc2)cc1
Nc1cc2nc3ccccc3oc-2cc1=O
O=C(CCCCCN1CCN(c2ccccc2F)CC1)NC1CCCc2ccccc21
CCCc1nc(SCC(=O)N2CCc3ccccc3C2)c2ccccc2n1
Cc1c(NN=C2C(=O)N(C)C(=O)N(C)C2=O)c(=O)n(-c2ccccc2)n1C
COc1ccc(NC(=O)c2sc3nc4c(cc3c2N)N2CCC4CC2)cc1OC
O=C(Nc1cccc(F)c1)c1ccc(-c2ccccc2)s1
COc1ccc(-c2nc(NC(=O)CSc3ccccc3)sc2C)cc1
CCc1nnc(NC(=O)CSc2nnc(-c3ccncc3)n2Cc2ccccc2)s1
O=C1CCC(=O)N1OCCCOc1ccccc1
O=C(NCCS(=O)(=O)N1CCN(c2cccc(Cl)c2)CC1)C1CC1
Cc1nn(-c2ccccc2)c(C)c1C1OC(=O)C(O)=C1I
CC(=O)Nc1ccc(S(=O)(=O)N2c3ccccc3C(C)=CC2(C)C)cc1
CC(NC(=O)C1Cc2ccccc2CN1)C(=O)NC1CCCC1
O=C(C=Cc1ccccc1)c1ccc(OCc2ccccc2)cc1O
CN(CC=Cc1ccc(C(C)(C)C)cc1)Cc1ccc2c(c1)OCO2
Cc1cccc(NC(=O)c2cccc(C(=O)Nc3cccc(C)c3)n2)c1
O=C(O)c1ccccc1SC1CC(=O)C2OCC1O2
O=C(O)Cc1ccc(NC(=O)c2ccc3c(c2)C(=O)N(CC2CCCO2)C3=O)cc1
Cc1cccc(N=C(S)NNC(=O)c2ccc(O)cc2O)c1C
COc1c(C=NNC(=O)c2ccccc2O)c(CCN(C)C(C)=O)cc2c1OCO2
CC1CCc2nc3ncn(Cc4ccc(Cl)cc4)c(=O)c3cc2C1
O=C(COC(=O)c1cc(-c2ccco2)nc2ccccc12)NCc1ccc(F)cc1
CC(C)OCCCNC(=O)Cc1ccc(F)cc1
CC1CC2(C)CC(C)C1(COC(=O)Nc1ccccc1)CO2
Cn1nc(-c2ccc(F)cc2)cc1C(=O)O
N#Cc1cnn(-c2cccc3ncnn23)c1
Cc1ccc(C)c(Cn2c(=O)c3c(nc4n3CCN4c3ccccc3)n(C)c2=O)c1
COc1ccc2[nH]c3ccc4cc[n+](C)cc4c3c2c1
CC1(C)OC(=O)C2(Cc3cc(C(F)(F)F)ccc3N3CCCCC32)C(=O)O1
Cc1nc2scc(C)n2c(=O)c1S(=O)(=O)Nc1ccc(F)c(Cl)c1
O=C(NC(=Cc1cccs1)C(=O)N1CCOCC1)c1ccccc1
Cc1ccc(-c2nc(CN3CCCC(Cn4cncn4)C3)no2)cc1
CCCc1nnc(SCCSc2nnc(CCC)n2N)n1N
COCC(C)NC(=O)c1cc(-c2ccc(OC)c(OC)c2)on1
O=C1CSCC2Nc3ccnn3C(c3ccc(F)c(Br)c3)C12
CCOc1cc(S(=O)(=O)n2nc(C)cc2C)ccc1F
Cc1nc(-c2cccnc2)sc1-c1nnc(-c2ccncc2)o1
Nc1c(-c2ccc(Cl)cc2)cnn1C1CCS(=O)(=O)C1
COc1ccc(C=CC(=O)Nc2sc(Cc3ccccc3)c(C)c2C(N)=O)cc1
CN(C)CCCOc1ncccc1C(=S)N(C)C
CN(CCOc1ccccc1)C(=O)CNC(=O)c1ccc(C(C)(C)C)cc1
CC(C)n1nccc1N(Cc1ccc(C#N)cc1)S(=O)(=O)c1ccccc1
COc1ccc(CCNC(=O)C(NC(=O)c2ccccc2F)C(C)C)cc1OC
O=C(c1ccccc1NS(=O)(=O)c1ccc(F)cc1)N1CCCC1
CCn1c(COc2c(C)cccc2C)nnc1SCc1nc(O)c2ccccc2n1
O=C(O)c1cc(NS(=O)(=O)c2ccccc2F)ccc1N1CCSCC1
Cc1ccc(C)c(CSc2nnc(-c3cccnc3)n2N)c1
O=C(c1ccc(Cl)s1)N1CCc2ccccc21
COc1ccccc1NC(=O)CSc1nnc(C)n1Cc1ccccc1
CC(=NN=C(C)c1cccs1)c1cccs1
COc1ccc(NC(=O)c2ccc(Cl)c(S(=O)(=O)N3CC(C)OC(C)C3)c2)cn1
Cc1ccc(CNC(=O)CCCC(=O)O)cc1
OCCCc1nc2n(n1)C(c1ccccc1Cl)C=C(c1cccs1)N2
Cn1nnnc1SC(C(=O)Nc1cccc(C(F)(F)F)c1)c1ccccc1
CC(=O)Nc1ccc(-c2nnc(SCc3ccc(C)cc3)n2C)cc1
CC(C)N1CCCC(n2cc(S(=O)(=O)c3ccc(Cl)cc3)c3cccnc32)C1
c1ccc(-n2ccc(CN3CCOC(Cn4cncn4)C3)n2)cc1
CC(=O)N1N=C(c2ccco2)CC1c1ccc(Cl)o1
CC(CNC(=O)CCn1c(=O)c2cccn2c2ccc(F)cc21)c1ccccc1
CCN1CCN(C(c2nnnn2Cc2ccc3c(c2)OCO3)C(C)C)CC1
COc1cc(NC(=O)C2(C)CCCN2C)cc(OC)c1OC
Cc1ccc(C)c(NC(=O)c2cc(S(=O)(=O)NCCC3=CCCCC3)ccc2F)c1
CCCC(=O)Nc1nc(C(=O)OCC)cs1
NS(=O)(=O)c1ccc(CCNC(=O)C2CCCO2)cc1
Cc1cc(C)cc(NC(=O)N2c3ccccc3NC(=O)CC2C)c1
C=CCN(Cc1coc(-c2cc(OC)c(OC)c(OC)c2)n1)C1CCCCC1
CC(=O)c1c(C)nc(S)c(C#N)c1-c1ccc(F)cc1
O=C(CN(C(=O)c1csnn1)c1cccc2c1CCCC2)NCc1ccccc1
CC(C)NC(=O)c1cc(-n2cnnc2)ccc1Cl
CCSC(=S)NNC(=O)c1ccncc1
COCCN(Cc1nc(-c2ccc(C(F)(F)F)cc2)no1)C(C)C
COc1ccc(CNC(=O)C=CC(=O)O)cc1
O=C(Cn1cnc(-c2ccccc2)c1-c1ccccc1)N1CCOCC1
CCOC(=O)c1ccc(NCn2c(=O)oc3ccccc32)cc1
CC(C)C(=O)Nc1nnc(-c2ccccc2)o1
COc1ccc(C(C(=O)NCc2ccc(F)cc2)N(C(=O)c2csnn2)C2CC2)cc1
O=C(CSc1nncc(=O)[nH]1)Nc1cc(C(F)(F)F)ccc1Cl
O=c1[nH]c(=O)c2nnc(NN=Cc3ccccc3F)nc2[nH]1
CC(C)(CNC(=O)c1ccc(Br)o1)N1CCOCC1
O=c1sc2c(s1)SSSSS2
O=C(COC(=O)c1ccc(Cl)c(S(=O)(=O)N2CCCCC2)c1)NCC1CCCO1
COc1cccc(CNC(=O)CN2N=C(c3ccc(C)cc3)CCC2=O)c1
Cc1ccc(NC(=O)COC(=O)C=Cc2ccccc2)cc1S(=O)(=O)N1CCOCC1
CCNC(=O)CSc1nnc(C2CC2)n1-c1ccccc1
COc1ccc2oc(C(=O)OCC(=O)N3CCN(c4ccccc4)CC3)c(C)c2c1
CCc1cccc(NC(=O)CN(C)C2=NS(=O)(=O)c3ccccc32)c1
Cc1ccc(NC(=O)CCS(=O)(=O)c2cccc3nonc23)c(Br)c1
COc1ccc(C=Nn2c(S)nnc2-c2ccc(C)cc2)cc1OC
CC(C)(C)c1nc2ccccc2c(=O)o1
CC(=O)c1cc2c(cc1NC(=O)CN(C)S(=O)(=O)c1cccs1)OCO2
CCOC(=O)CSc1nnc(NCC(=O)OC(C)C)c(O)n1
O=C(O)c1nn(-c2ccc(F)cc2)c(=O)c2ccccc12
CC1CCC2C(C)C(OCCNCCNc3ccccc3)OC3OC4(C)CCC1C32OO4
CC1Cc2cc(S(=O)(=O)CCC(=O)Nc3ccccc3F)ccc2N1C(=O)C1CC1
Cn1c(C(=O)NCc2ccc(S(=O)(=O)c3ccccc3)cc2)cc2ccncc21
Cc1nc2ccccn2c1C(=O)NCc1ccc(Cl)cc1
COc1ccc(Oc2ncc3nc(-c4ccc(Cl)cc4)c(=O)n(C4CC4)c3n2)cc1
Cc1cc2nc(-c3ccc(SCC(=O)Nc4nccs4)nc3)[nH]c2cc1C
CCCCCN(CCCCC)C(=O)C(CCC(=O)O)NC(=O)c1c[nH]c2ccccc12
c1ccc(C2CCC(N3CCNCC3)CC2)cc1
COc1ccc2c(c1)c(CC(=O)N(C)C)c(C)n2C(=O)c1ccc(Cl)cc1
CNC(=O)c1nn(C)cc1NC(=O)C(C)n1ncc(Cl)c1C
Cc1ccncc1-c1cccc2c1cnn2-c1ccccn1
Cc1nc(-c2ccc(CC(=O)N3CCNC(=O)C3)cc2)cs1
CC(C)CN1CC2OCC(=O)N(c3ccccc3)C2C1
COc1ccccc1OCCC(=O)Nc1cccc(S(=O)(=O)N2CCOCC2)c1
Cn1c(=O)c2cc(NC(=O)NCc3ccc(F)cc3)ccc2n1CC=Cc1ccccc1
O=C(CCc1ccccc1)NNC(=O)Cc1ccccc1
Cc1cc(NC(=O)CSc2nc3ccccc3n2CC(=O)N2CC(C)CC(C)C2)no1
O=C(NC1CCCCC1)C1c2ccccc2OCC(=O)N1C1CC1
Cc1cc(C)cc(-n2c(C)c3c(C)nnc(C)c3c2C)c1
FC(F)(F)c1cccc(NC(S)=NN=C(S)NCc2ccccc2)c1
CC12NC(Cc3ccccc31)c1cc3ccccc3cc12
Cc1oc(CSCC2CCCO2)cc1C(=O)O
CC(=O)NC(CC(=O)NC1CCCCC1)c1ccccc1
Cc1ccccc1OCCn1c(CCNC(=O)C(C)(C)C)nc2ccccc21
CN(C)S(=O)(=O)c1ccc(Cl)c(C(=O)NC2=NCCS2)c1
Cn1nc(CC(=O)NC2CCCCCC2)c2ccccc2c1=O
COc1ccc(C(=O)OCC(=O)N(C)C2CCS(=O)(=O)C2)cc1Br
CCOC(=O)N1CCN(C(=O)c2cccc(OC)c2OC)CC1
O=C(NCc1cccnc1)C1c2ccccc2C(=O)N1C1CCCC1
CCOC(=O)c1ccc(Nc2nc(-c3cccnc3)nc3ccccc23)cc1
O=C(NC(Cc1c[nH]c2ccccc12)C(=O)O)OCc1ccccc1
NS(=O)(=O)c1ccc(CCNC(=O)C2CCCCC2)cc1
Clc1ccc(Cn2cc3c(n2)-c2cc4ccccc4n2C3)cc1
Cc1ccc(S(=O)(=O)N2CCN(C(C)C(=O)N3CCCc4ccccc43)CC2)cc1
c1cnc(N2CCc3onc(CN4CCCC4)c3C2)cn1
COc1ccc(C)cc1S(=O)(=O)NCCNc1ccc(Nc2cccc(C)n2)nn1
CCN(CC(=O)NCCCN1CCOCC1)S(=O)(=O)c1ccc(Cl)cc1
C=CCn1c(-c2ccccc2)nc(=S)c2c1CC(C)(C)OC2
CN(c1ccccc1C(=O)NCC1CCCO1)S(C)(=O)=O
CC(C)Cc1nnc(NC(=O)c2cccc(S(=O)(=O)N3CCOCC3)c2)s1
Cc1ccc2oc(Nc3nc(C)c(C)c(C)n3)nc2c1
CC(C)(C)OC(=O)NC(CNCc1ccccc1)Cc1ccccc1
Nc1c(NCCc2ccccc2)c2ccccc2oc1=O
Cc1ccsc1CN(C(=O)c1oc2ccccc2c1C)C1CCS(=O)(=O)C1
COc1cccc(OC2CN(C(=O)c3cc(CC(C)C)nn3C)C2)c1
Oc1c(Br)cc(C=NNC(=S)NCc2ccco2)cc1Br
COc1ccc(C)cc1S(=O)(=O)N1CCCC(C(=O)NCC2CCCO2)C1
COC(=O)Cn1c(C)cc(=O)n2nc(-c3cccs3)nc12
COc1cccc(C=Cc2ccccc2N)c1
Cc1c(-c2ccccc2)nnn1-c1ccc(F)cc1F
N#Cc1c2c(c(N3CCN(C4CCCCC4)CC3)n3c1nc1ccccc13)CCC2
CC(Oc1ccccc1)C(=O)OCC(=O)Nc1sccc1C(N)=O
CCCCNC(=O)c1nn(-c2ccc(C)cc2)c(=O)n(C)c1=O
N#Cc1c(NC(=O)C2CCCO2)sc2c1CCCCC2
CCCCCCCCC(C)(O)CCc1oc(C)c(C)c(=O)c1C
Cc1ccc(NC(=O)Cn2c3ccc(F)cc3c3nc4n(c(=O)c32)CCS4)cc1F
CCC(C)C(N)C(=O)NC(Cc1c[nH]c2ccccc12)C(=O)O
O=Cc1nn(-c2ccc(F)cc2)c2c1CCCC2Cc1ccccc1
Cc1ccc(-c2ccc(SCC(=O)Nc3ccc4c(c3)OCCO4)nn2)cc1
CCS(=O)(=O)Nc1ccc(C2=NN(C(=O)c3ccco3)C(c3ccco3)C2)cc1
CCCNC(=O)Nc1ccc(-c2ccnc3[nH]nc(C)c23)cc1
Cc1ccc(C)c(NC(=O)C2CCCN(S(=O)(=O)c3cn(C)cn3)C2)c1
COC(=O)C1Cc2c([nH]c3ccccc23)C(c2ccc(F)cc2)N1
O=C1NC2C(=CC(O)C3OP(=O)(O)OC23)c2cc3c(cc21)OCO3
Oc1c(C(c2ccccc2Cl)N2CCOCC2)sc2nc(-c3ccco3)nn12
COc1ccc(C2CC2C(C)=NOC(=O)c2ccc(F)cc2)cc1
COC(=O)CNC(=O)CSC1=CC(=O)c2cccc(OC)c2C1=O
Clc1ccc(-c2nn3c(-c4cc(-c5ccccc5)n[nH]4)nnc3s2)cc1
CCOC(=O)Cc1ccc(NC(=O)n2ncc3cc(Cl)ccc32)cc1
O=C(c1cccc(O)c1)N1CCN(Cc2ccc(F)cc2)CC1
CCOC(=O)C(C)Sc1cnccn1
COc1ccccc1NC(=O)NNC(=O)c1ccc2ccccc2c1O
O=S(=O)(Oc1ccccc1)C1CC2OC1C(c1cccc(O)c1)=C2c1ccc(O)cc1
N#CC(C(=O)N1CCCCC1)=C1N=C(N)c2ccccc21
S=C(NCCCN1CCOCC1)N1CCN(c2nc(-c3ccccc3)cs2)CC1
CCOC(=O)N1CCC(NC(=O)c2ccc3c(c2)N(Cc2ccccc2)CCS3)CC1
NC(CC(=O)NCc1ccc(S(=O)(=O)F)cc1)C(=O)O
CCCNC(=O)C1CCN(S(=O)(=O)c2ccc3c(c2)CCCN3C(C)=O)CC1
COc1ccc(-c2nc3ccccc3c(=O)n2O)cc1
Cc1ccc(CC(C(=O)O)C(C)C(=O)Nc2ccc(F)cc2)cc1
CCCCCOc1c(OC)cc2c3c1-c1cc4c(cc1CC3N(C)CC2)OCO4
CCOC(=O)COc1cc(OCC(=O)OCC)c2c(=O)cc(-c3ccccc3)oc2c1
COc1ccc2[nH]c(C)c(C(=O)CN3CCOCC3)c2c1
CC(O)COCn1cnc2c(O)nc(N)nc21
CCOC(=O)c1oc2ccccc2c1NC(=O)c1cc(C)no1
CC(C)(C)COc1ncccc1C(=NO)NCC1CCCO1
Cc1[nH]c(C)c(C(=O)OC2CCN(C)CC2)c1C
Cc1ccc(OCC(=O)N2CCc3ccccc32)cc1
COc1ccc(C=CC(=O)c2ccc(Cl)s2)cc1O
Cc1ccc(-c2cc(C(=O)O)c3ccccc3n2)s1
CC(=O)c1cc(-c2ccc(F)cc2)n(CCC(=O)Nc2cccc(C)n2)c1C
CCc1cnc2c(c1SCC(=O)NCc1ccc(F)cc1)c(=O)n(C)c(=O)n2C
C[n+]1c(-c2ccc(C=NNc3nc(N)nc(N)n3)cc2)cn2ccccc21
Cc1cncc(Oc2ccc(CN)cc2)n1
Cc1ccc(Cl)cc1N1CCN(C(=O)CCn2c(=O)c3cccn3c3cccnc32)CC1
CC(=O)Nc1ccc(NC(=O)CCN2C(=O)c3ccccc3C2=O)cc1
CC(O)C(NC(=O)N1CCN(c2ccc(-c3cncs3)cc2)CC1)C(=O)NO
CC(=O)Nc1ccc2oc(-c3cc(F)c(F)cc3Cl)nc2c1
CC(C)=C1SC(N2CCOCC2)=NC1=O
Cc1nsc(C2=CCCN(Cc3ccccc3)C2)n1
Cc1ccc(NC(=O)C(CC(C)C)N2Cc3ccccc3C2=O)cc1F
COC(=O)c1ccccc1NC(=O)Nc1nnc(N2CCCCC2C)s1
Fc1ccccc1Nc1nc(N2CCNCC2)nc2c(NCC3CC3)ncnc12
CCn1c(SCC(=O)Nc2cc(C(F)(F)F)ccc2Cl)nc2ccccc2c1=O
Cc1cccc(C2CCCN(C(=O)c3ccncc3)C2)n1
CN1CCN(S(=O)(=O)c2cccc3nsnc23)CC1
CCCCNC(=O)C1(C)CCCCN1Cc1ccc2ccccc2c1
C#CCNC(=O)C1OC(n2cnc3c(N)ncnc32)C(O)C1O
NC(=O)C1=NN2C(=NS(=O)(=O)c3ccccc32)N1
CCOC(=O)c1cc(S(=O)(=O)NCC2CCN(Cc3cccc(C)c3)CC2)cn1C
Cc1cccc(CNC(=O)CCc2c(C)nc3cc(O)nn3c2C)n1
Cc1cc(C)n(-c2ccc(NN=C(C#N)C#N)cc2)n1
N#Cc1ccc2c(c1)CN(CCCNC(=O)c1cc3ccccc3[nH]1)CC2
CCCOc1ccc(C=Nn2c(S)nnc2-c2ccncc2)cc1
CC(C)(C)c1cc(C(=O)NCc2cc(F)cc3c2OCOC3)n(Cc2ccccc2)n1
COc1cc2ncc(-c3ccnc(NC(C)=O)c3)n2cc1S(=O)(=O)C(C)(C)C
CCCCCCc1ccc(C(=O)O)cc1
N#Cc1ccc(CSc2nnc(Cc3cccs3)n2Cc2ccco2)cc1
O=S(=O)(CCSc1nnc(O)n1-c1ccc2c(c1)OCCO2)c1ccc(F)cc1
Cc1ccc(Cl)cc1OCC(=O)NCCOC(=O)Nc1sc(=S)n(C)c1C
Cc1nc(NN)nc(NCc2ccccc2)n1
Cc1cccc(N2C(=O)CN(Cc3cccs3)C2=S)c1
CN1CCN(CC(=O)NC2CCCCC2)CC1
N=C(N)NC(=N)Nc1ccc2ccccc2c1
CC(C)(C)NC(=O)Nc1ncccc1OCc1cccc(Cl)c1
CN(C)c1cccc(C(=O)OCC(=O)c2ccc[nH]2)c1
Cc1ccc(-c2cc(C(=O)NCc3ccco3)c3ccccc3n2)o1
CCC(C)NC(=O)c1ccccc1NC(=O)C(C)N(c1ccccc1)S(C)(=O)=O
CCc1ccc(NS(=O)(=O)c2c(C(=O)N3CCOCC3)c(C)n(C)c2C)cc1
COC(=O)c1cc(NCc2ccccc2F)ccc1N1CCOCC1
Fc1ccc(CSc2nnc3ccccn23)c(Cl)c1
COc1ccc(CCN(C)C(=O)C2CCCN(Cc3ccc(F)cc3)C2)cc1OC
O=c1ncn(-c2ccccc2C(F)(F)F)c2ncccc12
Cc1occc1-c1nnc(SCC(=O)c2cc3ccccc3oc2=O)o1
COc1ccc(NC2=NCC(=O)N2c2ccccc2)c(OC)c1
Cc1ccc(-c2nc(SCC(=O)Nc3ccc(C)c(C)c3)n3[nH]c(=O)cc3n2)cc1
COc1ccc(C=C2NC(=O)N(Cc3ccccc3F)C2=O)cc1OC
Cc1cccc(C(=O)NNC(=O)CSc2nnc(C(C)C)n2C)c1
NS(=O)(=O)c1ccc(CCNC(=O)c2ccco2)cc1
CCOC(=O)c1c(NC(=O)CSc2nnc(C)s2)sc2c1CCC(C)C2
CCCCc1cc2c(cn1)=C(OC(=O)c1cccs1)C(C)(OC(=O)CC)C(=O)C=2
Cn1nnnc1SCc1nc(O)c2c(-c3ccc(Cl)cc3)csc2n1
COC(=O)c1c(NC(=O)C(C)Oc2ccc(Cl)c(C)c2)sc(C)c1C
O=C(C1CCN(S(=O)(=O)c2cccs2)CC1)N1CCN(c2ccccc2F)CC1
CNc1nc2ccc(C)cc2n2c(Br)cnc12
COc1ccc(C=CC(=O)Nc2ccc3nc(N4CCN(C)CC4)cc(C)c3c2)cc1OC
CC(C)(C)NC(=O)COC(=O)C1c2ccccc2Oc2ccccc21
Cc1nn(C(=O)C2CCCC2)c(N)c1-c1ccc(Cl)c(Cl)c1
Cc1nc(CNCc2cccnc2Oc2ccc(C)c(F)c2F)c[nH]1
CC1CCCC(NC(=O)N(CCCl)N=O)C1
O=C(O)CSCC(=O)NCc1c(Cl)cccc1Oc1ccccc1
Cc1ccc(C(=O)NC(C)C2CC3CCC2C3)cc1
Cc1cc2cc3c(cc2nc1SCC(=O)N1c2ccccc2CC1C)OCO3
CCOc1ccccc1C1c2[nH]c3ccccc3c2CC2C(=O)N(C3CC3)CC(=O)N21
COCOc1ccc(C(=O)C(C)c2ccc(OCOC)cc2OCOC)c(O)c1
Cn1c(=NC(=O)C2CCN(S(=O)(=O)c3cccs3)CC2)sc2ccccc21
COc1ccccc1NC(=O)c1cc2c(=O)oc3ccc(C)cc3c2s1
COc1ccc(CN2CCOc3ccc(C(O)c4cccnc4)cc3C2)cc1O
O=C1CC(c2ccccc2)C(=O)N1CN1CCC(Cc2ccccc2)CC1
CCOC(=O)N=S(N)(=O)c1ccccc1
CN1CCN(CCCNc2c(C=O)c(O)nc3ccccc23)CC1
CCOC(=O)c1ccccc1NC(=O)CSc1nccn1Cc1ccco1
CC(C)(C)NC(=O)C(=O)NN=Cc1ccc(F)cc1
Cc1ccc(CN2CCOc3ccccc3C2=O)cc1
O=C(CSc1nnc(-c2ccc3c(c2)OCCO3)o1)N1CCCC1
Nc1nc(-c2ccc(Cl)cc2)cs1
COc1ccc(C(=O)NC(Cc2ccc(OC(=O)c3ccc(OC)cc3)cc2)C(=O)O)cc1
O=C(CCN1C(=O)c2ccccc2C1=O)Nc1cccc(O)c1
O=C(OCCCc1cccnc1)C1CCCCN1S(=O)(=O)Cc1ccccc1
COc1ccc(S(=O)(=O)Nc2cc3c4c(c2)CCN4C(=O)CC3)cc1C
COc1ccc(CNc2nc(-c3ccco3)n[nH]2)cc1OC
O=C(c1ccc(Cl)cc1)C(O)(Cn1cncn1)c1ccc(Cl)cc1Cl
CCC(C)C(=O)c1c(O)cc(O)c2c1OC1(C)CCCC(C)(C)C1C2
Cc1ccc2cnn(CCC(=O)O)c2c1
CC1=CCC(C(C)(C)NC(=S)NN=Cc2ccc(F)cc2)CC1
Cc1cc2oc(=O)cc(Cn3ncc(Cl)c(Cl)c3=O)c2cc1Cl
Cc1ccc(S(=O)(=O)N2CCCCC2CCNC(=O)C(=O)Nc2ccccc2F)cc1
COc1ccc(C(=O)Nc2ccccc2C(=O)Nc2ccncc2)cc1
O=c1[nH]c2cccnc2n(CCNc2ncc(C(F)(F)F)cc2Cl)c1=O
CN(Cc1noc(C2CC2)n1)C1CCN(CCS(C)(=O)=O)C1
CC(C)N(Cc1nc(-c2ccccc2)no1)C(=O)COc1ccc(Cl)cc1
Fc1ccccc1Cn1cc(CSC(=S)N2CCN(c3ncccn3)CC2)nn1
COc1ccc(CNC(=O)c2ccccc2C)cc1OC
CCn1cc(CCC(=O)NCCc2ccccc2)c2ccccc21
CCCNC(=O)c1cc(C2CCCCN2S(=O)(=O)c2cccc3cccnc23)on1
CCN1c2cccc(C)c2N(Cc2ccccc2)C(=O)c2cccnc21
COc1cccc2c1OCC(NC(=O)NCCc1ccccn1)C2
O=C(CN1C(=O)C2CC=CCC2C1=O)Nc1ccc(F)cc1F
CN(Cc1ccccc1)S(=O)(=O)c1ccc2nc(O)ccc2c1
O=C(NCc1ccco1)c1nn(C2CCS(=O)(=O)C2)c2c1CCCC2
C=CCN1CC(=O)OC2(CCC3(C)C(CCC4C5CCC(=O)C5(C)CCC43)C2)C1
COc1ccccc1C(=O)Nc1ccc(OC(C)C(=O)N2CCOCC2)cc1
O=c1[nH]c2ccc(S(=O)(=O)Nc3cccc(F)c3)cc2o1
O=c1oc2ccccc2n1CCc1ccncc1
CCc1sc(C(=O)Nc2cc(S(=O)(=O)N3CCOCC3)ccc2OC)cc1C
CCOC(=O)c1c(NC(=O)C(C)OC(=O)C2=COCCO2)sc2c1CCCC2
O=c1n(Cc2nnc(SCc3ccccc3)s2)nnn1-c1ccc(Cl)cc1
COc1ccc2c(c1)c(C(=O)CNc1nc(C)cs1)c(C)n2C
O=C(C[n+]1cn(Cc2cc3ccccc3o2)c2ccccc21)c1ccc(O)cc1
COc1cc(CC(=O)N(CC(C)C)C2CCS(=O)(=O)C2)cc(OC)c1OC
COc1ccc(S(=O)(=O)Nc2ccc(-n3cnnn3)cc2)cc1Br
O=C(NC1CCCCCC1)c1cccnc1S
Cc1ccc(C(=O)Nc2sc3c(c2C(=O)O)CCCCC3)o1
CCCn1c(CN2CCN(C(=O)OCC)CC2)nc2cc(NC(C)=O)ccc21
N#Cc1ccccc1NC(=O)COC(=O)CSc1nc2ccccc2o1
CCOc1ccc(S(=O)(=O)NCCC(=O)NNC(=O)c2ccc(F)cc2)cc1
CCOc1cc(C)c(S(=O)(=O)NCc2ccccn2)cc1C
CC(C)(C)c1ccc(S(=O)(=O)N2CCN(c3ccccc3Cl)CC2)cc1
CCCCc1ccc(NC(S)=NCc2cccnc2)cc1
O=C(CCc1cccc(Cl)c1Cl)N1CCOCC1c1ncon1
O=C(CSc1nc(-c2ccccc2)ns1)NCC1CCCO1
Cc1ccc(S(=O)(=O)N(C)C)cc1NC(S)=NNC(=O)C1CC1
CCc1ccc(-c2nnn(CCC(=O)OC)n2)cc1
O=C(OCC(=O)c1ccc(Cl)s1)c1ccc2ccccc2n1
CC(=O)c1c(C)oc2ccc(O)c(CN3CCOCC3)c12
CC1CN(C(=O)N2CCC(C(=O)NCc3cccs3)CC2)c2ccccc2O1
COc1cc2nc(N(C)CCCNC(=O)C3CCOCC3)nc(N)c2cc1OC
COc1cccc(-c2cc(C(=O)N3CCN(Cc4ccc5c(c4)OCO5)CC3)on2)c1
Cc1cnn(CC(C)NCc2ccc(OCc3noc(C)n3)cc2)c1
CC1CCN(C(=O)CSc2nc(N)cc(N)n2)CC1
O=C(NCCCCl)C(=O)NCCCCl
CSc1nsc(SC)c1C(=O)Nc1ccc(Cl)cc1
O=C1NCN(c2ccccc2)C12CCN(C1CC3(CCNCC3)Oc3ccccc31)CC2
CCOc1cccc(-n2nnnc2-c2ccc(OC)cc2)c1
O=c1cccc2n1CC1CC2CN(Cc2ccc3c(c2)OCO3)C1
O=C(Cc1ccc(Cl)cc1)NCCCN1CCCC1
CCOC(=O)C[n+]1ccc2ccccc2c1Cc1ccc(Cl)cc1
CN(C)c1ncc(C(=O)NCc2ccccc2Cl)cn1
O=S(=O)(c1ccccc1)c1ccc(NCc2ccco2)cc1
O=C(c1ccccc1)N1CCN(c2ccnc3cc(Cl)ccc23)CC1
O=C(CCC(=O)c1ccc(F)cc1)NCc1ccccc1C(F)(F)F
Cc1n[nH]c(C)c1S(=O)(=O)N1CCCC(C(=O)NCC2COc3ccccc3O2)C1
CC(C)CCN(CC(=O)NC1CCCC1)C(=O)C(=O)Nc1ccc2c(c1)OCCO2
O=C(NC1OC(CO)C(O)C(O)C1O)C(F)(F)F
O=C(O)c1ccccc1C(=O)NCCCCCCNC(=O)c1ccccc1C(=O)O
CCN(CC)S(=O)(=O)c1ccc(-c2nnc(SCC(=O)N3CCOCC3)o2)cc1
O=C(c1ccc(-c2cc(Cl)ccc2Cl)o1)N1CCOCC1
O=c1[nH]c2cc3c(cc2c(=O)n1CCc1nc(-c2ccc(C(F)(F)F)cc2)no1)OCO3
Nc1nc(N2CCN(C(=O)c3cc4ccccc4[nH]3)CC2)c2ncsc2n1
C=CCC(NCCCO)c1cccc(OC)c1OC
Cc1nc(-c2ccccc2)nc2sc(C(=O)c3ccc(F)cc3)c(N)c12
Cc1ccc2nc(O)c(CN(Cc3cccs3)Cc3nnnn3Cc3ccco3)cc2c1
Cc1ccc(CNC(=O)Cn2c3ncccc3c(=O)n2-c2ccc(C)cc2)cc1
CS(=O)(=O)c1cc(C(=O)O)c(NCc2ccccc2)cc1Sc1ccccc1
COc1ccc(-n2c(SCC(=O)Nc3nc(C)cs3)nnc2-c2ccoc2C)cc1
CCC(=O)Nc1nc2nc(C)cc(O)n2n1
COc1cccc(OC)c1C1=NCC(=O)Nc2c1oc1ccc(Br)cc21
Cc1ccc(-c2nnc(S)n2-c2ccccc2)cc1
O=C1CSC(=NN=Cc2cn(Cc3ccc(Cl)cc3Cl)c3ccccc23)N1
COCC(=O)NN=Cc1ccc(Sc2nc3ccccc3s2)o1
O=C(c1ccc2[nH]ccc2c1)N1CCN(Cc2ccccc2)CC1
NS(=O)(=O)c1ccc(NC(=O)COC(=O)c2cnc(Cl)c(Cl)c2)cc1
c1ccc(C(CN2CCOCC2)c2ccccc2)cc1
NC(=O)c1ccsc1NC(=O)CSc1ncnc2sccc12
COc1ccc(CNc2ncnc3cc(Cl)ccc23)cc1OC
CCOc1ccccc1NC(=O)Nc1ccsc1C(=O)OC
O=C(CSc1nc(-c2ccco2)cc(C(F)(F)F)n1)N1CCCc2ccccc21
Cc1nc2n(c(=O)c1CCN1CCC(c3noc4cc(F)ccc34)CC1)CCCC2
CCC(C)C(N)C(=O)N1CCCC1C(N)=O
CCn1nnc(NC(=O)c2ccco2)n1
Cc1ncc2c(c1CNC(=O)C=Cc1cccs1)CCN(C(=O)c1c(C)noc1C)C2
O=C1c2ccccc2C(=O)N1c1cccc(Cl)c1
COc1ccccc1CN(C)C(=O)c1cc(C)nc2ccccc12
CC1CC(=O)N(C(C)C(=O)N2CCN(c3ccccc3Cl)CC2)C1=O
CC1(C)OC(=O)C2(Cc3ccc(Cl)cc3N3CCCC32)C(=O)O1
Cc1nc(SCC(=O)N2CCCCC2)c2c(=O)n(C)c(=O)n(C)c2n1
COc1ccccc1NC(=O)CCC(=O)N1CC(C)Oc2ccc(C)cc21
COc1cc2ncc(C#N)c(Nc3cc(OC)c(OC)c(OC)c3)c2cc1OC
Cc1ccc(NC(=O)c2ccco2)c(NC(=O)c2ccc(Cl)cc2)c1
Nc1cc(O)nc(SCC(=O)NNC(=O)c2ccccc2)n1
O=C(O)CCCC(=O)Nc1ccccc1Br
COCCN1CCN(CC(O)c2ccc(C(F)(F)F)cc2)CC1
CC1(C)CC2CC(C)(CN2C(=O)c2cc(-c3ccc(F)cc3)on2)C1
O=C(Nc1cccc(S(=O)(=O)NC2=NCCC2)c1)c1ccccc1
CS(=O)(=O)N1CCc2c(cccc2NC(=O)CC(F)(F)F)C1
O=S(=O)(Cc1ccccc1)C(c1ccccc1)S(=O)(=O)Cc1ccccc1
CN(C)CCN(CC1CCCN(Cc2ccccc2F)C1)C(=O)Cc1c(F)cccc1F
O=C(Nc1ccccc1N1CCOC1=O)N1CCc2sccc2C1
CC(=O)NCCOc1ccc(C(=O)O)cc1
CN(Cc1ccccc1)C(=O)c1[nH]cnc1C(=O)Nc1ccc(Cl)cc1
CCCCCC(=O)NC(=S)Nc1cccc(C(C)=O)c1
Clc1ccccc1-c1nnc(-c2ccc3c(c2)OCO3)o1
CCC(=O)c1ccc(OCC(O)CNC(C)c2ccccc2)cc1
Cc1cccc(N2CCN(c3c4c(nc5nncn35)CCC4)CC2)c1C
COC(=O)c1sc(-c2ccc(F)cc2)cc1N
COc1ccccc1-c1cn(-c2ccc(O)c(C(=O)OCCCc3ccccc3)c2)nn1
COc1ccc(NC(C)=O)cc1OCc1cccnc1
O=C(NCCC1=CCCCC1)C1CC(=O)N(Cc2ccccc2)C1
CC1(O)C(=O)C23CC1CC(O)C2C12COC(O)C1C(C)(C)C(O)CC2OC3=O
CCOc1c(Cl)cc(CNC(C)C(O)c2ccccc2)cc1OC
CCOC(=O)C1ON2CCCCC2C1(O)C(F)(F)F
CN(Cc1nc2ccccc2s1)C(=O)c1cccc(NC(=O)c2ccncc2)c1
O=c1c2c3c(sc2nc2n1CCCC2)CCCCC3
CN1CCN(Cc2ccc(OCc3ccccc3)cc2)CC1
O=C(NNC(=O)c1ccc[nH]1)c1cccc(C(F)(F)F)c1
O=C(NCC12CC3CC(C1)CC(CNC(=O)N1CCCC1)(C3)C2)N1CCCC1
Cc1cccc(C(=O)Nc2ccccc2C(=O)NCc2ccco2)c1
Cc1ccc(C(=O)Nc2ccc(N)cc2)cc1
COc1ccc(C2c3ccc4ccccc4c3Oc3ncn(CCO)c(=N)c32)cc1OC
COc1cccc(C2C3(C#N)C(N)=NC(OC)(OC)C23C#N)c1
CN1C(=O)CCc2ccc(Sc3cc(C4(C)COC(C)(C)O4)cs3)cc21
COc1ccc(C2N(C(C)=O)CCCN2S(=O)(=O)c2ccc(C)cc2)cc1
CCOC(=O)CN1C2=NCCCN2c2ccccc21
CCOc1cc(NC(=O)C2CC2)c(OCC)cc1NC(=O)c1ccccn1
CCOc1cc(C=NNC(=O)c2cccnc2)ccc1OCC(=O)N(C)C
CC(C)C1Cc2ccccc2-c2nc(S)nc(O)c21
O=C(Nc1ccc2c(c1)OCCO2)N1CCOCC1
CC(C)(C)NC(=O)COC(=O)c1cc(F)c(F)cc1Cl
O=C(C=Cc1ccc(F)cc1)Nc1nnc(-c2ccc(Br)cc2)s1
Cn1c(=O)oc2cc(S(=O)(=O)CCC(=O)NCc3ccccc3)ccc21
CCOC(=O)c1sc(S)nc1C
COc1ccc(N2CC(C(=O)N3CCOCC3)CC2=O)cc1
Cc1[nH]c(=O)n(C)c1-c1ccc(OC(C)C)cc1
ON=Cc1cccc[n+]1Cc1cccs1
Cc1c(C(=O)NCc2cccnc2)oc2ccc(S(=O)(=O)N3CCCC(C)C3)cc12
N=c1c(C(=O)NCC2CCCO2)cc2c(=O)n3ccccc3nc2n1Cc1ccc(F)cc1
CN(CCCCNC(=O)c1cc2ccccc2o1)C1Cc2cccc3[nH]c(=O)n(c23)C1
O=C(O)c1ccccc1OCCOCCOc1ccccc1C(=O)O
CCOc1ccccc1N1CCN(C(=O)c2cc[nH]n2)CC1
C[n+]1ccc(C=Cc2ccc3c(c2)OCO3)cc1
COc1cc2c(cc1OC)CN(C(=O)c1sccc1C)CC2
CCCc1nc(NCCCOC)c2c(n1)c(C)nn2CC
COc1ccc(CCNC(=O)COc2ncnc3ccccc23)cc1OC
CCCN(C(=O)c1ccccc1)c1nc(-c2ccccc2)cs1
O=C(Cc1cc2ccccc2o1)NCc1ccc(F)cc1
COc1ccc(CCN2C(=O)CSC23CCc2c(C)cccc23)cc1
Oc1ccc(-c2csc(Nc3ccccn3)n2)c(O)c1
COc1ccc(N2CCN(C(=O)Nc3ccccc3Cl)CC2)cc1
Cc1ccc(CNc2cc(C)nc3nc(-c4cccc(C)c4)nn23)cc1
CC(C)CNc1nccc(NCCNc2cc(-c3ccccc3)nc(N)n2)n1
CC(=O)Nc1nc(CN2CCOC(Cn3nc(C)cc3C)C2)cs1
COc1ccc(Cl)cc1NC(=O)C(OC)c1ccccc1
Cc1cc2c(ccc3c(=O)cc(-c4ccccc4)oc32)o1
O=C(Nc1ccc2c(c1)OCO2)c1cccn(Cc2ccccc2)c1=O
COc1ccc2oc(C(=O)OCC(=O)N(CCC#N)c3ccccc3)c(C)c2c1
COc1ccc(CCNC(=O)CC2Nc3ccccc3NC2=O)cc1OC
CCCCOCCCNC(=O)c1c(-c2ccccc2)noc1C
CCN(CC(=O)NC1CCCCC1)S(=O)(=O)c1ccc(Cl)cc1
Nc1c(C(=O)N2CCOCC2)sc2nc3c(cc12)CCCC3
CC1Cn2cc(-c3ccc4c(c3OC(F)F)N(C3CC3)CC(C(=O)O)C4=O)cc2CN1
Cc1nn(CCC(=O)Nc2cccc(C#N)c2)c(C)c1S(=O)(=O)N1CCCCC1
CCCC(=O)Nc1ccccc1-c1nnn(CC(=O)Nc2ccc(OC)cc2)n1
Nc1c(S(=O)(=O)c2ccccc2)c2nc3ccccc3nc2n1-c1ccc(F)cc1
COc1ccccc1C1C(C(=O)c2ccccc2)=C(O)C(=O)N1CC(C)O
COc1cc(C)c(NC(=O)COc2ccc3c(c2)OCO3)cc1C
c1cncc(CNCc2coc(-c3cccc4ccccc34)n2)c1
O=S(=O)(NCC(c1ccc2c(c1)OCO2)N1CCOCC1)c1ccccc1
Cc1nc(NCc2coc(-c3ccccc3)n2)cc(C2CCNCC2)n1
Cc1cccc(OCC(=O)N2CCN(C3CCOC3=O)CC2)c1C
O=C(NCCCNC12CC3CC(CC(C3)C1)C2)c1cc2ccccc2oc1=O
Oc1nc2c(s1)C(c1ccco1)C1C3CCC(C3)C1S2
O=C(NCCS(=O)(=O)NCc1ccccc1Cl)c1ccccc1
CC1CCN(C(=O)CSc2nc3c(c(=O)n(C)c(=O)n3C)n2C)CC1
COC(=O)C(C#N)=Cc1c(N2CCCCCC2)nc2ccccn2c1=O
CNC(=S)NN=Cc1ccc(OC)c(OC)c1
Cc1cc(C2=NN=C(Nc3ccc(S(=O)(=O)N4CCOCC4)cc3)SC2)c(C)n1C
Cc1ccc2[nH]c3nc(N)nc(N4CCCCC4)c3c2c1
O=C(NCc1ccccc1)NS(=O)(=O)c1ccccc1Cl
CCC(=O)N1N=C(c2ccc(N3CCOCC3)cc2)CC1c1ccccc1OC
COC(=O)C1=CN(C(C)C)C=C(C(=O)OC)C1c1cc2c(cc1Br)OCO2
COc1ccc(C2CC(=O)C=C(c3cc(C=O)ccc3OC)C2)cc1
O=C(O)c1cc(-n2nnnc2SCc2ccccc2F)ccc1Cl
CCCCCc1nnc(NC(=O)c2ccc(=O)n(C)n2)s1
O=C(Nc1ccc(N2CCN(c3ccccc3)CC2)cc1)c1n[nH]c2ccccc12
O=C(Nc1ccc(NC(=O)c2ccco2)cc1)c1ccc2c(c1)OCO2
COC(=O)c1cc(OC)c(OC)cc1NCc1c(C)noc1C
CC(Cn1cccn1)NC(=O)N1CCN(Cc2ccncc2)CC1
CC(=O)N1CCCC1c1csc(Nc2cnccn2)n1
COc1cc(OC)c(C=O)c(OC(=O)N(C)C)c1
Cc1cc(C)n(CC(O)COc2ccc(F)cc2)n1
CN(C)c1ncccc1CNS(=O)(=O)c1ccc(F)cc1F
O=C(O)CCc1nc2cc(Cl)ccc2n(Cc2ccccc2)c1=O
CC(C)N(C)S(=O)(=O)N(Cc1cccs1)Cc1cccs1
O=C(O)c1ccc(Cl)c(S(=O)(=O)Nc2ccc(S(=O)(=O)N3CCCC3)cc2)c1
O=C1C2CSCC1CN(Cc1ccccc1)C2
COc1cccc(-c2nc(CS(=O)(=O)CC(=O)Nc3ccc(C(C)=O)cc3)c(C)o2)c1
O=C(NCC(c1ccco1)N1CCc2ccccc2C1)C(=O)Nc1ccc(F)cc1F
c1ccc(-c2nc3cnc4ccccc4n3n2)cc1
Cc1ccnc(NC(=O)Cn2c(=O)sc3cc(C(=O)c4ccccc4)ccc32)c1
COC(CNC(=O)Cn1ncc2ccsc2c1=O)OC
CN1C(=O)C(Cc2cccs2)C(=O)N(C)C1=O
O=C1CCCN1CCCNc1ncnc2c1[nH]c1ccc(Cl)cc12
C=CCN1C(=O)c2ccccc2Sc2ccc(C(=O)NCCC)cc21
CCN(CC)CCCN1C(=O)C(O)=C(C(=O)c2ccco2)C1c1ccc(C)o1
O=C1C2C(C(=O)N1CC1CCCO1)C1C=CC2C12CC2
COc1ccc(-c2cc(C(=O)Nc3cc(Cl)ccc3OC)no2)cc1
NCCSC(c1ccccc1)(c1ccccc1)c1ccccc1
CN(CC(=O)OCC(=O)NC(=O)c1cccn1C)S(=O)(=O)c1ccc(Cl)cc1
COc1cccc(CN2CCNC(=O)C2CC(=O)N(C)C2CCCCC2)c1OC
CC(NC(=O)c1cc(-c2cccc(Cl)c2)no1)C(=O)N1CCCC1
NC(=O)c1c2c(n3ccccc13)C(=O)c1ccccc1C2=O
CCCCn1c(=O)c(C(=O)NCc2ccccc2Cl)c(O)c2ccccc21
Cc1ccccc1CNC(=O)CCC(=O)N1CCOc2ccc(Cl)cc21
CS(=O)(=O)N(CC(=O)NCc1ccco1)c1ccc(Cl)cc1Cl
O=C(c1ccc(C(F)(F)F)cc1)C1CCCN(Cc2cccn2-c2ncccn2)C1
COc1ccc2c(c1O)C1Cc3cc4c(cc3C(C2)N1C)OCO4
CCNc1ccc(S(=O)(=O)C(F)(F)F)cc1NC(=O)C12CCC(CC1)C2
CCN(C(=O)COc1ccc(C(C)C)cc1)c1ccc(OC)nc1
O=C(CSc1nnc(NC2CC2)s1)NN1C(=O)NC2(CCCCC2)C1=O
CCCc1noc(CN2CCOCC2C)n1
CC(C)(C)NC(=O)C(c1ccc(Cl)cc1)N(Cc1ccco1)C(=O)CCl
CC12CCC3C(CCC4=C(O)C(=O)CCC43C)C1CCCC2=O
CC(Sc1ccc2c(c1)OCCO2)C(=O)Nc1ccc(N2CCOCC2)cc1
N#Cc1ccc(NC2=NS(=O)(=O)c3ccccc32)cc1
CC(C)(C)c1cc(Br)ccc1OCC(=O)Nc1nc[nH]n1
COc1ccc(Nc2nc3ccccc3nc2-n2nc(C)cc2C)cc1
CCc1ccc(NC(=O)c2cnn3ccccc23)cc1
CCCCC(=O)NCCc1c[nH]c2ccccc12
CCCC(=O)NC(c1ccc(OC)cc1)c1ccc2cccnc2c1O
CC1(C)CCOc2ccc(C(=O)Nc3ccc(C(=O)O)cc3)cc21
C=CCC(=O)NC1CC(C)(C)Cc2c1cnn2-c1ccccc1C
CCN=C(S)Nc1ccc(-c2nc3ccccc3[nH]2)cc1
COc1ccc2nc(-c3cc(O)ccc3O)c(=O)n(CC(=O)O)c2c1
COC(=O)c1cn(CC(=O)N2CCCCCC2)c2ccccc12
Cc1ccc2ccc(-c3cccc(Cl)c3)nc2n1
Cc1onc(-c2ccccc2)c1C(=O)OCC(=O)NC(=O)c1ccccc1
Cc1cccc(N(CC(=O)N2CCN(c3ccc(F)cc3)CC2)S(C)(=O)=O)c1C
COc1ccc(C(=O)COC(=O)CNC(=O)C2CCCCC2)c(OC)c1
COC(=O)N1CCN(Cc2cccc(NC(=O)Nc3ccc(C)nc3)c2F)CC1
Cc1cc(C(F)(F)F)n2nc(C3CCN(Cc4cc(C)c(O)c(C)c4)C3)cc2n1
COc1ccc(CN2CCN(c3ccccn3)CC2)c(OC)c1
CCCCNc1c(N)n(CCC)c(=O)[nH]c1=O
CCN(CC)S(=O)(=O)c1ccc(C(=O)NNC(=O)c2cccs2)cc1
Cc1noc(C)c1-c1nc(Nc2ccccc2)c2ccccc2n1
Cc1cc(C)n(-c2nnc(C)n2NS(C)(=O)=O)n1
CC(NC(=O)NCCNc1cnccn1)c1cccs1
CC1CC(C)(C)CC2(C1)NC(=O)N(CC(=O)Nc1c(F)cccc1F)C2=O
O=C(CSc1nc2ccccc2nc1N1CCCCC1)N1CCN(c2ccccc2)CC1
O=C(NCCN1CCOCC1)c1cnc(Cc2ccc(F)cc2)s1
OC(Cn1ccnc1)(c1ccccc1)c1ccc(-c2ccncc2)cc1
CC(C)Sc1cc(Cl)nc(NC(=O)Nc2ccccc2)n1
Cc1ccsc1C=NNC(=O)c1ccccn1
Nc1nc(-c2ccc(Cl)cc2)c(CC(=O)O)s1
COc1ccc(-c2nnn[nH]2)cc1-c1ccc(C#CCO)s1
Cc1c(Cl)ccc2sc(NC(=O)c3ccc(N(C)C)cc3)nc12
COC(=O)c1cc(S(=O)(=O)NCc2cccc(OC)c2)cn1C
COc1ccc(-c2cc3c(=O)n(CC(=O)N4CCN(C)CC4)ncn3n2)cc1
CC1(C)Cc2ccccc2C(NN=C2CCCC2)=N1
Cc1ccc(-n2ccnc(SCC(=O)NC3CCCC3)c2=O)cc1Cl
CCCn1cc(S(=O)(=O)c2ccccc2)c(=O)c2cc(F)c(N3CCCC3)cc21
Cn1c(C(C#N)=CC2CC=CCC2)nc2ccccc21
Oc1cnc2c(-c3ccccc3)c(-c3ccccc3)nn2c1
CCc1ccccc1NC(=O)c1cnc2n(c1=O)CCS2
COc1ccc(CC(=O)N2CCN(C)CC2)cc1
CN1Cc2ccccc2CC2(CCN(CCO)CC2)C1=O
COc1ccc(-c2cc(C(=O)O)no2)cc1
COCCn1nnnc1CN1CCC(Cc2ccccc2)CC1
Cn1cccc1Cc1nnc(SCC(=O)NC2CCCCC2)n1CCc1ccccc1
COc1cc2c3nc4n(c(=O)c3n(CC(=O)NCC3CCCO3)c2cc1OC)CCS4
COc1cccc(CNC(=O)CCC(=O)n2ncc3cc(C)ccc32)c1OC
CC1(c2ccc(Oc3ccccc3)cc2)OC(=O)N(Nc2ccc(C(=O)O)cc2)C1=O
COc1ccc(CNCC2CCN(CCO)CC2)cc1F
Cc1nc(-c2ccc(S(=O)(=O)NCc3ccccn3)s2)cs1
Cc1cc(-c2nc(-c3ccc(OC(F)F)c(F)c3)n3c2CCOC(C)C3)cc(C)n1
Cc1cccnc1Nc1nc(-c2ccc(O)cc2O)cs1
COCCCNC(=O)CSc1ccc(Cl)cc1
CC(=O)Nc1ccc(S(=O)(=O)NCCC(=O)OCC(=O)NCc2ccccc2)cc1
Cc1cc(SCC(=O)Nc2cccc(S(N)(=O)=O)c2)c(C)cc1Br
CC(C)c1ccc(OCC(=O)NCC(c2ccc(Cl)cc2)N2CCOCC2)cc1
CC(C)c1ccc2c(c1)-c1ccccc1S(=O)(=O)N2CC(=O)N1CCCCC1
CN(CC(=O)O)S(=O)(=O)C=Cc1ccccc1
COc1ccc(OCCN2CCN(S(=O)(=O)c3ccccc3C#N)CC2)cc1
COc1ccc(NC(=N)Nc2nc(C)c(Cc3ccccc3)c(O)n2)cc1
COc1cc(Cc2nnc(NC(C)(C)C)o2)c(S(=O)(=O)N(C)C)cc1OC
O=S(=O)(c1cccc(C(F)(F)F)c1)N(CCCN1CCOCC1)Cc1cccs1
COC(=O)c1nn(-c2ccccc2)c(=O)cc1O
CCOC(=O)C1CCN(C(=O)CNc2ccc(Cl)cc2)CC1
Cc1c(C(=O)N(C)Cc2ccccc2)oc2ccc(S(=O)(=O)N3CCCC3)cc12
COc1ccc(C(C)(C)C)cc1CN1CCn2c(CO)nnc2C1
O=C(Cn1nnc(-c2ccc3c(c2)OCO3)n1)Nc1ccccc1C(=O)O
NC(=O)c1sc(-c2ccncc2)nc1-c1ccccc1
Cc1nc2sccn2c1CN1CCOc2ccc(CN3CC(C)OC(C)C3)cc2C1
O=C(COC(=O)c1c[nH]c2ccccc12)Nc1ccc(F)cc1
Cc1ccc2oc(=O)n(CC(=O)OC(C)C)c2c1
CCOc1ccccc1NC(=O)C1CCCC1
O=C(C1CCC2C(CCN2Cc2nccs2)O1)N1CCCCO1
COc1ccc(C=NNC(=O)CSc2nnc(-c3ccncc3)n2-c2ccccc2)cc1
O=C(O)Cn1nc(C2CC2)c2c(-c3ccco3)ccnc21
Cc1ccc(SCc2cc(O)nc(Nc3nc(C)c4ccccc4n3)n2)cc1
Cc1ccccc1CN1CCC(N2CCC(C(=O)NCC3CCCO3)CC2)CC1
O=C(NCCc1ccccc1)NC(Cc1ccccc1)C(=O)O
CCCCCC(=O)Nc1ccc2cn(Cc3ccccc3C(=O)O)nc2c1
CCCS(=O)(=O)N1CCN(C2Cc3ccccc3C2)CC1
CCCC1C(=O)N(Cc2ccccc2)C(=O)CC1C
CN(C)CC(=O)NCC(=O)N(C)c1ccc(Cl)cc1C(=O)c1ccccc1Cl
Nc1nc2ncc(C(=O)O)nc2c(=O)[nH]1
Cc1ccc(S(=O)(=O)NC(Cc2ccccc2)C(=O)CCl)cc1
O=C(Cn1cccc1)NCC1CCN(Cc2cc3ccccc3[nH]2)C1
CCOC(=O)CSc1nnc(CSc2nc(C)cc(C)n2)n1Cc1ccco1
Cc1ccc(Cn2ccn(Cc3ccccc3C)c(=O)c2=O)cc1
NC1=NN=C(N2N=C(c3ccco3)CC2(O)C(F)(F)F)n2ncnc2C1
CCC1CN2CCC1CC2C(O)c1ccnc2ccc(OC)cc12
Cc1ccc(-c2csc3ncnc(Cl)c23)cc1
O=C(COc1ccc(Cl)cc1)NNC(=O)c1ccc(O)nc1
C=CCn1c(SCC(=O)c2ccccc2)nnc1-c1ccc(OC)cc1
CNC(=O)c1cccc(NC(=O)CC2CCCCC2)c1
c1cc2nnnn2nc1N1CCCCCC1
CC(C)C(c1nnnn1Cc1ccccc1)N1CCSCC1
O=C(NNC(=O)c1cccnc1)NC12CC3CC(CC(C3)C1)C2
CC(C)(C)CC#CC1CC1c1c[nH]cn1
CC(C)c1ccc(C2CC(=O)N3CN(Cc4ccco4)CSC3=C2C#N)cc1
CCc1c(C(=O)Nc2cccc(S(=O)(=O)N(CC)CC)c2)[nH]c(C)c1C(C)=O
COc1ccc(NC(=O)c2cccc(N3C(=O)C4CC=C(C)CC4C3=O)c2)c(OC)c1
CN1C(=O)c2ccc(C(=O)NCc3ccc4c(c3)OCO4)cc2C1=O
Cc1cc(Nc2ccc(Cl)cc2)nc(N2CCOCC2)n1
O=C1NCCCC1C(=O)Nc1ccccn1
COC(=O)c1cc(OC)c(OC)cc1N=C(S)N1CCN(Cc2ccccc2)CC1
COc1ccccc1OCc1nc(C(C)C)no1
C=CCn1cnc2scc(-c3ccc(OC)cc3)c2c1=O
O=C(O)CCCN1Cc2ccc(NC(=O)c3ccc(C4CCNCC4)cc3)cc2C1=O
Cn1ncc2c(Nc3ccccc3)nc(NCCCO)nc21
CCCCNC(=O)C1(C)CCN1C(=O)CSc1ccccc1
CCOc1ccc(-c2nnc(-c3cccs3)o2)cc1
CC(C)NS(=O)(=O)c1ccc(OCC(=O)N2CCN(C)CC2)cc1
CC1(C)CC(NC(=O)c2cccc(Cl)c2)CC(C)(C)N1
SC1=NC2(CCCCC2)NC12CCCCC2
O=C(c1cccc(C(F)(F)F)c1)N1CCN(S(=O)(=O)c2ccc(Cl)s2)CC1
CC1C=C2C=CC(C)C(CCC3CC(O)CC(=O)O3)C2C(OC(=O)c2ccc(F)cc2)C1
CC(C)c1nc(C2CCCN2c2cnc3cc(F)c(F)cc3n2)no1
CCOc1ccc(CN2CCNC(=O)C2CC(=O)NCCc2cnccn2)cc1
CCN1CCN(C(S)=Nc2ccc(Cl)c(Cl)c2)CC1
Cc1c(Cl)cccc1Nc1ncccc1C(=O)O
Cc1ccc(Cl)cc1NC(=O)c1ocnc1C
COC(=O)c1ccc(NC(=O)CC2C(=O)N(c3ccccc3)C(=O)N2C2CCCC2)cc1
CC1(C)CCC(Cc2ccc(Cl)cc2)C1(O)Cn1cncn1
O=C(CSc1ccccc1F)OCC(=O)N1CCN(C(=O)c2ccco2)CC1
NC(=O)CSc1ncc2c(n1)-c1ccccc1N(Cc1ccc(Cl)cc1)S2(=O)=O
CC(C)c1ccc(NC(=O)c2ccc(Br)o2)cc1
CCOc1ccnc(N2CCN(C(=O)c3cnc[nH]3)CC2)n1
CSc1ccc(C=CC(=O)OCC(=O)N2CCc3ccccc32)cc1
O=C(Nc1ccc(N2CCOCC2)cc1)c1cnsn1
CN1C(=O)NC(NS(=O)(=O)c2ccc(N)cc2)(C(F)(F)F)C1=O
CCC(=O)N1CCC(Cc2ccccc2-c2ccccc2)(C(N)=O)C1
O=C1NN=C(c2ccc(Cl)cc2)CC1c1cccc(Br)c1
Cc1csc(NC(=O)CSc2nccn2Cc2ccco2)n1
Cc1ccc(Cc2c(C)nc(S)nc2O)cc1
Cc1cc(C)c2c(c1)COP(=O)(OCC1C=CC(n3cc(C)c(=O)[nH]c3=O)O1)O2
COC1CCN(c2ccc(NC(=O)C3CC3)cc2C(F)(F)F)CC1
O=S(=O)(Cc1ccccc1)c1nnc(N2CCCC2)s1
CCCCc1nc2cc(C(=O)N3CCCCC3COC)ccc2o1
Cc1cccc(C(=O)Nc2ccc(S(=O)(=O)N3CCOCC3)cc2C)c1
Cc1cccc(OCCCC(=O)N2CCCc3ccccc32)c1C
CCC1(C)N=C(N)Nc2nc3cc(C)c(C)cc3n21
CCCNC(=O)C1(C)CCN(Cc2ccc3ccccc3c2Br)C1
N#Cc1c(-c2ccco2)cc(C2CC2)nc1N
Nc1nc(OCc2ccccc2)c2cn[nH]c2n1
COC(=O)CC1C(=O)NCCN1C(=O)CSc1nnnn1-c1ccc(Cl)cc1
CN(C)c1ccnc(-c2cccc(NC(=O)Nc3ccc(C#N)cc3)c2)n1
CCc1ccc2[nH]c3c(c2c1)CCNC3c1cc(OC)c(OC)c(OC)c1
CCOc1ccc(OCC)c(S(=O)(=O)N2CCCCC2C)c1
CC(=O)Nc1ccc(NC(=O)CNC(=O)c2cccc(C)c2)cc1
CC(C)(C)C(O)(CCc1ccc(Cl)cc1)Cn1cncn1
O=C(Nc1cccc(Cl)c1)Nn1cnnc1
O=Cc1cn(-c2ccccc2)nc1-c1cc2ccccc2oc1=O
COC(=O)c1ccc(C(=O)OC)c(C(=O)OC)c1
COc1ccc(CCNC(=O)NC23CC4CC(CC(C4)C2)C3)cc1OC
Cc1csc(NC(=O)C(CC(C)C)NS(=O)(=O)c2ccc3c(c2)oc(=O)n3C)n1
N=C(N)NC(=N)Nc1cccc(Cl)c1Cl
CCCn1c(N)c(Br)c(=O)[nH]c1=O
CCc1ccccc1NC(=O)CN(C)C(=O)CN1C(=O)NC2(CCCCCC2)C1=O
COc1cc(F)ccc1-c1cc(C(=O)NCC2CCCCC2)[nH]n1
Cc1cc(C)c(C2C(=O)N3CC(C)CN3C2=O)c(C)c1
C[n+]1nn(-c2ccc(Cl)cc2)c2c1C(=O)c1ccccc1C2=O
CC1=C(C(N)=O)C(c2ccccc2)n2nc(-c3ccncc3)nc2N1
O=C(O)CCCNC(=O)c1ccccn1
CCOC(=O)CCC(NC(=O)N1CCN(c2c(C)nc(C)nc2O)CC1)C(=O)OCC
CCC(O)c1nc2c([nH]1)CC(C)(C)CNC2=O
O=C(N1CCOCC1)C12CCC3CC(CC(C3)C1)C2
C=CC(=O)N1CCc2c(sc3ncnc(Nc4cccc(C)c4F)c23)C1
Nc1nc(C2(c3ccccc3)CCCC2)cs1
Cc1c(C)c2c(c(C)c1O)CCC(C)(CO)O2
COc1ccc(Cn2c(=O)sc3ccccc32)cc1OC
Cn1c(CNc2nc(-c3ccccc3)cs2)nnc1SCC(=O)OC1CCCCC1
CCc1ccc(CN2CCN(CC(=O)N3c4ccccc4CC3C)CC2)cc1
NC(=O)CC1CCCCN1C(=O)c1cccc(C(F)(F)F)c1
C=CCn1c(C(C)NC(=O)CC)nc2ccccc21
CCOC(=O)CCn1c2ccccc2c2cc(C(=O)N3CCCCC3)ccc21
O=C(CC1CC1)N1CCC2C1CCC(=O)N2Cc1ccncc1
COc1ccc(-c2nnc(SCC3CCCO3)n2C)cc1
N#CC1=C(N)Oc2c(sc3ccccc23)C1c1ccco1
O=S(=O)(c1ccccc1)N1CCN(S(=O)(=O)c2ccc(F)cc2)CC1
CCN1CC(c2ccccc2)N=C1NC(=O)OC
COc1cc(NC(=O)c2ccccc2F)ccc1NC(=O)c1ccccc1Cl
CCOC(=O)c1c(C)oc2nc(Nc3cccc(C)c3)nc(N3CCOCC3)c12
CC(=O)c1ccc(S(=O)(=O)c2ccccc2)cc1
COc1cccc(NC(=O)C(C)N2C(=O)c3ccccc3C2=O)c1
CCCn1c2ccccc2c2nnc(SCCCn3c(=O)[nH]c4ccccc43)nc21
O=C(NCc1cccc(F)c1)Nc1ccn(CCN2CCOCC2)n1
O=S(=O)(Nc1nc2ccccc2nc1Cl)c1ccc(F)cc1
N#CC1(c2ccc(F)cc2)CCC(=O)CC1
Cc1cc(C(=O)NN=C2CC(C)CC(C)(C)C2)c(C)o1
CC(C)(C)c1ccc(C(=O)Nc2sc3c(c2C(=O)O)CCC3)cc1
CC(=O)CCS(=O)(=O)c1ccc(NC(C)=O)cc1
O=C(O)c1cccc(-c2ccc(F)cc2)c1
Cc1c(NCC(C)C)c(=O)n(-c2ccccc2)c(=O)n1C
Cc1cn2cccc(OCc3ccccc3)c2n1
COc1cc(OC2OC(CO)C(O)C(O)C2O)c2c(O)c3c(=O)cc(C)oc3cc2c1
CC(=O)c1c(F)cccc1N1CCC(C(N)=O)CC1
CCn1ncc(C=CC(=O)c2ccccc2)c1C
Cc1nnc2sc(C(=O)NC3CN(c4ccccc4F)C3)c(N)c2c1C
O=C1Nc2c(cccc2C(F)(F)F)C1=O
Oc1ccccc1-c1nnc(S)n1Cc1ccccc1
Nc1cc(O)nc(SCC(=O)Nc2ccccc2Sc2ccc(Cl)cc2)n1
Cc1cc(C2CCCN2C(=O)CN2CCc3ccccc32)on1
Nc1cccc2c1cnn2C1OC2COP(=O)(O)OC2C1O
CCn1c(CNC(=O)c2ccc3c(c2)[nH]c(=O)c(=O)n3CC)nc2ccccc21
CCCCN(C)CCCNC(=O)C1CCN(S(=O)(=O)CCC)CC1
OC(c1ccccc1)c1nc2ccccc2[nH]1
O=S(=O)(c1ccccc1)N1CCC(c2ccccc2)CC1
CCC(=O)N1N=C(c2ccc(NS(=O)(=O)c3ccccc3)cc2)CC1c1ccco1
COCOC1C(=O)OCC12C1(C(C)(C)C)CC3OC(=O)C4(CCCC342)O1
CCCCCCCCCCCC(=O)OCC(O)C1OCC(O)C1O
CSc1nc(C2CC2)cc(-c2cccs2)c1C#N
O=C(CN1CCN(Cc2ccccc2)CC1)NN=Cc1ccccc1O
NS(=O)(=O)c1ccc(Nc2nocc2Cl)cc1
CC(C)(C)Cc1nnc(NS(=O)(=O)c2ccc(F)cc2)s1
Cc1nccn1CCC1CCN(C(C)C)CC1
O=c1c2c3c(sc2n2cnnc2n1-c1ccccc1)CCCC3
CCN(CC)C(=O)c1nnc2ccc(N3CCOCC3)cc2n1
CCN1CCN(C(c2cccc(OC)c2)c2c(O)cc(C)n(Cc3ccco3)c2=O)CC1
CCNc1cc2c(nn1)CCN(C(=O)c1c(C)noc1C)C2
CC(C)N(CCNC(=O)c1ccc(S(=O)(=O)NC2CC2)cc1)C(C)C
CCCN(C)CCc1ccc(O)c(O)c1
CCc1cccc(C)c1NC(=O)CCCN1C(=O)C(c2ccccc2)Oc2cccnc21
Nc1ccc2c(c1)Oc1ncccc1C(=O)N2
O=C(Nc1ccc(OCc2cc(=O)n3ccsc3n2)cc1)c1ccc(F)cc1
Cc1n[nH]c(O)c1C(c1ccc(-c2ccc(F)cc2)o1)c1c(C)n[nH]c1O
CC(C)CC(N)c1csc(Nc2cnccn2)n1
O=C(NCc1cccnc1)c1cc(-c2ccc(Cl)cc2)oc1C(F)(F)F
O=C(NCCCNCc1ccccc1)c1ccncc1
OC(c1ccccc1)c1nc(-c2ccc(F)c(Cl)c2)cs1
Cc1cccc(C)c1OCc1cc(C(=O)NCc2cn(C)nc2C)no1
O=c1c2cnn(-c3ccc(F)cc3)c2ncn1Cc1ccc(F)cc1
Cc1ccc(Cl)cc1NC(=O)C1CCCN(c2cnccn2)C1
Cc1nnc2sc(C(=O)NC3CN(c4cncc(F)c4)C3)c(N)c2c1C
CS(=O)(=O)c1nc(-c2ccccc2)cc(-c2ccccc2)c1C#N
Cc1nn(C)c2ncc(C(N)=O)c(Oc3ccc(Cl)cc3)c12
Brc1ccc(CNC2CC2)cc1
Cc1cccc(NC(=O)c2cc3ccccc3c(=O)o2)n1
Cc1cccc(NS(=O)(=O)c2nnc(NC(=O)C3CCCCC3)s2)c1
O=C(NCCN1CCOCC1)c1ccc(OCc2ccccc2)nc1
CN(NC1OC(=O)c2ccccc21)c1ncc(Cl)cc1C(F)(F)F
C=CCN(C(=O)CNC(=O)c1cccs1)C(C(=O)NC1CCCCC1)c1cccnc1
COc1cccc(NC(=O)c2cccc(OC)c2)c1
CCC(Oc1ccc(C)c(C)c1)C(=O)N1CCCN(C)CC1
O=C(COC(=O)c1cc(Cl)ccc1O)Nc1ccccc1C(=O)NC1CC1
COc1cccc(C=NNC(=O)c2ccc(=O)n(C)c2)c1O
COc1cc(C=CC(=O)C=Cc2ccccc2Br)ccc1O
CN(CC(=O)Nc1ccc2c(c1)OCCO2)CC(=O)Nc1ccc(F)c(F)c1F
COc1ccc(C(CNC(=O)Cc2ccc(Cl)c(Cl)c2)N2CCCCC2)cc1
Cc1cc(NC(=O)COc2ccc3c(C)c(C)c(=O)oc3c2)no1
Cc1ccc(-c2cc(C(=O)Nc3ccncc3)c3ccccc3n2)cc1
CCS(=O)(=O)c1nc(S(=O)(=O)c2ccc(C)cc2)c(N2CCCCCC2)s1
Cc1ccc2nc(CCc3nc4ccc(C)cc4o3)oc2c1
COC(=O)c1c(NC(NC(=O)CC(C)C)C(Cl)(Cl)Cl)sc2c1CCC2
COc1ccc(N(C)CC(C)NCC(O)c2ccc(O)c(C(N)=O)c2)cc1
Cn1c(=O)[nH]c(=O)c2c1nc(S)n2Cc1ccccc1
COc1cc(C(=O)C=CNc2ccc(N(C)C)cc2)cc(OC)c1OC
COc1ccc(NC(=O)CSc2ccc(-c3cccs3)nn2)c(OC)c1
CCCc1cc(COC)c(C#N)c(O)n1
O=C(Cn1cccn1)N1CCc2[nH]nc(-c3ccc4c(c3)OCO4)c2C1
CCOc1ccc(C(=O)N2CCN(S(=O)(=O)c3cccs3)CC2)c(OCC)c1
CN1CCc2c(c(NCCO)nc3[nH]nc(N)c23)C1
CN(Cc1ccccc1)C(=O)COc1ccc(N(C)S(=O)(=O)c2ccc(F)cc2)cc1
CSCc1cc(N2CCOCC2)nc(SCc2ccc(Cl)cc2Cl)n1
Cc1ccc(N(C)C(=O)c2cn3c(-c4ccc(C(F)(F)F)cc4)cnc3cn2)nn1
CCOC(=O)CNC(=O)N1CCCC(CNS(=O)(=O)c2cccs2)C1
Cc1nn(-c2cc(C)c3ccccc3n2)c2c1CCC2
CCOC(=O)c1cc(OC(=O)c2cccc(Cl)c2)n(-c2ccccc2)n1
CCCNS(=O)(=O)c1ccc(OCC(=O)NCc2ccco2)cc1
O=C(Nc1ccccc1Cl)c1ccccc1Cl
Cc1ccc(S(=O)(=O)N(C)c2ccc(OCC(=O)N3CCCCC3)cc2)cc1
CCOc1ccc(N2C(=O)CC(N3CCN(C(=O)CN4CCCC4)CC3)C2=O)cc1
c1ccc(Cn2c(Sc3nnnn3-c3ccccc3)nnc2-c2ccccc2)cc1
O=C(C=Cc1ccc2c(c1)OCO2)OC(=O)C=Cc1ccc2c(c1)OCO2
O=C(CC(=O)Nc1ccc(F)cc1)Nc1ccc(F)cc1
CN1C(C(=O)NCc2ccccc2Cl)CCS1(=O)=O
Cn1c(=O)cc(SCC(=O)N2CCOCC2)c2ccc(Cl)cc21
COc1ccc(CCNC(=O)CSc2nc(O)c(CCC(C)C)c(O)n2)cc1OC
COc1ccc(S(=O)(=O)N2CCCN(CC(=O)C(C)(C)C)CC2)cc1
CCCCCCCNC(=O)Oc1ccc2c(c1)C1CCN(C)C2C1
COc1ccc(N(C(=O)c2ccc(C)cc2)S(=O)(=O)c2ccc(Cl)cc2)cc1
CCN(Cc1cnn(C)c1)Cc1nc(C(c2ccccc2)c2ccccc2)no1
Cc1cc(C)n(-c2ccc(NC(=O)C3CCN(Cc4cnc(C)s4)CC3)cc2)n1
O=C(CN1C(=O)C2C3C=CC(C3)C2C1=O)Nc1nc(SCc2ccc(Cl)cc2)n[nH]1
COc1cc(C2NC(=O)Oc3ccc4oc5ccccc5c4c32)cc(OC)c1OC
COc1ccc(CN2C(=O)c3cccnc3C2Nc2ccc(OC)c(Cl)c2)cc1
COc1ccc(Cl)cc1CS(=O)(=O)Cc1nc(C)no1
O=C1CCC(C(=O)N2CCCCCCC2)CN1Cc1cccc(C(F)(F)F)c1
COC(=O)C1(C(=O)OC)CC2CON=C2C1c1ccccc1
CNC(=O)CS(=O)(=O)Cc1cc(Cl)c2c(c1)OCCCO2
O=C(CN1C(=O)SC(=Cc2cccs2)C1=O)N1CCCC1
Cc1cccc(CC(=O)Nc2ccc(NC(=O)C(N)CS)cc2C(=O)c2ccccc2)c1
CCOc1ccc(S(=O)(=O)N2CCN(C(=O)CCOc3ccccc3C)CC2)cc1
CCNc1nc(Cl)nc(NC(C)(C)C)n1
O=c1c2ccccc2nc2ccc(NCc3cccs3)nn12
Nc1nnc(SCC(=O)NC2CCCCC2)s1
Cc1cccc(N2C(=O)C3CCCN3C2=S)c1C
Clc1cccc(Nc2nc(N3CCOCC3)nc(N3CCOCC3)n2)c1
O=C(NN=Cc1ccccc1)c1ccc(F)cc1
Cc1ccc(NC(=O)CSCC(=O)Nc2ccccc2N2CCCCC2)cc1
C=CCN=C(S)N1CCN(c2ncc3c(=O)c(C(=O)O)cn(CC)c3n2)CC1
O=c1c2ccccc2nc(CSC2=NCCN2)n1-c1ccccc1F
Cc1cccc(C)c1OCc1cc(=O)n2c3c(sc2n1)CCCC3
COc1ccc(C=Cc2ccc3ccccc3[n+]2C)cc1OC
O=c1oc(-c2cccs2)nn1CC(O)c1ccccc1F
COc1cc(OC)c(OC)cc1C=CC(=O)O
O=C(O)C1CCCCN1C(=O)Cc1c[nH]c2ccccc12
FC(F)(F)c1ccc(Sc2n[nH]c(C(F)(F)F)n2)nc1
O=C1c2ccccc2-c2nnc(-c3ccccc3F)cc21
Cc1ccc(S(=O)(=O)NCCCCCC(=O)NCCc2ccccc2)cc1
Cc1cccc(NC(=O)CSc2cn(CC(=O)N3CCOCC3)c3ccccc23)c1C
COc1ccccc1NC(=O)c1ccc(S(=O)(=O)N(C)C)cc1
COC(=O)C(C)Sc1nc(O)c2cnn(-c3ccccc3)c2n1
Oc1nncc(NN=Cc2ccccn2)n1
CCCc1c(OC)ccc2nc3c(c(CC)c12)Cn1c-3cc2c(c1=O)COC(=O)C2(O)CC
CC(=O)c1ccccc1NC(=O)CSc1nnc2ccccn12
O=C(O)c1ccc(F)c(F)c1Nc1ccc(I)cc1F
CCCc1n[nH]c(C2CN(CCNC3CCCCC3)CCO2)n1
Cn1c(=O)[nH]c(=O)c2c1nc(S)n2Cc1ccc(Cl)cc1
COc1cccc(C2CN3CCCC3c3ccccc32)c1
O=C(CSc1nnnn1C1CCCCC1)Nc1nc2c(s1)CCCC2
Nc1ccc2c3c(cccc13)-c1ccccc1-2
O=C(O)c1cc(=O)c2ccc(OCCCOc3ccccc3)cc2o1
CS(=O)(=O)N(CC(=O)NC1CCCCC1)c1cccc(Cl)c1
CSc1ncc(CN2CCc3c([nH]c4ccccc34)C2c2cccc(C)n2)cn1
CCOc1ccc(OCC)c(S(=O)(=O)NCc2ccc3c(c2)OCO3)c1
CCCOC(=O)c1cc(O)nc2ccccc12
CC(C)(C)c1cc(C(=O)NCCCn2ccnc2)cc(C(C)(C)C)c1
CC(Nc1ccc2oc(=O)ccc2c1)=C1C(=O)CC2C1C2(C)C
O=C(CSc1nnnn1-c1ccccc1)NCC1(N2CCOCC2)CCCCC1
O=C(Nc1ccccc1C(=O)NCCCN1CCOCC1)c1ccco1
COc1cccc(C=CC(=O)OCC(=O)c2c(N)n(C)c(=O)n(C)c2=O)c1
c1ccc2cc(-c3nnc4ccncc4n3)ccc2c1
NCCCCc1ccc2ccc3cccc4ccc1c2c34
N=C(Cc1cccs1)NOC(=O)COc1ccc(Br)cc1
O=C(Oc1cccc2c1C(=O)C(N1CC1)=C(N1CC1)C2=O)c1cccs1
COc1ccc(NS(=O)(=O)c2c(C)[nH]c(C)c2C(=O)N2CCCCC2)cc1Cl
Cc1c(CN(C)C)c2ccccc2n1CC(=O)O
COc1cccc(NC(=O)COC(=O)c2cc(=O)c3ccccc3o2)c1
c1ccc(Cc2noc(CNC3CCc4ncnn4C3)n2)cc1
C=CC1(C)C=C2C(OC(C)=O)CC3C(C)(C)CCCC3(C)C2(O)CC1
OC(CN1CCN(c2ccccc2F)CC1)c1ccc(F)cc1
COc1cc(C(=O)OCCCN2CCOCC2)cc(OC)c1OC
COCCNS(=O)(=O)c1cc(Br)ccc1OC
Cc1ccccc1OCCn1c(S(=O)(=O)O)nc2c(N)ncnc21
CC(=O)OCC1CCC(NC(=O)N(CCCl)N=O)CC1
Sc1nnc(-c2ccco2)n1N=Cc1cccc(Oc2ccccc2)c1
O=C(Cc1ccccc1)OC1C=CC(n2ccc(=O)n(Cc3cc(F)cc(F)c3)c2=O)C1
Cc1cccc(OCC(O)CNCc2c(C)nn(C)c2N(C)C)c1
O=C1Nc2ccccc2C12CCNC2Cc1ccccc1
CCOc1ccc(NC2c3ccccc3C(=O)N2Cc2ccco2)cc1
CC(C)(C)NC(=O)C1COC(=O)C(Cc2ccccc2)N1
COCCN(CC1CCCO1)C(=O)CCNC(=O)c1ccccc1F
O=C(NCC1CCCO1)c1cc(S(=O)(=O)N2CCCC2)c(Cl)cc1Cl
CC(Sc1nnnn1C1CC1)C(=O)Nc1cccc(S(=O)(=O)N2CCOCC2)c1
COc1ccc(C(=O)Nc2ccc(N3CCN(C)CC3)cc2)cc1
CCn1cc(CN2CCN(Cc3ccccc3)C(CCO)C2)c2ccccc21
CC(C)C(C(=O)NC1CC1)N1C(=O)N2CCc3c([nH]c4ccccc34)C2(C)C1=O
C=CC1(C)CC(=O)C23OC(C)OC4CCC(C)(C)C(C(O)C(OC(C)=O)C2(C)O1)C43C
Oc1ncc(Sc2ccccc2)cn1
O=C(Nc1sccc1C(=O)NCc1ccco1)c1cccnc1
CCCCCCCCCCCC=CC=O
COc1ccc(C(=O)NCC(=O)N2CCC3(CC2)NCCc2[nH]cnc23)cc1
CC(C)(CNC(=O)C1CC1)CN(C1=NS(=O)(=O)c2cc(F)ccc21)c1ccccc1
CC(=O)c1ccc(NC(=O)CSc2nc(=O)n(Cc3ccncc3)c3c2CCC3)cc1
CNc1nc(C)nc(N2CCC(C(=O)NCc3ccccc3)CC2)n1
Nc1ccc(S(=O)(=O)NC(=O)c2ccccc2)cc1
COc1cc2c(c(OC)c1OC)C(c1cccc(Cl)c1Cl)CC(=O)N2
O=C(C1=C(O)C(=O)N(CCN2CCOCC2)C1c1cccs1)c1cc2ccccc2o1
NS(=O)(=O)c1ccc(C(=O)NC(CCC(=O)O)C(=O)O)cc1
CCOC(=O)Oc1ccc2c(c1)C(C)=CC(C)(C)N2C(=O)OCC
Cc1nc(C(=O)Nc2ccccc2)cc(N(C)Cc2ccc(Cl)cc2)n1
Cc1cccc(NC(=O)c2oc3ccc(S(=O)(=O)N4CCCCC4)cc3c2C)c1C
COCCC(=O)N1CCn2c(COCC3CC3)cnc2C1C
CN(C)C=NC(=O)c1cn(-c2ccc(F)cc2)c(=O)c2ccccc12
COCCCNC(NC(=O)c1ccc(C)cc1)C(Cl)(Cl)Cl
O=C(NCCNc1ccnc2cc(Cl)ccc12)C12CC3CC(CC(C3)C1)C2
COc1ccccc1OCCCn1cc(C(C)=O)c2ccccc21
C#Cc1ccc(CN2CCC(Oc3ccc(C(=O)NCc4ccccn4)cc3)CC2)cc1
CN(Cc1nc2ccccc2s1)C1CCCN(c2cccnn2)C1
COc1cc(C=NNC(=S)Nc2cccc(S(=O)(=O)N(C)C)c2)ccc1O
S=C(Cc1ccc2ccccc2c1)N1CCOCC1
Oc1cc(-c2ccccc2)nc(C=Cc2ccccc2)n1
O=C(COC(=O)c1cc(S(=O)(=O)N2CCCC2)ccc1O)Nc1ccc(F)cc1F
CC(C)CCNC(=O)NC(=O)CSc1ncccn1
Cc1ccc(C=CC(=O)N2CCN(c3ncccn3)CC2)o1
Cn1c(=O)c2nn(C3CCCCC3O)nc2n(C)c1=O
C=CCSc1nnc2c(n1)OC=Nc1ccc(Br)cc1-2
COCCNC(=O)c1cccc(NC(=O)C2=C(C)OCCS2)c1
CCC(=NNC(=O)c1ccc2c(c1)nc(C)n2CC)c1cc(F)ccc1O
CCOC(=O)c1ccc(N2CCCCC2)c(NS(=O)(=O)c2ccc(C)cc2)c1
Cc1cc(C)cc(C2(C(=O)NCC(C)CN3CCCC3=O)CC2)c1
Cc1ccc2c(c1)OC(=Cc1ccccc1)C2=O
COc1ccc(C(=O)NNC(=O)c2cc(C)nc3ccccc23)cc1
CCCCc1ccc(S(=O)(=O)N2CCN(C(=O)c3ccco3)CC2)cc1
CON(C)C(=O)C(=O)Nc1ccc(NC(=O)CC23CC4CC(CC(C4)C2)C3)cc1
CCC(C)N(C(=O)CSc1nc(C)nc2ccccc12)C1CCS(=O)(=O)C1
N=C(N)c1cncc(-c2cc(-c3cncc(C(=N)N)c3)on2)c1
COC(=O)c1ccc(N2CCOCC2)c(NC(=O)c2ccc3c(c2)OCCO3)c1
NNC(=O)CNC(=O)c1cccc(Br)c1
CCOCCCN(CCC#N)S(=O)(=O)c1ccc(S(=O)(=O)N2CCCC2)cc1
O=C(Nc1nc(-c2ccc(Cl)cc2)cs1)c1cccnc1
COc1ccc2oc(=O)c(C(=O)NCc3ccc(F)cc3)cc2c1
CC(Nc1ccccc1)C(=O)OC1CC2CCC(C1)N2C
Cc1ccc(CNC(=O)Cc2coc3cc(C)cc(C)c23)cc1
C1CCN(c2nc(N3CCCC3)nc(N3CCNCC3)n2)C1
CC(=O)OCC1=CC(=O)C(CCC2=CC(=O)C(COC(C)=O)=CC2=O)=CC1=O
COc1ccccc1CNS(=O)(=O)c1c(C)nc2sc(C)cn2c1=O
O=S(=O)(Nc1ccccc1N1CCOCC1)c1ccc(Cl)s1
CCCCC1COCCS(=O)(=O)N1Cc1ccc(Br)cc1
O=C(COc1ccccc1C(=O)Nc1ccccc1)Nc1cccc(F)c1
CN(C)CCCn1c(=O)n(Cc2ccco2)c(=O)c2c3c(sc21)CCCCC3
Cc1c(C(=O)N2CCN(c3ccccc3F)CC2)sc2nc(-c3ccccc3)cn12
O=C(NCC12CCCN1CCC2)c1ccccc1Cl
COCCNC(=O)C(C#N)=Cc1c(N2CCN(C)CC2)nc2ccccn2c1=O
COc1cc(C2C(C#N)=C(N)N(N(C)C)C3=C2C(=O)CC(C)(C)C3)ccc1O
c1ncc2c(n1)CN(Cc1nc(-c3ccsc3)no1)CC2
CSc1ncc(C(=O)Nc2ccc(Cl)cc2)c(C)n1
CN(Cc1ccc2c(c1)OCO2)C(=O)Cn1cccnc1=O
BrCC(Br)(Br)Br
Cc1noc(C)c1COC(=O)c1cccc(N(C)C)c1
CSCc1cc(N(C)c2ccccc2)nc(-c2ccccc2)n1
CCc1ccc(NC(=O)c2ccc3[nH]c(C)c(C)c3c2)cc1
Fc1cccc(-n2ccc(CN3CCCC3Cn3cncn3)n2)c1
COc1ccc(Nc2cc(C)nc3ccccc23)cc1
Cc1cc(=O)n2nc(N3CCCC(C(=O)NCCc4ccccc4)C3)sc2n1
O=C1NC(=S)NC(=O)C1=Cc1cccs1
O=C(CSc1ncccn1)NC1CCCc2ccccc21
C=CC(C)C(C(=O)OC)S(=O)(=O)c1ncn(C(=O)N(CC)CC)n1
CC(C)Oc1ccc(C(=O)N2CCCCC2CCN2CCCCC2)cc1
COc1ccc(-c2[nH]ncc2CN2CCN(C(=O)c3ccco3)CC2)cc1F
COC(=O)c1ccc(NC(=O)C(=O)c2cn(CC(=O)N3CCOCC3)c3ccccc23)cc1
CC(=O)C1=C(O)C(=O)N(Cc2ccccc2)C1c1cccs1
Cc1cccc(NC(=O)Cn2nc3c4ccccc4n(Cc4ccccc4)cc-3c2=O)c1
CC(OC(=O)CSc1ccc(F)cc1)C(=O)NC1(C#N)CCCCC1
CCSc1ncc(Cl)c(C(=O)Nc2ccccc2)n1
COc1ccc(OC)c(NC(=O)Nc2nnc(N3CCC(C)CC3)s2)c1
CCSc1ncc(CN2CCN(c3nc(C)ncc3C)CC2)cn1
COc1cc(C(=O)NCCC(=O)NCc2cccs2)cc(OC)c1OC
COCCCNC(=O)Cn1nnc(-c2ccccc2NC(=O)c2ccc(F)cc2)n1
CCOC(=O)N1c2cc(C)c(C)cc2N(C(=O)OCC)C1CC(=O)c1ccc(OC)cc1
O=C(Cc1nnc(NC(=O)c2ccccc2)s1)NN=Cc1ccc(O)cc1
CC(NC(=O)c1ccccc1F)c1nnc(SCC(=O)NC2=NCCS2)n1C
CCCSc1nnc(C(C)C)n1N
O=C1CN(c2cccc(Cl)c2)C(=O)CN1c1cccc(Cl)c1
CCOc1ccccc1C(=O)Nc1cc(Cl)ccc1O
CC(C)(C)NC(=O)C(c1cccnc1)N(C(=O)c1ccco1)C1CC1
CCC1(C(=O)OC)NC(c2ccco2)C2C(=O)N(c3ccc(F)cc3)C(=O)C21
O=c1cc2c(nn1Cc1ccc(F)cc1)-c1ccccc1CC2
COc1ccc(N2CCN(C(=O)c3csc(NC(=O)c4ccccc4)n3)CC2)cc1
O=C(NCc1ccc(Cl)cc1)c1cnc2sc(N3CCCC3)nn2c1=O
CCCCCCCCCCCCCC(=O)NCCC[N+](C)(C)C
Cc1ccc(S(=O)(=O)Nc2ccc3c4c(cccc24)CC3)c(C)c1
C=CC(CC(O)c1ccc(O)cc1)c1ccc(O)cc1
CC(=O)c1cn(CCC(=O)Nc2c3c(nn2C)CSC3)c2ccccc12
CCCCC(C)n1[nH]c(=O)c2c(C)cc(C)nc21
CC1=NC2(CCC3CN(C(=O)NCc4ccccc4C)CC32)C(=O)N1
O=C(Nc1ccc2nn(-c3ccccc3)nc2c1)c1ccc(Br)o1
c1ccc(Cc2nc(Cc3n[nH]c(Cc4ccccc4)n3)n[nH]2)cc1
COCCNC(=O)CN1C(=O)NC2(CCCc3ccccc32)C1=O
COc1ccc(C(C)c2ccc(OC)cc2)cc1
Fc1cccnc1OC1CCC2C1OCCN2Cc1nccs1
COc1ccccc1OCC(=O)NCc1ncc(C)c(OC)c1C
COc1cc(-c2ccno2)ccc1S(=O)(=O)N1CCN(c2cccc(Cl)c2)CC1
COCCC(CC1(C(=O)NCCCc2ccc(F)cc2)CCCC1)C(=O)O
O=C(CN1CCN(C(=O)N2CCOCC2)CC1)Nc1ccc(Br)cc1
CCOC(=O)CCNC(=O)N1CCCC(N(C)CCc2ccccc2)C1
COc1ccc(-c2nc3cc4cccnc4c(Cl)c3[nH]2)c(OC)c1
CCC(NC(=O)c1cnn2cc(C)cnc12)c1ccc(OC)cc1
O=C(Cn1nc(Cc2cccnc2)c2ccccc2c1=O)NCCCN1CCCC1=O
Cc1cc(N2CCN(c3ccc(F)cc3)CC2)n2nc(-c3ccc(Cl)cc3)nc2n1
COc1ccc(C(=O)C=C2c3ccccc3CC(C)(C)N2C)cc1
N#Cc1nc(NCc2ccccc2)c2c(n1)N(C1CCCCO1)CN2
Cc1cc(C)c2c(N)c(C(=O)NN=Cc3cccs3)sc2n1
N#Cc1ccccc1CN1C(=O)N(Cc2cccc(Cl)c2)S(=O)(=O)n2cccc21
CC(=O)Nc1ccc(NC(=O)C2CCCN2S(=O)(=O)c2cccc3nsnc23)cc1
CCOC(=O)N1CCN(C(=O)c2ccccc2-c2ccccc2)CC1
CCNc1c(NS(=O)(=O)c2ccc(Br)s2)c(=O)oc2ccccc12
CCN(CC)C(=O)C1CCCN(CC=Cc2ccccc2)C1
Cn1c(=O)oc2cc(S(=O)(=O)N3CCC(C(=O)O)CC3)ccc21
CC(CCCC1(C)OCC2(CC(=O)O)CCC1O2)C(=O)CC(C)C(C)C
CCOC(=O)c1cncc(C#CCOC(=O)Nc2ccc(OC(F)(F)F)cc2)c1
O=C(NCCOc1ccc(Cl)cc1)c1ccco1
Cc1ccsc1C=NNC(=O)C(=O)NCC(C)C
O=C(CCc1nc(-c2ccccc2Cl)no1)NC1CCCC1
O=C(CSc1ccccc1)NCc1ccccn1
O=C(Cn1cc(C(F)(F)F)cc(Cl)c1=O)NCC1COc2ccccc2O1
CCOC(=O)C(C)Oc1ncnc2cccc(F)c12
COc1cc(CN(C)C(=O)Nc2cc(C)on2)ccc1SC
CC(=O)Nc1cccc(Nc2nc3ccccc3n3c(C)nnc23)c1
COCCOC(=O)C1=C(C)NC(=O)NC1c1cc2c(cc1Br)OCO2
c1ccc(C(C(c2ccccc2)N2CCCC2)N2CCCC2)cc1
O=C(O)c1cccc(NC(=O)C2C3C=CC(C3)C2C(=O)O)c1
FC(F)(F)c1ccc(C2(Nc3nc(Cl)nc4[nH]ncc34)CC2)cc1
CS(=O)(=O)NCCc1cccc2cccnc12
CCOC(=O)c1c(-c2ccccc2)oc2cc(Br)c(O)cc12
O=C1NCCc2[nH]c(-c3ccncc3)cc21
COc1cccc(-n2nnc3c(=O)n(Cc4ccc(F)cc4)cnc32)c1
CC(C)c1ccc2c(c1)CCC1C(C)(C(N)=O)CCCC21C
O=C(CSc1nnc2c(n1)[nH]c1ccccc12)Nc1ccccn1
N#Cc1ccc(CSc2nnc(NC(=O)c3ccncc3)s2)cc1
Cc1cc(-c2ccc(C)c(S(=O)(=O)N3CCN(c4ccccn4)CC3)c2)on1
CCOCc1cn(CC(=O)c2ccc(-c3ccccc3)cc2)c(C)nc1=N
Cc1nnc(N2CCN(C(=O)NC3CC3)CC2)c(C(N)=O)c1C
CC(C)C1(C)C(=O)N=C2c3ccccc3C(=O)N21
COc1ccn2c(c1)nc1c2c(=O)n(CCC(C)(C)C)c(=O)n1Cc1ccccc1
Cc1ccccc1-n1nc2c(c1NC(=O)C(C)(C)C)CS(=O)(=O)C2
C1CCC2OCCOCCOCCOCCOC2C1
CC(=O)OCCCCCCCCCCCCOc1ccccn1
CCOC(=O)CSc1ccc(-c2nc(CC)no2)cn1
O=C(O)c1cc(-c2ccccc2)nc2c1cnn2Cc1ccncc1
CC(C)(C)OC(=O)N1CCC(OCc2nc(-c3ccncc3)no2)CC1
COc1ccc(CNc2nnnn2C)cc1
CC(=O)NC(CCS(C)(=O)=O)C(=O)Nc1cccc(Cl)c1Cl
COc1ccc(NC(=O)COC(=O)C2CC(=O)N(Cc3ccc(C)cc3)C2)cc1
Nc1ncnc2c1ncn2CCNCCc1ccccc1
O=C(C1CCCCC1)N1CCN(c2nc(-c3ccc(F)cc3)cs2)CC1
COC(=O)c1ccc(COC(=O)c2c(C)nn(Cc3ccccc3Cl)c2Cl)o1
CCCCCCCCc1n[nH]c(SCC(C)=O)n1
Cc1cc(C)c(S(=O)(=O)N2CCC(C(=O)NCc3ccncc3)CC2)c(C)c1
CCOC(=O)C1CCN(c2c(C(=O)c3ccccc3)cnc3ccc(CC)cc23)CC1
CCc1ccccc1NC(=O)CC1Sc2ccc(C(F)(F)F)cc2NC1=O
Cc1ccc(C2(C(=O)N3CCC(n4nc(-c5ccccc5)oc4=O)CC3)CC2)cc1
Cc1cc(C)c(C)c(S(=O)(=O)N2CCCN(C)CC2)c1C
NC(=O)C1CCN(Cc2nc(O)c3ccccc3n2)CC1
O=C(NN=Cc1ccccc1OCc1ccccc1)c1cccnc1
COc1cc(CC2CNCc3cc(O)c(O)cc32)cc(OC)c1OC
CN(C)c1cccc(C(=O)Nc2nc3ccccc3[nH]2)c1
c1ccc(-c2nc(CN3CCCC3Cn3cncn3)no2)cc1
COc1cccc(CNC(=O)c2ccc(COc3ccccc3)cc2)c1
O=C(CSc1ccccn1)Nc1ccc2c(c1)oc1ccccc12
CC1Cc2cc(C(=O)C3=C(O)C(=O)N(CC4CCCO4)C3c3ccco3)ccc2O1
Cc1ccc(C(=O)NC(=Cc2cn(-c3ccccc3)nc2-c2ccccc2)C(=O)O)cc1
CCOc1ccccc1N1C(=O)c2ccc(C(=O)Nc3cccnc3)cc2C1=O
CN(C(=O)CCc1nnc(CCCCc2ccccc2)o1)C1CC(C)(C)NC(C)(C)C1
Oc1cccc(N=Cc2c[nH]c3ccccc23)c1
COC(=O)c1c(-c2ccc(OC)cc2)sc2ccccc12
NNc1ccc(-c2ccc(Cl)cc2)nn1
O=C1C2CCCN2C(=O)N1CCCN1CCN(c2cccc(Cl)c2)CC1
Cc1ccc(CNC(=O)CN2CCN(Cc3ccc(Cl)cc3)C2=O)cc1
COC(=O)c1ccc(CSc2nc3sc4c(c3c(=O)n2C)CCCC4)o1
Cc1ccc(S(=O)(=O)N2CCN(C(=O)COC(=O)C3CCC3)CC2)c(C)c1
O=C(COC(=O)Cc1ccc(Br)cc1)NCc1ccc2c(c1)OCO2
CCOc1ccc(-c2nonc2NC(=O)c2ccccc2Cl)cc1OCC
CC1CCN(C(=O)CSc2nc3c(c(=O)n2C)SC(C)C3)CC1
O=C(O)CC(C(=O)O)N1CCP(=O)(O)CC1=O
O=C(CN1C(=O)COc2ccccc21)NCCN1CCC(Cc2ccccc2)CC1
CN(Cc1cnn(C)c1)C(=O)C(c1ccccc1)N1CCSCC1
O=C(Cc1cccc(C(F)(F)F)c1)NCc1cccc(Cl)c1
CCCc1nc(-n2cccc2)cn1Cc1ccc(-c2ccccc2-c2nn[nH]n2)cc1
O=c1c2ccccc2nc(-c2ccccc2)n1O
Cc1cc(Cl)ccc1OCc1n[nH]c(-c2ccc(O)cc2)n1
O=C(NC(=Cc1ccc(Br)cc1)C(=O)N1CCOCC1)c1cccs1
Cc1ccc2nc(SCC(=O)Nc3ccc4c(c3)OCCO4)nc(=O)n2c1
CN(C)S(=O)(=O)NCCn1nc(-c2ccccc2)n(C)c1=O
O=C(NO)C1COC(c2ccccc2OC(F)(F)F)=N1
O=C(CN1C(=O)CNC1=O)Nc1cc(Cl)cc(Cl)c1
CCCCCC(O)CCCN(CCCCCC(=O)O)S(C)(=O)=O
Cc1ccc2c(c1)c1nnc(SCC(=O)N3CCCc4ccccc43)nc1n2CC(=O)O
CC(NC(=O)C(N)CC(=O)O)C(=O)O
Cc1cccc(COc2ccc(Br)cc2C=NNC(=N)N)c1
COc1cccc(C(=O)NCC(=O)N2CCC3(CC2)NCCc2[nH]cnc23)c1OC
COc1ccc(NC(=O)c2ccc(NC(=O)CN3CCC(C(N)=O)CC3)cc2)cc1
COc1ccc(CNc2nc3nc(C)cc(C)n3n2)cc1OC
C#CCNC1CCc2c(SCc3ccccc3)cccc21
CCc1nnc(NC(=O)c2ccc(S(=O)(=O)N(CC(C)C)CC(C)C)cc2)o1
CC(=O)c1cccc(-c2ccnc3c2CC(C(=O)Nc2ccc(F)c(Cl)c2)O3)c1
COc1ccc(Cl)cc1N=C(S)N1CC(C)OC(C)C1
COc1cccc(CNC(=S)Nc2ccc3c(c2)c(=O)n(C)n3C)c1
CCOC(=O)NC(=O)C(=NNc1cccc(C(F)(F)F)c1)C(C)=O
COc1ccc(OCCC(=O)OCC(=O)NCc2ccccc2OC)cc1
COc1cccc(NC(=O)Nc2nnc(Cc3ccccc3)s2)c1
Cc1cc(=O)oc(C)c1C(=O)NC12CC3CC(CC(C3)C1)C2
CCCCN(CCCc1ccc(O)c(OC)c1)C(S)=NCCc1ccccc1
COC(=O)c1cnn(-c2ccccc2)c1N
COc1ccc(-c2sc(NC(=O)C(C)(C)C)nc2C)cc1S(=O)(=O)NCCO
O=C(CSCC(=O)N1CCOCC1)Nc1nc(-c2ccc3c(c2)OCO3)cs1
CCC(C)C(NC(=O)NC1CCN(Cc2ccccc2)CC1)C(=O)OC
CC(C)(C)NC(=O)C1CCN(C(=O)c2ccco2)CC1
OC(c1ccc(F)c(F)c1)c1nc(-c2cccc(F)c2)cs1
COc1ccccc1CN(CCCn1ccnc1)CC1CCOC1
CC(=O)Nc1ccc(NC(=O)CSc2nnc(N)n2-c2ccccc2)cc1
CN(C(=O)C1=CC(c2ccc3c(c2)OCO3)=NS(=O)(=O)N1C)c1ccccc1
Cc1c(Cl)cccc1NC(=O)CSc1nc(-c2ccc(Cl)cc2)c(C#N)c(=O)[nH]1
COC12C(COC(N)=O)C3=C(C(=O)C(C)=C(Nc4cccc(C)c4)C3=O)N1CC1NC12
Cc1ccc(N=C(S)N2CCC(N(C)CC3CCCO3)CC2)cc1C
Cc1ccc(CSCCNC(=O)CN(c2cc(C)ccc2C)S(C)(=O)=O)cc1
OCC1OC(n2c3ccccc3c3c(C4CC4)ncnc32)C(O)C1O
COc1ccc2c(c1OC)N=C(NC(=O)c1cccnc1)N1CCN=C21
Cc1ccc2nc(-c3ccc(NC(=O)CCN4C(=O)c5ccccc5C4=O)cc3)sc2c1
CCC1C2Cc3ccc(O)cc3C1(CC)CCN2
CCCC(O)(CCN1CCCCC1)c1ccc(OCC)cc1
COc1ccccc1CNC(=O)CN1C(=O)NC2(CCCC2)C1=O
CC1CCN(CCC(=O)Nc2ccc(Cl)cc2)CC1
O=S(=O)(c1cccc(F)c1)N1CCCN(c2ccc(C(F)(F)F)cn2)CC1
C#CC[N+](CC)(CC)CC#Cc1cccc(Cl)c1
Cn1c(NCc2ccco2)nc2ccccc21
O=C(COC(=O)C1COc2ccccc2O1)c1ccc(F)cc1
Cc1c(N(C)C(=O)c2ccc3c(c2)OCO3)c(=O)n(-c2ccccc2)n1C
O=C(NC1CCCCCC1)c1c(O)nc2ccccc2c1O
CC(C)(NC(=O)c1ccc(-c2ccc(F)cc2)s1)C(N)=O
COc1ccc(C)cc1NC(=O)Cc1csc(NC(=O)Nc2ccccc2OC)n1
CC(N)(C(=O)O)c1ccc(P(=O)(O)O)cc1
Cc1cccc(-n2c(-c3ccccc3)cnc2S)c1C
Cc1nc(CNc2ccccc2CCC(F)(F)F)cs1
Cc1ccccc1NS(=O)(=O)c1ccc(C)c(NS(C)(=O)=O)c1C
Cc1ccc2nc(COc3cccc(NC(=O)c4cccc(Cl)c4)c3)cc(=O)n2c1
COc1ccccc1CNC(=O)CSc1nc2nc(C)cc(C)n2n1
CC(C)c1ccc(NC(=O)C2CCN(C(=O)C3Cc4ccccc4CN3)CC2)cc1
CCCS(=O)(=O)NCCc1csc(-c2ccc(OC)c(OC)c2)n1
CC(=O)NCc1ccc(S(=O)(=O)NC(=O)c2ccc3c(c2)CCO3)s1
CN(CC(=O)Nc1sccc1C#N)S(=O)(=O)c1ccc(F)cc1
CN1CCC(NC(=O)CCc2ccccc2)CC1
COc1ccccc1NC(=O)C1CCN(C(=O)c2ccc(C(C)(C)C)cc2)CC1
COc1cc2c(c(OC)c1OC)C(=O)C(O)(Cc1ccc(O)cc1)CO2
CN1CCN(c2nc3c(c(=O)[nH]c(=O)n3C)n2Cc2ccc(Cl)cc2)CC1
Cc1ccc(C(=O)NC2CCCCCCC2)c(Cl)c1
COc1cccc(NC(=O)CN2C(=O)c3cccc4cccc2c34)c1
CCCN1CCN(C(=O)CCn2c(=O)c3cccn3c3cccnc32)CC1
COc1cc2nc3n(c(=O)c2cc1OC)CCN(C(=O)C1CCC1)CC3
O=C(NCc1csc(-c2cccs2)n1)Nc1ccc(F)cc1F
CN(C)CCNC(=O)c1cccc2[nH]c(-c3ccccc3)nc12
C=CCn1c(N)cc(=O)nc1SCC(=O)Nc1ccccc1C(N)=O
CC(=O)Nc1c(C(=O)O)oc2ccc(Cl)cc12
COCCNC(=O)CCn1nc(-c2ccc(C)cc2)c2ccccc2c1=O
CN(N=Cc1ccco1)C1=NS(=O)(=O)c2ccccc21
N#Cc1nc(Cl)c(Cl)c(Cl)c1Cl
CC(=O)Nc1sc(NC(=O)c2ccc(Cl)cc2)nc1-c1cccs1
Cc1ccc(C)c(Cn2c(C)c(CNCc3ccc(F)cc3)c(C(=O)O)c2C)c1
COc1ccc(CNC(=O)CC(C)CC2=NS(=O)(=O)c3ccccc3N2)cc1
COc1ccc(NC2CCCN(C(=O)c3cccnc3SC)C2)cc1OC
NC(C(=O)O)c1ccc(-n2cccn2)cc1
O=C1C(=CN2CCCCC2)N=C2CN=C(c3ccccc3)c3cc(Cl)ccc3N12
COc1ccc(C(=O)Nc2ccc(NC(=O)C(C)C)nc2)cc1
Cc1cc(=O)oc2c1c(C(F)(F)F)nn2-c1ccccc1
CSC(C)C(=O)N1CCCN(c2ncccc2C#N)CC1
Clc1ccccc1C1=NC(c2ccccc2)CO1
Cc1ccc(CNC(=O)Nc2cn(CC(C)C)c(=O)c3ccccc23)cc1
CC(C)CN1CCC(NC(=O)c2ccc(F)cc2Cl)CC1
O=C(C=Cc1ccc(F)cc1)NCCCn1ccnc1
Cc1ccc(OCc2nnc(S)n2-c2ccc(Cl)cc2)cc1
CSC1=NCCN1C(=O)c1ccc(S(=O)(=O)N2CCOCC2)cc1
CC1(c2ccccc2)NC(=O)N(CC(=O)N2CCOCC2)C1=O
Cc1nc(N(Cc2ccncc2)CC2CCCO2)c2ccsc2n1
Cc1ccc(Cl)cc1NS(=O)(=O)c1ccc2c(c1)NC(=O)CCS2
COc1ccc2[nH]c(SCC(=O)Nc3cc(C)on3)nc2c1
O=C(CSc1nnc(COc2ccc(Cl)cc2)o1)N1CCN(c2ccccc2)CC1
CCCn1c(=N)c(C(=O)NCc2ccco2)cc2c(=O)n3cc(C)ccc3nc21
COc1ccc(Cl)c2c1C(C)CC(CN1CCCCC1)C2=O
CC(C)(C)c1cc(C(=O)C(C#N)=NNc2ccc(Cl)c(Cl)c2)no1
CC(C)OC(=O)c1ccc2nc3ccccc3nc2c1
Cc1ccn2c(=O)nc(SCC(=O)NCc3ccco3)nc2c1
CCOC(=O)c1ccccc1NC(=O)C=C(C)C
CCOC(=O)c1ccc(Oc2nc(NC(C)(C)C)nc(N(C)C)n2)cc1
CN1CCN(CC2CN(C(=O)CC3CCCCC3)CC2CO)CC1
COc1cccc(C2CC=CC(=O)O2)c1
O=C(CC(=O)NN=Cc1c(F)cccc1Cl)NCc1ccccc1
O=c1c2ccccc2nc(C=Cc2ccc3c(c2)OCO3)n1-c1cccc(O)c1
OCC(c1ccccc1)c1ccccc1O
O=S(=O)(Cc1ccccc1)Nc1ccc(F)cc1
COc1ccc2c(=O)c(Cn3ccnc3)coc2c1
CC1N(C(=O)N2CCOCC2)CCN1S(=O)(=O)c1ccc(Cl)cc1
CCn1cc(C(=O)OC)c(=O)c2ccc(C)nc21
Cc1nc2ccccc2c2oc(C(=O)N3CCCC(C)C3)cc12
CS(=O)(=O)N(CC(=O)N1CCCCC1)c1ccc(Cl)c(C(F)(F)F)c1
Brc1ccc(CN2CCN(c3nccc(NCc4ccccc4)n3)CC2)cc1
CC(C)c1nn2c(=O)c(NC(=O)c3ccccc3Cl)cnc2s1
COC(=O)c1ccc(-c2noc(CN3CCCC(CNC(C)=O)C3)n2)cc1
CC1=CC(=O)NP(=O)(C23CC4CC(CC(C4)C2)C3)N1
Cc1cccc(-n2c(S)nnc2-c2ccco2)c1
O=C(O)c1ccccc1N1C(=O)c2cccc3cccc(c23)C1=O
COc1ccccc1C(=O)C1CCCN(C(=O)c2cn3cc(Cl)ccc3n2)C1
COc1ccc(Nc2nc(N)nc(CSC(=S)N3CCC(C)CC3)n2)cc1
Cc1ccccc1OCCCc1c(C)n[nH]c1C
CCCCCCSC(=S)NNC(=O)c1cccnc1
Cc1ccc(-n2cc(C(=O)NCC(C)Cn3cccn3)nn2)cc1
NS(=O)(=O)c1ccc(NC(=O)c2cc(-c3cccs3)nc3ccccc23)cc1
CCOC(=O)c1cc(-c2ccccc2)n(CCC(=O)N2CCN(c3ccccn3)CC2)c1C
CC(C)C(C(=O)O)N(C)C(=O)c1ccc(NC(=O)C(C)(O)C(F)(F)F)c(Cl)c1
N#CCSc1nc2ccccc2c2nc(CCc3c[nH]c4ccccc34)nn12
O=C(O)C(O)(c1ccccc1)C1CCCCC1
CCn1ccc(C(=O)Nc2ccccc2SC)n1
COc1cc(OC)cc(C(=O)NCC(=O)OCC(=O)NCc2ccco2)c1
O=C(c1ccoc1)N1CCCN(C(=O)c2ccc(C3CCCN3)s2)CC1
COc1cccc2c1C(=O)C=C(Oc1ccc(C)cc1)C2=O
CC(NC(=O)c1cc(COc2cccc(C(F)(F)F)c2)on1)c1nccs1
Cc1nc(Nc2ccc3c(c2)OCCO3)c2oc3ccccc3c2n1
Cc1ccc(S(=O)(=O)CCC(=O)N2CCN(c3ccccc3O)CC2)cc1
O=C(NCc1ccc(F)cc1)c1cnc(-c2ccccn2)nc1C(F)(F)F
Cn1c(=O)c(C(=O)NCCc2ccc(Cl)cc2)c(O)c2ccccc21
N#Cc1cnc(NC2CCN(C(=O)C3CC3)CC2)c(Cl)c1
Cc1ccc(CN(CC(=O)Nc2cccc3ccccc23)S(=O)(=O)c2ccccc2)cc1
CCCCn1c(N)c(N(CC)C(=O)c2cccc(OC)c2)c(=O)[nH]c1=O
CC(NC(=O)COC(=O)CCC(=O)c1ccc(F)cc1)c1ccccc1
Cc1cccc(NC(S)=NCc2cccn2C)c1
CCN(C(=O)C(C)Sc1nnc(-c2ccncc2)n1C)C1CCCCC1
COc1cccc(CNC(=O)CCC(=O)N2CCSc3ccccc32)c1OC
COc1ccc(CNC(=O)CCCn2c(=O)c3cccn3c3ccc(F)cc32)cc1OC
O=C(Cn1cc(C(=O)c2cccs2)c2ccccc21)NC1CCCCC1
CCOC(=O)c1nnc(-c2ccc(C)cc2)nc1Sc1ccccc1Cl
Cc1ccc(C(=O)NCCCc2ccccc2)c(Cl)c1
O=C(CN(Cc1ccccn1)Cc1ccccn1)NCc1ccc2c(c1)OCO2
CN1C(=O)SC(Nc2ccc(F)cc2)C1=O
COc1cccc(OCc2nnc(-c3cccs3)o2)c1
O=C(NC(Cc1ccccc1)C(O)C(=O)O)c1cc2cc(Cl)ccc2[nH]1
CCCCOc1cccc2c1C13CCN(CC4CC4)C(C2)C1(OC)CCC(=O)C3
O=C(O)CCn1c(SCCOc2ccccc2)nc2ccccc21
NNC(=O)C1CCCn2c1nc1sc3c(c1c2=O)CCCC3
CC(=O)N1c2ccccc2CCc2ccc(Cl)cc21
CCOC(=O)c1ccc(NC(c2cccnc2)c2ccc3cccnc3c2O)cc1
CCCC(=O)C1=C(Nc2ccccc2O)CC(C)(C)CC1=O
O=C(O)CN1C(=O)NC2NC(=O)NC21
COCCN1C(C)=[N+](Cc2cnccn2)C2C(=O)c3ccccc3C(=O)C21
Clc1ccc(CSc2ncnn2Cc2ccc(Cl)cc2)cc1
Cc1ccc(NS(=O)(=O)c2c(C(=O)N3CCC(C)CC3)c(C)n(C)c2C)cc1Cl
CCN(CC)CCOc1ccccc1OCC(C)O
COc1ccc2cc(C(=O)C=Cc3cc(OC)c(O)c(OC)c3)ccc2c1
O=C1C(Cl)=C(Nc2ccccc2F)C(=O)c2[nH]c(-c3ccccn3)nc21
S=C(NNc1ccnc2cc(Cl)ccc12)Nc1ccccc1Cl
CC1=C(C(=O)OC(C)C)C(c2ccccc2)NC(=S)N1
Cc1ccccc1OCC(O)Cn1c(=N)n(CCN2CCOCC2)c2ccccc21
CCOC(=O)CCN1C(=O)C2CCC3C(=NOCC(C)C)CC(O)C(O)C3C2C1=O
CC(C)c1nn(C)c(N(C)C)c1CNC1CCN(CC2CC2)CC1
CSc1ccc(CN2CCC2(C)C(=O)Nc2ccc3c(c2)OCO3)cc1
FC(F)(F)c1cc(CCN2CCNCC2c2ccccc2)cc(C(F)(F)F)c1
CCOc1ccccc1Nc1cc(C)nc2nc(C)nn12
CN(Cc1ccccc1F)c1nc(-c2cccnc2)nc2ccccc12
CNC(=O)N1CCc2cc(C(=O)N(C)C)c(NCC3CC3)nc2CC1
Cc1c(NC(=O)c2cccc(NC(=O)c3ccco3)c2)cccc1C(=O)O
N#Cc1cn(-c2ccccc2)c2c(N3CCN(CCc4ccccc4)CC3)ncnc12
Cc1ccc(NC2CCCN(C(=O)C3CCCCC3)C2)cc1C
Cc1n[nH]c2c1C1(CCN(C(=O)OCc3ccccc3)CC1)C(C#N)=C(N)O2
CN(c1ccccc1)c1ccc(C=NN2CCOCC2)cc1
Cc1cccc(C(=O)Nc2ccc3c(c2)C(=O)NC3=O)c1
O=C(Cn1c(=O)n(-c2ccccc2)c(=O)c2c3c(sc21)CCCC3)Nc1cccc(F)c1
Cc1ccc2c(c1)ncc1c(=O)n(-c3cccs3)[nH]c12
CC(OC(=O)c1ccccc1C(=O)c1ccccc1)C(=O)N1CCCC1
O=C(C1CCCN1S(=O)(=O)c1ccc(Br)cc1)N1CCOCC1
CCOC(=O)c1ccc(NCC#CCN2CCCCC2)cc1
COc1cc(C=NNC2=NS(=O)(=O)c3ccccc32)ccc1OC(C)=O
COc1cccc(SCc2noc(C(=O)NCCC(C)C)c2C(=O)NCCC(C)C)c1
O=C(Nc1ccccc1)N(CCCN1CCOCC1)Cc1ccccc1F
CCOc1ccccc1-n1c(SCC(N)=O)nnc1-c1cccnc1
COc1ccccc1NC(=O)CN1C(=O)NC(C)(C)C1=O
CCCn1nnc(NC(=O)c2ccc(OC)cc2)n1
O=C(O)CSc1nc2ccccc2o1
O=C(CS(=O)(=O)c1ccccc1Cl)NC1CCCCNC1=O
O=C(O)CCCC(=O)NCCCc1ccccc1
O=C(c1ccc(Cl)c(S(=O)(=O)N2CCCCC2)c1)N1CCCC1
COc1ccc(NC(=O)NS(=O)(=O)c2ccc(OC)cc2)cc1
Cc1cccc(-n2nc(CC(C)C)nc2CS(C)(=O)=O)c1
Cc1nc(C)c(-c2ccc(SCC(=O)Nc3cccc(Cl)c3)nn2)s1
Cc1ccc(C)c2nc(O)c(CCNC(=O)c3ccc(Br)o3)cc12
CCc1ccccc1N1C(=O)N(Cc2ccc(C#N)cc2)c2ccccc2S1(=O)=O
CCC(C(=O)Nc1ccon1)c1ccccc1
CCN(C(=O)C1CCCN1C(=O)c1cccs1)c1nc2cc(Cl)ccc2s1
CCCCCCc1c(C)c2ccc(OC(C)=O)cc2oc1=O
CCN(Cc1nc(O)c2ccccc2n1)Cc1cc(=O)oc2cc(C)c(C)cc12
CN(C(=S)NC(=O)C1CC1)c1ccc(O)cc1
CC(C)(C)NC(=O)CN(C(=O)C1CSC(=O)C1)c1ccccc1F
COc1ccc(C2C(C(C)=O)=C(C)Nc3ncnn32)cc1OC
COc1ccc(-n2c(=S)[nH]c3sc4c(c3c2=O)CCc2ccccc2-4)cc1
Fc1cccc(Oc2c(Cl)cccc2Cl)c1OC1CNC1
OC(c1ccc(Cl)cc1)c1nc(-c2ccccc2Cl)c[nH]1
COc1ccc(C2N(C)c3ccccc3C(=O)NN2c2ccccc2)cc1
Cc1ccc(Cl)cc1NC(=O)CCN1C(=O)C2C3CCC(C3)C2C1=O
CCc1ccc(CN2CCN(Cc3cc(Br)ccc3O)CC2)cc1
CSc1cccc(NC(=O)CN(C)S(=O)(=O)c2ccc(F)cc2)c1
CC(C)CC(=O)N1CCN(c2ccc(NC(=O)c3ccco3)cc2)CC1
Cc1nn(-c2ccccc2)c(O)c1C(=O)c1cccc(F)c1
Cc1ccc(C2N(C)C(=O)c3ccccc3N2C)cc1
COc1ccc(C=Cc2ccc(N)cc2)cc1
Cc1cccc2c1N1C(=S)NC(C)CC1N2
CSc1ccc(CNC(=O)C2(C)CCCN2CC(C)C)cc1
CCCN(C)S(=O)(=O)N1CCCC1c1ccco1
c1ccc(Cn2nnnc2C(c2cccnc2)N2CCN(C3CCCCC3)CC2)cc1
COc1cccc(C(C(=O)NC2CCCCC2)N(C(=O)c2ccccn2)c2cccnc2)c1
COCCNC(=O)CCCC(=O)NCCOC
CC1CCCN(S(=O)(=O)c2cccc(C(=O)NCCCN3CCCC3=O)c2)C1
O=c1c2ccc(Cl)cc2nc(-c2cccc(C(F)(F)F)c2)n1O
Cc1c(C(=O)Nc2ccc3c(c2)OCCO3)sc2nc(-c3ccccc3)cn12
O=C(CC1C(=O)NCCN1Cc1ccccc1C(F)(F)F)NC1CCC1
CCCCOC(=O)C(C)NC(=O)C(N)CC(=O)O
COc1ccc(F)cc1CN1CCN(C(=O)CCC(=O)Nc2nnc(C(C)C)s2)CC1
CCCCC(=O)NN=C(C)C1=C(C)C(C)(C)OC1=O
CC(=O)Oc1ccccc1C1OCCN1C(C)=O
Cc1cc2c(cc1C(=O)N1CCC3(CC(=O)NC3=O)C1)OCCO2
O=C(NC(=S)Nc1cccc(-c2nc3ncccc3o2)c1)c1ccccc1F
O=C1c2cc(-c3ccccc3)nn2CCN1Cc1ccc(Cl)nc1
CC(C)(C)C(=O)C1=C(O)C(=O)N(Cc2ccccc2)C1c1ccccc1Cl
O=C(C1CCC1)N1CC(c2ccsc2)C2CN(C3CCCC3)CCC21
CN(C)C1CCN(CCCOc2ccc(-c3ccc(C(=O)N4CCCC4)cc3)cc2)C1
CC(NC(=O)c1ccc(Cl)c(S(=O)(=O)NC2CC2)c1)c1ccco1
CCN1CCN(CC(O)COC(C)C)CC1
COc1ccc(-c2cc(-c3ccncc3)nc(N3CCN(c4ccccc4)CC3)n2)cc1
CN(CC1CC1)C(=O)CN(Cc1cccc(O)c1)C1CCC(O)CC1
OCCNc1nc2ccccc2nc1Cc1ccccc1
CC(C)CN(CC(C)C)C(=O)CCCC(=O)N(CC(C)C)CC(C)C
O=C(Nc1ccc2ccccc2c1)C1CC2CCC1C2
Cc1cc2ccccc2n1CCC(=O)N1CCCCC1CCO
Cc1cc(N2CCCC2)n2nc(C)nc2n1
CC(C)CN1CCN(C)C(CCO)C1
O=C1NC(=O)C2(C(=O)N1)C(c1ccc(F)cc1)N=C(S)NC2c1ccc(F)cc1
COc1cc(OC)cc(C(=O)NN(CCC#N)C2=NS(=O)(=O)c3ccccc32)c1
CCC(=O)Nc1ccc(NC(=O)CCc2ccccc2)cn1
Cc1ccc(CN2Cc3nccn3CC(CN(C)C)C2)s1
Cc1ccc(-c2nc(SCC(=O)NCC3CCCO3)c(-c3ccccc3)[nH]2)cc1
COc1ccc(-c2csc(N)c2C#N)cc1
Cc1c(Cl)cccc1N1CC(C(=O)Nc2nccs2)CC1=O
COc1ccc(NC(=O)c2cc(-c3cc(F)ccc3OC)[nH]n2)cn1
O=C(O)CSc1nnc(-c2cc3ccccc3o2)n1-c1ccccc1
CN1C(=O)CC(N(C)Cc2nc3ccccc3c(=O)[nH]2)C1=O
CNC(=O)c1cc2c(n(-c3ccc(C)cc3)c1=O)CC(C)(C)CC2=O
CN(C(=O)Cc1ccsc1)C1CCCCC1N1CCCC1
O=C(Nc1nc2ccc(S(=O)(=O)N3CCCC3)cc2s1)c1ccco1
Cc1ccc(C(=O)NNC(=O)CSc2nnc(-c3ccncc3)n2C)cc1
COc1cc(OC)c(C(=O)C=Cc2ccc(Cl)cc2)c(OC)c1
Sc1nnc(C23CC4CC(CC(C4)C2)C3)n1Cc1ccco1
CC(=O)Nc1ccc2c(COC(=O)CC3Sc4ccccc4NC3=O)cc(=O)oc2c1
C=CCN(CC=C)S(=O)(=O)c1ccc(C(=O)Nc2nnc(CSC)o2)cc1
COc1cc2ncnc(Nc3ccc(F)c(Cl)c3)c2cc1OCCCN1CC(O)C1
CCCCc1ccc(NC(=O)c2cnccn2)cc1
CCOc1ccccc1C(=O)Nc1ccc2c(c1)C(=O)NC2=O
O=C(NC1CCCCCC1)c1ccc(CS(=O)(=O)Cc2ccc(F)cc2)o1
Nc1ccc(C(=O)C=Cc2ccccc2O)cc1
CCCCNC(=O)N1c2ccccc2CC1C
COc1ccccc1NC(=O)c1nc(SCc2ccccc2F)ncc1Cl
OCC1C(O)C(O)C(O)CN1CCCCCOCc1ccccc1
CCOC(=O)C1CCCN(CC(=O)Nc2cc(C)c3c(=O)oc4ccccc4c3n2)C1
O=c1c(-c2ccc3c(c2)OCCO3)coc2cc(O)cc(O)c12
CCOP(=O)(c1ccc(N(C)C)cc1)C(O)c1ccccc1
O=C(C=Cc1cccs1)N1CCCCC1
CCN(CC)CCn1ccnc1-c1cccc(O)c1
CC(=O)N1CCN(c2nnc(-c3ccc(C)cc3)c3ccccc23)CC1
COc1ccccc1CCNC1CCC(C)CC1
COc1ccc(C)cc1NC(=O)CNC(c1ccccc1)c1ccc(C)cc1
COc1ccc(OCC(=O)N2CCN(C(=O)c3ccco3)CC2)cc1
CCCN(C1CC1)C(C)C(O)(Cn1cncn1)c1ccc(F)cc1F
CCCN1CC(NC(=O)c2cc(C)no2)C(c2ccc(OC)cc2)C1
CC(=O)NC(C)C(=O)NCc1cccnc1Oc1ccccc1F
CCN=C(S)SCCOc1ccccc1C
O=C(CCNS(=O)(=O)c1ccc2nc(O)oc2c1)NCc1ccccc1
CCN(CC(=O)Nc1ccc(NC(C)=O)cc1)C(=O)c1cc(C)on1
COc1ccc(N(C(=O)c2ccncc2)S(=O)(=O)c2ccccc2)cc1
CC(=O)C1CCC2C3CCC4CC(=O)CCC4(C)C3CCC12C
O=c1nc(N2CCOCC2)ccn1Cc1ccc(Br)cc1
O=C(O)c1cc2cc(Br)cc(Br)c2oc1=O
CC1CCCCN1c1nnc(NC(=O)c2cc(-c3ccc(Br)cc3)on2)s1
COc1ccc(CN2CCN(CCc3ccccc3)C(CCO)C2)c(O)c1
COc1ccc(Cl)cc1S(=O)(=O)N1CCN=C1Cc1ccccc1
Cc1cc(C)n(C(=O)CCCCCC(=O)n2nc(C)cc2C)n1
Cc1ccc(-c2cc(C(=O)Oc3ccc(C#N)cc3)no2)cc1
Cc1ccc(C)c(NC(=O)Nc2cccc(Cl)c2)c1
Cc1ccc(S(=O)(=O)N2CCN(c3ncnc4sccc34)CC2)cc1C
CS(=O)(=O)N1CCc2cc(S(=O)(=O)Nc3ccc4oc5c(c4c3)CCCC5)ccc21
CN(C)c1ccc(-c2csc(C(=O)NCC3CCN(CCC(C)(C)C)C3)c2)cc1
CC(NC(=O)c1cccs1)C1CCCO1
N#Cc1cccnc1N1CCCC(CO)(Cc2ccccc2F)C1
O=C(O)c1ccc(Nc2nc3ccccc3nc2NS(=O)(=O)c2ccc(F)cc2)cc1
CCCCCc1nnc(NC(=O)c2ccc(N3CCCC3=O)cc2)s1
CC(=O)N1N=C(c2ccc(C)cc2)OC1c1ccc(C(C)C)cc1
CN(CC(=O)NCc1cc2ccccc2o1)S(C)(=O)=O
COc1ccc(Cl)cc1N=C(S)N1CCCC1
O=C(COCc1cc(-c2ccc3c(c2)OCO3)on1)Nc1cccnc1Cl
Cc1ccc(N2C(=O)c3ccccc3NC2(C(=O)O)c2ccccc2)cc1Cl
CCOc1ccccc1NC(=O)c1cnc(N2CCOCC2)c2ccccc12
Cc1[nH]n(C)c(=O)c1C(=N)c1cccc(Cl)c1
Fc1cccc(-c2cc3nc(-c4ccccc4)cc(N4CCC5(CC4)OCCO5)n3n2)c1
COC(=O)C1(S(=O)(=O)C2(C(=O)OC)CCCC2)CCCC1
COc1cccc(OCC(=O)Nc2ccccc2NC(C)=O)c1
c1ccc2c(c1)nc(NCc1ccc3c(c1)OCO3)n2CCN1CCOCC1
CCn1c(N)c(-c2csc(-c3ccc(O)cc3)n2)c(=O)[nH]c1=O
O=C(NN=Cc1ccc2c(c1)OCCO2)c1ccncc1
CCCc1nnc(NC(=O)CCC(=O)NC2CCCc3ccccc32)s1
CCCCN1C(=O)C(=CC=Cc2ccco2)C(=O)NC1=S
O=C(Nc1nc2n(n1)C(c1ccc(F)cc1)CC(c1ccccc1)N2)c1ccco1
O=C(NCCCn1nc2ccccn2c1=O)Nc1ccccc1
COc1ccc(CCn2c(-n3nc(C)cc3C)nc3c2c(=O)[nH]c(=O)n3C)cc1
Cc1cc(O)nc(SCC(=O)Nc2nonc2C)n1
Cc1ccccc1C(=O)OCCN(C)Cc1ccccc1
C=CCOC(=O)C1=C(C)NC(C)=C(C(=O)OCC=C)C1c1ccccc1Cl
O=C(O)CSCc1cnn(-c2ccccc2)c1-n1cccc1
CCOc1cccc(CN2CCC(CCC(=O)NC3CC3)CC2)c1O
O=C(COc1ccc(Cl)cc1)NCc1ccc(F)cc1
CNS(=O)(=O)c1ccccc1N1CCN(C(C)C(=O)OC)CC1
COc1ccc(C=NNc2nc(-c3ccc(Cl)cc3)cs2)cc1
O=C1c2ccccc2C(=NOCCN2CCCCC2)c2ccoc21
CCSc1nnc2c(Cl)cc(Cl)cn12
COc1ccccc1C(OC(=O)c1cccs1)C(=O)NCc1ccco1
CN(C)c1ccc(C=NCC2(O)CCOC(C)(C)C2)cc1
COC(=O)c1cc(-c2ccccc2)c(C(=O)OC)c(-c2ccc3ccccc3n2)n1
CCCc1ccc(C(=O)NNc2cc(Cl)ccc2Cl)cc1
COc1cc(NC(=O)COc2ccc(-n3ccnc3)cc2)cc(OC)c1
COCCNC(=O)C1CCCN(C(=O)COc2ccc(Cl)cc2Cl)CC1
CCC(=O)Nc1ccc(C(C)Nc2nc3c(cnn3C)c(=O)[nH]2)cc1
COC(=O)C1C(OC(c2ccccc2)c2ccccc2)CC2CCC1N2C
CCCCNC(=O)C(c1ccccc1)N1Cc2ccccc2C1=O
O=C(NCc1cccnc1N1CCCCC1)c1ccc2[nH]nnc2c1
Cc1ccc2c(c1)C(=NNc1ccc(S(N)(=O)=O)cc1)C(=O)N2
Cc1ncc2cc(-c3ccc(Cl)cc3)c(N)nc2n1
O=C(Nc1ccc(S(=O)(=O)Nc2nccs2)cc1)c1ccc(-c2ccccc2)cc1
Cc1cc(Cl)ccc1OCC(=O)Nc1ccccc1C(=O)O
COc1cc(C(=O)N2CCN(C)CC2)cc(OC)c1OC
CC(=O)OCCC(=O)C1C2CCC(COC(C)=O)CC2C=CC1(C)O
CCOc1ccc(S(=O)(=O)NCCc2ccccn2)cc1
COc1cc(C(C)(C)C)c(OC)cc1C(C)(C)C
CCCCCn1c(Cc2ccccc2)cnc1N
Cc1ccsc1C=Nn1c(S)nnc1-c1ccccc1
O=C(NCc1cccs1)c1noc2c1CCCCC2
O=C(CCC1CCCC1)NCCS(=O)(=O)N1CCN(c2ccccc2F)CC1
Cc1cccc(N2CCN(CCNC(=O)c3cc4c(s3)CS(=O)(=O)C4)CC2)c1C
COc1ccccc1N(CC(O)CN1CCCCC1)S(=O)(=O)c1ccc(C)cc1
O=C(O)CCc1ccc(-c2cccs2)n1CCc1ccccc1
FC(F)(Cl)c1nnc2ccc(Sc3ccccn3)nn12
CCOc1ccccc1NC(=O)Nc1ccc(Cl)cc1
Cc1nnc(CN2CCCC2c2c(C)nn(C)c2Cl)o1
CN1N=C(C(=O)N(Cc2ccco2)C2CCCC2)CCC1=O
CN1Cc2cc(O)ccc2N(C)C1c1ccc(C(F)(F)F)cc1
O=C(CSc1nnc(-c2cccs2)n1Cc1ccco1)Nc1ccc2c(c1)OCO2
c1ccc(Cn2cnc3c(N4CCOCC4)ncnc32)cc1
CC(=O)Nc1ccc(-c2ccccc2CCN)cc1
O=C(CN1CCSC1=O)N1CCN(S(=O)(=O)c2ccc(Cl)cc2)CC1
Cc1c(C(=O)c2cccc3ccccc23)c2cccc3c2n1C(CN1CCOCC1)CO3
CCc1ccc(NC(=O)CCS(=O)(=O)c2ccc3c(c2)n(C)c(=O)c(=O)n3C)cc1
Cn1c(=O)c2c(ncn2CCOC(=O)c2cccnc2)n(C)c1=O
CCOC(=O)c1sc(NN=Cc2ccc(O)cc2)nc1C
CC(=O)N(C(C)=O)c1ncc(-c2nc(N3CCOCC3)c3ncccc3n2)cn1
C=CCn1c(SCC(=O)Nc2ccc(C(=O)O)cc2)nnc1-c1cccnc1
CC1=C2CCC(C)(O)C2CC2=C(C)C(=O)OC2(O)C1
CSc1nc(N)c(C#N)c(-c2ccccc2Cl)c1C#N
Cc1ccc(OCc2cn3cccnc3n2)cc1
CCN1CN(c2ccccc2)C2(CCN(CCCSc3ccc(F)cc3)CC2)C1=O
COc1ccc(Cn2c(CO)cnc2SCc2ccc(C)cc2)cc1
CC(C)(C)NC(=O)Cn1cc(S(=O)(=O)Cc2ccc(F)cc2)c2ccccc21
Cc1ccc(-n2c(SCC(=O)Nc3cccc(Cl)c3)nc3[nH]nc(C)c3c2=N)cc1
Cn1c(-c2ccco2)nc2cc3ccccc3cc21
O=C(CCN1CCc2ccccc2C(O)(c2ccccc2)C1)c1ccc2c(c1)OCCO2
O=C(NN=Cc1ccccc1Cl)c1cccc2ccccc12
CCOc1ccc(N(CC(=O)Nc2cccc(OC)c2)S(C)(=O)=O)cc1
O=C1C2C3CC(C4C(c5ccc(Cl)cc5)=NOC34)C2C(=O)N1C1CCCCC1
Cc1cccc(NC(=O)C(NS(=O)(=O)c2ccc3c(c2)oc(=O)n3C)C(C)C)c1
CC(C)(C)c1ccc(-c2nc(-c3ccncc3)no2)cc1
COc1ccc(Cc2nnc(SCC(=O)Nc3ccccc3C#N)o2)cc1
Nc1ccc(S(=O)(=O)NC2(C(F)(F)F)NC(=O)N(c3ccc(F)cc3)C2=O)cc1
CCOC(=O)C1CCN(C(=O)COc2ccc3c(c2)OCO3)CC1
COc1ccc(Cl)cc1Nc1nc(Cl)nc(NCCO)n1
Cn1ncc2c(c1=O)OCCCN2C(=O)CNCCOc1ccccc1
CCCCCCCCCCCC1=C(OC)C(=O)C=C(OC)C1=O
O=C(NCCCN1CCOCC1)c1n[nH]c2ccccc12
CCCCNC(=O)CC1NCCNC1=O
COc1ccccc1C(=O)Nc1nnc(SCc2cc(=O)c3ccccc3[nH]2)s1
COc1cc(C(=O)NCc2ccc(F)cc2)cc(Cl)c1OC
CCCOc1ccc(-c2cnc(SCC(N)=O)nc2N)cc1
O=C(CSc1ccc2nnc(-c3cccc(F)c3)n2n1)NCc1ccco1
Oc1ccccc1C=NNc1ncccn1
Cc1ccc(S(=O)(=O)c2c(N)n(NC(=O)C3CC3)c3nc4ccccc4nc23)cc1
CCN(CCn1cccn1)Cc1nc(-c2cccc(C)c2)oc1C
CCOC(=O)c1ccc(NCc2ccccc2)cc1
O=C(COc1ccc2c3c(c(=O)oc2c1)CCC3)NCCCN1CCCC1=O
COc1ccc(-c2cc(C)no2)cc1S(=O)(=O)Nc1ccc(F)c(Cl)c1
O=C(c1cnc2ccccc2n1)N1CCCC1
CSCCC(NC(=O)c1cncc(Br)c1)C(=O)O
COc1ccc(C(=O)OC2Cc3ccc(O)c(O)c3OC2c2ccc(O)c(O)c2)cc1
CS(=O)(=O)N1CCN(c2ccccc2NC(=O)c2cccc3ccccc23)CC1
Cc1ccc(C(=O)N2CCC(C)CC2)cc1S(=O)(=O)N1CCCCC1
Cc1nccn1CCCN1CCCC(c2nccn2CC2CCC2)C1
Cn1c(CCN2CCCCC2)nc2cc(NC(=O)C3CCCCC3)ccc21
Cc1cccc(-c2noc(C3CC(O)CN3Cc3ccc(CO)o3)n2)c1
COC(=O)c1ccc(OC)c(Cn2c(=O)n(C)c(=O)c3sccc32)c1
Cc1cc2n(n1)SC(Nc1ccc(F)cc1)N2
COc1ccc(S(=O)(=O)Cc2ccc(C(=O)NCCCN(C)c3ccccc3)o2)cc1
CC(C)=CCCC(C)=CCCC(C)=CCO
Fc1ccc(-n2ncc3c(N4CCCCCC4)ncnc32)cc1
O=c1cccccc1NN=C1CCCCC1
CCc1ccccc1NC(=O)C1CCCN(c2nn3c(=O)cc(C)nc3s2)C1
O=C(Nc1cccc(C(F)(F)F)c1)c1ccc(-n2cncn2)nc1
O=C(Nc1cccc(C(=O)N2CCOCC2)c1)c1cccnc1
OCCN1CCN(CCC=C2c3ccccc3CSc3ccccc32)CC1
CCC1(CC)CC(CN2CCN(c3ccccc3OC)CC2)OC1=O
CCN1CCN(c2cc(C)c3cc(NC(=O)C=Cc4ccc(C)cc4)ccc3n2)CC1
c1ccc(CN2CCC(Oc3ncnc4c3ccn4Cc3ccccc3)CC2)cc1
CC(Sc1nnc(NC2CC2)s1)C(=O)Nc1ccc(N2CCOCC2)cc1
COc1cc(OC)cc(-c2nnc(SCc3c(F)cccc3Cl)o2)c1
Cc1cccc(-c2n[nH]c(CCC(=O)O)n2)c1
Cc1ccc(-c2nc(CSCC(=O)NC3CCCC3)c(C)o2)cc1
Nc1ncc(-c2ccc(C(F)(F)F)cc2)c(-c2ccccc2)n1
COc1cc(-c2nc3ccc(Cl)cn3c2Nc2ccc3c(c2)OCO3)ccc1O
O=C(O)c1cc(S(=O)(=O)N2CCOc3ccccc32)ccc1Br
Nc1ncnc2c1c(-c1ccc(O)cc1)cn2C1CCCC1
CC1CC2C(=O)C=C3OCOC34Oc3cc5c(cc3C(C1C)C24)OCO5
CCOc1cc(CN2CCCCC2)ccc1OC
CC(NCCO)C(=O)C12CC3CC(CC(C3)C1)C2
CCOC(=O)Cc1csc(NC(=O)c2c(O)c3ccccc3n(C)c2=O)n1
C=CCn1c(S)nnc1OCc1ccccc1
CCCCN(C(=O)CSc1nnnn1C)C1CCS(=O)(=O)C1
Cc1ccc2c(c1)-c1nc3cc(C(F)(F)F)ccc3n1CCO2
CSc1cc(-c2ccc(Cl)cc2)nc(O)c1C#N
COc1ccc(NC(=O)CC2C(=O)N(C)C(=S)N2CCc2ccccc2)cc1
Cc1ccc(-c2cnnc(N3CCC(c4cccc(O)c4)C3)n2)o1
CCc1ccc(N2CCN(C(=O)N3CCOCC3)CC2)cc1
COc1ccc(N(CC(=O)NCc2ccco2)S(=O)(=O)c2ccccc2)cc1
O=C(Nc1ccccc1C(=O)NN=Cc1ccccc1O)c1ccccc1Cl
CCN1C(=O)c2cccc3c(S(=O)(=O)N(C)C)ccc1c23
O=C(NN=Cc1ccc(Br)cc1)C(c1ccncc1)N1CCOCC1
CCNC(=S)N1CCN(CCNC=C2C(=O)CC(c3cccs3)CC2=O)CC1
CCOc1ccc(NC(=O)c2cc(=O)c3cc(CC)ccc3o2)cc1
COc1ccc(C(=O)C2=C(O)C(=O)N(CCN(C)C)C2c2ccccc2)cc1Cl
CCCCCCCCN1CCN2CCc3ccc(F)cc3C2C1
COc1ccc(-n2cnc3cc(C(=O)NCCN4CCOCC4)ccc32)cc1
COc1ccc(CNC(=O)CCSCc2cccc(F)c2)cc1
Cc1nc(CSCCC(=O)NCc2ccc(-n3cncn3)nc2)cs1
Cc1cc2occ(CC(=O)N(C)CC(=O)Nc3ccccc3C(F)(F)F)c2cc1C
COC(=O)CNC(=O)Cn1c(=O)n(Cc2ccc(F)cc2)c(=O)c2sccc21
COc1ccccc1-n1c(=S)[nH]c2c(sc(=S)n2-c2ccccc2C)c1=O
CNC(=O)c1c(NC(=O)c2ccc(N3C(=O)CCC3=O)cc2)sc2c1CCCC2
CN(CCOC(=O)C=Cc1ccco1)Cc1ccccc1
CC1=C(C#N)C(C=NOCc2ccc(F)cc2Cl)CC(=O)N1
O=C(CN(c1ccc2c(c1)OCCO2)S(=O)(=O)c1ccccc1)NCc1ccco1
Cc1cc(C)c2cc(CN(CCO)Cc3nnnn3Cc3ccc(F)cc3)c(O)nc2c1
Cc1cccc(Cn2ccc(NS(C)(=O)=O)n2)c1
COc1cc(C)ccc1OCC(=O)Nc1ccc2c(c1)OCO2
CC(NC(=O)NCCCn1cccn1)c1ccc2c(c1)OCCCO2
COCCNC(=O)C1(C)CCCN(Cc2sc(C)nc2C)C1
COc1ccccc1N(C)S(=O)(=O)c1ccc(C(=O)Nc2ccc(C(N)=O)cc2)cc1
CC(C)CC(C#N)NC(=O)COC1CCCCC1
S=C(NCc1ccco1)NN=Cc1ccc(Cl)cc1
CCOc1ccc(-c2noc(CCC(=O)NC)n2)cc1
COc1ccc(O)c(C=C(C(=O)N2CCN(c3ncccn3)CC2)c2ccc(F)cc2)c1
CCOC(=O)c1c(C)[nH]c(C(=O)Nc2ccc(NC(C)=O)cc2)c1C
O=C(O)Cn1ccc2c(Cl)cccc21
CC(=O)c1sc(NC(=O)c2cccnc2Cl)nc1C
COc1cccc(-c2nc(Cc3ccc(OC)c(OC)c3)no2)c1
Cc1ccc(-c2noc(CSc3nnc(C)n3-c3ccc(C)cc3)n2)cc1
O=C1N(Cc2cccnc2)CC2CC(c3ccc(-c4ccccc4)cc3)N3CCCC123
CC1CCN(C(=O)COC(=O)c2cc3ccccc3oc2=O)CC1
CC1C=CC(C)N1C(=O)C(=O)N=C(N)N
CC(C)CC(NC(=O)C1CCC(C)CC1)C(=O)NCCN1CCOCC1
COc1ccc(CC(=O)N2CC(=O)Nc3ccccc32)cc1OC
CCC(=O)Nc1ccc(N2CCC(C)CC2)cc1
CC(NCc1ccc(N(C)C)cc1)C1CC2CCC1C2
Cc1c(NS(=O)(=O)c2cccc(C(=O)O)c2)c(=O)n(-c2ccccc2)n1C
Cc1cc(C)c[n+](CC(=O)c2ccc(-c3ccccc3)cc2)c1
Fc1ccc(Nc2nc(NCc3ccco3)nc3nccnc23)cc1
CCc1cncnc1N1CCN(Cc2nc3cc(C(F)(F)F)ccc3[nH]2)CC1
CCC(C)Sc1cc(C)c(C#N)c2nc3ccccc3n12
CCOc1ccccc1-n1nnc(C(=O)Nc2cccc(Cl)c2C)c1C
O=C(O)c1ccc(-c2nccn2Cc2nc3ccccc3c(=O)[nH]2)cc1
O=C(CN(C(=O)c1csnn1)c1ccccc1F)NCc1ccccc1
S=C=Nc1cccc(-c2nnc(SCc3ccccc3)o2)c1
Cn1c2ccc(F)cc2c2nnc(SCCN3CCOCC3)nc21
COCc1nnc(NC(=O)c2c(-c3c(Cl)cccc3Cl)noc2C)s1
O=c1oc2ccccc2cc1-c1csc(NN=C2CCCCC2)n1
Cc1nn(Cc2ccccc2)c(C)c1C(=O)O
COc1ccc(OC)c(S(=O)(=O)N(C)CC(=O)Nc2cc(Cl)ccc2OC)c1
CN(NC(=O)c1ccco1)C1=NCCCCN1
O=c1[nH]c2sccc2c2ccccc12
O=C(Nc1nc2ccc(C3=NCCN3)cc2s1)c1sc2ccccc2c1Cl
CC(=O)Nc1ccc(Nc2nc(Cl)nc(Nc3ccc(NC(C)=O)cc3)n2)cc1
O=C(c1cc(-c2cccs2)n[nH]1)N1CCN(S(=O)(=O)c2ccc(Cl)s2)CC1
ClP(Cl)(Cl)(Cl)Cl
Nc1nc(-c2ccco2)nn1S(=O)(=O)c1ccc(Cl)cc1
COc1ccc(COC(=O)CCc2c[nH]c3ccccc23)cc1F
CN(Cc1ccccc1)C(=O)Nc1ccccc1
Cc1cc(C)nc(NC(=O)c2ccc(Br)cc2)c1
CSc1ccc(NC(=O)NCc2nncn2C2CC2)cc1F
CC(C)(C)c1ccc(OCC(=O)Nc2ccc(C(=O)Nc3ccccc3C(=O)O)cc2)cc1
Cc1cc(=O)oc2c(C)c(OC(C)C(=O)N3CCC4(O)CCCCC4C3)ccc12
Nc1nnc2n1-c1ccc(Cl)cc1C(c1ccccc1)=NC2
CSc1nc(NCCCN(C)C)c2c3c(sc2n1)CN(C)CC3
O=c1cc(CSc2nnc(-c3ccccc3)[nH]2)[nH]c2ccccc12
Cc1c(Br)ccc(NC(=O)CCN2C(=O)C3C4CCC(C4)C3C2=O)c1C
Cc1cccc(-c2nnc(SCc3cc(=O)c4cccc(F)c4[nH]3)[nH]2)c1
CCN1CCN(C(C)c2cc3c(o2)C(=O)c2ccccc2C3=O)CC1
Nc1cc(O)nc(SCC(=O)Nc2cccc(S(=O)(=O)N3CCCCCC3)c2)n1
N#Cc1c(O)nc(SCC(=O)Nc2cccc(C(F)(F)F)c2)nc1-c1ccccc1
CCOC(=O)Cc1ccc(NC(=O)NNC(=O)c2cc3sccc3[nH]2)cc1
CC(C)c1ccc(NC(=O)Cn2cnc3c2c(=O)n(C)c(=O)n3C)cc1
NNC(=O)c1cc(-c2ccc(N)cc2)nc2ccc(Br)cc12
Cc1cc(-c2nnc(SCC(=O)NC3CC3)n2C(C)C)cs1
C#CCN1CCN(c2noc3cc(Cl)ccc23)CC1
CN=C(S)NNC(=O)c1ccccc1Br
CCCCc1ccc(NC(=O)c2ccc(=O)n(Cc3cccc(C)c3)c2)cc1
CN(C)C=C(C(=O)c1ccc(Cl)cc1)S(=O)(=O)c1ccc(Cl)cc1
CC1(CCc2ccccc2)NC(=O)N(CC(=O)Nc2ccccc2)C1=O
CC(C)(C)OC(=O)N1CCC(C(=O)NC(Cc2ccccc2)C(=O)O)CC1
CCCCCCNC(=O)Cc1nc2nc(C)cc(C)n2n1
CCOc1ccc(CCNC(=O)c2cc3sccc3n2C)cc1OCC
Cn1c(COc2ccccc2C(=O)O)nc2ccccc21
CN(CC(C)(C)C)c1ccc(C(=O)NCCCc2ccccn2)cn1
CCOc1ncccc1NC(=O)N1CCOCC1C
Cc1ccc2nc(C)cc(C(=O)N3CCC(N4CCC(O)CC4)C(O)C3)c2c1
Cc1noc(CCCC(=O)N2CCNC(=O)C2)n1
Cc1cccn2cc(CN(Cc3nc4ccccc4c(=O)[nH]3)C(C)C)nc12
Clc1ccccc1CN1CCN(c2ccccc2)CC1
COc1ccc(NC(=O)CSc2nnc(-c3cccnc3)s2)cc1
Cc1c(Cc2ccccc2)c(=O)on1C(=O)N1CCCCC1
CCOC(=O)c1ccc(-n2c(CCC(=O)O)ccc2-c2cccs2)cc1
CCCCN1C(=O)c2ccc3c4c(ccc(c24)C1=O)C(=O)N(C1CC1)C3=O
O=C(c1ccc(NS(=O)(=O)c2ccccc2)cc1)N1CCOCC1
Cc1cnc2n(c1=O)C(CC(=O)NCc1cc(-c3cccs3)on1)CS2
Cc1cc(N)nn1Cc1coc(-c2ccc(F)cc2)n1
O=C(NC1CCCCC1)C1CC(=O)N(c2ccc(Cl)cc2)C1
OC(COc1ccc2c(c1)CCC2)CN1CCN(c2cccc(Cl)c2)CC1
N=C(Cc1ccc(Cl)cc1)NOC(=O)CCc1ccccc1
COC(=O)C(C(=O)OC)C1c2ccccc2C=C(C2CC2)N1C(=O)OC
COC(=O)C1CCCN1Cc1ccc2c(c1)CN(Cc1ccc3c(c1)OCCO3)CCO2
O=C(c1cccnc1)N1CCC(C(=O)N2CCC(c3c[nH]c4ccccc34)CC2)CC1
Cc1ccc(C)c(C(=O)NCc2ccncc2)c1
C=CCN1CCN(CCOC(=O)C(O)(c2ccccc2)c2ccccc2)CC1
CCOc1ccc(NC(=O)Nc2cccnc2)cc1
O=C(CSc1ccccc1)Nc1ccc(Cl)c(S(=O)(=O)N2CCOCC2)c1
COc1ccc2[nH]c3c(c2c1)CCN(C)CC3
Nn1c(SCC(=O)Nc2cccc(C(F)(F)F)c2)nncc1=O
Cc1ccc(NC(=O)N(C)c2ccccc2)cc1
COc1cccc(C=Cc2ccc3ccccc3n2)c1OC(C)=O
COC1OC(COc2ccc3c(c2)CCCC3)C(O)C(O)C1Oc1cccc(C(C)C)c1
Cc1nc(C)c(C(=O)C2=C(O)C(=O)N(CCN(C)C)C2c2ccccc2)s1
O=C(NCc1ccccc1)c1cccc(NCc2cc(-c3ccncc3)c[nH]2)c1
CCCCCOc1ccc(C(=O)NCC2(c3ccccc3)CCOCC2)cc1
CCc1c(C(=O)Nc2ccccc2C(N)=O)csc1C
CCNC1=C(Cl)C(=O)c2ccccc2C1=O
COc1ccc(C(=O)NNC(=O)Cc2coc3cc(OC)ccc23)cc1
Cc1ccsc1C(=O)OCC(=O)Nc1sccc1C(N)=O
Cc1ccc(S(=O)(=O)c2nc(-c3ccccc3Cl)oc2N2CCN(C)CC2)cc1
COc1ccccc1CNC(=O)COC(=O)c1ccccc1-c1ccccc1
CC(C)NC(=O)c1nc(Cn2c(C(F)(F)F)nc3ccccc32)no1
O=C(CSc1ncnc2sccc12)Nc1ccccc1
O=c1c2cnn(-c3ccccc3)c2nc2sc(CNCc3ccco3)nn12
COc1ccc(Oc2c(Br)cnn(-c3ccc(C)cc3)c2=O)cc1
O=C(Nc1ccc(F)cc1)C1CNCCN1C(=O)CCc1cccnc1
Cn1ncc2c1C(COCC1CC1)CN(C(=O)c1cscn1)C2
O=C(CS(=O)(=O)c1cn(CC(=O)N2CCCC2)c2ccccc12)Nc1ccccc1
COc1cccc(NC(S)=NCc2ccco2)c1
CCC(C)NC(=O)Cc1c(OC)ccc2cc(Br)ccc12
Cc1ccc(C(=O)C=Cc2c[nH]c3ccccc23)cc1
CC(=O)c1cccc(NC(=S)NC(=O)Cc2ccc(Cl)cc2)c1
Cc1ccc(NC(=O)C2=COCCO2)cc1S(=O)(=O)N1CCOCC1
O=C(CSC1=NS(=O)(=O)c2ccccc2N1)Nc1nccs1
Cc1cc(C(=O)N2CCCC(C(=O)c3ccc(Oc4ccccc4)cc3)C2)[nH]n1
Cn1nc(C(C)(C)C)c(NC(=O)c2ccc(F)cc2)c1C(C)(C)C
CCOC(=O)N1CCN(C(=O)C(C)n2nc(C)n3c(cc4sccc43)c2=O)CC1
O=C(COC(=O)c1ccccn1)NCCc1ccc(Cl)cc1
O=C(CN1CC[n+]2c(-c3cccs3)csc21)c1ccc(Br)cc1
CCC(=O)Nc1c(C#N)c2nc3ccccc3nc2n1-c1ccc(C)cc1
O=c1[nH]c2ncn(CCc3ccccn3)c2c(=O)n1O
O=C(CCN1C(=O)C2CC=CCC2C1=O)NC1CCCCC1
CN1CCN(c2ccccc2NC(=O)c2cccc(OCc3ccccc3)c2)CC1
CC(C)(C)NC(=O)c1cccc(NC(=O)Cc2cccs2)c1
c1ccc(-c2cc(-c3ccco3)c3c(n2)-c2ncccc2CC3)nc1
CCCc1cc(Nc2ccccc2)n2ncnc2n1
CC(C)C(NC(=O)C(=O)c1c[nH]c2ccc(Cl)cc12)C(=O)O
COC(=O)c1ccc(S(=O)(=O)N2CCc3ccccc3C2)cc1
O=C1N(Nc2ccccc2)C(c2ccc(Br)cc2)C12CCCC2
COc1cccc2cc(-c3cc(=O)oc4cc(C)c(OCC(C)=O)cc34)oc12
COc1ccc(C(O)c2nc(-c3cccs3)cs2)cc1
Nc1sc2c(c1C(=O)NCc1ccccc1)CCCC2
N#Cc1nc2ccccc2nc1N1CCN(c2ccc(Cl)cc2)CC1
CN(CC1COc2ccccc2O1)C(=O)CCNS(=O)(=O)c1ccc(F)c(Cl)c1
COc1cc2c(cc1OC)C(=NN=C1NC(C)(C)Cc3ccccc31)NC(C)(C)C2
Nc1c(S(=O)(=O)O)cc(Nc2ccccc2Cl)c2c1C(=O)c1ccccc1C2=O
O=S(=O)(Nc1cccc(-c2cn3cccnc3n2)c1)c1ccc(F)cc1
COc1ccc2c(c1)OCC1Cc3ccccc3OC21
CC(=O)N1CCCN(C(=O)NCCCc2cn[nH]c2C)CC1
COc1cccc2c(=O)n(CC(=O)NCCc3ccccc3)ccc12
Cc1cc2[nH]c3nc(N)nc(NCc4ccccc4)c3c2cc1O
Cc1ccc(C(=O)NC(=S)NCC2CCCO2)cc1Br
COc1ccc(OC)c2sc(NNC(=O)COc3ccccc3)nc12
COc1ccnc(Nc2cc(N3CCC(N(C)C)C3)nc(-c3ccccc3)n2)c1
CC1=C(C(=O)c2ccccc2)C(c2ccc(N3CCOCC3)cc2)NC(=O)N1
CC(C)C(=O)NC(Nc1ccc(S(N)(=O)=O)cc1)C(Cl)(Cl)Cl
CC(C)(C)n1ncc(C(=O)NCCCC(N)=O)c1C(F)(F)F
Fc1ccc2[nH]cc(CCc3c[nH]c4ccccc34)c2c1
O=C(CSc1nnc2ccccn12)NNC(=O)c1ccc(Br)cc1
Cc1ccc(C(=O)c2coc3ccc(O)c(CN4CCN(C)CC4)c23)cc1
CCCOc1cccc(-c2nc(N)nc(O)c2I)c1
NC(c1csc(Nc2ncccn2)n1)c1ccccc1Cl
O=C1COc2ccc(C(=O)COC(=O)c3ccccc3Cl)cc2N1
Nc1ccc(N2CCOCC2)c(Cl)c1
NC(=S)NN=C1CCCC(C(F)(F)F)C1
CCOC(=O)CCc1nc2ccccc2[nH]1
COc1ccc(C(CC(=O)O)NC(=O)C(c2ccccc2)c2ccccc2)cc1
COc1cccc(N2C(=O)CS(=O)(=O)C2c2cccc(Oc3ccccc3)c2)c1
NS(=O)(=O)c1ccc(CNC(=O)CC2CCCC2)cc1
CCC(=O)Nc1cccc(NC(=S)NC(=O)c2ccc(Cl)cc2)c1
CC(N)=C(C#N)C(=O)CSc1nnc(Nc2c(C)cccc2C)s1
Cc1nc(-c2cccc(S(=O)(=O)N3CCCC(C)C3)c2)cs1
O=C1NC(=O)c2cc(Sc3ccc(Cl)cc3)ccc21
COc1ccccc1NC(=O)CN1CCN(CC(=O)Nc2ccccc2F)CC1
Cc1[nH]c2ccccc2c1SCC(=O)Nc1nccs1
Cc1ccc(C)n1CCN1CCN(CC(=O)Nc2ccc(S(N)(=O)=O)cc2)CC1
COc1ccc(N2C(S)=C(C#N)C(=O)NC23CCCCC3)cc1
COc1cccc(C2C(C#N)=C(N)Oc3cc(O)ccc32)c1
CCOc1ccc(CNC(=O)c2cc3oc4ccccc4c3n2C)cc1
O=S(=O)(N1CCCCC1)N1CCN(c2cc(Cl)ccc2Cl)CC1
CCCNC1CCc2c(OC)ccc(OC)c2C1
COc1ccc(S(=O)(=O)N2CCCC(C(=O)N3CCOCC3)C2)cc1Cl
CN(C)C(=O)COCc1nnc2n1CCN(Cc1ccoc1)C2
CC(C)n1ncc2c1-c1c(Cl)sc(Cl)c1CCC2
Cc1ccc(C)n1-c1ccc(C(=O)O)c(O)c1
Clc1ccc(-c2cn3ncsc3n2)cc1
Cc1ccccc1OCCCC(=O)NC1CCCCC1
CC=CC(=O)Nc1ccc(N2CCN(c3ccc(C(F)(F)F)cn3)CC2)nc1
Cc1ccc(S(=O)(=O)N2CCN(c3ccc(Nc4cccnc4)nn3)CC2)c(C)c1
CN(C(=O)c1cc2ccccc2o1)C(CN1CCC(O)C1)c1ccccc1
Cc1ccc(S(=O)(=O)N2C(=O)CCC2C(N)=O)cc1
Cc1cc(C)c2c(=O)n(-c3ccccc3)[nH]c2n1
COc1ccc(CNC(=N)C(F)(Cl)Cl)cc1
CN(CCC(F)(F)F)Cc1nc2ccccc2c(=O)[nH]1
Cc1cc2c(cc1S(=O)(=O)N(C)c1ccccc1)n(C)c(=O)n2C
CCC(=O)N1CCC(c2ncc(C(=O)Nc3ccccc3)c(C)n2)C1
COc1ccc(CN2CCCC(C(=O)c3ccc(Cl)cc3)C2)c(O)c1
COc1ccc(N=Cc2ccc(O)cc2)cc1
COC(=O)Cc1nn(-c2ccccc2)c(O)c1C=Nc1ccc(C)cc1
CC(C)c1ccc(NC(=O)c2cc3c(=O)n(C)c4ccccc4c3n2C)cc1
CCN(CC)c1nc(Oc2ccc(C(=O)OC)cc2)nc(N2CCOCC2)n1
Cc1ccc(NS(=O)(=O)c2ccc(NC(=O)N3CCCC3)cc2)cc1C
Cc1cccc(C(=O)N2CCN(Cc3ccc(F)cc3)CC2)c1
CCN(CC)S(=O)(=O)c1csc(C(=O)N2CCC(C(N)=O)CC2)c1
Cn1nc(-c2ccc3c(c2)OCO3)nc2c(=O)n(C)c(=O)nc1-2
CCCN1CCC(c2cc(CCOc3ccc(C(F)(F)F)cc3)[nH]n2)C1
COc1ccccc1C(=O)NC(=O)COC(=O)C1CC2CCCC(C1)C2=O
S=C1CCC(c2ccc(Br)cc2)=NN1c1ccccc1
O=C(C=Cc1ccccc1F)c1ccccc1
CS(=O)(=O)N1CCCC12CCCN(C(=O)c1ccc[nH]1)C2
CN1C(=CC(=O)C2CCC2)Sc2ccccc21
CCCNC(=O)COC(=O)c1ccc(-c2ccccc2)cc1
O=C(O)CNCCSc1ccc(F)cc1
CC(NC(=O)C(Cc1ccccc1)NC(=O)OCc1ccccc1)C(=O)CCl
CCCCC#Cc1cncc(C(=O)NN=Cc2cccc(OC)c2)c1
Sc1nccc(-c2cc(Cl)sc2Cl)n1
O=S(=O)(NCCc1c[nH]cn1)c1cccc2ccccc12
COc1ccc(C(=O)C2CCCN(Cc3ccc4nonc4c3)C2)cc1F
c1ccc(CN2CCC(N3CCN(Cc4ccc5c(c4)OCO5)CC3)CC2)cc1
CSCCNC1=CC(=O)C(NCCSC)=CC1=O
COc1ccc(-c2ccnc3nc(N4CCN(c5ccccc5)CC4)nn23)cc1
CC(=O)c1ccc(N2CCN(c3ncccn3)CC2)cc1
Cc1ccc(C(NC(=O)CCNC(=O)c2ccoc2)C(F)(F)F)cc1
O=C(Nc1cccnc1Cl)c1cc(-c2cccc(O)c2)on1
CCn1ccn2nnnc2c1=Nc1cccc2ccccc12
COc1ccc(-c2snnc2-c2cc(OC)c(OC)c(OC)c2)cc1N
Cc1ccc(CCNCc2c(C(=O)O)c(C)n(-c3ccccc3)c2C)cc1
COc1ccccc1CNC(=O)n1sc2ccccc2c1=O
O=C(NCc1cccnc1)C1CCN(S(=O)(=O)c2cc(Cl)ccc2Cl)CC1
COc1ccc(NC(=O)CN2CCN(Cc3ccccc3)CC2)cc1
COc1ccc2c(N)c3ccccc3nc2c1C(=O)NCCN(C)C
CCOC(=O)C(C#N)=Cc1cccc2ccccc12
CCOc1ccc(CNC(=O)Cn2c(=O)c3cccn3c3ccc(F)cc32)cc1OC
COC(=O)c1cc(OC)c(OC)cc1NC(=O)Nc1ccccc1F
CC(C)NC(=O)C1(C)CCN1C(=O)C1(c2ccccc2)CCCC1
CCOc1cc(C=C2C(=O)NC(=O)NC2=O)ccc1OCC(=O)N1CCOCC1
O=C(c1ccc(Cl)c(Cl)c1)c1nccc2ccccc12
Cc1cccc(NC(=O)c2cc3c(=O)n4ccccc4nc3n2C)c1C
CN1CCN(C(=O)C2CC=CC2)c2ccccc21
O=c1oc2ccccc2c(NC2CCCCC2)c1NS(=O)(=O)c1ccc(Cl)cc1
CCOCCn1c(CN2CCN(C)CC2)nc2c1c(=O)n(C)c(=O)n2C
Cc1ccc(-c2nc(CNC(C)CCO)[nH]c2-c2ccccn2)cc1
Cc1cc2ncn(CC(=O)O)c2cc1C
CC(C)CCNC(=O)C(CC(C)C)NC1=CC(=O)c2ccccc2C1=O
Cc1cc(C)c2nc(C)cc(Nc3ccc(C(=O)NCCO)cc3)c2c1
CN1CC(=O)N(CC(=O)Nc2cccc(C#N)c2)c2ccccc2C1=O
Cc1cc(C2CCC(C)(Cl)C(Br)C2)co1
COCc1cc(C)nc(SCC(=O)Oc2ccccc2)c1C#N
COc1cc(N)c(C(=O)c2nccc3cc(OC)c(OC)cc23)cc1OC
CCN(CC)S(=O)(=O)c1ccc(NN=Cc2ccc(OC)c(OC)c2OC)nc1
O=C(NC1CCCCC1)C1CC=CC2CCN(Cc3ccc(Cl)c(Cl)c3)C(=O)C21
CCNc1nc(NC(C)C)nc(ON=C(C)C)n1
CN(CC1CCCCC1)C1C2C3CC4C5C3CC2C5C41
COC(OC)C1Nc2ccccc2C(=O)N1c1ccc(F)cc1
CCCn1c(SCC(=O)N2c3ccccc3CC2C)nc2c1c(=O)n(C)c(=O)n2C
Cc1ccc(-c2nnc(Nc3ccc4c(c3)OCCO4)o2)c(NCc2ccccn2)n1
CCCS(=O)(=O)NC(=O)C1(C)CCN(C(=O)c2cc(C(C)(C)C)nn2C)C1
Cc1c(Cl)cccc1NC(=O)CCS(=O)(=O)c1cccc2nonc12
COc1ccc2nc(S)cc(C)c2c1
O=C(Cn1ncc2c3ccccc3n(Cc3ccccc3)c2c1=O)NCc1cccs1
O=C(CCN1CCN(Cc2ccccc2)CC1)NNC(=O)c1ccc(Cl)c(Cl)c1
Cc1nn(-c2ccccc2)c(C)c1NC(=O)COC(=O)Cn1c(C)csc1=O
Cc1ccc(-c2nc(N3CCOCC3)sc2C(=O)N2CCOCC2)cc1
COc1cc(CN2CCN(C(=O)c3ccccc3F)CC2)cc(OC)c1OC
O=C(COCc1nc(O)c2ccccc2n1)NC1CCCC1
CCOC(=O)C1(C)CCCN1C(=O)c1ccccc1F
O=C1N(CC2CCCCN2)CCN1c1cccnc1
Cc1nnc(-n2cnc3ccccc32)c2ccccc12
Cc1ccc(CNC(=O)C2CCC(=O)N2C2CCCCC2)cc1
COc1cccc(N2CCN(CC(=O)Nc3ccnn3C3CCCC3)CC2)c1
CCn1c(SCC(=O)NN=C(C)c2ccncc2)nc2ccccc21
Cc1cc(=O)oc2cc(OCC(=O)N3CCN(C(=O)c4ccco4)CC3)ccc12
O=c1c2cc(Cl)ccc2oc2cc(O)cc(O)c12
COc1cc(CCNCc2cccc3c2OCC3)c(OC)cc1Br
C=C(C)CN=C(S)Nc1cccc(S(=O)(=O)NC2=NCCC2)c1
CCOC(=O)Cc1csc(NC(=O)c2ccc(Cl)nc2)n1
CN1C(=CC=Nn2cnnc2)C(C)(C)c2ccccc21
COc1cc2c(cc1O)CC1NCCc3cc(O)c(OC)c-2c31
Nc1ccn(C2OC(CNC3=NS(=O)(=O)c4ccccc43)C(O)C2O)c(=O)n1
Cc1ccc(OC(C)C(=O)NCC2(N3CCOCC3)CCCCC2)cc1C
Cc1onc(-c2c(F)cccc2Cl)c1C(=O)OCC(=O)NC(N)=O
Cn1cnc2c1CCN(Cc1csc(-c3ccccc3F)n1)C2
Cc1cc(C)cc(C(=O)NCCC(=O)NCc2cc(=O)n(C)c(=O)n2C)c1
Cc1c(NC(=O)CSc2ccccc2Cl)c(=O)n(-c2ccccc2)n1C
O=C(c1ccc(Oc2ccccc2)cc1)c1cc2cc(O)ncc2[nH]1
O=C(NCC(F)(F)F)c1nnn(-c2ccccc2)c1C(F)(F)F
COc1cc(C(C)=O)ccc1Oc1ncccn1
O=C(c1ccco1)N1CCN(C(=O)c2ccc(COc3ccc(F)cc3)o2)CC1
O=C(CNC(=O)c1cccs1)c1ccc(Br)cc1
O=C(Nc1cccnc1)c1c(O)c2c(n(Cc3ccccc3)c1=O)CCCC2
Brc1ccc(-c2cn3c([n+]2-c2ccccc2)SCC3)cc1
O=C(Cc1ccccc1)NCC(=O)N1CCN(c2ccccc2F)CC1
CC(C)C(NC(=O)C1CSC2c3ccccc3C(=O)N12)C(=O)N1CCCCC1
COc1cc(C)nc(NC(=O)NS(=O)(=O)c2sccc2COCCF)n1
CCCN1C(C(=O)c2ccccc2)=C(OC(=O)C(C)(C)C)c2ccccc2S1(=O)=O
CCOC(=O)c1ccc(NC(=O)CNC(=O)C2CCCCC2)cc1
CN1CCOC(CNCc2nc(-c3cccnc3)no2)C1
O=C(NCc1ccccc1OC(F)(F)F)C1CCC(=O)N(CCCN2CCOCC2)C1
c1ccc2cc(-c3ncncc3-c3ccncc3)ccc2c1
COC(=O)c1ccc(C=NNC(=O)c2ccc3ccccc3c2)cc1
O=C(COc1ccc(Cl)cc1)Nc1ncccn1
CC(C#N)Sc1ccc(S(=O)(=O)N(C)C2CCCCC2)cn1
N#CC(=Cc1ccc(N2CCCCC2)o1)C(=O)NCCc1c[nH]c2ccccc12
O=C(CN1CCCC1)Nc1ccc(F)c(Cl)c1
COc1ccc(CN2C(=O)C(=Cc3ccc(O)c(Br)c3)SC2=S)cc1
Cc1cc(C)cc(Oc2nc(-c3ccccc3)cc(C)c2S(C)(=O)=O)c1
O=C(COc1ccc2ccc(=O)oc2c1)NCCc1c[nH]c2ccc(F)cc12
Nc1ncc(-c2cnn(C3CCNCC3)c2)cc1-c1nc2cc(-c3ccccc3)ccc2o1
COc1ccc(C(=O)C[n+]2ccn(C)c2)cc1
Cn1c(SCC(=O)NCC2CCCO2)ncc(C(=O)Nc2ccc(Cl)cc2)c1=O
Cc1ccccc1C(=O)NCC(=O)NNC(=S)NC(=O)c1ccccc1C
O=C1CN(C(=O)c2c(F)cccc2F)C(c2ccc(F)cc2)c2cc(F)ccc2N1
COc1ccc(C2CCc3c(cnc4nc(N)nc(N)c34)C2)cc1
CCC(Cc1ccccc1)NC(=O)Cn1ncc2ccsc2c1=O
COc1ccccc1OCC(=O)Nc1ccccc1C(=O)N1CCCC1
Cc1c(Sc2ccccc2)n(OCc2ccccc2)c(=O)[nH]c1=O
O=C1Cc2ccccc2N1c1c(Cl)cccc1Cl
O=c1c2ccccc2nc(C(F)(F)F)n1-c1ccccc1
CC1(C)OC2OC(Cn3cc(CN4C(=O)C(=O)c5ccccc54)nn3)C(O)C2O1
Cc1cc(C)cc(NC(=O)c2cccc(NC3=NC4CS(=O)(=O)CC4S3)c2)c1
CC(=O)c1ccccc1N1C(=O)CSCC1=O
COC(=O)CCC(=O)NN1C(=O)c2ccccc2C1=O
COC(=O)c1cc(S(=O)(=O)NCC2CCN(Cc3cccc(F)c3)CC2)c[nH]1
COc1cc(OC)c(OC)cc1C=Nn1c(S)nnc1-c1cnccn1
O=C(CCC(=O)Nc1ccc(Br)cc1)NN=Cc1ccccc1F
CCC(=O)c1cn(CC(=O)Nc2ccccc2Cl)c2ccccc12
COc1ccc(S(=O)(=O)Nc2cc(Sc3nc[nH]n3)c(O)c3ccccc23)cc1
CN(C)c1cc2c(nn1)CCN(C(=O)C1Cc3ccccc3S1)C2
O=C(CNC(=O)c1ccco1)NCC(=O)OCc1ccc(F)cc1
CCCc1cc(=O)oc2cc(OC(C)C(=O)NCC3CCC(C(=O)O)CC3)c(Cl)cc12
O=C(COC(=O)c1c(Cl)cccc1Cl)NC1CCCCCCC1
COc1ccc(CSc2nc(C)cc(C)c2S(C)(=O)=O)cc1
CCc1ccc(C(=O)NNC(=O)C(C)NC(=O)c2ccco2)cc1
NC(=O)c1ccccc1NC(=O)COC(=O)CSCc1cccc(Cl)c1
O=C(CSc1nnc2scc(-c3ccc(Cl)cc3)n12)Nc1ccccc1F
Cc1ccc(N2CCN(N=CC=Cc3ccccc3)CC2)cc1
COc1ccc(C2=NS(=O)(=O)N(C)C(C(=O)N3CCCCC3)=C2)cc1OC
CCn1cc(C=NNC(=O)COc2cccc3cccnc23)c2ccccc21
COCc1ccc(CN2CCOc3ccc(C4=Cc5ccccc5C4)cc3C2)o1
CCCC(=O)NC(c1ccco1)c1c(O)ccc2ccccc12
O=C(O)CCCCN(C1CCCCNC1=O)S(=O)(=O)c1ccc(Cl)cc1
CNS(=O)(=O)c1cn(CC(=O)NCc2ccc(OC)cc2)cc1S(=O)(=O)NC
CCN(c1ccccc1)S(=O)(=O)c1cc(C(=O)Nc2cccc(Cl)c2)ccc1F
COc1ccc(C2OCC3(O)C(c4ccc(OC)c(OC)c4)OCC23)cc1OC
c1ccc(-c2ccc(NC3=NCC4(CN5CCC4CC5)O3)nc2)cc1
CC1CCN(CC(O)COc2ccc(-c3ccccc3)cc2)CC1
O=C1C(Cl)=C(Nc2ccc(F)cc2)C(=O)c2[nH]c(-c3cccnc3)nc21
O=S(=O)(c1ccc(-c2ccc(O)nn2)o1)N1CCN(c2cccc(Cl)c2)CC1
CC(=O)c1ccc(N2CCC(C)CC2)c(F)c1
Cc1ccc(Br)cc1S(=O)(=O)Nc1cccnc1
Cc1ccc(C2N(c3cccc(Cl)c3)C(=O)N3CCCN23)cc1
CCOc1ccc(CCNC(=O)C2CC=CCC2C(=O)OC(C)C)cc1OCC
COc1ccc(CNC(=O)C2=C(C)C(=O)OC23CCCCC3)cc1
CC(=O)c1c(C(C)=O)c(C)n(-c2nc(-c3ccccc3)c(C)s2)c1C
C#Cc1cccc(NC(=O)C(Cl)Cl)c1
COc1cc(NC(=O)c2ccc3c(c2)OCCO3)ccc1NC(=O)c1cccs1
Cc1cc(C)c2c(CC(=O)NNC(=O)c3ccccc3)coc2c1
COc1cccc(C(=O)N(Cc2ccc(N(C)C)cc2)C2CCS(=O)(=O)C2)c1
COc1ccc(C(=O)Nc2cc(S(=O)(=O)N3CCCC3)ccc2Cl)cc1
Cc1ccc(C(=O)N2CCC(Cc3ccccc3)CC2)cc1
Oc1ncnc2nc3c4ccccc4c4ccccc4c3nc12
O=C(NCc1cccc(Cl)c1)c1cccn1-c1nnc(N2CCCC2)s1
Cc1ccc(-c2c(O)cc3c(c2O)C(=O)c2c(O)cc(C)cc2C3=O)cc1
Cc1cccc(C=Cc2onc(C)c2S(=O)(=O)N2CCC(C(=O)NC(C)C)CC2)c1
COc1ccc(C2COc3c(ccc(O)c3O)C2)c(O)c1O
CC1(c2ccc(OC(F)F)cc2)NC(=O)N(CC(=O)Nc2ccc3[nH]c(O)nc3c2)C1=O
CCc1ccc(C(O)(CC(C)C)C(CN2CCOCC2)c2ccccc2)cc1
CN1C(=O)C(=CC(=O)O)SC1=NNC(=O)OC(C)(C)C
CCNC(=O)COC(=O)C=Cc1cccc(F)c1
Cc1cc(S(=O)(=O)N2CCC3(CC2)OCCO3)c(C)cc1Cl
Cc1ccc(Cl)cc1N1CCN(C(=O)CCSCc2ccccc2F)CC1
CCOC(=O)C1CCN(c2c(C(=O)c3ccc(OC)cc3)cnc3ccccc23)CC1
CC(C)(C)OC(=O)NC(CCCCNC(=O)OCc1ccccc1)C(=O)NCC(N)=O
NCC(=O)NNC(=O)OCC1c2ccccc2-c2ccccc21
CC(C)(C)NC(=O)Cn1c(SCC(=O)Nc2nccs2)nc2ccccc21
CS(=O)(=O)c1sc2nc(-c3cccs3)cc(-c3ccccc3)c2c1N
O=C(c1ccccc1C(F)(F)F)N1CCC(N2CCC(O)CC2)C(O)C1
O=C(Nc1ccc2c(c1)OCCO2)c1ccc(Br)cc1
CC(C(=O)O)c1ccc2onc(-c3ccc(Cl)cc3)c2c1
Cc1ccc(NC(=O)Cc2ccsc2)cc1S(=O)(=O)N1CCOCC1
CCNC(=O)N1CC(Nc2ncc(Cl)c(-c3c[nH]c4ccccc34)n2)C1
CCSc1nc2ccccc2c(=O)n1OCC(=O)OC
Cc1ccc(Nc2ncnc(N)n2)cc1
O=C(c1ccccc1Cl)N1CCN(CCOc2ccccc2)CC1
Cc1cc(Cl)nc(NC2CCCCC2)n1
O=C(O)CCNC(=O)Cc1csc(-c2cccc(Cl)c2)n1
O=C(CCOCCc1ccccc1)NCCNCCc1ccc(O)c2nc(O)sc12
O=C(c1ccccc1)n1nc(-c2ccccc2)nc1NCc1ccc(F)cc1
CCCCc1nc(C(N)=O)c2nc(O)n(-c3ccc(OC)cc3OC)c2n1
COc1ccc(-n2c(CO)nc3ccccc32)cc1CO
COc1ccc2c(c1)C(C)=CC(C)(C)N2C(=O)Nc1ccccc1
Sc1nnc(-c2ccncc2)n1N=Cc1cn(-c2ccccc2)nc1-c1ccccc1
O=C(C(CNCc1ccsc1)c1ccccc1)N1CCOCC1
COC(=O)c1sc(NC(=O)C=Cc2ccccc2Cl)nc1C
CCOC(=O)C1C(c2cccc(F)c2)N=C(S)NC1(O)C(F)(F)F
COc1ccc(NC(=O)c2ccc3c(c2)OCO3)cc1S(=O)(=O)N1CCOCC1
O=C(NC(=Cc1cccc(Br)c1)C(=O)N1CCCCC1)c1ccco1
N#Cc1cc(-c2ccccc2)c2cn[nH]c2c1
COC(=O)CNc1cc(S(=O)(=O)N2CCCCC2)ccc1Oc1cccc(C)c1
CCSCCC(N)C(O)C(=O)NNc1cccc2ccccc12
Cc1ccc(CC2CC(=O)N(c3ccncc3)C2=O)cc1
c1ccc(Nc2nc(N3CCOCC3)c3ccccc3n2)cc1
O=C(NCc1ccc2c(c1)CCN2C(=O)c1ccc(Cl)cc1)c1cccc(F)c1
COc1ccc(C(=O)COC(=O)c2cccc(NC(=O)c3ccc(OC)c(OC)c3)c2)cc1
O=C1CCCCCN1Cc1ccccc1
CC(C)Sc1sc(C(=O)O)c(-c2cccc(O)c2)c1C#N
COc1ccc(Nc2nc3cc(Cl)ccc3[nH]2)cc1
O=C(c1cccs1)N1CCN(S(=O)(=O)c2cccs2)CC1
COc1cc(NC(=O)c2cc(-c3ccc4c(c3)OCO4)on2)cc(OC)c1OC
O=C(NCc1cccnc1)NC(C(F)(F)F)C(F)(F)F
CCCCSc1ccc(C#N)c(OC)c1
Cc1ccc(C)c(NC(=S)N2CCC(NC(=O)c3ccccc3)CC2)c1
CN(C)CCCOC(=O)C1c2ccccc2Oc2ccccc21
Cc1cc(C)n2nc(SC(C)C(=O)N(C)C3CCCCC3)nc2n1
CCOCCCNc1nc2cc(OC)c(OC)cc2c2nc(-c3ccccc3)nn12
COc1ccc(NC(=O)C(=O)NNC(=O)c2cccs2)cc1
O=C(NCc1ccccc1Cn1cncn1)C1CCCC1
COc1ccc(-c2cc(C(=O)NCC3CCCO3)on2)cc1OC
Cc1nnc(SCc2ccon2)n1-c1ccccc1
C1CCN=C(Nc2nc3c(s2)CCCC3)CC1
CCOC(=O)c1c(C)[nH]c(C(=O)OCC(=O)Nc2ccc(Cl)cn2)c1C
CCN(CC)C(=O)CCS(=O)(=O)c1cccc2nonc12
COc1ccc(OCC(=O)Nc2ccc(NC(=O)c3cccs3)cc2)cc1
COc1cc(NC(=O)CSc2nnc(C)n3c2cc2oc(C)cc23)cc(OC)c1
CC(=O)c1cccc(N(CC(=O)Nc2ccccc2F)S(C)(=O)=O)c1
O=C(COc1ccc2oc(-c3ccccc3)cc(=O)c2c1)Nc1ccccc1
COc1cccc(C(=O)N2CCC(n3nccc3NC(=O)C(OC)c3ccccc3)CC2)c1
COc1ccc(NC(=O)Cn2c(=O)c(C)nc3ccccc32)cc1Cl
Cc1cccc(OCC(=O)NCC(=O)NN=Cc2ccc(N(C)C)cc2)c1
O=C(NCc1ccco1)C(c1ccccc1)N(C(=O)Cc1cccs1)c1ccccc1
COC(=O)C(=NNc1ccccc1OC)N1CCCc2ccccc21
CC(SC1=NCCS1)C(=O)Nc1nnc(-c2ccc(Br)cc2)s1
Cc1cc(=O)oc2cc(NC(=O)c3ccc(OCCNC(=O)OC(C)(C)C)cc3)ccc12
O=C(NN1CCCCC1)c1cccc(COc2ccc(Cl)cc2)c1
CCC(Sc1nc2ccncc2[nH]1)C(=O)Nc1cc(C)ccc1C
CC(C)C(NC(=O)N1CC(=O)Nc2ccccc21)C(=O)NC(C(=O)O)c1ccccc1
CCOc1nc(OCC)nc(N2CCC(C)CC2)n1
Cn1c(=O)c2c(ncn2CC(=O)Nc2ccc(Cl)cc2Cl)n(C)c1=O
Cc1c(C(=O)NN=Cc2cccs2)nc2ccccn12
c1ccc2c(-c3cccc4nccn34)cncc2c1
CN(C)c1cc2c(nn1)CCN(C(=O)c1cc3ccccc3o1)C2
O=C(NN=Cc1ccccn1)NC12CC3CC(CC(C3)C1)C2
Cc1ccc(SCC(=O)Nc2ccc(N3CCN(C)CC3)c(F)c2)cc1
CCOC(=O)CNC(=O)c1cccnc1Oc1ccc(Cl)cc1
CCCNc1nnc(-c2ccncc2)o1
O=C(Nc1cc2c(cc1Br)OCCO2)c1ccc(O)nc1
CC1(C)CC(=O)C2=C(C1)OC(N)=C(C#N)C21C(=O)N2CCCc3cccc1c32
CN(C)c1ccc(C(CNS(=O)(=O)c2ccc(Cl)cc2)N2CCCC2)cc1
Cc1c(C(=O)N2CCN(c3ncccn3)CC2)n(C)c2ccc(Cl)cc12
Nc1cc(S(=O)(=O)O)cc2cc(S(=O)(=O)O)cc(S(=O)(=O)O)c12
Cc1cc(N2CCCC2c2cncc(N(C)C)n2)ncn1
CSc1ccccc1NC(=O)c1noc2c1CCC2
Cc1cccc(C(C)(C)CNC(=O)CN(C)c2cnccn2)c1
CCCCOC(=O)Nc1nnc(SCCOc2ccc(C)cc2)s1
C=CCOc1ccc(C(=O)C=Cc2ccc(OC)cc2)c(O)c1
O=C(CSc1nc2ccccc2c(=O)n1CCc1ccccc1)c1ccccc1
COc1ccc(CNC(=O)C(C)OC(=O)c2cccn2C)cc1
COc1ccc(OC(=O)c2nc(C)c(C)nc2C)c(C=CC(=O)O)c1
Cc1cccc(C=NNC(=O)c2ccc(-c3ccccc3)cc2)c1
O=C(O)CSc1c2c(nc3cc(C(=O)NCCN4CCOCC4)ccc13)CCC2
CCN(CC)c1ccc(C=NNC(=O)CC(C)C)cc1
O=C1NC(=O)N(c2ccccc2)C(=O)C1C(=O)Nc1ccc(-c2ccccc2)cc1
COc1ccc(C(C#N)N2CCC(c3ccccc3)=N2)cc1
CC1(C)Oc2cc(C(=O)NC34CC5CC(CC(C5)C3)C4)cc(O)c2C2CC(O)CCC21
COCCn1c(SCC(=O)Nc2ccc(S(=O)(=O)N(C)C)cc2)nc2ccccc21
COc1ccc(C2SCC(=O)N2C2C(C#N)=C3CCCN3C2(O)N2CCOCC2)cc1
CCc1ccccc1OCC(=O)Nc1ccc(F)c(S(=O)(=O)N2CCOCC2)c1
COC(=O)C(Cc1ccc(O)cc1)NC(=O)C(N)CC(=O)O
O=C1CCCC2(CN(S(=O)(=O)N3CCOCC3)CC2c2cccnc2)N1
O=C(NC1CCCC1)C(c1cccs1)N(C(=O)c1csnn1)c1ccccc1F
COc1cccc(C(=O)NCC2CCCO2)c1
COc1ccc2cc(C(C)C(=O)NC(Cc3ccc(O)cc3)C(=O)O)ccc2c1
Cc1nn2c(C(F)(F)F)cc(-c3ccc(OC(C)C)cc3)nc2c1C#N
O=C(Nc1ccc(Cl)cc1)c1cc(S(=O)(=O)N2CCCc3ccccc32)ccc1F
CCCCN(CC)C(=O)c1cc2c(=O)n3ccccc3nc2n1C
O=Cc1ccccc1-c1cc(F)ccc1F
COc1ccc(COn2nnc3ccc(S(=O)(=O)N4CCOCC4)cc32)cc1F
COCCNC(=O)CSCc1c(F)cccc1Cl
COc1ccc(OC)c(NC(=O)CN2C(=O)NC(C)(c3ccc4c(c3)OCCO4)C2=O)c1
COc1ccc(S(=O)(=O)Nc2ccc(S(=O)(=O)N3CCCCC3)cc2)cc1
COc1ccc(S(=O)(=O)N2CCC(C(=O)NCc3ccco3)CC2)cc1
O=C(NN=CC(Br)=Cc1ccccc1)C(O)c1ccccc1
CC(=O)Nc1ccccc1OC(=O)N1CCOCC1
CC(C)(C)c1ccc(-n2ncc3c2CCCC3NC(=O)CCN2CCCC2=O)cc1
COc1ccc(C=NNC(=N)N)cc1O
CCn1c(-c2cccc(OC(C)=O)c2)c(C)c2ccc(OC(C)=O)cc21
COc1ccc(NC(=O)C(=O)NNC(=O)COc2ccc(Cl)cc2)c(OC)c1
CCCCCCn1c(=O)c(C(=O)Nc2ncccc2O)c(O)c2ccccc21
COc1ccc(S(=O)(=O)N2CCN(CC=Cc3ccccc3)CC2)cc1NC(C)=O
CSc1ccccc1NC(=O)Cn1nnc(-c2ccc(S(C)(=O)=O)cc2)n1
O=C(CN1CCN(S(=O)(=O)c2ccccc2)CC1)Nc1ccc(Cl)cn1
Nc1c(C(=O)c2ccccc2)sc2nc3c(cc12)N1CCC3CC1
COc1ccc(CC2c3c(cccc3C(C)C)CC[N+]2(C)C)cc1OC
COc1ccc(NC(=O)N2CCCCC2c2ncc[nH]2)cc1
COc1cccc(CNS(=O)(=O)c2ccc3c(c2)CC(C)N3C(=O)C2CCC2)c1
Cc1ccc(NC(=O)C2CC(=O)N(CCc3ccccc3)C2)c(C)c1
COc1cc2cc(OC)c1OCCCCCCn1ccc3cc(ccc31)C(O)C2O
COC(=O)c1ccc(C2SCC(=O)Nc3c2cnn3C(C)(C)C)cc1
Cn1c(=O)c(=O)n(C)c2cc(S(=O)(=O)N3CCCC3c3ccc(Cl)cc3)ccc21
COc1cccc(CNC(C)(C)CO)c1OCc1ccc(Cl)cc1
O=C(COc1c(Cl)cccc1Cl)NN1C(=O)CSC1=S
CC(=O)NC(c1ccccc1)c1nc(-c2cccs2)cs1
CN1CC(C(=O)O)Cc2c1ccc1ccccc21
Nc1nc(-c2cccnc2)nn1C(=O)c1ccc(Cl)cc1
Cc1ccc(C=Nc2ccccc2C(N)=O)s1
COc1ccc(OS(=O)(=O)c2sc(Br)cc2Br)cc1
CCc1cc(=O)oc2c(C)c(OC(C)C(=O)NCC3CCC(C(=O)O)CC3)ccc12
CCOc1ccc(OCC)c(Nc2cc(C)nc3ncnn23)c1
CN(Cc1ccccc1)c1ncnc2c1cnn2-c1ccccc1
COc1ccccc1N1CC(=O)C(c2nc(O)c3ccccc3n2)=C1N
Cc1ccc2c(c1)cc(C(=O)NCc1ccccc1C)n2C
CCN(CC)C(=O)C1=C(C)N(CCCOC)C(=O)C(CC(=O)NCCc2ccccn2)C1
CCN(C(=O)CNC1CCc2ncnn2C1)C1=CCCCC1
O=S(=O)(C=Cc1ccccc1)N1CCN(Cc2nc(O)c3ccc(Cl)cc3n2)CC1
CCn1c(SC(C)C(=O)Nc2ccc3c(c2)OCCO3)nnc1C1CC1
CCOc1cc(C(N)=O)cc(Br)c1OCc1ccccc1
O=C(CCn1cnc2ccccc21)NN=Cc1ccccc1O
N#Cc1ccc(OC2CCN(c3c(C#N)cnc4ccc(F)cc34)CC2)cn1
CCCOP(=O)(c1ccc(N(C)C)cc1)C(O)c1ccc(N(C)C)cc1
Cn1c(Cl)cnc1C(O)(c1ccccc1)c1ccccc1
Cc1cc(OCc2ccc(C(=O)Nc3ccc(C(=O)O)cc3)o2)ccc1Cl
O=C(CSc1nc2ccccc2[nH]1)Nc1ccccc1N1CCOCC1
Cc1ccc(NC(=O)CCc2nnc3ccc(NCc4ccco4)nn23)nc1
Cc1noc(C)c1COC(=O)CCCc1nc2ccccc2s1
O=C(Nc1ccc(Cl)c(Cl)c1)C(=O)Nn1c(S)nc2ccccc2c1=O
COc1cc2ccc3c4cc5c(cc4c(OC)[n+](C)c3c2cc1OC)OCO5
CCOc1ccccc1CNC(=O)C1CCN(S(=O)(=O)N2CCC(C)CC2)CC1
CN(CC(=O)N1CCOCC1)S(=O)(=O)c1ccc2ccccc2c1
CC(=O)c1cccc(N(CC(=O)NC2CCCC2)C(=O)c2csnn2)c1
CCOC(=O)c1cnc2ccc(C)cc2c1NCCO
CCc1c(C)c(C#N)c2nc3ccccc3n2c1NCC1CCCO1
O=C1CC(c2ccccc2)CC(=O)C1=CNCc1ccncc1
O=C(O)C1Sc2nc(O)sc2C2c3cc(Cl)ccc3OC(=O)C12
COc1ccc(C(=O)OCC(=O)NC2CCCC2)c(OC)c1OC
O=C(c1nc2ccc(Cl)cn2c1CN1CCCC1CO)N1CCc2ccccc2C1
Cn1c(=O)c2c(ncn2CC(=O)N2CCCc3ccccc32)n(C)c1=O
CC1CN(Cc2nc3c(c(=O)n(C)c(=O)n3C)n2CCc2ccccc2)CC(C)O1
CC(C)CC(CO)Nc1nc(SC(C)c2cc(Cl)ccn2)nc2[nH]c(=O)sc12
CS(=O)(=O)CCNCc1ccc(OCc2ccccn2)cc1
CCOC(=O)c1ccc(NC(=S)N(CCCN2CCCCC2)Cc2ccco2)cc1
CC(C)NC(=O)COc1nncc2ccccc12
CN(C)S(=O)(=O)N1CCN(C(=O)c2ccc3c(c2)OCO3)CC1
O=C(Nc1ccc2c(c1)C1C=CCC1C(C(=O)O)N2)c1ccc(Cl)cc1Cl
NC(=O)Cn1cnc2nc3n(c2c1=O)CCC3
CCCCC(=O)Nc1cc(-c2nc3cccnc3s2)ccc1C
CCNC(=O)c1sccc1N(C)S(=O)(=O)c1ccc(Cl)cc1
CCOc1ccc(NC2=C(Cl)C(=O)c3nc(-c4cccnc4)[nH]c3C2=O)cc1
CC(C)Cn1c(=O)n(C)c(=O)c2[nH]c(C(C3CC3)C3CC3)nc21
Cc1onc(-c2ccccc2)c1C(=O)NC(=S)NNC(=O)c1ccc(O)cc1
CCOc1ccccc1N(C)C(=O)c1sc2nc3n(c(=O)c2c1C)CCCC3
COCCN1Cc2cccc(C(=O)NCc3cccc(N(C)C)c3)c2C1=O
CCCn1c(NC(=O)CNC(=O)OCC)nc2ccccc21
CCn1c(SCc2nc(-c3cccs3)no2)nnc1-c1c[nH]c2ccccc12
CC1CCN(c2cccc(Nc3nccc(-c4ccco4)n3)c2)CC1
COc1ccc(C(NC(=O)CNC(C)=O)C(=O)Nc2ccc3c(c2)OCCO3)cc1
Cc1ccc(N(C(=O)c2ccc(Br)o2)C2C=CS(=O)(=O)C2)cc1
Cn1c(=O)c2c(ncn2CC(=O)OCC(=O)Nc2ccc(Cl)cc2)n(C)c1=O
Clc1ccc(CNc2ccc(CNc3nc[nH]n3)cc2)c(Cl)c1
COCC(=O)OCC(=O)c1cc(C)n(-c2ccc(Br)cc2)c1C
O=C(O)c1ccc(NC(=O)c2cccc(N3C(=O)C4C5CCC(C5)C4C3=O)c2)cc1
CN(C)S(=O)(=O)c1ccc(NC(=O)Cn2c(-c3ccccc3)noc2=O)cc1
CCS(=O)(=O)Nn1c(=O)[nH]c2cc(Cl)ccc2c1=O
Cc1ccc(NC(=O)COC(=O)c2ccc(CN3CCCC3=O)cc2)cc1C
CCn1c(SCC(=O)Nc2nc(C)c(C(=O)OC)s2)nnc1C(C)C
Cc1ccc2ccc(C(Nc3ccccn3)c3ccccc3F)c(O)c2n1
COc1ccccc1COc1ccc(C=NNC(=O)c2cc(O)c(O)c(O)c2)cc1
Cc1ccc(C(O)c2nc(-c3ccc(F)cc3)c[nH]2)cc1F
CCOC(=O)c1[nH]c2ccc(OC)cc2c1NC(=O)N1CCOCC1
O=C(CN(Cc1ccccc1Cl)C(=O)c1csnn1)NCc1ccc(F)cc1
O=C(OCc1ccccc1Cl)C1CC(=O)N(Cc2ccco2)C1
Cc1ccc(OCC(O)CN2CCN(c3ccccc3)CC2)cc1
CN(NC(=O)CN1C(=O)c2ccccc2C1=O)C1=NS(=O)(=O)c2ccccc21
CCCN1Cc2cc(Cl)ccc2OP1(=S)OCC
Cc1nn(CC(=O)Nc2ccon2)cc1Br
Ic1cccc(C2CC(c3ccccc3)n3nnnc3N2)c1
CSc1ccc(Cc2ccc(Cl)cc2Cl)nn1
CC(=O)OC(C(=O)NC1CCCCC1)c1cccc(F)c1
Cc1nnsc1C(=O)NC1CCCc2c1cnn2-c1cc(F)cc(F)c1
Cc1cc(C)cc(Nc2nc(-c3ccc(S(=O)(=O)N4CCCC4)cc3)cs2)c1
COc1ccc(CNC(=O)CCc2c(C)nc3ncnn3c2C)cc1
CCOC(=O)c1c(C)[nH]c(C(=O)C(C)Sc2ccc(Cl)cc2)c1C
N#CC1CCCN1C(=O)C(N)CC(=O)NC(Cc1ccccc1)c1ccccc1
Cc1c(C)c2ccc(OCC(=O)Nc3ccc(N4CCC(C)CC4)cc3)cc2oc1=O
O=C(C(=O)N1CCOCC1)c1cn(Cc2ccc(F)cc2)c2ccccc12
O=C(COC(=O)C12CC3CC(CC(Cl)(C3)C1)C2)Nc1ccc2[nH]c(O)nc2c1
Nc1cc(Cl)ccc1C(=O)OCC(=O)N1CCOCC1
Cc1ccc(S(=O)(=O)NCCC(=O)NCC(c2ccco2)N2CCCCC2)cc1C
O=C(c1csc(Cc2n[nH]c(=O)c3ccccc23)c1)N1CCN(C(=O)C2CC2)CC1
Cc1c(NC(=O)C(C)OC(=O)c2cccnc2)c(=O)n(-c2ccccc2)n1C
NC(=O)c1cnc(NC2CCCNC2)c2cc(-c3ccc(F)c(Cl)c3)sc12
OCCC#Cc1ccc(CN2CCN(CCc3ccccc3)C(CCO)C2)cc1
COC(=O)CN(c1ccc(C)cc1)S(=O)(=O)c1ccc(F)cc1
c1cc(CNCc2ccnc(N3CCCCC3)c2)c2c(c1)OCCCO2
COC(=O)c1ccc(C2NC(C(=O)O)CS2)cc1
CC1CCCC(NC(=O)c2cccc(S(=O)(=O)N3CCCCC3)c2)C1C
Cc1ccn2ncc(C(=O)N3CCCC(n4cccn4)C3)c2n1
Cn1c(-c2c(N)n(C3CCCC3)c3nc4ccccc4nc23)nc2ccccc21
CCOC(=O)C1CCCCN1Cc1coc(-c2ccccc2Cl)n1
CNC1C(O)C(NC)C2OC3(O)C(=O)CC(C)OC3OC2C1O
CC(=O)OC1C=CC(=O)C2(C)C1C(O)C(O)C1(C)C3=CCC(c4ccoc4)C3(C)CCC12
Cc1nn(C)c(C(=O)NCc2cccc(C(F)(F)F)c2)c1Cl
COc1ccccc1NC(=O)COc1ccc(C(=O)NCC2CCCO2)cc1OC
CCc1c(C)sc(NC(=O)c2cc(-c3ccc(OC)cc3)on2)c1C#N
CCCNC(=O)C1(C)CCN(C(=O)COc2ccc(C(C)(C)C)cc2)C1
COc1cccc2c(=O)n(CC(=O)Nc3ccc(F)cc3)ccc12
O=C(Oc1ccc(F)cc1)c1nc(SCc2ccccc2F)ncc1Cl
COC(=O)Cc1ccc(NC(=O)c2ccccc2Br)cc1
COc1cccc(C(NC(C)=O)c2nc(-c3ccccc3C)cs2)c1
Cc1cc(C)c(-n2c(C)c(C)c(C#N)c2N)c(C)c1
CC(C)c1ccccc1NC(=O)C1CCCN(C(=O)c2ccc(Cl)cc2)C1
Cc1cccc(OCCSc2nc3[nH]cnc(N)c-3n2)c1
COc1cc(C(=O)OCC(=O)NC2CCCC2)cc(NC(=O)c2ccco2)c1OC
CC(NC(=O)C1CCCC1)c1ccccc1
CCCc1nc(CN(CC)C(=O)c2ccc3c(c2)nnn3C)no1
CCCC(=O)c1ccc(N2CCCCCC2)c(F)c1
CC(C)CCN1C(=O)N(c2ccccc2)C(=O)C1CC(=O)Nc1ccc(Cl)cc1
O=C(NCC(c1ccco1)N1CCCC1)c1sc2cc(F)ccc2c1Cl
CC(C)(C)C(=O)OCC1OC(n2cnc(C(N)=O)n2)C(O)C1O
Cc1cc(C(=O)N2CCCC2c2nc(O)cc(C(C)C)n2)on1
COC(=O)c1c(-c2ccccc2Cl)noc1-c1cnc(N)nc1C(F)(F)F
CN(C)CCCOc1ccc2c(c1)Sc1ccccc1CC2=O
O=c1ccc2cc(Nc3nc(Cl)cc(Cl)n3)ccc2o1
COc1ccc(CCn2c(N)cc(=O)[nH]c2=O)cc1OC
Cc1nnc(NC(=O)C2CCN(C(=O)c3ccco3)CC2)s1
Cc1ccc2[nH]c(=S)n(-c3cccnc3)c(=O)c2c1
CCn1c(SCC(=O)Nc2nnc(C)s2)nc2c(c1=O)SC(C)C2
CSCCC(NC(=O)c1ccccc1Br)C(=O)N1CCCCCCC1
CCn1cc(C=CC(=O)Nc2ccc(C)cc2Br)cn1
Nc1nc(-c2ccccc2)c2c(n1)-c1ccccc1C2O
CCOC(=O)c1c[nH]c2cc(Cl)c(F)cc2c1=O
Cc1cc(C(N)=O)nn1-c1cccc(-c2cc(F)ccc2C(F)(F)F)c1
Cc1ccc(NC(=S)N2CCSC2c2cccs2)cc1
CN(C)CC(C)(C)Cn1cnc2cc(C(=O)NC(=O)NCCCCCC(=O)NO)ccc21
Cc1ccc(NC(=O)CCN2CCCCC2)cc1
COC(=O)c1ccsc1NC(=O)CN1CCN(c2ccc(F)cc2)CC1
O=C1C(Nc2ccc(Cl)cc2)=C(N2CCCC2)C(=O)c2ccccc21
COc1nc2c(cc1C(=O)N(C)Cc1[nH]nc3c1CCC3)CCC2
O=C1CCCCCCCCCCC(=O)OCCO1
COc1cc2c(cc1OC)C(Cc1ccc3c(c1)OCO3)N(C)CC2
CCc1nccn1C1CCCN(C(=O)c2cc3nc(C)ccc3o2)C1
CN1CCCC(Cc2nccnc2Cl)CC1
CC1CCCN(CCC(=O)Nc2ccc(Br)cc2)C1
COCCNC(=S)NN=Cc1ccc(N2CCOCC2)cc1
O=C(COC(=O)c1ccccc1OCc1ccc(Cl)cc1)NC1CC1
CC(=O)c1ccc(NC(=O)C2C3CCC(C3)C2C(=O)O)cc1
CC1(c2ccc(Cl)cc2)NC(=O)N(CC(=O)N2CCCC2)C1=O
Cc1ccc(-n2c(CNC(=O)c3cccs3)nnc2SCC(=O)NO)cc1
COc1cc2c(cc1O)CCC1C2CCC2(C)C(O)CCC12
CS(=O)(=O)N1CCC(C(=O)Nc2cccc(Cl)c2Cl)CC1
Cc1csc(SCC(=O)Nc2ccc3c(c2)OCCO3)n1
Cc1cc(=O)oc2cc(OCc3cc4c(cc3Cl)OCO4)ccc12
O=C(O)c1cnc2ccc(Br)cc2c1O
Cc1ccc(S(=O)(=O)Nc2ccc3c(c2)OC(C)(C)C(=O)N3)cc1
CCN(CC)S(=O)(=O)N1CCN(S(=O)(=O)N2CCOCC2)CC1
COc1ccc(Cn2c(C(F)(F)F)ccc(C(N)=O)c2=O)cc1
CCOC(=O)c1c(CN2CCCCC2)oc2ccc(OC)cc12
O=C(Nc1nncs1)N(Cc1cccc(F)c1)C1CC1
CCCCCn1c(-c2ccco2)nc2nc3ccccc3nc21
CCN(CC)S(=O)(=O)c1ccc(C(=O)Nc2nc3ccc(Cl)cc3s2)cc1
COc1cc(C2Nc3ccccc3C(=O)N2Cc2ccco2)cc(OC)c1OC
CC1CN(CCOc2cccc(Oc3ccccc3)c2)CC(C)O1
COc1ccc2sc3c(O)nc4ccccc4c3c2c1
Cc1ccc2nc(N3C(=O)c4cccc5cccc(c45)C3=O)sc2c1
Cc1ccc(NC(=S)NC(=O)c2cn(CCO)c3c(cc(O)c4ncccc43)c2=O)cc1
Cc1ccc(NC(=O)NC2CCCCCCC2)cc1C
COC12C(COC(N)=O)C3=C(C(=O)C(C)=C(N4CCOCC4)C3=O)N1CC1NC12
Cc1cccc(NC(=O)c2c(O)nc3ccccc3c2O)c1
O=C1C(=Cc2ccco2)C(=O)N(c2ccccc2)C(=O)N1c1ccccc1
Cc1ccc(O)c(CNc2nccs2)c1
CCCC(=O)NCCNC(=O)CCNC(=O)C(O)C(C)(C)CO
CCSc1nc2c(c(=O)[nH]c(=O)n2C)n1Cc1ccc(Cl)cc1
COc1ccc(-c2nc(NC(=O)NCCC(=O)NO)cc3c2[nH]c2ccccc23)cc1
OC1C2(Cc3ccccc3)CN3CCN(C2)CC1(Cc1ccccc1)C3
CCCCc1cc(=O)oc2cc(C)cc(OCC(=O)Nc3cccnc3)c12
COc1ccc(C(=O)COC(=O)CCNS(=O)(=O)c2ccccc2)c(OC)c1
C=CCn1c(S)nnc1-c1ccc2[nH]c(C)c(C)c2c1
O=C(COc1ccc(Br)cc1)N1CCc2ccccc2C1
Nc1ncnc2c1c(-c1cccs1)cn2C1OC(CO)C(O)C1O
CCOC(=O)C1=C(C)OC(N)=C(C#N)C1c1ccccc1
O=C(Nc1ccc(Cl)c(C(F)(F)F)c1)N1CCCC(O)C1
CCOC(=O)N1CCN(C2=C(NC(C)=O)C(=O)c3ccccc3C2=O)CC1
COCc1nc(CNc2cc(C)nc(N3CCCCC3)n2)no1
Cc1cc(C(=O)CSCCCn2c(O)nc3ccccc32)c(C)n1C
Cc1cc2c(Nc3ccccc3)ncnc2s1
COc1cc(C2C(C#N)=C(N)Oc3c2oc(CO)cc3=O)ccc1OC(C)C
COc1ccc(N2CC(C(=O)NCCC3=CCCCC3)CC2=O)cc1
Cc1ccc2c(CNCc3ccccc3)cc(=O)oc2c1
CC1=CC(=O)C(=CNC(=S)C(N)=S)C(=O)O1
CC=Cc1ccc(OCC(=O)OCC(=O)NC2CC2)c(OC)c1
CCCN(C(=O)c1ccccn1)c1nc2c(s1)CCc1c-2cnn1C
Cc1cc(C)cc(N2CCn3c2nc2c3c(=O)n(Cc3ccc(Cl)cc3)c(=O)n2C)c1
NNC(=O)c1cc(C23CC4CC(CC(C4)C2)C3)nc2ccccc12
NNC(=O)c1nnn(-c2ccc(S(N)(=O)=O)cc2)c1-c1ccc(Br)cc1
Cc1ccc(C(=O)Nc2cccc(C(=O)O)c2)cc1
CCOC(=O)c1ccc(CON=Cc2c(C)nn(C)c2Oc2ccc(Cl)cc2)cc1
CS(=O)(=O)c1cnc(-c2ccccc2)nc1Sc1ccc(F)cc1
CCOC(=O)c1sc(N)c(C#N)c1CSc1nc2cc(OCC)ccc2[nH]1
Cc1onc(-c2ccccc2Cl)c1C(=O)N1CCC(C)CC1
CCOc1ccc(Cl)cc1CSc1n[nH]c(CC)n1
O=C(CCC1CCN(C(=O)Cc2c(F)cccc2F)CC1)NC1CC1
CC(=O)N1CCC2(CC1)COC(COCc1ccccn1)C2
CCCCOc1ccc(N=Cc2cccs2)cc1
Cc1ccc(C(=O)Nc2cccc3ccccc23)o1
CCCCNC(=O)C1CCC(CNc2nc(S)nc3ccccc23)CC1
O=C(O)C1CCC(=O)N1Cc1ccccc1Cl
COc1ccc(N2CCN(CCNC(=O)Nc3ccc(C)cc3Cl)CC2)cc1
Cc1ccc2c(c1)c1c(n2CC(O)CNC2CCCC2)CCCC1
C=CC(C)(C)c1cc(O)c(O)c2c(=O)c3ccc(O)c(O)c3oc12
O=C(CCC(=O)N1CCN(c2ccc(F)cc2)CC1)c1ccc(Cl)cc1
NCCN(C(=O)c1ccc(Cl)cc1Cl)c1cccc(Cl)c1
Cc1cccc(CN2CCc3nnc(CN4CCCCC4)n3CC2)n1
CCCS(=O)(=O)c1ccc(N2CCN(c3ccccn3)CC2)nn1
CC1(C(=O)NCCc2ccccc2)Cc2c(-c3cccc(C(F)(F)F)c3)ccnc2O1
Cc1nc2nccnc2cc1NC(=O)CN1CCN(C)CC1
Oc1ccc(Cc2ccc(O)cc2)cc1
Oc1cc(-c2ccccc2)nc2nc(SCc3ccccc3)nn12
O=C(Nc1ccccc1N1CCCC1)c1ccc(Br)o1
O=C(COC(=O)c1ccc(=O)n(Cc2ccccc2)n1)Nc1ccc2c(c1)OCCO2
Cc1sc2ncn(CC(=O)c3cc(C)n(Cc4ccccc4)c3C)c(=O)c2c1C
CCCCCCNC(=O)Cc1c(O)nc2ccccc2c1O
Cc1ccc(Cl)cc1NC(=O)COc1ccccc1
O=C(c1ccc(F)cc1)c1cnc(Nc2ccccc2)s1
Cc1ccc(OCCn2c(N)nc3ccccc32)cc1
O=C(NCc1ccccc1)N1Cc2nc(COCC3CC3)oc2C1
Cc1cc2c(SCC(=O)Nc3cccc(O)c3)ncnc2s1
CC(NC(=O)Cc1cccs1)C(c1cccs1)N1CCOCC1
Clc1ccc2c(CN3CCOC(COc4ccccc4)C3)c[nH]c2c1
CC(OC(=O)CNC(=O)c1ccco1)C(=O)N(C)c1ccccc1
CCOC(=O)c1[nH]c2ccccc2c1NC(=O)CCN1CCN(C(=O)OCC)CC1
CN(Cc1ccccc1OC(F)(F)F)C(=O)C1CCCN(C(N)=O)C1
CC1CCCC(C)N1C(=O)CSc1nnnn1C1CCCC1
CC(=O)OCC(=O)Nc1ccccc1C
Cc1noc(C)c1C(=O)Nc1ccc(N(C)C)cc1
CCOc1ccc2[nH]c(SCC(=O)Nc3cc4c(cc3C(C)=O)OCO4)nc2c1
Cc1ccc(C)c(NC(=O)C(=O)NCCCN2CCOCC2)c1
COC(=O)CSc1nc(-c2ccccc2)nc2ccc(F)cc12
CCOC(=O)CCNC1(c2ccccc2Cl)CCCCC1=O
O=C1CC(N2CCN(c3cccc(C(F)(F)F)c3)CC2)C(=O)N1c1ccccc1
O=C(NCCO)C1(Cc2ccccc2-c2cccnc2)CCOCC1
CCOP(=O)(OCC)C(Nc1ccccc1)c1cc2cc(OC)ccc2[nH]c1=O
COCCCn1ccnc1-c1cnc(OC)nc1
CN(C)S(=O)(=O)N1CC2COCC2(COc2ccccn2)C1
CCOC(=O)CNC(=O)Cc1ccc(Br)cc1
O=C(NC1CCN(C(=O)Nc2ccccc2Cl)CC1)c1ccco1
CN(C)CCn1cc(S(=O)(=O)c2ccccc2)c2nc(Cl)ccc21
COC(=O)Cc1cc(C)cc2c(=O)cc(-c3ccoc3)oc12
COc1cccc(CNc2ncnc3onc(C)c23)c1
COc1cc2nc(CN3CC=C(c4ccccc4)CC3)nc(O)c2cc1OC
Cc1nc2ccccc2c(=O)n1-c1ccc(F)c(NS(=O)(=O)c2ccccc2F)c1
CC(=O)c1cccc(NC(=O)C2C3CCC(C3)C2C(=O)O)c1
O=C(NCc1ccc2c(c1)OCO2)c1ccc(CN2CCOCC2)cc1
O=C(CN1C(=O)c2ccccc2C1=O)NCCOc1ccccc1
CCOc1cc(N2CCOCC2)c(OCC)cc1NC(=O)COC(=O)c1cc(C)oc1C
CCOc1ccccc1C1CC(c2ccc(F)cc2)Nc2nc(N)nn21
c1ccc(-n2ncc(-c3nn[nH]n3)n2)cc1
CCc1cccc(CC)c1NC(=O)c1cc(CN2C(=O)c3ccccc3C2=O)ccc1OC
CC1Cn2c(C(=O)O)cc3cccc(c32)S1
Cc1ccc(C(=O)NC(=S)Nc2ccc(S(=O)(=O)NC(C)(C)C)cc2)cc1
CCc1cc2c(O)nc(CC(N)=O)nc2s1
O=C(Cc1ccccc1)Nc1ccccc1C(=O)NCC1CCCO1
OCC1OC(n2cnc3c(NC4CC5CC4C4OC54)ncnc32)C(O)C1O
O=C(C=CNc1ccc(F)c(F)c1)c1cccs1
Cc1cc(OC(C)C(=O)NCc2ccncc2)c2c(C)c(C)c(=O)oc2c1
COc1ccccc1-c1cnnn1-c1ccccc1
O=C(C=Cc1ccc(O)cc1)CCCCc1ccc(O)cc1
CCc1nc(CNC(=O)C2CCC(=O)N(CCc3ccc(OC)cc3)C2)cs1
COC(=O)c1cc(S(=O)(=O)Nc2cccc(S(N)(=O)=O)c2)oc1C
O=C(CCNC(=O)Cn1ccc2ccccc2c1=O)NCCN1CCc2ccccc2C1
Cc1cc(C)c(NC(=O)CN2CCC(NC(=O)NC3CCCCC3)CC2)c(C)c1
Cc1ccc(NC(=O)COC(=O)CCc2c(C)nc3nc(N)nn3c2C)cc1C
CN(CC(=O)NCCc1ccccc1)CC(=O)Nc1ccc(F)cc1
CCN1C(=O)C(CC(=O)Nc2ccc(F)cc2)N(Cc2ccco2)C1=S
CN1CCC2(CC1)N=C(S)C(c1ccc(F)cc1)=N2
Cc1noc2ncc(C(=O)c3cc(F)ccc3O)cc12
CCN1c2ncccc2C(=O)N(C)c2cc(C)cnc21
Cc1ccc(Sc2ccc(N3CCC(C(=O)O)CC3)nn2)cc1
COc1ccc(C2C3=C(Nc4ncnn42)c2ccccc2CC3)cc1OC
CCCCCCCC1C(=O)NC(=O)NC1=O
CCS(=O)(=O)c1nc(-c2ccccc2)n[nH]1
CCn1c(=O)c2cc(C(=O)NCCOC)sc2c2ccccc21
COc1ccc(CN(C)S(=O)(=O)c2nnc(NC(=O)C(C)C)s2)cc1OC
CCCCCCCCOC1CC(=O)Nc2c1c(C)nn2-c1ncnc2nc[nH]c12
COc1ccc(S(=O)(=O)Nc2ccc(Cl)cc2)cc1
O=C(O)Cn1nc(C(F)(F)F)c2c1CCCCC2
CNc1ccc(-c2nc3cc(C)ccc3o2)cc1
COc1ccc(OCC(=O)OCc2cc(=O)n3cc(C)sc3n2)cc1
O=C(Nc1ccccc1)OCCNC(=O)c1ccccc1
O=C(NCc1cccnc1)C1CC(=O)N(CC2CC2)C1
Cc1nc2ccccc2n1CC(=O)NC(C)C1CC2CCC1C2
O=C(NC1Cc2ccccc2NC1=O)c1ccc(Cl)c(Cl)c1
CCCc1n[nH]c2c1C(c1cccc(OC(=O)c3ccco3)c1)C(C#N)=C(N)O2
CN1CC2CC(c3cccn3-c3nccs3)N3CCCC23C1=O
Cc1ccc(-c2cc(C(=O)NCCCn3ccnc3)c3ccccc3n2)s1
CC1CCCCN1S(=O)(=O)c1ccc(N2CCCC2=O)cc1
CCCC1c2ccsc2CCN1C(S)=NC
CC(CN1CCOCC1)OC(=O)c1ccc2c(c1)OCCO2
O=C(N1CCOCC1)N1CCCC(c2nc(-c3cccs3)no2)C1
COCCCNC(=O)c1cnc2ccc(S(=O)(=O)N(C)c3ccccc3C)cc2c1O
COC(=O)c1cc(Sc2cccc(Cl)c2Cl)ccn1
CCC(C)C(=O)OC[N+]1(C)CCCC1
O=C(Cn1c(CSc2ccccc2)nc2ccccc21)Nc1ccccc1
O=C(C=Cc1ccccc1)NC1CCN(Cc2ccccc2)CC1
CC1C(=O)N(Cc2ccccc2)c2ccccc2N1C(=O)c1ccccc1
O=S(=O)(Nc1cc(Sc2nc[nH]n2)c(O)c2ccccc12)c1ccccc1
O=C(NCCc1c[nH]c2ccccc12)c1cc[n+](Cc2cccc(F)c2)cc1
Cc1c(C(=O)N2CCCSCC2)nnn1-c1ccccc1Cl
COc1cc2nc(NCCN3CCNC3=O)cc(C)c2cc1OC
CNCc1cn(Cc2ccccc2)c2ccccc12
COc1ccccc1N(C)S(=O)(=O)c1ccc(C)c(C(=O)NCc2ccccc2F)c1
Cc1cc(C)cc(OCC(=O)Nc2ccc3c(c2)C(=O)c2ccccc2C3=O)c1
Cc1ccc(S(=O)(=O)N2CCN(S(=O)(=O)N3CCC(C)CC3)CC2)cc1
CCc1ccc(NC(=O)Cn2ncc3c(C)n(Cc4cccc(Cl)c4)c(C)c3c2=O)cc1
COCCCn1c(=N)c(C(N)=S)cc2c(=O)n3cccc(C)c3nc21
O=C(NCc1ccccc1)c1ccc(Br)o1
CC1=C(NCc2ccco2)C(=O)c2c(COC(N)=O)c3n(c2C1=O)CC1NC31
Cc1ccc(S(=O)(=O)NC(C(=O)O)C(C)C)cc1
Cc1ccc(-n2c(=O)c3c(cnn3C)n(Cc3ccccc3F)c2=O)cc1
Cc1ccn2cc(CSc3ccccc3N)nc2c1
CC(=O)c1cc(C(=O)Nc2ccccc2C(=O)O)oc1C
Cc1cc(-c2cccc(Cc3cc(=O)n(O)c(=O)[nH]3)c2)ccc1F
COc1ccc(C(=O)NC(=O)N2CCCCC2)cc1
Brc1cccc(-c2nnn3c2nc(N2CCCCC2)c2ccccc23)c1
Cc1ccc(CNC(=O)CN=C(S)N(Cc2ccccc2)Cc2cccnc2)cc1
Nc1nn(CC(=O)NCc2ccco2)c2nc(-c3ccccc3)cc(C(F)(F)F)c12
COc1ccc(NC(=S)N2CCCCCC2)cc1OC
Oc1ccc(-c2nc3ncccn3c2Nc2ccc(Cl)cc2)cc1
O=C1c2ccccc2S(=O)(=O)N1Cc1ccc(Br)cc1
O=C(NCc1ccccc1)c1cccc(NC(=O)c2ccco2)c1
COc1ccc(NC(=O)c2cc(-c3cc(C)c(C)cc3O)[nH]n2)c(OC)c1
CCCNS(=O)(=O)c1ccc(NC(=O)c2cccnc2)cc1
O=C(COc1ccc(F)cc1)NC1CC1
O=c1oc2ccccc2n1Cc1ccccc1F
CSc1ccc(CN(C)C(=O)c2ccc(S(=O)(=O)Nc3ccccc3)cc2)cc1
Cc1csc2c(N3CCCCC3)ncnc12
COc1cccc(-n2c(=O)c3c(c4c(N)ncnc42)CCCC3)c1
CC(C(=O)O)c1ccc(CC2CCCC2O)cc1F
Sc1nnc(-c2ccc3ccccc3n2)n1-c1ccccc1Cl
CCOC(=O)C12Cc3cc(OC)ccc3C1N(C)C(=O)c1ccccc12
COc1ccc(NC(=O)C2CCN(C(=O)c3ccccc3)CC2)c(OC)c1
COc1ccc(CC(OC(=O)C=Cc2ccc3c(c2)OCC3)C(=O)NO)cc1OC
Cc1ccnc2nc(C(=O)OCCOc3cccc(Br)c3)nn12
CC(C)C(=O)c1cc2c(cc1NC(=O)c1ccccc1)OCCO2
CC(NC(=O)OC(C)(C)C)C(=O)NCC1CCC(C(=O)O)CC1
CC(N)=C(C#N)C(=O)CSc1nnc(C)n1-c1ccccc1
Cn1c(C(=O)NCCCN2CCCC2=O)cc2c(=O)n3ccccc3nc21
O=C(COc1ccc2ccccc2c1)NNC(=O)c1cnccn1
CCCCN(C)C(=O)c1cc2c(s1)-c1ccccc1S(=O)(=O)C2
CCOC(=O)c1c(-c2cccs2)csc1NC(=O)CN1CCOCC1
O=C1c2ccccc2S(=O)(=O)N1CC1CC(c2ccc(Cl)cc2)=NO1
COc1ccccc1NC(=O)CCN1CCCC(C)C1
COc1cc(-c2ccc3c(c2)Nc2ccc(N4CCCC4=O)cc2NC3=O)ccc1N
CCC(=O)NNC(=O)c1c(O)nc2ccccc2c1O
COc1ccc2oc(=O)c(C(=O)N3CCc4ccccc43)cc2c1
CCCCN1C(=O)C(=C2C(=O)Nc3ccccc32)c2ccccc21
Cc1nnc(SCC(=O)NC2CCCCC2C)s1
CN1CC(C(=O)c2cccc(C(F)(F)F)c2)C(c2ccc(Cl)cc2)C1
COC(=O)CC1CCCCN1CC(=O)Nc1cc(F)ccc1F
O=C1C(=O)C(Cl)=C(Cl)C(Cl)=C1Cl
CN(C)c1ccc(-c2nc3cc(N)ccc3[nH]2)cc1
CCCN1CCN(C(=O)c2ccn(COc3ccc(F)cc3)n2)CC1
Cc1cccnc1CN1CCC2(CC1)CCN(c1ccc(-c3ccncc3)cc1)C2=O
O=C(CCc1nnc(CCCCc2ccccc2)o1)N1CCN(CCO)CC1
O=C(NC(=O)N1CCN(c2cccc(Cl)c2)CC1)c1ccc(Cl)cc1
Cc1ccc(O)c(CN2CCC3CCC(C3)C2)c1
O=C(C1CCCN(S(=O)(=O)c2cccc3nsnc23)C1)N1CCCCCC1
COC(=O)c1ccc2nc(C)cc(Nc3ccc(O)cc3)c2c1
Cc1cc(N2CCN(c3nc(-c4ccccc4)cs3)CC2)c2ccccc2n1
CCn1c2ccccc2c2nnc(SCC(=O)Nc3ncccn3)nc21
Cc1ccc(NC(=O)C(=O)c2ccc(C)cc2)cc1
CCc1cc(=O)n(C)c(SC(C)C(=O)Nc2ccc(F)cc2)n1
CCOC(=O)c1c(S(=O)(=O)Nc2cccc(-c3ccno3)c2)c(C)n(C)c1C
NC(=O)C1CCCN(Cc2ccc3c(c2)CN(Cc2ccccc2)CCO3)C1
CCOc1ccc(CNC(=O)CCC(=O)n2nc(C)c3ccccc32)cc1
CCOC(=O)C(CSCC(=O)c1ccc(Cl)cc1Cl)NC(=O)OC(C)(C)C
COc1ccc(-c2cc(-c3cc(OC)c(OC)c(OC)c3)nc(-c3ccccn3)n2)cc1
CCC(CO)NC1=C(C(=O)CCCN2C(=O)c3ccccc3C2=O)C(=O)CC(C)(C)C1
O=C1c2ccccc2C(=O)c2c1c(C(=O)NCCCO)c1ccccn21
O=S(=O)(c1ccccc1)c1nc(-c2ccco2)oc1NCc1cccnc1
CCN(CC)CCOc1nnc(-c2ccc(C)cc2)c2ccccc12
CC(=O)N(C)CCNc1cc(C(=O)NCc2ccc(F)cc2)c(O)c2ncccc12
O=C1c2ccccc2C(=O)c2c1cc(NCc1cccnc1)c1nsnc21
O=C(C=Cc1ccc(Cl)cc1Cl)c1ccccc1O
CCCC(=O)Nc1ccc(C(=O)Nc2nc(CC(=O)OCC)cs2)cc1
COc1cccc(-n2cc(C(=O)NCCc3cccc(C)c3)c3ccccc3c2=O)c1
CNCC1OCc2ccccc2C1Oc1cc(F)ccc1C
CCN1CCOC(=O)C1CC(=O)Nc1cc(C)ccc1OC
COCCNc1nc(C=Cc2ccc(Cl)cc2)nc2ccc(C)cc12
O=C(Nc1cccc(C(F)(F)F)c1)Oc1ccccc1N1CCOCC1
CCc1ccccc1NC(=O)CC(NCc1ccccc1)C(=O)O
Cc1ccc(S(=O)(=O)N(C)C)cc1NC(=O)COC(=O)C1COc2ccccc2O1
COCC1CCCN2CC3CCCC4CC(C=O)=CN(C43)C12
CC(=O)C1C(=O)NC(=O)N(c2ccccc2)C1=O
COc1ccc(C=C2N=C(SCC(=O)Nc3cc(C)on3)N(c3ccccc3)C2=O)cc1
CC(=O)n1c2c(c3ccccc31)OC(N)=C(C#N)C2c1cccc(Cl)c1Cl
CCCC1(CCC)OOC(CCC)(CCC)OO1
Cc1nc(-c2nc(NCCc3cnccn3)ncc2-c2ccsc2)sc1C
Cc1ccc(S(=O)(=O)NCCN=Cc2ccc(N(C)C)cc2)cc1
CC(NC(=O)Nc1ccc(F)cc1F)c1ccc2c(c1)OCO2
O=C(Nc1ccccc1C(=O)NN=Cc1ccncc1)c1ccccc1
c1ccc(N2CCN(c3ncnc4c3nc3n4CCCC3)CC2)cc1
CC1(C)OC2CC3C4CCC5=CC(=O)C=CC5(C)C4(F)C(O)CC3(C)C2(C(=O)C(=O)O)O1
COc1ccc(C2NC(=O)c3cccnc3N2)cc1
Cc1ccc(NC(=O)Nc2cccc(Cl)c2)cc1C
CCN(CC)Cc1c(C)[nH]c2cc(Cl)ccc2c1=O
COC(=O)c1ccccc1NC(=O)CN1C(=O)COc2ccc(Cl)cc21
CCc1ccc(N(CC(=O)NC2CCCC2)C(=O)CCC(=O)Nc2cc(C)on2)cc1
CC(=O)Oc1ccc2c(=O)c(C=Nc3cc(O)nc(S)n3)coc2c1
Cc1cccn2c(=O)c3cc(C(=O)NC4CCCC4)n(C)c3nc12
CC(=O)N1CCC(CCCC2CCN(C(C)=O)CC2)CC1
CC(C)(C)CNc1ncnc2c1ncn2C1OC(CO)C(O)C1O
COc1ccc(Nc2nc(N)nc(CSc3nc4ccccc4s3)n2)cc1
Cc1cnn(CCNCc2csc(-c3ccc4c(c3)OCO4)n2)c1
N#CCCN(Cc1cccnc1)C(=O)c1ccn(-c2ccccc2)n1
Cc1ccccc1NC(=O)Nc1csc2c1CCCC2
COc1cccc(-c2cc(C(=O)N3CCc4ccccc4C3)[nH]n2)c1
O=C(COC(=O)c1ccc2c(c1)OCO2)Nc1ccccc1OC(F)F
Clc1ccc(OCCN2CCC(N3CCCCC3)CC2)cc1
COc1ccc(NC(=O)N2CCOc3ccc(Cl)cc32)cc1
CCOc1ccc(S(=O)(=O)Oc2ccc3ccccc3c2)cc1
COc1cccc(NC(=O)COC(=O)Cn2c(C)csc2=O)c1
Nc1cc(O)c2c(c1O)C(=O)C=CC2=O
COCCNC(=O)C1=NOC(Cn2cc(C#N)c(=O)n(C)c2=O)C1
O=C(O)c1cn(Cc2ccc(-c3ccsc3)cn2)c2ccsc2c1=O
Cc1cc(NC(=O)c2ccc(C)o2)no1
CC(C)(C)C(=O)CSc1nc2ccsc2c(=O)n1Cc1ccccc1F
O=C(NN=Cc1ccccc1Br)c1ccc2c(c1)OCCCO2
Cc1ccc(C)c(C(O)c2nc(-c3ccccc3Cl)c[nH]2)c1
CCOc1ccc(NC(=O)C(CC(=O)O)Cc2ccc(C)cc2)cc1
OCCc1ccc(-c2cn(C3CN4CCC3CC4)nn2)cc1
CCOc1ccc(C(=O)CCC(=O)Nc2cc(C)ccn2)cc1
O=C1COc2ccc(C(=O)C=Cc3ccc(Cl)cc3)cc2N1
O=C(NCCN1CCCC1=O)C1CCC(=O)N(CCc2ccc(Cl)cc2)C1
COC(=O)C1=C(c2ccccc2OCc2ccccc2)CC2CCC1N2C
Cc1ccc(C)c(OCc2nnc(S)o2)c1
CC(=O)NC(C(=O)O)C(C)OC(C)(C)C
CCn1cc2c(n1)C(COCC1CC1)CN(C(=O)c1cnoc1C)C2
COC(=O)c1ccc(NC(=O)Cn2nc(SC)n(N)c2=S)cc1
COc1cc(Cl)ccc1C(=O)NCc1nncn1C
CCc1ccccc1N=C(S)N1CCN(c2ccccc2F)CC1
COc1cc2ncnc(NCc3ccco3)c2cc1OC
CCn1ccnc1CN(C)C(=O)c1cc(COc2ccccc2SC)on1
COC(=O)C1=CSC2(S1)C(C(=O)OC)=CSc1c2ssc1=O
COc1cc2nc(C)n(CC(=O)O)c(=O)c2cc1OC
O=C(c1ccccc1)N1CCN(C(=S)NCc2ccc3c(c2)OCO3)CC1
CCc1cccc(C)c1Nc1nn2c(=O)c3ccccc3nc2s1
CC1CN(Cc2nc3c(c(=O)n(C)c(=O)n3C)n2CCCO)CC(C)O1
Nc1cccc(C2=Nc3cccc4cccc(c34)N2)c1
CN(C)c1ncc2c(=O)n(C)ccc2n1
Cc1ccc2sc(NNC(=O)C3COc4ccccc4O3)nc2c1C
O=C1CC(O)(c2ccccc2)C(c2ccccc2)=C1c1ccccc1
Clc1ccccc1CSc1nnc(-c2ccccn2)n1Cc1ccco1
CC(C)NC(=O)c1cc(C2CCCCN2S(=O)(=O)c2ccc(F)cc2F)on1
Cc1nn(-c2ccccc2)c2c1c(=O)c1cc(Cl)ccc1n2O
CCOc1ccccc1N1CCN(C(=O)c2cc3c(C)cc(C)cc3[nH]2)CC1
Cc1c(Cl)cccc1N=C(S)N(C)CCC#N
N#Cc1cc2c(nc1SCc1cccnc1)CCCCC2
COc1ccc(C(=O)NN=Cc2ccccc2O)cc1
CNCCc1c(-c2ccccc2)sc2ccc(Cl)cc12
CCOc1ccccc1C(=O)N(Cc1ccccc1F)C1CCS(=O)(=O)C1
Oc1ncnc2nn(-c3ccccc3)nc12
Cn1c(=O)[nH]c(=O)c2[nH]c(CN3CCN(Cc4ccccc4)CC3)nc21
CCc1ccc(C(=O)NNC(=O)Cn2c(=O)cnc3ccccc32)cc1
CCC(=O)N1c2ccccc2CC1C(=O)N1CCN(c2ccccc2)CC1
Nc1ccc2oc(-c3ccccc3Br)nc2c1
CC1(C)CC(=O)C=C(Nc2ccc(C(=O)O)cc2)C1
O=C1COc2ccc(Cl)cc2N1Cc1nnc(CCc2ccc(Cl)cc2)n1C1CC1
Cc1ccc(CSCC(=O)N2CCN(c3ccccc3)CC2)cc1
Cc1ccc(C(=O)Oc2cc(C)n(C)c(=O)c2)cc1
COc1ccc(C(=S)N2CCCC2)cc1C
O=C(NCc1ccccc1)C1CCCN(S(=O)(=O)c2ccc(F)cc2)C1
CCn1c(=N)n(CCCOc2ccc(F)cc2)c2ccccc21
O=C(COC(=O)Cc1ccc(Br)cc1)Nc1c(F)c(F)c(F)c(F)c1F
COC(=O)C1=C(c2ccc3c(c2)OCO3)OC(c2ccc3c(c2)OCO3)C1COC(C)=O
O=C1NC(=O)N(Cc2ccco2)C(=O)C1=CNC1CC1
CCc1nc(N2CCN(C(C)=O)CC2)c(C#N)c2c1COC(C)(C)C2
N=C(N)c1ccc(-c2cnc(-c3ccc(C(=N)N)cn3)s2)cc1
O=C(C=Cc1cccc(F)c1)Nc1cccc(Cl)c1
CN(C)S(=O)(=O)c1ccc(NC(=O)CSc2nnc(O)n2C2CC2)cc1
CC(NC(=O)CNC(=O)c1ccccc1)c1ccccc1
Cc1cc(C)n(C2CCCN(C(=O)c3cn4cccnc4n3)C2)n1
O=C(O)c1ccc(S(=O)(=O)NC2CC2)cc1
O=C(NC1CCCC1)C1CCN(S(=O)(=O)N2CCCCC2)CC1
O=c1[nH]cc(F)c(=O)n1C1CNc2ccccc2CO1
COC(=O)c1ccc(Cn2nnc3sc4c(c3c2=O)CCC(C)C4)cc1
COc1ccc(CNC(=O)c2cc(-c3cccs3)nc3ccccc23)c(OC)c1
Cc1c(CO)c2c(n1C)C(=O)C=C(CN1CC1)C2=O
O=C(CN1CCOCC1)N1CCN(S(=O)(=O)c2ccccc2)C1
O=C(O)c1ccccc1C(=O)Nc1ccc(Oc2ccccc2)cc1
CC(=O)c1cc2c(cc1NC(=O)c1ccc(Cl)cc1)OCCO2
CC(C)(CC(=O)OCC(=O)Nc1ccccc1F)CC1=NS(=O)(=O)c2ccccc2N1
CN(C)Cc1ccc(-c2cnc(NCc3ccon3)n3cnnc23)cc1
CC(=O)c1c2c3c(c(O)ccc3[nH]c1=O)C(=O)c1ccccc1-2
Cc1ccc(C)c(N2CC(C(=O)OCC(=O)Nc3cc(C)on3)CC2=O)c1
Cc1ccc(S(=O)(=O)CCC(=O)OCc2ccccc2F)cc1
COc1ccc(C(=O)C2CCCN(C3CSCCSC3)C2)cc1OC
Cc1cc(C(=O)N2CCCN(Cc3nccn3C(C)C)CC2)no1
CC(C)CC(=O)Nc1ccc(C(=O)C=Cc2ccc(O)c(O)c2)cc1
CCCCC(=O)Nc1cc(C)c(O)c(-c2nc3ncccc3o2)c1
Cc1c(C(=O)O)oc2ccc(S(=O)(=O)N3CCCC3)cc12
Nc1c(Cl)ncnc1NN=Cc1ccnc2ccccc12
Clc1ccc(-c2nnc(C3CCN(C4CCCCC4)C3)o2)cc1
COc1ccc(OCC(=O)NCc2ccc3c(c2)CCN3C(=O)c2ccc(F)cc2)cc1
CCN1C(=O)C2C(c3ccc(O)c(OC)c3)NC(C)(C(=O)OC)C2C1=O
S=C(Nc1ccc(Cl)c(Cl)c1)N1CCOCC1
CCOC(=O)C1C(=O)OC(C)(C)C1C(C)C(=O)c1ccccc1
O=c1c2ccccc2oc2cc(O)ccc12
COC(=O)c1ccc(C)c(NC(=O)Cn2cnc3ccccc3c2=O)c1
C=CCn1c(SCC(=O)Nc2cc(C)on2)nnc1-c1ccccc1OC
CN1CCN(S(=O)(=O)c2ccc(-c3ccc4ncc(-c5ccncc5)n4n3)cc2)CC1
Cc1cccc(NC(=O)Nc2cccnc2)c1C
Cc1cccc(N2C(=N)SCC2=O)c1C
CCc1ccc(OCC(=O)NNC(=O)c2nn(CC)c(=O)c3ccccc23)cc1
CNC(=O)C12C3CC(CC3F)C1CN(c1ccc(C#N)c(C(F)(F)F)c1)S2(=O)=O
COc1ccc(CCNC(=O)CSCc2c(F)cccc2Cl)cc1OC
CCCn1c(SCC(=O)NC2CCCC2)nnc1-c1cccnc1
c1ccc(-c2csc3ncnc(N4CCc5ccccc5C4)c23)cc1
COCCCS(=O)(=O)N1CCN(C(=O)CO)CC1
CCOC(=O)CSc1nnc(CNc2ccc(Cl)cc2)n1-c1ccccc1
NC(=O)CSc1ncc2c(n1)-c1ccccc1N(Cc1cccc(F)c1)S2(=O)=O
CC(Nc1ncnc2c1NC(=O)CN2)c1ccccn1
COc1ccc(Cl)cc1C(=O)Nc1ccncc1
CC(C)(C)CC(C)(C)NCC(=O)N1CCCC1C#N
Cc1cc(C)n(-c2cccc3cccnc23)n1
COc1cc(NC(=O)Cn2c3ccccc3c(=O)c3ccccc32)cc(OC)c1OC
Cc1cccc2sc(NC(=O)CSc3c[nH]nn3)nc12
CCOC(=O)c1cnc(SC2CC(=O)N(c3cccc(OC)c3)C2=O)nc1N
COc1cc2cc(CO)c(CO)c(C3=CCN(C)C(=O)C3)c2cc1OC
Cc1cc(C)n(-c2cc(N3CCOCC3)nc(-c3ccccc3)n2)n1
Cc1cc(C)cc(NC(=O)CCc2c(C)nn(-c3ccc(N4CCCCC4)nn3)c2C)c1
Cc1oc(N=Cc2ccc3c(c2)OCO3)c(C#N)c1C
COc1ccccc1CNC1CCCc2ccccc21
O=C1COc2ccc(C(=O)CCl)cc2N1
c1ccc(CCCc2nn3c(-c4ccco4)nnc3s2)cc1
CN(c1ccccc1)S(=O)(=O)c1ccc(C(=O)OCC(=O)NCc2cccs2)cc1
CC(=O)N1CCC(NCC2Cn3c(-c4ccccc4)cnc3CO2)CC1
COC(=O)CC1=C(C(=O)OC)C(c2ccc3c(c2)OCO3)C(C#N)=C(N)O1
CCOP(O)(=S)Oc1cc(C)ccc1C(C)C
O=C1C(Cl)=C(N2CCC(C(=O)O)CC2)C(=O)c2ccccc21
CNC(=O)N(O)C1N(N=Cc2ccccc2OC)C(=S)SC1(C)C
CCN(C(=O)CSc1ncccc1C(=O)OC(C)C)c1cccc(C)c1
CCN=C(S)NNC(=O)c1cc(-c2ccc(OC)cc2)nc2ccccc12
Cc1nc(NC(C(=O)O)C(C)C)c2c(C)c(C)sc2n1
COCC(C)n1c(SCC(=O)NC(=O)NCc2ccccc2)nc2ccccc2c1=O
O=C(Nc1cc(N2CCCC2)ncn1)c1cccc(F)c1
CC(C)N(C(=O)CSc1nnc(Cc2csc(Nc3ccccc3)n2)o1)C(C)C
CCCCN(C)C(=O)c1ccc2c(c1)c1c(n2S(=O)(=O)CC)CN(C2CCCC2)C1
CSCCC(NC(=O)OC(C)(C)C)C(=O)N1CCC(C(=O)NC(C)C(=O)O)CC1
CCSc1nc2sc3c(c2c(=O)n1-c1ccc(OC)cc1)CCN(C)C3
Cc1nn(-c2ccccc2)c2c1cc1c(=O)n(C)c(=O)nc-1n2-c1ccccc1F
CC(N)Cn1ccc2ccc3ccncc3c21
Fc1ccccc1-c1ccc(CNCc2ccco2)o1
C=CCNC(=O)Nc1ccc(OCC(O)CNC(C)(C)C)cc1
COC(=O)c1ccccc1NC(=O)CSc1nc[nH]n1
O=c1ccncn1CCCN1CCCCC1
COc1ccc(-c2[nH]ncc2CN2CCC(O)(c3ccc(Cl)cc3)CC2)cc1
O=C(Cn1c(=O)n(-c2ccccc2)c(=O)c2c3c(sc21)CCCC3)Nc1ccccc1
Cc1nc(N2CCCC2)nc2c1CN(C(=O)NC(C)C)CC2
CC(C)n1cnc(S(=O)(=O)N2CCCC(C(=O)NCc3ccccc3Cl)C2)c1
COc1ccc(CC(=O)NC2CC2)cc1OC
CCCNC(=O)C1(C)CCCN(Cc2ccsc2)C1
CC(C)(C)OC(=O)NCCCCCC(=O)NN=Cc1coc2ccccc2c1=O
O=C(CCN1C(=O)COc2ccccc21)NCc1cccs1
O=C(NNc1ccc(-c2csnn2)cc1)c1ccccc1C(F)(F)F
Cc1nc(NC(=O)C2(C)CCCCC2)sc1-c1ccc(N)nc1
COc1ccc(CNC(=O)COCc2cc(-c3ccc4c(c3)OCO4)on2)cc1
Nc1nc(SCC(=O)NCC2CCCO2)nc(O)c1NC(=O)c1ccco1
CCOC(=O)c1sc(NC(NC(=O)c2ccco2)(C(=O)OC)C(F)(F)F)nc1C
CCCCCCCCCCCCNC(C)=O
CN(Cc1ccccc1)C(=O)Nc1ccc(Cl)cc1
CC(S)=NNCC1CN(c2ccc(OCCN3CCOCC3)c(F)c2)C(=O)O1
COc1ccc(-c2ccncc2)cc1CNC1CCCC1
CN(C)S(=O)(=O)c1cccc(COC(=O)c2ccc3c(c2)OCO3)c1
COc1cccc(CN=C(S)Nc2cccc(Cl)c2C)c1
CCCN(Cc1nnc(-c2cccs2)o1)C(=O)C1COc2ccccc2O1
Cc1ccc(C)c(CNC(=O)c2ccc3c(c2)nc2n3CCCCC2)c1
CCN(Cc1ccc2c(c1)OCO2)C(=O)NC(C)Cn1ccnc1
CCOC(=O)CN1C(=O)C(=O)N(Cc2ccccc2)C1=O
Cc1ccc(NC(=O)CSc2nc3cc(Br)c(C)[nH]c-3n2)cc1F
CN(C)c1cccc(C(=O)Nc2nnc(Cc3ccccc3)s2)c1
CNC(=Nc1ccccc1)SC1CC(=O)N(c2cccc(OC)c2)C1=O
C#Cc1ccc2c(c1)-c1nncn1Cc1c(C(=O)OCC)ncn1-2
COc1ccc(OC)c(S(=O)(=O)N2CCC(C(=O)NC(C)c3ccccc3)CC2)c1
Cc1cccc(OCC(=O)NN=Cc2c[nH]nc2-c2ccc(Cl)c(Cl)c2)c1
CCOC(=O)c1cccc(NC(=O)Nc2ccc3c(c2)C(=O)OC3)c1
FC(F)(F)c1cc(NCCCn2cccn2)nc(-c2cccnc2)n1
COc1ccc(-c2cc(-c3nc(-c4cc(OC)c(OC)c(OC)c4)no3)[nH]n2)c(OC)c1
CCOC(=O)Cn1nc(C)cc1NC(=O)c1cc(OC)c(OC)c(OC)c1
COc1ccc2nc(NC3=NC(=O)CC(C(=O)Nc4ccc(C)cc4)N3)nc(C)c2c1
O=C(Nc1ccc(Cl)c(C(F)(F)F)c1)C1CCCN(S(=O)(=O)c2c[nH]cn2)C1
Cc1cc(C)nc(SCC(=O)Nc2ccnc3ccccc23)n1
CC(=O)Nc1ccc(-c2ccnc(-c3ccc(NC(C)=O)cc3)n2)cc1
CCN(CCC(=O)O)Cc1nc2c(C)cccc2c(=O)[nH]1
COc1ccccc1C(=O)OCc1cc(=O)n2nc(C3CC3)sc2n1
CCOc1ccc(NC(=O)CC2Sc3ccccc3NC2=O)cc1
O=C(CSc1cccc(C(F)(F)F)c1)NC(=O)NCc1ccco1
CCCCC1CCCOC(C(=O)NCc2ccc(C)o2)(C(F)(F)F)C1
O=C(Nc1cccc(Cl)c1)c1cc(-c2ccco2)on1
Cc1cccc(CSCCNC(=O)C2CCN(S(=O)(=O)Cc3ccccc3)CC2)c1
CCCC(=O)N(Cc1ccccn1)c1nc2ccccc2s1
C=CCSc1nnc(-c2sc(-c3ccccc3)nc2C)n1C
O=C(C1Cc2[nH]cnc2CN1C(=O)NC1CCCCC1)N1CCCC1
Oc1cc(C=Cc2ccccc2)nc2ccccc12
c1ccc(-c2noc(C3CCN(CCn4cccn4)CC3)n2)cc1
CC(C)(C)NC(=O)C1CCN(Cc2cccc(NC(=O)C3COc4ccccc43)c2)CC1
Cn1c(=O)c(C(=O)CCl)c(N)n(Cc2ccccc2)c1=O
Cn1c(=O)c2cc(C(=O)N3CCN(c4ccc(Cl)cc4)CC3)sc2c2ccccc21
COCC1CN(C(=S)SSC(=S)N2CCCOC(COC)C2)CCCO1
CC(C(=O)N1CCc2ccccc21)N1CCc2ccccc2C1
CN(Cc1ccccc1)Cc1c(O)ccc2ccccc12
COc1cc(Cl)c(C)cc1NC(=O)Cc1ccc(OC)c(OC)c1
CC1CCc2c(sc3nc(CN4CCOCC4)nc(NCC4CC4)c23)C1
CCN(CC)C(=O)Cn1nnc2sc(-c3ccccc3)cc2c1=O
COc1ccc(CN2CCC(N3CC(C)OC(C)C3)CC2)c(OC)c1OC
COc1ccc(C(=O)Nc2ccnn2C2CCN(Cc3cnn(C)c3)CC2)cc1
CC1=C(C(N)=O)C(c2ccccc2)n2nc(-c3cccc(C)c3)nc2N1
Cc1nc(NC(=O)C2CC2)sc1C(=O)N1CCCCC1
COc1ccc(Cl)cc1NC(=O)c1cc2c(=O)n3ccccc3nc2s1
COc1ccc(S(=O)(=O)NCc2ccco2)cc1C(=O)N1CCCCC1
C=CCN(CC(=O)O)S(=O)(=O)c1ccccc1C(F)(F)F
CCOC(=O)c1oc2ccc(OC)cc2c1NC(=O)CN1CCN(C)CC1
CCN(CC)c1ccc(NC(=S)NC(=O)c2ccco2)cc1
C=CC(=O)Nc1ccc2ncnc(Cc3cccc(C)c3)c2c1
Cc1ccc(-c2ncc(Cl)cc2-c2ccc(S(C)(=O)=O)cc2)cn1
O=C1CCCc2nc(N3CCN(c4ccccc4)CC3)ncc21
CC(Oc1ccc2ccc(=O)oc2c1)C(=O)NCC1CCC(C(=O)O)CC1
Cc1cc(C)c(S(=O)(=O)NCCn2c(C)cc3ccccc32)c(C)c1
COCCN(CCOC)S(=O)(=O)c1ccc(NC(=O)c2cnccn2)cc1
Cc1ccc(S(=O)(=O)CCC(=O)Nc2nnc(-c3ccc(F)cc3)o2)cc1
CN1CCN(C(=O)c2cccn2C)c2ccccc2C1
CC(C)(C)c1ccc(C(=O)Oc2coc(CSc3ncccn3)cc2=O)cc1
CCN(CC)S(=O)(=O)c1ccc(C=Cc2nc3ccccc3s2)cc1C
COC(=O)c1cn(-c2ccc(S(N)(=O)=O)cc2)nc1-c1ccc(F)cc1
CSc1cccc(NS(=O)(=O)c2ccc3c(c2)oc(=O)n3C)c1
O=C(NCC1CCCO1)C1CCN(Cc2nc(C3CC3)no2)CC1
COc1cc(-c2noc(CN3CCN(c4ccccc4)CC3)n2)cc(OC)c1OC
CCCCOc1ccccc1NC(=O)Cn1c(-c2cncs2)nc2ccccc21
O=C(C=Cc1cccc(Br)c1)c1nc2ccccc2[nH]1
O=C(C1CCCO1)N1CCCn2c(nnc2Cn2cccn2)C1
CCOc1ccc(C(=O)NCC(=O)N2CCN(Cc3ccccc3)CC2)cc1
COc1ccccc1NC(=O)C1CCN(c2cnccn2)CC1
NS(=O)(=O)c1cccc(NC(=O)CCCNC(=O)c2ccc(Cl)cc2)c1
CC(=O)c1cccc(NC(=O)c2ccc(N(C)S(C)(=O)=O)cc2)c1
COc1cccc(C(C)=NNc2ncc(Cl)cc2Cl)c1
CCCCCC1CC(CC#CCN2CCOCC2)C(=O)O1
O=S(=O)(c1ccccc1)n1ccc2ccccc21
CCOc1ccc(N(CC(=O)N2CCOCC2)S(=O)(=O)c2ccc(F)cc2)cc1
O=c1cc(N2CCOCC2)nc2c(COc3ccccc3)cccn12
O=C1C(=Cc2cccs2)COc2ccccc21
COc1cc(S(=O)(=O)NC2CCCCC2C)ccc1F
CCc1ccc(CN2CCc3nc(Nc4ccccc4)ncc3C2)cc1
Cc1cc2c(cc1C)NC(=O)C(C)CN2
CCC12C=CCN3CCC4(c5ccc(OC)cc5N(C)C4C(O)(C(=O)OC)C1O)C32
COc1ccc(C#Cc2ccc(C(=O)N3CCCC(O)C3)cc2)cc1
CCOc1ccc(NC(=O)CCN2CCN(S(=O)(=O)c3ccc(OC)cc3)CC2)cc1
CSc1nc(SCC(=O)O)c2c3c(sc2n1)COC(C)(C)C3
COc1cc(OC)nc(Oc2ccc(F)cc2C(=O)O)n1
Cc1ccc(NC(=O)CCc2ccc(S(=O)(=O)NC3CCCCC3)cc2)cc1
Cc1ccccc1NC(S)=NC(C)CCc1ccccc1
Cc1ccc(C(NC(=O)Cc2ccccc2)c2ccc3cccnc3c2O)cc1
c1ccc(C(c2ccccn2)c2ccccn2)cc1
CCOCCCNC(=O)c1ccc(CS(=O)(=O)Cc2ccccc2F)o1
Cc1ccnc(NC(=O)C(C)N2C(=O)c3ccccc3C2=O)c1
COc1ccc(C=NNC(=O)COc2cccc3ccccc23)cc1OC
COc1ccc(C(=O)NCc2ccccc2)cc1OC
Cc1cccc(NC(=O)c2coc(=O)c(Br)c2)n1
CCN(CC)C(=O)c1ccc(C(c2ccccc2)N2CCN(C3CCCC3)CC2)cc1
COc1ccc(-n2nnnc2SCC(=O)Nc2cccc(O)c2)cc1
Cc1ccc(OCC(=O)NN2C(=O)c3ccccc3C2=O)cc1
Cc1c(Sc2ccccc2)n(OCCOCc2ccccc2)c(=O)[nH]c1=O
Cc1c(NC(=O)COc2cccc3c2OC(C)(C)C3)c(=O)n(-c2ccccc2)n1C
O=C(O)CCC(=O)N1CCC(c2noc3cc(F)ccc23)CC1
COCCSCC1CN(C)CCC1c1ccc(Cl)cc1
O=C(CSc1nc2ccccc2[nH]1)NCc1ccccc1
COC(=O)CN1C(=O)C2Cc3ccccc3CN2C1(C)C
COc1ccc2nc(NC(=O)C3CCCO3)sc2c1
CCOc1cc(-c2ccccc2)nc(N)n1
CCOCCC(=O)NCC(C)c1ccsc1
N#CC1(NC(=O)Cn2ncc(Cl)c(Cl)c2=O)CCCCC1
O=C(O)c1ccc(C2=Nc3cccc4cccc(c34)N2)cc1
CCNC(=O)C1CC(NC2C3CC4CC(C3)CC2C4)CN1Cc1cccc(OC)c1OC
O=C(Nc1nc(-c2ccccn2)cs1)C1COc2ccccc2O1
CCSc1nc2ccc(OC)cc2cc1C#N
CCOC(=O)CC(=O)CSc1ncnc2c1nnn2-c1ccccc1
CN(C)CCNC(=O)CN=C(S)N(Cc1ccccc1)Cc1cccnc1
CCOC(=O)c1c(C)c(C(=O)NCCCN2CCCC2=O)c(C)n1CC
CCn1c(=O)c(C(=O)NNS(=O)(=O)c2ccc(C)cc2)c(O)c2ccccc21
COCC(=O)Nc1ccc2c(c1)OCC(=O)N2Cc1ccc(C)cc1
COC(=O)c1sccc1NN1C(=O)c2ccccc2C1=O
O=C1CN=C(c2ccccc2)c2oc3ccc(Br)cc3c2N1
COc1ccc(CCNC(=O)CN2C(=O)c3ccccc3S2(=O)=O)cc1OC
CN(C(=O)CS(=O)(=O)Cc1ccccc1Cl)c1ccccc1
CC(=O)Nc1cc(-c2nn(C)c(=O)c3ccccc23)ccc1N1CCOCC1
O=C(NC1CCS(=O)(=O)C1)c1cccc(S(=O)(=O)N2CCOCC2)c1
Cc1ccc(OCC(=O)NCC(=O)OCc2cc(=O)n3nc(CC(C)C)sc3n2)cc1
N#Cc1ccc2[nH]cc(-c3csc(NC(=N)NCc4ccccc4)n3)c2c1
COc1ccc(-n2nnc3c(=O)n(CC(=O)NCC4CCCO4)cnc32)cc1
CCOc1ccc(Br)cc1-c1cc(N)[nH]n1
CC(C)NS(=O)(=O)c1ccc(OCC(=O)N2CCOCC2)cc1
O=C(CCCNS(=O)(=O)c1cccs1)N1CCN(c2cccc(Cl)c2)CC1
COc1ccc(C(CC(=O)O)NC(=O)OC(C)(C)C)cc1
O=C(CN(C(=O)Cn1nnc(-c2ccc(F)cc2)n1)c1cccc(F)c1)NC1CCCC1
CN(C)S(=O)(=O)NCCCN1c2ccccc2CCc2ccccc21
CCOC(=O)c1c(C)nn(-c2ccc(NC(=O)Nc3ccc(Cl)cc3)cc2)c1C
COc1cccc(NC(=O)C(c2ccccc2)N2CCNC(=O)C2)c1
COC(=O)c1cc(OC)cc(OC)c1C(=O)c1coc2c1OC(C)CC2=O
CSc1nnc(-c2ccccc2)c(O)n1
CCOC(=O)C(N)Cc1nc2ccccc2n1CP(=O)(O)O
N#CC(=C(O)COc1ccccc1)c1nnc2n1CCCCC2
O=Cc1cc(I)cc(I)c1O
CN(C)CCn1ccc2ccc(-c3ccc(C(F)(F)F)cc3)cc21
O=C(COc1ccc2c(-c3ccccc3)cc(=O)oc2c1)NCCCN1CCOCC1
COCC(=O)N(C)Cc1nc(N2CCCC2)ncc1-c1ccncc1
Nn1c(SCC(=O)Nc2ccc(F)cc2)nnc1C1CCCCC1
CNc1nc(-c2ccccc2)nnc1C(F)(F)F
O=C(c1ccco1)N1CCN(S(=O)(=O)c2ccc3c(c2)CCN3C(=O)C2CC2)CC1
NC(=O)c1ccc(-n2nnnc2SCC(=O)Nc2ccccc2)cc1
O=C(NNc1c2ccccc2nc2ccccc12)c1cccc(O)c1
N#Cc1cccc(Nc2ncnc3cc(NC(=O)CCCCCCC(=O)NO)sc23)c1
COc1ccc(S(=O)(=O)N2Cc3cc(O)ccc3CC2C(=O)C(=O)O)cc1
O=C(NC1CCCc2ccccc21)c1cc(S(=O)(=O)N2CCOCC2)ccc1F
CCOc1ccc(NC2=C(Cl)C(=O)c3[nH]ncc3C2=O)cc1
c1ccc(-n2nnnc2Sc2ncnc3sc4c(c23)CCCC4)cc1
Oc1ccc(Cl)cc1CNn1cnnc1
COc1cc(C=Cc2cc(C(=O)O)c3ccccc3n2)ccc1OC(F)F
CCc1c(C)c2ccc(OCC(N)=O)cc2oc1=O
CC1CCN(S(=O)(=O)c2ccc3c(ccn3CC(=O)NCc3ccccc3F)c2)CC1
CCCCC(C=NNC(=O)NC(=O)OC)NC(=O)OC(C)(C)C
Cc1cc(C(=O)OCC(=O)NC(=O)c2cccn2C)c2ccccc2n1
Cc1cc(C)cc(NC(=O)CCc2c(C)nn(-c3ccc(N4CCCC4)nn3)c2C)c1
O=C(Nc1ccc(N2CCCC2)nc1)N1CCc2sccc2C1
Cc1cccc(-n2c(C)cc(C)c(C#N)c2=O)c1
O=S(=O)(Nc1ccccc1)c1ccc(-c2ccc(O)nn2)o1
CCCN1CCN(CCCNC(=O)C2CCCN(c3nnc(-n4cccc4)s3)C2)CC1
COc1ccc(C2C(C(=O)Nc3cc(C)on3)c3ccccc3C(=O)N2C)cc1OC
Cc1cc(C)c2c(CC(=O)NN(C)C)coc2c1
COc1ccc(C(=N)NOC(=O)c2ccco2)cc1
CCc1ccc(CN2C(=O)c3ccccc3C2C(=O)NC(C)CC)cc1
O=C(O)C(Cc1c[nH]cn1)N1C(=O)C2C3CCC(O3)C2C1=O
Cc1ccc(NC(=O)CCCN2C(=O)c3ccccc3C2=O)c(C)c1
COc1ccccc1-n1cnc2sc(C)c(C)c2c1=O
NC(=O)COC(=O)c1cccc(S(=O)(=O)N2CCCCC2)c1
O=c1nc2n(CCC3CC3)nc(-c3ccc4c(c3)OC(F)(F)O4)nc-2c(=O)n1CC1CC1
CC(=O)c1ccc(S(=O)(=O)NCCOc2ccccc2)cc1
Nc1nc(Cl)cc(NCCNc2cc(-c3ccccc3)nc(N)n2)n1
CCOc1ccc(CN2CCNC(=O)C2CC(=O)NCCCn2ccnc2)cc1
O=C(CSc1ccc2nnc(-c3ccccn3)n2n1)Nc1ccc(F)cc1F
COc1ccccc1C(=O)Nc1cccnc1
CC(C)N1CCN(Cc2cnc(-c3ccccc3)s2)CC1CCO
Cn1c(SCC(=O)NN=CC=Cc2ccco2)nc2ccccc21
CCCCOc1ccc2c3c1OC1C(O)C=CC4C(C2)N(C)CCC341
CCN(CC)C(=O)CSc1nnc(-c2ccncc2)n1N
CC(c1nc(C2CC2)no1)N1CCN(Cc2ccsc2)CC1
CC(=O)Nc1ccc(-c2nc3c(C(=O)NCCN(C)C)cccc3c3ccccc23)cc1
Cc1ccc(SCC(=O)NC(=O)NCCC(C)C)c(C)c1
CC1CCCCN1C(=O)CCc1nnc(Cc2c[nH]c3ccccc23)o1
CCOC(=O)C1CCN(C(=O)Cn2ncc(Cl)c(Cl)c2=O)CC1
COc1ccccc1C(=O)Nc1ccc(S(=O)(=O)N2CCN(C)CC2)cc1
COc1cc2c(cc1OC)C1(O)C(=O)c3c(O)cc4c(c3OC1CO2)C=CC(C)(C)O4
CCC(CN1CCCC1)n1cncc1-c1cnn(-c2ccccc2)c1
Cc1cccc2cc3c(N)c(C(=O)Nc4ccc(N5CCOCC5)cc4)sc3nc12
O=C(Nc1ccc2oc(-c3ccncc3)nc2c1)c1ccccc1
NC1=NC(=O)c2c1c1c3ccccc3n3c1c1c2c2ccccc2n1CSC3
COc1ccc(-c2cn3cccnc3n2)cc1NC(=O)Cc1ccccc1
COc1ccc(OC)c(Sc2ccc3nnc(-c4ccsn4)n3n2)c1
O=C1C=CC(=O)N1c1cccc(Cl)c1
Cc1ccc(C(=S)N2CCCCCC2)cc1
CC1CCc2nn(CCNC(=O)c3ccco3)c(=O)cc2C1
CCCC(=O)Nc1cc2c(cc1C(C)=O)OCCO2
COc1ccc(Nc2ncnc3cc(OC)c(OC)cc23)cc1O
NC(=O)C(Cc1ccccc1)NS(=O)(=O)c1ccc(N2CCCC2=O)cc1
CC(C)(C)NS(=O)(=O)c1ccc(NS(=O)(=O)Cc2ccccc2)cc1
O=C(c1ccccc1)N1CCN(CC(O)COC2CCCCC2)CC1
C#CCn1cc(C(=O)C(=O)NCC(=O)OC)c2ccccc21
Cc1nn(C)cc1-c1ccnc(N(C)Cc2ccoc2)n1
O=C(CCC(=O)N1CCOCC1)NCc1cccnc1-n1cccn1
O=C(O)C1CSC2(CCN(Cc3ccccc3)CC2)N1
Cc1cccc(-n2c(N)c(C(=O)N3CCN(C)CC3)sc2=S)c1
CCOc1ccc(OCCOCCN2CCc3ccccc3C2)cc1
COc1ccc2nc(C)cc(Nc3ccc(C)cc3)c2c1
CCNC(=O)COC(=O)c1cc(-c2ccc(OC)cc2)nc2ccccc12
C=CCN1C(=O)C(=Cc2ccsc2)SC1=S
CC(C)c1csc(CCc2ccn3c(=O)c(C=CC(=O)O)c(N4CCCC4)nc3c2)n1
CCCCN(C)CCCNC(=O)c1ccc2c(c1)NC(=O)C(N1CCOCC1)S2
CCOC(=O)c1nn(-c2ccccc2)c(=O)cc1OCC(=O)Nc1cc(C)ccc1OC
N#CCc1ccc(NC(=O)c2ccc(CN3CCc4ccccc4C3)cc2)cc1
CCN(CC)CCCOc1c(OC)ccc2cc3[n+](cc12)CCc1cc2c(cc1-3)OCO2
O=C(COc1ccc(F)cc1)Nc1ccc(-n2cnnn2)cc1
Cc1cc(C(=O)Nc2cccc(S(=O)(=O)N3CCOCC3)c2)sc1-c1ccccc1
COc1ccc(C(=O)C2CCN(C(S)=NCCc3ccc(OC)c(OC)c3)CC2)cc1
O=C(Cc1ccccc1)N1CCN(CCCc2ccccc2)CC1
CCN(C(C)=O)c1ccc(OC)c2nc(NC(=O)c3cc[nH]c3)sc12
COCCCNC(c1ccccc1)c1ccncc1
CC(C)C(=O)Nc1ccc(O)c(-c2csc(N)n2)c1
CNC(=O)NC(=O)CSc1nnc(C(F)(F)F)n1C
CC(C)Nc1nc2c(cc1C(=O)NCC1CC1)CCN(S(C)(=O)=O)CC2
CN1C(=O)C(=Cc2ccc(-c3cccc(Cl)c3)o2)C(=O)N(C)C1=O
NS(=O)(=O)c1ccc(NC(=O)COC(=O)COc2ccccc2)cc1
O=C1CN=C(c2ccccc2F)c2ccccc2N1C1CCNCC1
CCOc1ccc(NS(=O)(=O)c2ccc(SC)cc2)cc1
Brc1ccc(-c2ccc(CNCc3ccccn3)o2)cc1
COc1ccc(C(=O)c2ccn(-c3cnn(O)c3)c2)cc1
CCc1ccccc1NC(=O)C1CCN(C(=O)N2CC(C)Oc3ccc(Cl)cc32)CC1
Cc1cc2ccccc2n1CCNC(=O)c1cccs1
O=C(NCC1CCCN1S(=O)(=O)c1cccs1)C(=O)Nc1ccccc1
Cc1nnc(NC(=O)CSc2nc(-c3ccccc3)c(N)s2)s1
Cc1nc2c(c(=O)n1C)CN(C(=O)C1CCCN(CC(N)=O)C1)C2
Oc1cccc(C23CCCC(C2)N(CC2CC2)C3)c1
COc1cccc(NC(=O)Nc2ccccc2)c1
COCCNC(=O)c1cc(Sc2nnc(C)s2)nc2ccccc12
CC(=O)c1ccc(OCc2cn(CC(=O)c3ccc(O)cc3)nn2)c(C)c1
CC(C)(C)C1CC2OC(=O)C34OC5OC(=O)C(O)C51C23CC1OC(=O)C(C)(O)C14O
Cc1ccccc1S(=O)(=O)N(CC(O)CN1CCCCC1)c1ccccc1
CN(C(=O)C=Cc1ccccc1)C1CCCCC1
CCCc1cc(O)nc(-n2nc(C)cc2NC(=O)c2cc(C)cc(C)c2)n1
O=C(Nc1ccc2c(c1F)CCC(F)(F)C2O)c1cc2cc(Cl)ccc2[nH]1
CCCCC(=O)Nc1ccc2c(c1)nc(CCNC(=O)c1ccco1)n2C
O=S(=O)(NCC(c1cccnc1)N1CCN(c2ccc(F)cc2)CC1)c1ccccc1
CC(C)COC(=O)Cc1cc(CN2CCCC2)c(O)c(CN2CCCC2)c1
Cc1ccc(S(=O)(=O)N2CCN(c3nc(C)c4c(c3C#N)CC(C)(C)OC4)CC2)cc1
COc1cc2c(c(OC)c1OC)C(c1cc(C#N)ccc1F)NC(=O)N2
CC(=O)N1CCN(CCN2C(C)=CC(=C(C#N)C#N)C=C2C)CC1
CCC(C(=O)Nc1cc(C)cc(C)n1)c1ccccc1
Cc1cc(C)n(C2CCCCC2OC(=O)c2ccccc2)n1
COc1cc(-c2cc(-c3ccc(N)cc3)nc(O)c2C#N)cc(OC)c1OC
CC(=O)c1c(C)oc2c1cc(O)c1ccccc12
Cc1ccc(NC(=O)N2CCCCCC2)c(C)c1
CCc1ccc(NC(=O)CSc2ccc(-c3ccccn3)nn2)cc1
c1ccc(CNc2ncnc3sc4c(c23)CCC4)nc1
COc1ccccc1N1CCN(CC(=O)Nc2nccs2)CC1
CCC(C)c1ccc(NC(=O)Cn2cnc3c2c(=O)n(C)c(=O)n3C)cc1
Cc1ccc(Cn2cc(C(=O)NCC3CC3)c3ncccc32)cc1
Cc1cccc(Nc2noc3c2CN(C(=O)c2ccn(C)n2)CC3)c1C
Cc1ccc(C(C)(C)C)c(O)c1C(=O)O
CCCCCCCn1c(=O)c(C(=O)OC)c(N)c2ccccc21
COCCN=C(S)NCc1ccc2[nH]c3c(c2c1)CCCC3
Cc1c(C(=O)NC(C)c2ccccn2)oc2c(Cl)cccc12
CCCOc1ccc2c(C)cc(=O)oc2c1CN1CCN(CC=Cc2ccccc2)CC1
CCC(NCc1ccco1)=C1C(=O)NC(=O)N(c2ccccc2C)C1=O
COc1ccc(-c2csc(NC(=O)CN3C(=O)NC4(CCCC4)C3=O)n2)cc1OC
CC(C)OCC1CCCC12CN(S(=O)(=O)c1cn(C)cn1)CCO2
Cc1nnc2ccc(-c3ccc(NS(C)(=O)=O)cc3)nn12
Cn1c(SCC(=O)Nc2cccc(Br)c2)nnc1-c1cc2ccccc2o1
CCC1=NN(C(=O)CCc2ccccc2)C(O)(C(F)(F)F)C1
O=C(c1ccccn1)N1CC(S(=O)(=O)c2ccc(Cl)cc2)C1
CCCCC(=O)NC(c1ccco1)c1cc(Cl)c2cccnc2c1O
CC(C)C(NC(=O)Cc1ccccc1)C(=O)N1CCN(c2cccc(Cl)c2)CC1
Cc1c(Nc2c(C#N)cncc2C=CCCN2CCC(O)C2)ccc2[nH]ccc12
O=C(Nc1ccccc1C(=O)NCCCN1CCOCC1)c1ccc(F)cc1
O=C1CCCN1C1CCN(S(=O)(=O)CCOc2ccc(F)cc2)CC1
COCCC(=O)N1CCC(Oc2ccc(C(=O)NCCc3cn[nH]c3)cc2)CC1
CCn1nc(C(=O)Nc2nnc(-c3ccc4c(c3)CCCC4)o2)cc1C
CCN(Cc1nc2c(cnn2C)c(=O)[nH]1)c1cccc(F)c1
N#Cc1c(N)nc(Sc2ccc(Cl)cc2)c(C#N)c1-c1ccco1
COc1cc(-c2cc(=O)c3cc(Cl)ccc3o2)ccc1O
COc1ccc(CN(CCN(C)C)c2ccccn2)cc1
N#Cc1c2c(c(N3CCN(Cc4ccc(F)cc4)CC3)n3c1nc1ccccc13)CCC2
CC(C)Cc1cc(C(=O)N2CCCN(c3cccnn3)CC2)[nH]n1
CCC(C)(C)NC(=O)Cn1c(=O)ccc2cc(S(=O)(=O)N3CCC(C)CC3)ccc21
O=S(=O)(NCC1CCCN(Cc2ccccc2O)C1)c1cccc2cccnc12
COc1ccc(NC(=O)c2ccc(NC(=O)c3nc4nccc(C)n4n3)cc2)cc1
CCOC(=O)c1c(C)[nH]c(C(=O)NNC(=O)c2ccc(C(C)(C)C)cc2)c1C
O=C(c1cn2ccccc2n1)N1CCc2c([nH]c3ccccc23)C1c1ccccn1
O=C(CSCc1ccccc1Br)NN=Cc1ccc2c(c1)OCO2
Fc1cc(Cl)ccc1-c1nn2c(-c3ccncc3)nnc2s1
O=S(=O)(c1ccc2c(c1)OCO2)N1CCC(Oc2cccc(F)c2)C1
COc1ccc(S(=O)(=O)c2ccc(NC(=O)c3ccccc3Cl)cc2C#N)cc1
CCOC(=O)C(C#N)=Cc1ccc(SC)cc1
O=C(OCCN1C(=O)c2ccccc2C1=O)C1CCN(S(=O)(=O)c2cccs2)CC1
c1ccc(-c2csc(CN3CCC4(CC3)OCc3ccccc34)n2)cc1
CCOC(=O)N1CCC(Nc2c(NCCCN3CCN(CC)CC3)c(=O)c2=O)CC1
CCOc1ccccc1NC(=O)c1cnc(NS(=O)(=O)c2ccccc2)nc1
Cc1ccc(S(=O)(=O)N2CCC(C(=O)O)(c3ccccc3)CC2)cc1
O=C(NCCSc1c[nH]c2ccccc12)c1ccc(Br)o1
CC1CCC(NC(=O)CNC(=O)c2ccc3ccccc3c2)CC1
CCCNC(=O)c1cccnc1Nc1nc(-c2ccccc2)cc2nccn12
COc1cc(-c2ccc(NC(=O)NC3CC3)c(OC)c2)ccc1NC(=O)NC1CC1
O=C(CSc1nc2ccccc2o1)NN=Cc1ccc(O)c(O)c1
COc1cc2c(cc1CC=C(C)C)C(=O)CC(c1ccc(O)cc1)O2
CN(Cc1ccc(Br)cc1)Cc1cccc(C(N)=O)c1
CC(NC(=O)C(=S)N1CCN(C)CC1)c1ccccc1
Cc1ccc(C2C(c3ccccc3)CC3CCC2N3C)cc1
CC(C)CNC(=O)C(=O)NN=Cc1cccs1
Cc1ccccc1C(=O)OCC(=O)NCCSCc1ccccc1C#N
COc1cc(C(=O)NC(CNCc2cc(C)c(OC)cc2C)c2ccccc2)no1
OCCN1CCN(c2nnc(-c3ccccc3)c3ccccc23)CC1
COc1ccc(OCCOc2ccc(C=C3C(=O)NC(=O)NC3=O)cc2)cc1
O=C(c1cccc(F)c1)N1CCCN(C(=O)c2cccc(F)c2)CC1
Cc1ccc(C(=O)NC(=Cc2ccco2)C(=O)NC2CCS(=O)(=O)C2)cc1
CC(C)CCNC(=O)C1CCN(C(=O)N2CCOc3ccc(Cl)cc32)CC1
O=C(CSc1nccn1Cc1ccccc1)Nc1ccccc1
NC(=O)c1cc(Cl)c2c(Cl)c(C#CC3CC3)n(C3CCCNC3)c2n1
O=C1NC(=O)C(=NNC(=O)C2COc3cc4ccccc4cc3O2)C(=O)N1
COc1ccccc1Nc1nc(N)nc(-c2oc3ccccc3c2C)n1
Cc1ccc(C(=O)CC(C(=O)O)c2cn(CCC#N)c3ccccc23)cc1
COc1ccc2c(c1)NC1=C(C(=O)OC1)C2c1cc(OC)c2c(c1)OCO2
Cc1ccccc1OCC(=O)N1N=C(c2cccnc2)CC1(O)C(F)(F)F
CN(C)c1ccc(C(=O)N2CCCC(n3cccn3)C2)nn1
COc1ccc(OC)c(NC(=O)CN2CCc3ccccc3C2)c1
COc1ccccc1C(=O)C(O)c1ccccc1OC
COc1ccc(OC)c(C=Cc2cnnc3ccccc23)c1
CCCC(c1nnnn1Cc1cccs1)N1CCN(c2nc3ccccc3s2)CC1
COc1ccc(OC)c(C2C(C(N)=O)=C(C)Nc3nc(-c4cccc(Cl)c4)nn32)c1
COC(=O)C(C)Oc1cc(C)cc2oc(=O)c3c(c12)CCC3
Cn1c(SCC(=O)NC2CCCCCC2)nnc1-c1ccco1
Oc1cccc(NC(S)=Nc2ccccc2)c1
COc1ccc(OC)c(C=NNC(=O)c2cc(Cl)c[nH]2)c1
CC(=O)Nc1ccc(SCC(=O)c2cc(C)n(-c3nc(C)cs3)c2C)cc1
O=C(CN1CCN(c2cc(-c3cc4ccccc4s3)ncn2)CC1)N1CCCC1
C=C1CCCC2(C)CC3OC(=O)C(CN4CCCCC4CO)C3CC12
Cc1cc(Br)c(S(=O)(=O)NCCN2CCOCC2)cc1C
CSCCC(NC(=O)c1cccc(C(=N)N)c1)C(=O)NCC1CCC(CN)CC1
Cc1noc(C)c1C(=O)OCC(=O)NCCC1=CCCCC1
N#Cc1ccccc1OCC(=O)NC(=O)NCc1ccccc1
O=C(CN1C(=O)NC2(CCc3ccccc32)C1=O)NCc1cccc(C(F)(F)F)c1
CC(C)(C)C1=CC(=NNC(=O)c2ccccc2)C=C(C(C)(C)C)C1=O
CN1CCN(Cc2ccc(F)cc2)CC1
Cc1ccc(CNC(=O)c2cc3c(=O)n(C)c4ccccc4c3n2C)o1
COc1cc(OC)c(NS(=O)(=O)c2cc3c(cc2C)NC(=O)CO3)cc1Cl
O=C(Cn1nnc(-c2ccccc2)n1)NCc1ccc2c(c1)OCO2
COCCNc1nc2c(s1)C=Cc1cc(Cl)ccc1C2c1cn(C)c(=O)[nH]c1=S
Cc1ccc2c(c1)N(CC(=O)NCC1COc3ccccc3O1)C(=O)CO2
CCOc1ccccc1NC(=O)c1ccc2c(c1)C(=O)N(C(C)(C)C)C2=O
O=c1cc(-c2ccc(Cl)cc2)oc2ccc(CN3CCNCC3)cc12
CCN(CC)c1ccc(NS(=O)(=O)c2cn(C)c(=O)n(C)c2=O)c(C)c1
Cc1nc2c(C(=O)NCc3ccccc3Cl)cnn2c(O)c1Cc1cccc(Cl)c1
O=C(CSc1nc(=O)n2ccccc2n1)Nc1ccc2c(c1)OCO2
O=C(COc1ccc(-c2nnco2)cc1)NCc1ccccc1Cl
O=C(O)CSc1nc2ccccc2n1-c1ccccc1
CC(O)(c1ccc(S(=O)(=O)c2ccc(NC(N)=O)cc2Cl)cc1)C(F)(F)F
CC(C(=O)OCC(=O)c1ccccc1)N1C(=O)C2C3CCC(C3)C2C1=O
Cc1cc(C)n(-c2ccnc(N3CCC(C(=O)N4CCCC4)CC3)n2)n1
O=C1Nc2c(Cl)cc(Cl)cc2C1=O
CCN1CCN(C(S)=Nc2ccc(C(C)=O)cc2)CC1
COc1cc(NC(=O)c2ccc(-c3cn[nH]c3)c3ccoc23)cc(OC)c1OC
O=C1COC2(CCN(Cc3nccs3)CC2)CN1CC1CC1
O=C(Nc1c(F)cc(F)cc1Br)c1cccnc1
CC1CN(C(=O)COC(=O)c2c(Cl)cccc2Cl)CC(C)O1
Cn1c2ccccc2c2cc(C(=O)NNS(=O)(=O)c3ccc(F)cc3)sc21
C=CCn1c(S)nnc1-c1ccoc1C
Cc1cc(C(=O)O)c(CSc2nc[nH]n2)o1
OCC1OC(On2cnc3c(O)ncnc32)CS1
Cc1nn(CC(=O)Nc2ccc3c(c2)nc2n3CCOC2)c(=O)c2ccccc12
Cc1nc(N(C)C)nc(-c2cccc(-c3ccn(CCCO)n3)c2)c1C
O=C(Nc1cccnc1)C1CCN(S(=O)(=O)c2ccc(Cl)cc2)CC1
COc1cc(OC)c(NC(=O)Cc2cccs2)cc1Cl
CN(C)c1ccc(-c2nc(Nc3ccc(F)cc3)nc(O)c2C#N)cc1
COc1cc(C(=O)NCC2(N(C)C)CCCCC2)cc(OC)c1OC
COc1ccc(F)cc1-c1cc(C(=O)Nc2ccc(NC(C)=O)cc2)[nH]n1
CCOC(=O)c1cc(C)nn1-c1nc(Cl)cc(OC)n1
CC(Sc1ccccn1)C(=O)Nc1ccccc1
CC(NC(=O)NC1CCN(Cc2ccncc2)CC1)c1ccc(F)cc1
O=C(COC(=O)c1cc(S(=O)(=O)N2CCOCC2)ccc1Cl)NC1CC1
O=C(CCN1C(=O)C2CCCCC2C1=O)Nc1ccc(F)c(F)c1F
CC(=O)Oc1ccc2c(=O)c(-c3ccc4c(c3)OCO4)coc2c1
O=C(COC(=O)c1ccc2ccccc2n1)NC1CCCCC1
Cc1cc(C2=NN=C(NC3CC3)SC2)c(C)n1-c1ccccc1
C=CCC12CCNC1n1c3nc4ccc(O)cc4cc3c(=O)c3cc(O)cc2c31
COc1nc(C)ccc1-c1noc(-c2ccncc2)n1
CCOc1ccc(-c2c(C(=O)NN=CC3CC=CCC3)nnn2-c2nonc2N)cc1
COc1cc(NC2CCN(C3CCS(=O)(=O)CC3)CC2)ncn1
CCOC(=O)N1CCN(C(=O)c2cc3ccc(OC)cc3[nH]2)CC1
CCCCCCOC(=O)C(C#N)c1nc2ccccc2nc1N1CCN(CC)CC1
CN(C)CCCNCc1nccc2c3ccccc3n(CCCc3ccccc3)c12
Cc1cc(F)ccc1S(=O)(=O)Nc1ncnc2sc3c(c12)CCC3
COc1ccc(CCNC(=O)CN2C(=O)C(=O)N(C3CCCC3)C2=O)cc1OC
COc1ccc(NCc2cc(O)nc3ccccc23)cc1
O=C1N(c2ccccc2)C(=S)NC1(c1ccccc1)c1ccccc1
CN1CCCC(ON=Cc2ccccc2OCc2ccccc2)C1
CCc1nnc2n1N=C(c1ccccc1)CS2
Cc1cc(-c2cccc(Cl)c2)nnc1NCCN1CCOCC1
COc1cc(C(=O)NNC(=O)CSc2nnc3ccccn23)cc(OC)c1OC
O=C(CSc1nc(-c2ccco2)nc2cc(=O)[nH]n12)Nc1ccccc1F
O=C(NCc1ccc(-c2csnn2)cc1)C1CC1
COc1ccc(-c2c(C#N)c(N)nc3c2CCCC3)cc1OC
COc1ccc(Br)cc1S(=O)(=O)Nc1cccc(C)n1
N=C(N)Nc1nc(-c2ccccc2)c2cc(Cl)ccc2n1
CCc1c(C(=O)NN=Cc2ccc(C)o2)csc1C
Cc1ccc(C2NC(=O)c3c(sc4c3CCN(C)C4)N2)s1
CCN(CC)c1ccc(CC2C(=O)N(C)C(=O)N(C)C2=O)cc1
COc1ccc(-c2ccc(=O)n(CCC(=N)S)n2)cc1
Cc1nn(-c2ccccc2)c2c1c(N1CCOCC1)nc1ccccc12
NC(=O)c1cnn2c(-c3ccc(Cl)cc3Cl)ccnc12
CCC(NC(=O)c1cc(CC(C)C)nn1C)c1ccnn1C
CCOc1ccc2nc(Nc3nc(=O)c(Cc4ccccc4)c(C)[nH]3)nc(C)c2c1
CC1CN(S(=O)(=O)c2ccc(F)cc2)C(C)N1C(=O)N1CCOCC1
CC(C)C1Oc2ccccc2N(CC(=O)NC2CCCCC2)C1=O
COc1ccc(CNC(=O)COC(=O)C=Cc2ccco2)cc1
O=C(O)c1cccc(NC(=S)NN=Cc2ccccn2)c1
OC(CNCc1ccccc1)COc1cccc2c1CC(O)C(O)C2
CC(C)COC(=O)C(C)Nc1nnc(S)nc1O
O=C(O)c1cccnc1CN1CCCCC1CCc1ccccn1
CN1CCN(c2nc(-c3ccccc3)cc(-c3ccc(O)cc3)n2)CC1
CC(C)Cn1cc(C(=O)C(F)F)cn1
CC(=O)C1CCCN(C(=O)c2ccc3nc(Cc4cccc(Cl)c4)oc3c2)C1
Cc1ccc(-c2csc(NC(=S)NC(=O)c3cc4ccccc4o3)n2)cc1
CCC1C(=O)OCC1Cc1c[n+](CC(=O)c2ccc(Br)cc2)cn1C
COc1ccc2nc(SCC(=O)c3c(C)[nH]c4ccccc34)nc(C)c2c1
COc1ccc(OC)c(NC2CCN(Cc3ccc(Br)cc3)CC2)c1
N#Cc1ccc(Oc2ccc(S(=O)(=O)Nc3nncs3)cc2C#N)cc1Cl
COc1cc(NC(=O)C2CC=CCC2C(=O)O)c(OC)cc1Cl
CCOC(=O)N1CCC(NC(=O)c2cc3ccccn3n2)CC1
Cc1ccc(OCCC(=O)Nc2c(C)n(C)n(-c3ccccc3)c2=O)cc1
O=C(NNC(=O)C12CC3CC(CC(C3)C1)C2)c1cnccn1
COCCN1Cc2cccc(C(=O)Nc3cccc(C(C)=O)c3)c2C1=O
COc1ccc(C=CC(=O)c2ccc(O)cc2O)cc1OC
OC1CC(c2nc(Cc3ccccc3)no2)N(Cc2ccc(F)cc2)C1
COc1ccc(C(=O)Nc2sc(C)c(-c3ccccc3)c2C#N)cc1OC
CC1C(O)C(O)C(CN)NN1C(=O)OCc1ccccc1
CCc1ccc(O)c(C(=O)N2CCCN(CC(=O)N(CC)CC)CC2)c1
CC(=O)Nc1ccc(S(=O)(=O)N2CCC(n3cnc4cc(F)ccc43)CC2)cc1
CC(C)n1c(=O)nc2n1C(=O)N(c1ccc(Br)cc1)C2
CCN(CC)C(=O)Oc1ccc(Br)c2ccccc12
CCOC(=O)c1c(C)[nH]c(C(=O)COC(=O)c2cnc(C)cn2)c1C
O=C(NCc1ccccc1)c1nc(O)c2nnn(Cc3cccc(Cl)c3)c2n1
O=C(COC(=O)c1ncc(Cl)c(Cl)c1Cl)NC(=O)NCc1ccccc1
Cc1ccc(Cl)cc1NC(=O)COC(=O)C12CC3CC(CC(C3)C1)C2
COc1cc(NC=C2C(=O)OC(C)(C)OC2=O)c(OC)c(C)c1OC
CCN1CCCC1CNCc1cc(OC)c(OC)c(OC)c1
CCOC(=O)c1c(NC(=O)c2cccs2)sc(C(=O)N(C)C)c1C
COCCNC(=O)C1(C)CCCN(CCSc2ccccc2)C1
CC(C)(C)c1cc(=O)[nH]c(-c2ccccc2CN2CCCC(O)C2)n1
C#CCNC(=O)C1OC2OC1C(=O)N(Cc1ccccc1)C2Cc1ccccc1
CC#CC(=O)N1Cc2ccccc2C(OCc2ccccc2)C1CO
CC(=O)Cc1nsc(NC(=O)c2ccc(-c3cccc(C(F)(F)F)c3)o2)n1
O=C(Nc1ccc2c(c1)C(=O)N(CC1CCCO1)C2=O)c1ccc(Cl)c(Cl)c1
N#Cc1nc(-c2cccs2)oc1NCc1ccccc1Cl
COc1cccc(NC(=O)COC(=O)c2c(-c3ccccc3)noc2C)c1
O=C(Nc1ccc(C(F)(F)F)cc1)c1ccc(CN2CCOCC2)cc1
CN(Cc1ccccc1)C(=O)C1CCCN(Cc2cccc(Cl)c2)C1
CC1(C)N=C(SCC(=O)Nc2ccccc2)C(c2ccc(Cl)cc2)=N1
CN(C)c1ccc(C=Cc2ccc3ccccc3n2)cc1
CC(=O)NCCC(=O)NCc1ccc(Br)cc1Cl
O=C(O)C1C2CCC(O2)C1C(=O)NCc1ccc(F)c(F)c1
CN(c1ccc(C(=O)NCc2ccccc2)cc1)S(C)(=O)=O
COc1ccc(CNCCC2(C(C)C)CCOC(C)(C)C2)cc1
CC(C)(C)C1C=C(C(=O)NCc2ccccc2)OC(OCCCCO)C1
C=CCn1c(S)nnc1-c1ccccc1OC
CCCCCCCCCCCCOCCOCCOCCO
C=C1CC(c2ccc3ccccc3c2)OC1=O
CCOC(=O)Nc1cccc(OC(=O)Nc2ccccc2)c1
N#Cc1c(F)cccc1N1CCC(NS(=O)(=O)c2cccs2)CC1
O=C(C=Cc1ccc(O)c(O)c1)OC1CCCC(OC(=O)C=Cc2ccc(O)c(O)c2)C1
Cc1cccc(NC(=O)COC(=O)CC2CCCC2)c1C
O=C(Cn1c(C(F)(F)F)nc2ccccc21)Oc1cccc(C(F)(F)F)c1
Cn1c2nc3ccccc3c-2c(N2CCOCC2)c2ccccc21
O=Cc1cn(-c2ccccc2)nc1-c1cccnc1
Brc1ccc(-c2csc(N3CCOCC3)n2)cc1
CCSc1ncc(Cl)c(C(=O)Nc2nc3ccc(OC)cc3s2)n1
C=Cn1cc[n+](CC(=O)c2ccc(Cl)c(Cl)c2)c1
CCCCCCCOc1ccc(OC(=O)c2cccnc2)cc1
CCCc1n[nH]c2c1C(c1ccc(OC)cc1)c1c(nc3c(c1N)CCCC3)O2
Cc1ccc(N=Cc2cc(Br)cc(Cl)c2O)cc1
Cc1cc(C)cc(N(C(C)C(=O)NCCC2=CCCCC2)S(C)(=O)=O)c1
Cc1ccccc1CC(=O)NCC1CCCCC1
Cc1cc(C)c2cc(C(=O)N3CCN(c4ncccc4C(F)(F)F)CC3)[nH]c2c1
CCOC(=O)C1=C(COC(=O)C=Cc2ccc(SC)cc2)NC(=O)NC1C
CC1CCN(C(=O)c2cc(-c3ccc(Br)cc3)on2)CC1
Brc1ccc(-c2csc(NC3=NCCCCC3)n2)cc1
Cc1nc2ccn(Cc3ccco3)c(=O)c2cc1C(=O)Nc1ccc(F)cc1
O=C(Nc1ccccn1)c1ccc2c(c1)S(=O)(=O)c1ccccc1C2=O
COC(=O)c1ccc(NC(=O)Nc2ccccc2F)cc1
Cc1cccc(-c2nc3nc(C)cc(NC(C)c4ccccc4)n3n2)c1
Oc1nc2ccc(Cl)cc2c2nc(-c3cccs3)nn12
Cc1ccc(-c2cc(-c3ccccc3)nc(SCC(N)=O)c2C#N)cc1
CSC(=O)C#CC(C)(C)[N+](C)(C)C
CCCCCC(C)NC(=O)c1ccoc1C
CCC(=O)Oc1ccc2ccc(=O)oc2c1Cc1c(C)[nH]c2ccccc12
COC(=O)C1C(c2ccc(OC)c(F)c2)CC2CCC1N2C
CCn1nc(C)c(CNC(=O)C2CCC(=O)N(Cc3cccc(F)c3)C2)c1C
O=C1NC(=S)N(C(=O)c2ccc(F)cc2)C1=Cc1ccccc1
CCOC(=O)CC(=O)CSc1nc(N)c(C#N)c(-c2ccc(Cl)cc2)c1C#N
CCOC(=O)c1ccc(NC(=O)Cn2cc(I)cn2)cc1
Cc1ccc(N2N=C3COc4ccc(Br)cc4C=C3C2=O)cc1
Cc1c(N2CCNCC2)c(F)cc2c(=O)n(N)c(=O)n(C3CC3)c12
CNC(=O)c1nnn(Cc2ccccc2)c1NC(C)=O
COC(=O)c1noc(-c2ccc(OC)cc2)n1
COc1ccc(-c2[nH]c3ccccc3c(=O)c2Cl)cc1
Cn1c(C=O)c(C#Cc2ccccc2)c2ccccc21
CCOc1ccccc1N1CCN(Cc2c[nH]c(-c3ccccc3)n2)CC1
Cc1nn(C)cc1S(=O)(=O)Nc1cccc(Cl)c1
COc1cc(CCC(=O)Nc2ccc(Cl)c(C(F)(F)F)c2)cc(OC)c1OC
CCCNC(=O)c1c(C)oc2ncnc(Nc3cccc(Cl)c3)c12
O=C(COc1ccc(Br)cc1Cl)Nc1nnc[nH]1
CCC(=O)Nc1ccc2c(ccn2CC(=O)N(CC)CC)c1
COc1cccc(C(=O)NCc2nc(-c3cccc(NC(=O)c4ccoc4C)c3)oc2C)c1
O=C(CSc1ccc2c(c1)OCCO2)Nc1ccc2c(c1)OCO2
Cc1ccc(S(=O)(=O)N2CCOCC2)cc1C(=O)OCC(=O)c1ccc[nH]1
NC(=O)c1nc(-c2nn[nH]c2-c2cccc(C(F)(F)F)c2)n(COCCO)n1
O=C(Cc1ccc(Br)cc1)NCCN1CCOCC1
CN(CC(N)=O)S(=O)(=O)c1ccc(F)cc1Cl
Cc1ccccc1Nc1nc(N)nc(CSc2nc3ccccc3c(=O)n2CCCO)n1
CN(C)c1cccc(C(=O)Nc2cn(C)c(=O)n(C)c2=O)c1
O=C(Cc1ccccc1)N1CCN(CC2CC=CCC2)CC1
Cc1cc(C)c(C)c(S(=O)(=O)N2c3ccccc3CC2C)c1C
CC(=O)OC1CCC2(C)C(CCC3C2CCC2(C)C(C4=CC(=O)OC4)CCC32O)C1
O=C(O)c1cn(-c2ccc(N3CCCC3)c(F)c2)c2c(F)c(F)c(F)cc2c1=O
Cc1[nH]c2ccccc2c1C(=O)CN1CCCCC1CCO
Cc1onc(-c2ccccc2)c1C(=O)Nc1cccnc1
COc1ccc(CN2C(=O)c3ccccc3C2=O)cc1
COc1ccc(C(=O)C=Cc2nccc3c2[nH]c2ccccc23)cc1
CCOc1ccc(NC(=O)c2ccc(CNc3c(N4CCCC4)c(=O)c3=O)cc2)cc1
COC(=O)c1c(OC)cc(OC)cc1C(C)=O
O=C1NC(=O)c2c1c(-c1ccccc1Cl)cc1[nH]c3ccc(O)cc3c21
COc1ccc(Oc2cc(C(=NO)NC3CC(C)CC(C)(C)C3)ccn2)cc1
Cc1cc2c(cc1Cl)N(C(=O)Nc1ccnc3ccccc13)CC2
O=C(O)Cn1c(=O)n(Cc2ccccc2)c2ccccc21
CN1CN(C2OC(CO)C(O)C2O)c2nc(N)[nH]c(=O)c21
Cc1noc(C)c1CN1CCC2OCCC(C(=O)N3CCCO3)C2C1
CCn1c(CNc2ccc(F)cc2)nnc1SCC#N
CC1(C)Cc2ccccc2-c2nnc(-c3ccc4ccccc4n3)n21
N#Cc1ccccc1OCC(O)CNCCNC(=O)Nc1nnn(CCF)n1
Cc1cc(S(=O)(=O)Nc2c(NC3CCCCC3)c3ccccc3oc2=O)ccc1F
COC(=O)C(NC(=O)C(C)C)c1cc(F)ccc1F
CCOC(=O)N1CCN(C(=O)C2CCCCC2)CC1
CSc1nc(N2CCOCC2)c2c(c1C#N)CCCCC2
O=C(O)c1ccc2c(c1)C(=O)N(NC(=O)c1ccccc1)C2=O
COc1ccc(OC)c(C2C(C(=O)c3cccs3)=C(O)C(=O)N2c2cc(C)on2)c1
O=C(c1c(F)cccc1F)N(Cc1ccccc1)Cc1ccccc1
Cc1ccc(C(=O)NCCn2c(N)c(C#N)c3nc4ccccc4nc32)cc1
Cc1cc(C)n(CC(=O)c2cccc3ccccc23)n1
O=C(NN=Cc1[nH]c2ccccc2c1Cl)c1cccc(Br)c1
CC1(C#N)CCN(c2c(C(=O)N3CCC(C(=O)C4CC4)CC3)cnc3ccc(F)cc23)CC1
Cc1ccccc1OCC(=O)Nc1cnn(CCCC(=O)O)c1
O=C(O)c1cccc(NC(=O)c2cc(S(=O)(=O)N3CCOCC3)cs2)c1
CN(C)c1nc(Nc2ccc(Cl)cc2)sc1C(=O)c1cnc2ccccn12
CC(=O)Nc1ccc(NC(=O)CCSCCc2ccccn2)cc1
CC(C)(C)C1CCc2n[nH]c(C(=O)O)c2C1
CCCN1CCN(C(=O)c2cc(COc3ccc(F)cc3F)on2)CC1
O=C(CCN1CCN(Cc2ccccc2)CC1)NNC(=O)Nc1cccc(Cl)c1
COc1cc(C=C2C(=O)N=C(N)N2C)cc(OC)c1OC
NCC1CN(Cc2cn(CCC(N)=O)c3ccccc23)CCO1
O=C1SC(=Cc2ccc(O)c(O)c2)C(=O)N1c1ccccc1
Cc1ccc(Cl)cc1NC(=O)CCS(=O)(=O)c1cccc2nonc12
Cc1ccc(Cl)c(OCC(=O)Nc2ccc(S(=O)(=O)NC3=NCCCCC3)cc2)c1
Cc1ccccc1C(=O)Nc1cccc(C(=O)NN=Cc2ccc3c(c2)OCO3)c1
Cc1ccc(-c2nc(COC(=O)c3c(C)noc3C)cs2)cc1
O=C(NCCN1CCN(C(=O)c2ccc(F)cc2)CC1)C(=O)NCc1ccccc1
CCOC(=O)C(Cc1ccccc1)NC(C)=O
CN(C)CCCOC1C(C(O)CO)OC2OC(C)(C)OC21
O=C(NN=Cc1cc2c(cc1Br)OCO2)c1ccccn1
CC(=O)Nc1cccc(C(=O)OCC(=O)c2ccccc2Cl)c1
COc1ccc(C2N(C(=O)CN3CCCC3)CCCN2S(=O)(=O)c2ccccc2)cc1
O=S1(=O)C=C(c2ccccc2)S(=O)(=O)CC1
O=C(Nc1cccc2ccccc12)OCc1cncs1
O=C(COC(=O)c1cccnc1Cl)NC(=O)c1ccc(OC(F)F)cc1
CCN(CC)c1ccc(N)c2nc[nH]c(=O)c12
CC(C)C(N)C(=O)OCC(CO)OCn1cnc2c(=O)[nH]c(N)nc21
CCc1ccc(-n2c3nc(=O)[nH]c(=O)c-3cc3c(C)nn(-c4ccccc4)c32)cc1
O=C(CCn1c(=O)oc2ccccc21)N1CCOCC1
CCC(=O)c1ccc(Oc2cc(=O)n(C)c(=O)n2C)cc1
COc1cc(-c2nnc(O)o2)cc(OC)c1OC
CC(=O)N1CCC(c2cncc(Cl)n2)CC1
O=C(CCOc1ccc(Br)cc1)N1CCN(c2cnccn2)CC1
C[n+]1nc(Nc2cccc3ccccc23)sc1-c1ccc(C(=O)O)cc1
COC(=O)CNC(=O)Cn1ccc2ccccc2c1=O
CCOC(=O)N1CCN(C(=O)c2cc(COc3ccc4ncccc4c3)on2)CC1
CN(C)CCOc1ccccc1N1C(=O)C2C3CCC(O3)C2C1=O
COc1ccc(NC(=O)c2c[nH]c(=O)n(-c3ccc(C)c(C)c3)c2=O)cc1OC
Cc1cccc(Nc2nnc(SCC(=O)NC3CCCc4ccccc43)s2)c1
O=C1CCCC(CNc2cc(F)c(S(=O)(=O)Nc3nccs3)cc2Cl)C1
CCOc1ccc(C(=O)NCC(=O)N2CCC(C)CC2)cc1OCC
COc1ccc(-c2c(-c3ccc(OC)nc3)c3ccccc3n2C)cc1
Cc1nn(C)c(C)c1C1C(C#N)=C(N)OC2=C1C(=O)CCC2
COc1cccc(C(=O)NCCS(=O)(=O)N2CCc3ccccc3C2)c1
O=C(Cn1cnc2c(nnn2Cc2ccccc2F)c1=O)OCc1ccccc1
CCOC(=O)Cc1csc(NC(=O)C[n+]2cccc(C=NO)c2)n1
COCc1noc(-c2ccc(N(C)Cc3ncccc3C)nc2)n1
Cc1ccc(NC(=O)Cc2ccccc2)cc1S(=O)(=O)N1CCOCC1
Cc1nc2c(cnn2-c2ccccc2)c(=O)n1-c1ccccc1
Cc1csc(CN(CC2CCCO2)C(=O)c2occc2C)n1
CCOc1cc(-c2ccc(O)c(O)c2)cc(=O)c2c(C)oc(C)c12
C=CCn1c(=NC(=O)c2cc(Cl)sc2Cl)sc2cc(S(N)(=O)=O)ccc21
Cc1ccc(NC(=O)N2Cc3ccccc3CC2C(=O)NC(C)(C)C)cc1
O=C(NCc1ccncc1)c1cccc(F)c1
COc1ccc2c(c1)c(-c1nc(C)ncc1CN)cn2C
COc1ccc(N(C)C(=O)CC2(CC(=O)O)CCCCC2)cc1
COc1ccc(C(=O)n2nc(-c3ccc(Cl)cc3)nc2N)cc1OC
Cc1c(Cl)cccc1NC(S)=NCC(C)C
Fc1ccc(CNc2nc(N3CCNCC3)nc3ccccc23)cc1
COc1cccc(C=CC(=O)c2ccc(O)cc2)c1OC
CC(C)c1nc(CCN(C)c2nccc(N3CCCC(O)C3)n2)no1
COc1ccccc1C(=O)c1nc2ccccc2n1C
CC(NCC(=O)Nc1ccccc1C(=O)NC1CC1)c1cccs1
COc1ccc(N2CCN(CCCCn3ncc(=O)n(C)c3=O)CC2)cc1
NC(=O)CN1CCOCCOCCN(CC(N)=O)CCOCC1
O=C(c1cccc(Cl)c1Cl)N1CCN(CC(O)Cn2cccn2)CC1
Cc1cc(-n2ncc(=O)[nH]c2=O)cc(Cl)c1S(=O)(=O)N1CCSCC1
N#Cc1ncc(F)c(N(CCc2ccsc2)Cc2ccc3c(c2)OCO3)n1
O=C(NN1CCOCC1)c1ccccc1NS(=O)(=O)c1ccc(F)cc1F
Cc1cc(C)cc(C(=O)N(NC(=O)c2ccc(C)c(C)c2C)C(C)(C)C)c1
O=C(Nc1cccnc1)c1c(O)c2cccc3c2n(c1=O)CC3
Cc1nc(NC(=O)N2CCCC2C(N)=O)sc1-c1ccnc(C(C)(C)CO)n1
Cc1nc2cc(=O)[nH]n2c(C)c1CC(=O)NCc1ccc(C#N)cc1
COc1ccc(NC(=O)C2=CC(c3ccco3)=NS(=O)(=O)N2C)cc1OC
CCC(=O)Nc1sc2c(c1C#N)CCC2
CC1CN(CCNC(=O)C2CCCc3c2[nH]c2ccccc32)Cc2ccccc2O1
CCc1nc(Cl)c(C#N)c2c1CSC(C)(C)C2
CCS(=O)(=O)Nc1ccc2[nH]c(O)nc2c1
Cc1nc(NCC23CCCN2CCC3)cc(C2CCCNC2)n1
CCc1c(C)sc2nc3n(CCN(C)C)nc(SC)n3c(=O)c12
CC(=O)OC1CCC2C3CCC4=C(C(=O)C=CC4(C)OC(C)=O)C3CCC12C
CCOC(=O)C1C(c2ccc(O)c(OC)c2)c2c(n[nH]c2O)CC1(C)O
CCOC(=O)c1sc(C)nc1C1CCN(C(=O)OCC)CC1
CC1(C)CC(O)CC(C)(CNc2cccc(C(F)(F)F)c2)C1
CSc1nc(N2CCOCC2)c2c(c1C#N)CC(C)(C)OC2
O=C(CN1C(=O)CCn2nc(-c3ccccc3)cc21)NCc1ccccc1
CC1(C)Cc2c(c(N3CCOCC3)nc3sc(C(=O)N4CCCCC4)c(N)c23)CO1
CCc1ccccc1NNC(=O)c1sccc1Cl
O=C(CCc1ccccc1)NCc1cccnc1
COCc1nc(C2CC2)nn1-c1ccccc1Cl
O=C(Nc1ccccc1)Nc1nc(-c2ccccc2)cs1
O=C(CS(=O)(=O)Cc1cc(Cl)c2c(c1)OCO2)N1CCCCCC1
Cc1nc(NC(=O)NC2CCCCC2)sc1C(=O)NN
Nc1nc2c(ncn2CC2COP(=O)(O)CO2)c(=O)[nH]1
Cc1ccccc1CSCc1ccc(C(=O)NCCCN2CCOCC2)o1
Cc1ccc(NC(=O)C(=O)NNC(=O)c2cccs2)cc1
O=C(COc1ccccc1)N1N=C(c2cccnc2)CC1(O)C(F)(F)F
COc1ccc(-n2nc(C(=O)NCC(=O)NCc3ccco3)c3ccccc3c2=O)cc1
Cc1ccc(C)c(NC(=O)c2cnn(-c3ccc(F)cc3F)c2C2CCNCC2)c1
C[N+]12CCC(CC1)C(C#N)(N1CCOCC1)C2
C=CCNc1nc(NCCNC(C)=O)c2sc(-c3ccccc3)cc2n1
C#CC1(O)CCC2C3CC=C4CC(O)CCC4(C)C3CCC21C
c1ccc(C(c2ccccc2)N2CCN(c3ncnc4c3cnn4-c3ccccc3)CC2)cc1
CC1CCCCN1S(=O)(=O)NCc1cccnc1OC1CCCC1
COc1ccccc1NC(=O)CCn1c(=O)sc2ccccc21
CN(C)c1ccc(C=C2C(=O)OC3(CCCC3)OC2=O)cc1
Cc1cc(NS(=O)(=O)c2ccc(NC(=O)COc3ccccc3C(C)(C)C)cc2)no1
COc1cccnc1NC(=O)COc1c(C)cccc1C
COc1ccc(N2CCN(S(=O)(=O)c3ccc4c(c3)OCCO4)CC2)cc1
COc1ccc(N2CC(NC(=O)N3CCN(c4ccccc4)CC3)CC2=O)cc1
O=C(NN=CC=Cc1ccccc1)C1CC1(c1ccccc1)c1ccccc1
CC(=O)C1=C(C)NC(C(C#N)C#N)=C(C#N)C1c1ccccc1
O=C(Cn1c(-c2ccccc2)cc2ccccc21)N1CCOCC1
CCOC(=O)C1(Cc2ccccc2)CCN(Cc2c[nH]nc2-c2ccccc2)CC1
Cc1cc(C(=O)CSc2nc(N)cc(N)n2)c(C)n1-c1cccc(F)c1
Cc1ccc(S(=O)(=O)Nc2ccc(NC(=O)Nc3ccc(F)cc3F)cc2)cc1
O=C(Cc1ccc(F)cc1)NC1CCSC1=O
CCC(C)C(N)C(=O)N1CCCCCC1
COc1ccccc1CCC(=O)OCC(=O)Nc1cc(C)nn1-c1ccccc1
CN(C)c1ccc(C(=S)N2CCOCC2)cc1
CCOC(=O)C1CCN(S(=O)(=O)c2ccc(C)c(C)c2)CC1
Oc1nc(SCc2nnc(S)n2-c2ccccc2)nc2sc3c(c12)CCC3
Cc1n[nH]c2c1C(c1ccccc1)c1c([nH]c(=O)[nH]c1=O)O2
CSc1nnc(C)c(=O)n1COC(=O)COc1ccccc1
OCc1csc(-c2csc(-c3csc(C(O)Cc4ccccc4)n3)n2)n1
O=C(NN1C(=O)C(=Cc2cccnc2)SC1=S)C(c1ccccc1)c1ccccc1
CN(C)CCn1cc(S(=O)(=O)c2c(Cl)nc3sccn23)c2cccnc21
Oc1nc(-c2ccccc2)nc2sc(-c3ccccc3)cc12
CCOC(=O)c1c(C)n(C(=O)c2ccco2)c(=O)n1C(=O)c1ccco1
CSc1nccc(-c2c(-c3ccc(Cl)cc3)noc2C)n1
O=C(C=Cc1ccccc1)c1ccccc1O
COc1ccc2[nH]cc(C(=O)c3cc(O)c(OC)c(OC)c3)c2c1
C=CCNC(=S)N(C1CCCCC1)C1CCCCC1
CC(NC(=O)Nc1nnc[nH]1)(C(F)(F)F)C(F)(F)F
Cc1cccc(C(=O)NCc2nnc3c4ccccc4c(-c4ccccc4)nn23)c1
Cc1cccc(N2CC(C(=O)Nc3ccccc3N3CCOCC3)CC2=O)c1C
O=C(Nc1cccc2cccnc12)c1ccc2sc(C3CC(O)C(CO)O3)nc2c1
O=C(Cc1ccc(F)cc1)NN=Cc1ccc2c(c1)OCO2
CC=Cc1ccc(OC(C)C(O)c2cc(OC)c(OC)c(OC)c2)c(OC)c1
Cc1ccc(C(=O)NCC(=O)OCC(=O)c2ccc3ccccc3c2)cc1
O=S(=O)(c1cccs1)N1CN(CC2CCCO2)c2nc3ccccc3nc21
COc1ccc(NC(=O)CSc2nc(O)cc(=O)n2-c2ccccc2OC)cc1
CN(Cc1ccccc1)C(=O)c1ccc(S(=O)(=O)Nc2ccccc2)cc1
COc1ccccc1C=Cc1nc(C#N)c(N2CCN(C)CC2)o1
CS(=O)(=O)N1CC2(CCN(CC3CCCCC3)C2)Cc2ccccc21
Cc1nnc2ccc(N3CCCCC3)nn12
CN1CCN(C(CNC(=O)c2ccc(Br)o2)c2ccc(F)cc2)CC1
O=C(NCC(=O)N1CCCCC1)c1ccc(Cl)cc1I
CCOc1ccc(NC(=O)Cn2cc(C(=O)c3cccs3)c3ccccc32)cc1
Cc1cccc(NC(=O)C(C)C(=O)c2ccccc2)c1
Cc1nn(C)cc1CN1CCc2nc(-c3cccnc3)nc(O)c2C1
ON=C(c1ccnc(Oc2ccc(F)c(Cl)c2)c1)N1CCN(c2ccc(F)cc2)CC1
COc1ccc(C(CC(=O)O)NC(=O)c2ccco2)cc1
COc1ccc(-c2nnc(SCC(=O)NCc3cccs3)n2CC(C)C)cc1
O=C(COC(=O)C=Cc1cccs1)Nc1ccc2ccccc2c1
COc1ccccc1C1(C(=O)NCCN2CCOCC2)CCOCC1
CCCn1c(O)nnc1SCC(=O)Nc1cc(Cl)ccc1Cl
O=C(c1ccc(S(=O)(=O)NCC2CCCO2)cc1)N1CCN(c2ccccc2)CC1
CCOC(=O)c1sc(NC(=O)c2cc(-c3ccc(F)cc3)on2)c(C(=O)OCC)c1C
CCN1C(=O)C2(C(C#N)=C(N)Oc3[nH]nc(-c4ccc(Cl)cc4)c32)c2ccccc21
CSc1nnc(-c2sc3cc(C(F)(F)F)cnc3c2-c2ccccn2)n1C
COc1ccc(S(=O)(=O)CC2(O)CCN(C(=O)C(C)(C)C)CC2)cc1
Cc1cc2c(c(=O)n1CCN(C)C)C(c1ccccc1Br)C(C#N)=C(N)O2
CC(=O)Nc1cccc(NC(=O)CSc2nnc3ccc(-c4ccccn4)nn23)c1
O=C(c1nn(Cc2ccccc2)c(=O)c2ccccc12)N1CCN(c2ccccn2)CC1
CCCCOC(=O)c1ccc(NC(=O)C(=O)NCCN(CC)CC)cc1
O=C(Nc1ccc2c(c1)CNC2)C(O)(c1ccccc1)C1CCC(F)(F)C1
CSc1ccc(NC(=O)CCl)cc1
COc1cc(C=CC(=O)NCc2ccc(OC)c(OC)c2)ccc1O
CC(C)(C)NCC(=O)NN=Cc1ccc(OCc2ccccc2)cc1
CC(=O)N(CCC(Cc1ccccc1)c1ccco1)Cc1ccco1
COC(=O)CNc1nc(Nc2ccc(F)c(F)c2)nc2c1cnn2C
O=C(c1ccc(S(=O)(=O)N2CCCC2)cc1)N1CCCCC1
O=C(NCCc1ccc2c(c1)OCCO2)c1cccc(F)c1
Cc1ccc(S(=O)(=O)N2CCC(C(=O)NC(C)C(=O)NCc3ccco3)CC2)cc1
CCc1cccc2c(C#N)cn(CCOc3ccccc3OC)c12
COc1cc2c(cc1OC)C(c1ccc(F)cc1)N(c1cccc(C#N)c1)C(=O)C2
COc1ccc(CN2CCNC(=O)C2CC(=O)N(C)CCC2CCOCC2)c(OC)c1
O=C(CNC(=O)c1ccc(S(=O)(=O)N2CCCC2)cc1)NN=Cc1ccc(Cl)cc1
Fc1ccc(CNCc2ccco2)cc1
COc1ccc(CN(C(=O)CN2CCN(S(=O)(=O)c3cccs3)CC2)C2CC2)cc1
O=S(=O)(c1cccs1)N1CCN(c2ccccc2)CC1
COc1ccc(NC(=O)N2CCCC2c2ccncc2)cn1
C=CCC(NCc1ccco1)c1ccc(OC)cc1OC
CCCCCCCCCc1ccc(C2=NCCO2)cc1
CCn1nc(C)c(NC(=O)CCn2ncc3cc(C)ccc32)c1C
COc1cc(O)cc(CCc2ccc(O)c(OC)c2)c1
CN(C)S(=O)(=O)c1ccc(NC(=O)CN2CCOCC2)cc1
O=C(COc1ccc2ccccc2c1)NNC(=O)Cc1ccccc1
Cc1ccc(-n2c3nc(=O)n(C)c(=O)c-3nc3ccccc32)c(C)c1
COc1ccc(NC(=O)CNC(=O)c2ccco2)cc1
C=CCn1c(SCC(=O)N(CC)C2CCS(=O)(=O)C2)nc2ccccc2c1=O
Cn1cc(CC(N)C(=O)O)nc1C(C)(C)C
COP(=O)(OC)c1nc(-c2ccccc2)oc1NCc1ccccc1
CCOC(=O)N1CCC2CC1c1cc(-c3cccc(OC)c3)ccc12
Cc1nn(C)c(N(C)C)c1CNCc1cccc(Cn2ccnc2)c1
Cc1cccc(NC(=O)CCN2C(=O)C3C4C=CC(C4)C3C2=O)n1
OCC1Cc2ccc(Cl)c(Cl)c2CN1
CC1CCCCN1C(=O)Cn1c(SCC(=O)N(C)c2ccccc2)nc2ccccc21
O=C(Nc1ccccc1)c1cc2ccccc2s1
COc1ccc(COCC(O)CNC(=O)c2cccnc2)cc1
Fc1cc(Cl)cnc1N1CCCC(c2nccn2Cc2ccccn2)C1
CC1CN(CN2C(=O)c3ccccc3C2=O)CC(C)O1
CCOc1ccc(OCCC(=O)OC(C)C(=O)Nc2ccc(Cl)cn2)cc1
CCc1cc(-c2ccc(C#N)n2C)ccc1O
S=C(NCCc1ccccn1)Nc1ccccc1Cl
c1csc(CN2CCN(c3ccc(-c4ncco4)cc3)CC2)c1
O=C1C(=Cc2cccs2)CCc2ccccc21
CCN1CC2(CC1=O)CN(C(=O)c1ccsc1)CCN(C(=O)N(C)C)C2
O=C(Cc1ccc(F)cc1)N1CCN(CC(O)c2ccccc2)CC1
CN1CCC(C(O)c2cc3cc(Cl)ccc3[nH]2)CC1
O=C(CSc1nc2ccccc2[nH]1)Nc1cccc(S(=O)(=O)N2CCOCC2)c1
COc1ccc(OC)c(NC(=O)NCc2ccc(F)cc2)c1
CCCNS(=O)(=O)c1ccc(CCC(=O)N2CCN(CC)CC2)cc1
CCOC(=O)c1nnc(-c2ccccc2)nc1N1CC(C)OC(C)C1
COc1ccc(C=CC2=CC(C)(C)NC(S)=N2)cc1
Nc1c(C(=O)NC2CCCCC2)sc2nc3c(cc12)C(=O)CCC3
CCC1(O)C(=O)OCc2c1cc1n(c2=O)Cc2cc3c(CN(C)C)c(O)ccc3nc2-1
Cc1ccc(C(=O)NC2CCN(C(C)C)C2)c(=O)[nH]1
COc1ccc(C2C(C(=O)c3ccccc3)=C(O)C(=O)N2c2ccccn2)c(OC)c1
COCCOc1ccnc(-c2noc(C3CCCN3CC3CC3)n2)c1
CN1CCN(CCCN(Cc2cccs2)C(S)=Nc2ccc(Cl)cc2)CC1
OCCN=C(S)Nc1ccc2c(c1)OCCO2
COc1ccccc1OC1CN(C(=O)C2CNCC(=O)N2)C1
CSc1ccccc1NC(=O)C1CCCN(S(C)(=O)=O)C1
Cc1ccc(S(=O)(=O)CC(N)=O)cc1
CCn1c2ccccc2c2cc(NS(=O)(=O)c3ccc(C)cc3)ccc21
CCOC(=O)CNc1nc(Nc2ccccc2)nc(Nc2ccccc2)n1
COc1cc(CN2CCc3cc(OS(N)(=O)=O)ccc3C2)cc(OC)c1OC
Cc1ccccc1CC(=O)Nc1ccon1
CC(=O)C1=C(O)C(=O)N(c2ccc(O)cc2)C1c1ccccc1F
CCC(C)NC(=O)C1(C)CCC(=O)N1Cc1ccccc1OC
COc1cccc(CC2(CO)CCCN(CC3=Cc4cc(Cl)ccc4OC3)C2)c1
COCCNC(=O)C1CSC2c3ccc(OC)c(OC)c3C(=O)N12
COc1cc(C(=O)NCc2ccncc2)cc(OC)c1OC
O=C(NCCC(=O)N1CCCC1)C(OC1CCCC1)c1ccccc1
CN1CCC=C(C(=O)Cc2ccccc2)C1
CC(CN1CCCCCC1)NCc1cc(-c2ccco2)on1
CCOc1ccc(C=NOC(C)C(=O)NCc2ccc3c(c2)OCO3)cc1
O=S(=O)(NCCSCc1ccco1)c1cc(S(=O)(=O)c2ccccc2)cs1
COc1cc(SC)ccc1C(=O)N1CCCCCC1
Cc1nc(Cl)sc1C(=O)Nc1ccccc1Cl
c1cncc(COCC2CN(Cc3ccco3)Cc3ccnn3C2)c1
COC(=O)c1ccccc1NC(=O)Nc1nnc(N2CCC(C)CC2)s1
NC(=O)CCn1cc(CNCCCc2ccncc2)c2ccccc21
CN(C)CCCNc1oc(C=Cc2ccc(F)cc2)nc1C#N
CC(C)c1nc2c(n1C)CCN(CCCOc1ccc(C#N)cc1)C2
O=C(COC(=O)C=Cc1cccc(Cl)c1Cl)Nc1ccc2[nH]c(O)nc2c1
O=C(CN(Cc1ccccc1)S(=O)(=O)c1ccc(F)cc1)NCc1ccncc1
CCN(c1ccc(NC(=O)COC(=O)c2ccc(C)s2)cc1)C(C)C
O=C1NC(=O)C(=NNc2cc(C(F)(F)F)ccc2Cl)C(=O)N1
Cc1ccc(NCc2c(F)cc3c(=O)c(C(=O)O)cn(C4CC4)c3c2F)cc1
NCCCNC(=O)c1cc2ccccc2[nH]1
O=C(O)c1cc(S(=O)(=O)N2CC3CC3C2C(=O)O)c(Cl)cc1Cl
COc1ccc2c(c1OC)C(=O)N1c3ccccc3C(=O)N(c3cccc(C)c3)C21
O=C(Nc1ccccc1N1CCOCC1)c1cc2c(s1)CCCCC2
CC(=O)c1cccc(NC(=O)Nc2csc3c2CCCC3)c1
COC(=O)c1ccccc1CCC(C)=O
Cc1c(Cl)cccc1S(=O)(=O)Nc1nc(-c2ccc(C#N)cc2)co1
Sc1nc(Cc2ccccc2)nc2ccccc12
CCc1ccccc1NC(=O)CSc1ncc(S(=O)(=O)c2ccccc2)c(N)n1
COc1ccc(-n2c(C)c(C(C)=O)c3cc(OCC(N)=O)ccc32)cc1
Clc1cccc(CNc2cc(Cl)nc3ccnn23)c1
O=C(NCCCn1nc2ccccn2c1=O)Nc1ccccc1Cl
CCOC(=O)C1CCN(C(=O)NS(=O)(=O)c2ccc(C)cc2)CC1
CCc1cscc1CC(NC1=NC(C)(C)Cc2cc(Cl)ccc21)C(=O)O
CC1=NCCN1CCNC(=O)Nc1ccc(F)cc1
CC1C(=O)Nc2ccc(S(=O)(=O)N3CCCCC3)cc2NC1=O
CC(=O)N(C1=C(N(C)C)C(=O)c2ccccc2C1=O)c1ccc(Cl)c(Cl)c1
O=C(OCC(=O)N1CCc2ccccc21)c1c2c(nc3ccccc13)CCCC2
CCOC(=O)c1cc2c(ccn2C)n1CC(=O)N1CCN(c2ccccc2OC)CC1
CCCCCCOP(=O)(O)OCCSC(=S)N1CCN(C)CC1
CCN1CCCC(O)(CN(C)Cc2ccc(C)o2)C1
Cc1cc(N2CCCC2)ccc1C=C1C(=O)N(C)C(=S)N1C
COc1cc(C=CC(=O)OCC(=O)NCc2ccccc2OC)ccc1O
COc1ccccc1N1CCN(C(=O)CCc2ccccc2)CC1
COc1ccc2cc(-c3ccc(N)cc3)ccc2c1
O=C1C2C3C=CC(C3)C2C(=O)N1CC1CCCO1
CCOC(=O)c1ccc(NC(=O)CC2Nc3ccccc3NC2=O)cc1
CCCCCCn1c(=O)c(C(=O)Nc2cccc(C)n2)c(O)c2ccccc21
O=C(NCCCN1CCCC1=O)c1ccc2c(=O)n(-c3ccccc3F)c(=S)[nH]c2c1
FC(F)(F)c1cccc(Sc2ccc3c(c2)N2CCNCC2C3)c1
CC1OP(=O)(Oc2ccccc2)CC2OC12
COc1ccc(NC(=O)CSc2nnc(C)n2N)cc1S(=O)(=O)N1CCCCC1
CC(Sc1nc(N)c2c3c(sc2n1)CSC(C)(C)C3)C(=O)Nc1ccccc1
C#CCN(C)CC(O)COc1ccc2cc(Br)ccc2c1
CCOC(=O)C(N)Cc1ccc(O)cc1
CCNC(=O)C1CN(Cc2ccccc2)CC1C(=O)c1ccc(F)cc1
CN(CC(=O)Nc1ccc(F)c(F)c1F)c1cnccn1
CCN(CC(=O)Nc1ccccc1C(F)(F)F)C(=O)Cn1c(=O)cnc2ccccc21
O=C(NCc1ccccc1Cl)C1CCN(S(=O)(=O)c2cccc3nonc23)CC1
CN(C)c1ccc(Nc2nc3ccccc3n3nnnc23)cc1
COc1ccc(C(=O)c2c(O)cc3c(c2O)CCC(C)(C)O3)cc1OC
CC(=O)N1CC(C)Sc2ccc(S(=O)(=O)NCCc3ccccc3)cc21
COc1ccc(NC(=O)c2ccc3ccccc3c2OC)cc1
CC(O)COc1ccc(C(=NO)c2ccccc2)cc1
NC(=O)c1cccc2[nH]c(C(=O)N3CCC(N)CC3)nc12
CNCCOC(c1ccccc1)c1ccccc1C
COCCn1c(SCC(=O)c2[nH]c(C)c(C(C)=O)c2C)nc2ccccc21
Cc1nc(N2CCN(c3ncccn3)CC2)c2c3c(sc2n1)CCCC3
Cc1ccc2cc3c(=O)n(C)cc(C=O)c3nc2c1
Cc1cc(N2C(=O)C3C4CC(C(Br)C4Br)C3C2=O)no1
CCc1ccc2nc(N3CCN(C(=O)c4ccco4)CC3)sc2c1
O=C(C=Cc1ccccc1)Nc1cc(C(=O)O)cc(C(=O)O)c1
COc1cc(C=NNc2nc(N3CCCC3)nc(N3CCCC3)n2)ccc1O
Cc1cc(F)ccc1NC(=O)CCS(=O)(=O)c1ccc2c(c1)NC(=O)CO2
Cc1ccc(NCC(=O)Nc2cccc(S(=O)(=O)N(C)C)c2)c(Cl)c1
Cc1ccn2cc(CNS(=O)(=O)c3ccc(Cl)s3)nc2c1
Oc1ccc(Br)cc1-c1nnco1
COc1cccc(CNC(=O)c2cc(C)nc(N3CCCCC3)n2)c1
CS(=O)(=O)c1ccc(C(=O)NCc2ccccc2F)cc1
COCCN(Cc1sccc1C)Cc1nccn1CCOC
Cc1cc(C(=O)N2CCCC(n3ccnc3)C2)c(C)n1C1CC1
COc1ccccc1N1CCN(N=Cc2ccc(OC)c(OC)c2OC)CC1
CC(C)c1ccc(NC(=O)C2Cc3c(-c4ccc5c(c4)OCO5)ccnc3O2)cc1
Nc1c(-c2ccccc2)nc(Cl)nc1-c1ccccc1
COC1=C(Nc2cccc(C(F)(F)F)c2)C(=O)c2ccccc2C1=O
O=C1CCCc2c1ccn2C(=O)c1cccnc1
Nc1ccc(Br)cc1C(=O)N1CCCCC1
CSCCC(NS(=O)(=O)c1ccc(C)cc1)C(=O)N1CC=C(c2ccccc2)CC1
Cn1c(Cc2ccccc2)nnc1SCC(=O)c1cccs1
CCOP(=S)(OCC)Oc1cc(C)oc(=O)c1Cl
CCC(O)CN1CCN(C(=O)Cc2ccccc2Cl)CC1
COC(=O)NN=Cc1cn(CCOc2ccc(OC)cc2)c2ccccc12
OC1C(O)C(n2cnc3c(NC4CC4c4ccccc4)nc(Cl)nc32)C2CC12
CC(=O)c1ccc(N(CC(=O)NC2CCCCC2)C(=O)CNC(=O)c2ccco2)cc1
O=C(CSc1nc(O)c2c(n1)CCN(Cc1ccc(F)cc1)C2)Nc1ccc(F)cc1
Nc1ccc(S(=O)(=O)Cc2nc3ccccc3n2Cc2ccccc2F)cc1
Cc1cccc(N2C(=O)N(CC(=O)C(C)(C)C)c3ccccc3S2(=O)=O)c1C
O=C(NCCS(=O)(=O)NCc1ccccc1)c1ccccc1
Oc1nc2cc(C#CCN3CCC(Cc4ccc(F)cc4)CC3)c[nH]c-2n1
O=C(Nc1cccc(F)c1)N1CC=C(n2c(O)nc3ccccc32)CC1
CN1c2ccccc2N(C)C1c1c(O)ccc2ccccc12
O=C1COc2cc(C(=O)N3CCCC(n4ccnc4)C3)ccc2N1
CC(C)N1CCC(Cc2cncc(-c3ccccc3C(=O)O)n2)CC1
CCOC(=O)Cn1nc(NC(=O)COc2ccc(F)cc2)cc1C
CS(=O)(=O)Cc1ccc(C(=O)NCC2Cc3ccccc3O2)cc1
CS(=O)(=O)c1ncc(-c2ccc(C(F)(F)F)cc2)c(NC2CC3CCC2C3)n1
O=C(NCC1CCCO1)c1cnc(Cl)c(Cl)c1
CCSc1nnc(-c2cccnc2)n1-c1ccc(C)c(Cl)c1
Cc1ccc2c(c1)nnc1nnc(SCC(=O)O)n12
CCOC(=O)C1=C(NC(=O)C(CC)c2ccccc2)Nc2ccccc2N=C1C
O=C(NCCN1CCOCC1)c1scnc1Cl
CCCCCn1cnc2sc(-c3ccccc3)cc2c1=O
Cc1cc(C)cc(OCC(=O)NNC(=O)CC(C)c2ccccc2)c1
O=C(CN1CCCSc2ccccc21)N1CCN(S(=O)(=O)c2cccc(F)c2)CC1
CC1(C)Cc2cccc(OCC(=O)O)c2O1
O=C(NCCCc1nc2ccccc2[nH]1)c1ccc(F)cc1
CC(C)Cn1c(S)nc2cc(Cl)ccc21
Cn1c(SCC(=O)Nc2ccc3c(c2)OCCO3)nnc1-c1ccco1
O=C(O)CCCCCNC(=O)CCn1cnc2ccccc2c1=O
COc1cc(C(=O)NC(C)CCn2cccn2)ccc1OC1CCN(C(C)=O)CC1
O=C(C1CCN(c2ncnc3c2nc2n3CCCCC2)CC1)N1CCCCC1
CC(C)(C)C(=O)Nc1ccc(Cl)c(-c2nc3ccccc3[nH]2)c1
Cc1cccc(C2CCCCCN2Cc2cn(C)nc2C)c1
Cc1cc(NC(=O)CN(C)CCOc2ccccc2)ccc1Br
CCn1cc(C(=O)O)c(=O)c2cc(Br)ccc21
Cc1nc(C(=O)N2CCCC2)cc(-c2ccc(F)cc2F)c1CN
COc1cccc(C=NNc2nc(-c3cccnc3)nc3ccccc23)c1O
CCCc1cc(O)nc(SCC(=O)Nc2ccc(Cl)cc2)n1
O=C(c1ccc(Br)cc1)c1cc(-c2ccccn2)c(N2CCOCC2)s1
CC(CCc1ccco1)NC(=O)Cn1ncc2c(=O)oc3ccccc3c21
CCOC(=O)c1cnc(NN2C(=O)C=C(C)C2=O)nc1-c1nccs1
CCN(CC)CCCN1C(=O)C(O)=C(C(=O)c2ccco2)C1c1ccc(OC(C)C)cc1
CN(C(=O)CSc1ccc(S(=O)(=O)N2CCCCC2)cn1)c1ccccc1
CCOc1ccc(C2C(C(=O)c3ccco3)=C(O)C(=O)N2Cc2cccnc2)cc1OC
COc1ccc(NC(S)=NN=C(S)Nc2cccc(C(F)(F)F)c2)cc1
COc1ccc(CNc2nc(NC(C)=O)nn2-c2ccccc2)cc1
CSN1C(=O)CC1N(OCc1ccccc1)C(=O)c1ccccc1
Cc1ccc(NC(=O)C(=O)NCC(c2cccnc2)N2CCc3ccccc3C2)cc1
CCCSc1nc(C)c(CC(=O)OCC)c(O)n1
Cc1ccc(NC(=O)CSc2nnc(NC(=O)C3CC3)s2)cc1
CCNc1ncc(C(=O)NCCCc2ccncc2)cn1
CCn1c(=O)n(CCOC)c(=O)c2c3c(sc21)CCCC3
CC(=O)N1CCc2cc(S(=O)(=O)N3CCc4ccccc4C3)ccc21
CC(NC(=O)c1cc(F)c(F)cc1Oc1ccccc1)c1cccc(S(C)(=O)=O)c1
COc1cc(Cl)c(C)cc1NC(=O)c1ccc2c(c1)OCO2
O=C(CCS(=O)(=O)c1ccccc1)N1CCN(c2ccccc2F)CC1
O=C(CCC(=O)Nc1nnc(C2CCCCC2)s1)Nc1ccccc1
O=C(C=Cc1ccccc1)OCc1ccccc1
COc1ccc(N2CCN(C3=CC(=O)N(c4cccc(Cl)c4)C3=O)CC2)cc1
Cc1ccc(C(=O)Nc2ccc(OCc3ccccc3)cc2)s1
CCN(CC)C(=O)c1ccn(COc2ccc(F)cc2F)n1
COc1nc(C)ccc1CNC(=O)NC(C)(C)c1ncc(C)s1
COC(=O)CN1C(=O)C(O)(CC(=O)c2ccc(Cl)cc2)c2ccccc21
CC(C)N(CCC(CCN1CCN2CCCC2C1)(C(N)=O)c1ccccc1)C(C)C
CS(=O)(=O)c1ccccc1-c1nnc(-c2ccc(Cl)cc2)o1
S=C(c1cn(Cc2ccc(Br)cc2)c2ccccc12)N1CCOCC1
Nc1ncc(-c2cccc(Cl)c2)nc1C(=O)NC1CCCC1
COc1ccc(C)cc1NS(=O)(=O)c1cc(C)ccc1C
CCS(=O)(=O)N1Cc2ccccc2CC1C(=O)N1CCN(c2ccccc2)CC1
O=C(CSCC(=O)Nc1ccc2ccccc2c1)NCc1ccccc1
CNc1nc(=S)[nH]c2sc3c(c12)CCCC3
ON=C(c1cccnc1OCc1cccc(F)c1)N1CCCc2ccccc21
Cc1ccc(S(=O)(=O)NC(=O)c2cccc(C)c2)cc1
Cc1cc(C)c2c(c1)C(=NNC(=O)c1ccc(O)cc1)CCC2
Cc1ccc(C)c(NC(=O)Cc2nc(CNCC(C)C)cs2)c1
Cc1ccc(-c2csc3ncnc(SCC(=O)NCc4ccc5c(c4)OCO5)c23)cc1
CSCCC1c2nc[nH]c2CCN1Cc1[nH]c2ccc(F)cc2c1C
CCCn1c(=O)c2sccc2n2c(CCCC(=O)Nc3ccccc3F)nnc12
Cc1ccc2[nH]c3c(c2c1)CCN(C(=O)CCN)C3c1ccc2oc(=O)[nH]c2c1
COc1ccc(CCNC(=O)c2c(O)nc3ccccc3c2O)cc1OC
CCc1cc(C(=O)N(CC)CC(=O)Nc2c(F)cccc2F)sc1C
CCOCc1nnc(NC(=O)c2cc(Cl)ccc2OC)s1
O=C(NCc1ccccc1)C(c1ccco1)N(C(=O)c1csnn1)c1ccccc1
Cc1nn(-c2ccccc2)c2c1C1c3cc4ccccc4nc3SCC1CO2
Cc1ccc(-n2c(C)nc3c(cnn3-c3ccccc3)c2=O)cc1
COc1ccc(CC(=O)Nc2ccc(S(=O)(=O)N3CCC(C)CC3)cc2)c(OC)c1
CC1C2Cc3ccccc3C1(C)CCN2Cc1ccccc1
Cc1ccc(C=C2N=C(c3ccccc3)NNC2=O)cc1
Cc1nc2ncnn2c2c1CCN2CCS
CC(C)CC(NC(=O)N1CCn2c1nc1ccccc12)C(=O)NCc1ccco1
CCC(C)(C(=O)NC1CCCC1)N(Cc1cccs1)C(=O)c1ccc2c(c1)OCO2
O=C(Nc1ccc(F)cc1F)C1CCN(c2ncccn2)CC1
Cc1cccc(C(=O)NC(C(=O)Nc2nc(C)cs2)C(C)C)c1
Cc1onc(-c2ccccc2)c1C(=O)N1CCCC1
CN1CCN(Cc2ccc(F)cc2)Cc2cccnc21
CSc1ncc(C(=O)N2CCN(c3cc(Cl)ccc3C)CC2)c(C)n1
COC(=O)CCc1ccc2c(c1)C(=O)CC2
Cc1sc2ncnc(N3CCN(c4ncccn4)CC3)c2c1C
O=C(O)c1ccnc2c(Br)cccc12
CN(CC(=O)Nc1cccc(F)c1)Cc1nc2scc(-c3ccc(F)cc3)c2c(=O)[nH]1
COc1cccc(COC(=O)c2ccc3c(=O)n4c(nc3c2)CCC4)c1OC
COc1ccc(C=NNC(=O)c2cc(C34CC5CC(CC(C5)C3)C4)[nH]n2)cc1O
CC(C(=O)Nc1c2c(cc3c1CCC3)CCC2)N1CCCC1
Cc1cc(C)c(C(=O)N2CCCC(O)(CN3CCCC3)C2)cc1C
COc1cc(OC)c(NC(=O)c2cc(CN3CCCC3)on2)cc1Cl
CC(C)NC(=O)COC(=O)c1ccccc1C(=O)c1ccccc1
CCOCCn1c(SCCc2ccccc2)nc2c1c(=O)[nH]c(=O)n2C
Cn1nc(CSc2ccccc2)c(C=O)c1Cl
CC(C)c1cccc(C(C)C)c1NC(=O)CN(CC(=O)O)CC(=O)O
CCCCn1c(-c2ccc(C)cc2)c(C)n2c3c(=O)n(C)c(=O)n(C)c3nc12
COc1cc(S(=O)(=O)Nc2cc(C)cc(C)c2)ccc1F
NC1C=CCC2CN(c3nc4c(cc3F)c(=O)c(C(=O)O)cn4-c3nccs3)CC12
Cc1nc(C)c(C(=O)NCCNc2ncccn2)s1
COc1cc(OC)c2c(=O)[nH]c(-c3cc(C)c(OCCCC(=O)NO)c(C)c3)nc2c1
COc1ccc(C)cc1NC(=O)CSc1nc(SC)ns1
O=C(NCc1ccc(Cl)s1)NCc1nnc2n1CCCCC2
Cc1nc(N2CCC(c3ccc4ccccc4c3)C(O)C2)no1
COc1ccc(OC2CCN(C(=O)CCc3nnc(-c4ccsc4)o3)CC2)cc1
CCOC(=O)C1(C)CCCN(C(=O)c2ccc3ccccc3c2)C1
Clc1cccc(CCCC2COc3ccccc3C2)c1
CSc1ccccc1-c1nnc(S)o1
O=C(Nc1nnc(S(=O)(=O)Cc2ccc(F)cc2)s1)c1ccccc1F
COc1ccc(NC(=O)c2cccc(OS(=O)(=O)N(C)C)c2)cc1
COc1ccc(C(=O)c2oc3ccccc3c2NC(=O)c2cccc(OC)c2)cc1
Cc1cc(C(F)(F)F)n2ncc(-c3ccccc3)c2n1
Cc1nn(C(=O)c2ccc3c(c2)OCO3)c(N)c1-c1ccccc1
O=C(NC1CCCCCC1)C1CCN(C(=O)N2CCOc3ccccc32)CC1
O=c1[nH]c(N2CCN(C3CC3)CC2)nc2c1cnn2-c1ccccc1
COCCNc1cc(C)c(C#N)c2nc3ccccc3n12
COc1ccc(OC(=O)c2cn(-c3ccccc3)nc2-c2cccnc2)cc1
Cc1sc2ncnc(SCC(=O)c3ccc(F)cc3)c2c1C
O=C(NCCC1=CCCCC1)NC(Cc1ccccc1)C(=O)O
O=C(NN=Cc1c(Cl)cccc1Cl)c1cccc(F)c1
Cc1ccc(C2CCNCC2)c(Oc2cccc(F)c2)c1
COc1cc2nc3c(c(CCl)c2cc1OC)Cn1c-3cc2ccccc2c1=O
NC(=O)c1sc(Nc2ccccc2)nc1N
COc1ccc(-n2ncc3c2CC(C)(C)CC3NC(=O)c2ccnn2C)cc1
COc1ccc(-c2nnc(S)n2-c2ccc3c(c2)OCCO3)cc1OC
COc1cc(C2=NN(C(C)=O)C(c3ccc(Cl)cc3)C2)cc(OC)c1OC
COc1ccc(OC)c(CNC(=O)NCc2noc3ccc(C)cc23)c1
COc1ccc(NC(=O)CN2C(=O)NC(C)(C3CCCCC3)C2=O)c(OC)c1
CCN(CC)C(=O)Cn1c(=O)n(CCc2ccccc2)c(=O)c2ccccc21
O=C(NC1CCCN(CCc2ccccc2)C1)c1cnccn1
CCOc1cc(C2C(C(C)=O)=C(O)C(=O)N2CCc2c[nH]c3ccccc23)ccc1O
COc1cccc(NC(=O)c2ccccc2-c2ccccc2C(=O)O)c1
Cc1ccc(SCC(=O)NC(C)c2ccccc2)cc1
c1ccc(COc2ccccc2NC2CCOCC2)nc1
CC1CC(C)CN(C(=O)CSc2n[nH]c(N)n2)C1
O=C(NC(=O)c1cc(-c2ccc(Cl)cc2)oc1C(F)(F)F)c1ccccc1O
Cc1cn2cc(C(F)(F)F)cc2c(C#Cc2ccc(F)cc2)n1
CCc1ccc(N=C2NC(=O)C(=Cc3ccncc3)S2)cc1
CCC1=NC(c2ccccc2Cl)N(O)C1(C)C
COc1c(CNCc2ccc(CS(C)(=O)=O)cc2)c(C)nn1C
CC(C)c1cc(O)n2c(n1)nc1ccccc12
Cc1ccc(C(=O)Nc2nnc(S(=O)(=O)Nc3ccccc3C)s2)cc1C
CNC(=O)c1cc(S(=O)(=O)N2CCN(c3ccccn3)CC2)c(C)s1
CN(Cc1cnn(Cc2ccccc2)c1)C(=O)CNC1=NS(=O)(=O)c2ccccc21
CCCn1nnc(NC(=O)c2ccc(Cl)cc2Cl)n1
Cn1nnc(NC(=O)CSc2nnnn2-c2ccc(F)cc2)n1
COc1ccc(N2CCN(CC(=O)Nc3cc(C)on3)CC2)cc1
CCOc1ccccc1-c1nc(CN2CCN(C(=O)c3ccco3)CC2)c(C)o1
O=C(NCc1ccccc1)NC(Cc1c[nH]c2ccccc12)C(=O)O
COc1cccc(CNCCSc2nnnn2C)c1OCc1ccccc1
CN1CCC(c2c(O)cc(O)c3c(=O)cc(-c4ccccc4Cl)oc23)C(O)C1
COC(CN1CCc2c(C)nc3c(C#N)cnn3c21)OC
COc1ccc(-c2cc(C(F)(F)F)nc(SCC(=O)N3CCC(C)CC3)n2)cc1
Cc1cc(NCCc2c(C)n[nH]c2C)n2nc(NC(CC#N)c3cccc(Cl)c3)nc2n1
CN(CC1CC1)C(=O)CN1CCCC1c1cnn(C)c1
O=C(O)CCn1cc(C(=O)O)c(-c2ccccc2)n1
Cc1ccc(S(=O)(=O)CCC(=O)Nc2ccccc2Cl)cc1
CC(NCCCN1CCCC1=O)c1cc(Br)ccc1O
CCOCCCN1CN(Cc2ccco2)CN=C1S
Cc1cc(O)c(S(=O)(=O)c2ccccc2)c(C)c1NS(=O)(=O)c1ccccc1
CC(=O)C=Cc1cnc(C)c2c1COC(C(C)(C)C)O2
O=C(Nc1cccc(Br)c1)c1cc(=O)c2ccccc2o1
Cc1ccc(-c2ccnc(N(C)CC3CCCO3)n2)c(C)n1
CCOC(=O)C(Cc1ccc(NC(C)=O)cc1)N1C(=O)c2ccccc2C1=O
Cc1ccc(N2C(=O)N(CC(=O)Nc3ccccc3C)C(=O)C2C)cc1
COCCCNC(=O)CCc1nnc(Cc2ccc(-c3ccccc3)cc2)o1
CCCOC(=O)COc1ccc2c(=O)c(-c3ccccc3OC)coc2c1
O=C(O)C1CCCN1C(=O)OCC1c2ccccc2-c2ccccc21
O=C(NC(Cc1c[nH]c2ccccc12)C(=O)O)c1ccc(F)cc1
COc1ccc(C(C)=NNc2ccccc2Cl)c(O)c1
COC(=O)c1ccc(NC(=O)C2CCCO2)cc1
Cc1ccc(N(CC(=O)Nc2cccc(Cl)c2)S(=O)(=O)c2cccs2)cc1
Cc1ccccc1-c1nc(N)nc(N)n1
Cc1ccc(C)c(N2CCN(C(=O)c3ccccc3Br)CC2)c1
COc1ccc2nc(-c3ccc(O)cc3O)c(=O)n(CC(=O)O)c2c1
O=C(COC(=O)c1ccc(Br)cc1)NCc1ccccc1
Cc1ccc(S(=O)(=O)Nc2cccc(C)n2)cc1
C[n+]1ccn(CC(C)(O)c2ccc(NS(C)(=O)=O)cc2)c1
Cc1ccsc1C(=O)OCC(=O)NC1CCS(=O)(=O)C1
Cc1ccc(CNC(=O)c2cc3ccc4cccnc4c3[nH]2)cc1
CC1(C)C(=O)C2(CCCCC2)C(=O)OC1c1ccc(O)cc1
COc1ccccc1NC(=O)CCC(C)=NNC(=O)c1ccc(-n2cccc2)cc1
COc1cccc(C2c3c(oc4cc(C)c(C)cc4c3=O)C(=O)N2CCCN(C)C)c1
Cn1cc(C(=O)N2CCN(Cc3ccsc3)CC2)cn1
CCC(=O)c1cc(F)c(N2CCN(S(=O)(=O)c3ccccc3)CC2)cc1C
O=C(NCCN1CCCCC1)c1ccco1
O=C(NCCNCC(O)COc1cccc2c1OCCO2)c1cccs1
COCCn1c(SCC(=O)c2ccccc2)nc2c(c1=O)SC(C)C2
Cc1sc2nc(N)[nH]c(=O)c2c1Sc1ccc(C(=O)N(CCC(=O)O)C(=O)O)cc1
O=S(=O)(Cc1ccccc1)Nc1cccc(F)c1
CC1CCC(C(C)C)C(OCC(O)C[N+]2(C)CCCCC2)C1
Cc1cc(C)n(-c2nnc(N3CCN(c4ccccc4)CC3)nn2)n1
c1csc(Cc2nc3ccccc3[nH]2)c1
COc1ccc(Nc2nnc(-c3ccc(C)c(S(N)(=O)=O)c3)c3ccccc23)cc1
COc1cccc(C2=Nn3c(nnc3-c3ccccc3OC)SC2)c1
COc1cc2nc(O)c(C(=O)NCCCN3CCCCC3)c(O)c2cc1OC
Clc1ccc(-c2cnc3n2CCC3)cc1
CCOC(=O)N1CCN(C2(c3ccc(F)cc3)C3CC4CC(C3)CC2C4)CC1
O=C(C1CCN(S(=O)(=O)N2CCCCC2)CC1)N1CCCCC1
CN(C(=O)c1ccc(Cn2cccn2)o1)c1nc2c(s1)CCc1c-2cnn1C
CCCCCOc1ccc(NC(=O)CCCC(=O)O)cc1
CC(C)=CCN1CCC2(CC1)c1ccccc1C(N1CCSCC1)C2O
CC(C(=O)N1CCCC1)N(C)CC(=O)Nc1cccc(F)c1
CC(NC(=O)c1ccc(F)cc1)c1nc2ccccc2n1Cc1ccccc1F
COc1ccc(-c2cn3cccnc3n2)cc1NC(=O)C(C)Oc1ccccc1
Cc1cccc(Nc2nc(-c3c(C)nc4ccccn34)cs2)c1
O=C(CSc1ccc(-c2ccccn2)nn1)NCc1ccc(Cl)cc1
Cc1ccc(Nc2nnc(CNc3c(C)n(C)n(-c4ccccc4)c3=O)o2)c(C)c1
Cc1ccc(NC(=O)C(=O)NCC(c2ccc3c(c2)OCO3)N2CCOCC2)cc1C
COc1ccc(Cl)cc1NC(=O)CSc1nccn1-c1ccc(Cl)cc1
CC(C)c1cc(C(=O)Oc2ccc(F)c(Cl)c2)no1
CCC(=O)Nc1cc(C(F)(F)F)ccc1N1CCOCC1
N#Cc1ccc(CNCC2(c3ccccc3)CCOCC2)cc1
CNCc1n[nH]c(=O)n1-c1cccc(Cl)c1Cl
Cc1ccccc1C(=O)N1CCc2c([nH]c3ccccc23)C1C(F)(F)F
CCOc1nc(C#N)nc(N2CCOCC2)n1
Cn1nc(C(=O)NNC(=O)c2ccc(Cl)cc2)ccc1=O
CC1(C)COC(c2cccc(C(=O)c3ccccc3)c2)=N1
O=C1Cn2c(nc3ccccc32)-c2ccccc2N1
O=C1c2ccccc2C(=O)N1CCn1nc(Cl)nc1Cl
CNS(=O)(=O)c1cccc(CNC(=O)NCC2CCOC2)c1
Cc1cccc(CSc2nncc(O)n2)c1
CCn1c(Nc2nc3ccccc3[nH]2)nc2ccccc21
Cc1cccc(N(C)C(=O)c2cc(S(=O)(=O)N3CCc4ccccc43)cn2C)c1
O=C(O)c1ccccc1NC=C1C(=O)N(c2nccs2)C(=O)c2ccccc21
CC(=O)N1N=C(c2ccc(-n3cccc3)cc2)CC1c1ccccc1
CCc1nnc2n1N=C(c1ccc(Cl)cc1)CS2
CCOc1c(-c2nn[nH]n2)oc2c3cc(OC)ccc3n(-c3ccccc3)c12
CCC(C)(C)NC(=O)Nc1cc(Cl)ccc1OC
Brc1cccc(-c2nnn[nH]2)c1
CCC(C)(C)n1nnnc1C(c1cccc(C#N)c1)N1CCN(c2cccc(C)c2C)CC1
CC(C)C(=O)Nc1nc(-c2ccccc2)c(C#N)c(-c2ccccc2)n1
COc1ccc(-n2ccnc2SCC(=O)NCc2ccccc2)c(OC)c1
CC1=NN(C=O)C(c2ccccc2O)C1
Cc1cccc(Nc2nnc(C)c(=O)n2N)c1
O=C(COC(=O)Cn1nc(-c2ccccc2)oc1=O)Nc1ccc(F)cc1
O=C(CSc1ncn(-c2ccccc2)n1)Nc1nc2ccccc2s1
Cc1cc(C=Cc2ccccc2)nc2ccccc12
CCOC(=O)NC1(C(F)(F)F)C(=O)NC(C)=C1C#N
CCOc1cc(C(=O)OCc2ccc(C(=O)OC)o2)cc(Br)c1OC
O=C(Nc1cccc(Cl)c1)c1cccc(N2C(=O)c3ccccc3C2=O)c1
Cc1nn(-c2ncnc3nc[nH]c23)c2c1C(c1ccc(F)cc1F)CC(=O)N2
O=S(=O)(C1CC1)N1CCOC2CN(Cc3cccs3)CC2C1
CCOC(=O)C1(CC)NC(c2ccco2)C2C(=O)N(C)C(=O)C21
CC1=C(C(=O)OC(C)C)C(C2CC=CCC2)NC(=O)N1
CC(C)NC(=O)c1cccc(NC(=O)Nc2ccc(-c3ccnc(N)n3)cc2)c1
O=C(CCc1nc2ccccc2s1)Nc1ccccc1
Cc1ccc(-c2csc(NC(=O)C=Cc3ccco3)c2C(=O)O)cc1
Cc1cnn(CC2CCCN2C(=O)c2ccc(F)cc2Cl)c1
O=C(c1csc2ccccc12)n1cccn1
CCc1ccc(OC(C)C(=O)Nc2nccs2)cc1
Cc1ccc(CNC(=O)CCC(=O)N2CC(C)Oc3ccc(Cl)cc32)cc1
O=C1NC(c2ccccc2OCc2ccccc2)Nc2ccccc21
Nc1ccc(-c2nnn(Cc3ccccc3)n2)cc1
O=C(O)c1ccc(C=NNC(=O)c2ccc(F)cc2)cc1
COc1ccc(N2C(=O)CC(N3CCN(c4nc5ccccc5s4)CC3)C2=O)cc1
COc1nc(N2CCSCC2)nc(OC)c1NC(=O)CC(C)(C)C
CCn1c(SCC(=O)Nc2cccc(C)c2)nc2ccccc2c1=O
CCCCOC(=O)c1cccc(NC(=O)c2cc3ccccc3o2)c1
COCCCNC(=O)c1ccc(NS(C)(=O)=O)cc1
Cc1ccc(NC(=O)c2ccco2)c(NC(=O)c2cccs2)c1
CCN(CC)CCNC(=O)c1ccc(SC#N)cc1
c1csc(C(c2nnnn2C2CCCC2)N2CCCC3(CCCCC3)C2)c1
CCc1cccc(NS(=O)(=O)c2ccc3c(c2)CC(C)N3C(=O)C2CC2)c1
CC(=O)NCc1cccc(CNC(C)=O)n1
CS(=O)(=O)Cc1ccc(CNC(=O)N2CCC(C(N)=O)C2)cc1
CC1CCCN(C(=O)c2cc(-c3ccco3)nc3ccccc23)C1
O=C(CN1CCN(S(=O)(=O)c2ccc(F)cc2)CC1)Nc1ccc2c(c1)OCO2
Cc1cc(C(=O)Nc2cccc(C=CC(=O)O)c2)c(C)o1
CCCCNc1nnc(SCC(=O)c2c(N)n(C3CC3)c(=O)[nH]c2=O)s1
CCCSc1nnc2c(n1)OC(C(=O)c1ccc(OC)cc1)Nc1ccccc1-2
c1ccc(Nc2nc(NC3CC4CCC3C4)c3nc[nH]c3n2)cc1
CC(O)C1C(=O)N2C(C(=O)O)=C(COc3cncc4ccccc34)SC12
CN1c2ccccc2N(C)C1(C)c1ccccc1
Cn1c2c(c(=O)n(C)c1=O)C1(C(=O)Nc3ccccc31)C(C#N)=C(N)O2
c1cnc2c(c1)CN(C1CCOC1)CCN2CC1CC1
COc1ccc(NC(=O)c2sc3nc(C)nc(N4CCOCC4)c3c2C)c(OC)c1
CCN(CC)CCCN1C(=O)C(O)=C(C(=O)c2ccc(C)o2)C1c1cccs1
CCCCCCCCNS(=O)(=O)CCNCCc1ccccc1
CCCNC(=O)C1(C)CCCN(Cc2ccc(-c3ccccc3)o2)C1
CC(=O)c1ccc(-c2ccc(C(C)=O)s2)s1
Clc1cccc(CNC2CCN(CCc3ccncc3)CC2)c1
CC(=O)N1CCc2c(sc(NC(=O)c3ccc(S(=O)(=O)N(C)C)cc3)c2C#N)C1
CCOC(=O)Cn1nc(C=Cc2ccc(OC)cc2)ccc1=O
O=C1NC(=O)C(C(CC(=O)c2ccccc2)c2ccccc2)C(=O)N1
CC(=O)C1=C(O)C(=O)N(c2ccc(C(=O)O)cc2)C1c1ccccc1
CCOC(=O)C1C(=O)CC(C)(O)C(C(=O)OCC)C1c1cccs1
CCCCOc1ccc(C(=O)NCCc2csc3nc(-c4ccccc4F)nn23)cc1
O=C(O)CN=C(S)N(Cc1ccccc1)Cc1ccccc1F
CCCNC(=O)CN(C)CC(=O)c1cc(C)n(Cc2ccccc2)c1C
CCCc1ccc(C(O)c2nc(-c3cccc(C)c3)c[nH]2)cc1
c1ccc(Nc2nc3ccccc3n3cnnc23)cc1
Cc1ccc(-c2nc(-c3ccc4[nH]c(=O)oc4c3)cs2)cc1
Cc1cccc(C(=O)OCC(=O)NCCCc2ccccc2)c1O
CCc1ccc(NC(=O)C2C3CCC(O3)C2C(=O)O)cc1
CCSc1nc2c(c(=O)[nH]c(=O)n2C)n1CC(O)COc1ccccc1C
Cc1ccc(S(=O)(=O)NCCC(=O)NCc2ccc(Cl)c(Cl)c2)cc1
Oc1ccc(Br)cc1-c1cc(-c2ccccc2Cl)[nH]n1
CC1(C)OC2C(CO)OC(n3ccc(=O)[nH]c3=O)C2O1
Cc1ccc(C2C(C(=O)c3ccc(Br)cc3)=C(O)C(=O)N2Cc2ccco2)o1
[truncated: 46,405,998 more chars]
