# Supplementary material for: PROFIS: Design of Target-Focused Libraries by Probing Continuous Fingerprint Space with Recurrent Neural Networks
Source: J Chem Inf Model. 2025 Apr 28;65(9):4412–25. doi: 10.1021/acs.jcim.5c00698 (PMC12076512; doi:10.1021/acs.jcim.5c00698)
Supplement: Supplementary file 3 — ci5c00698_si_003.txt [file ci5c00698_si_003.txt]

smiles	Ki	activity
CC1Cc2ccccc2N1C(=O)CN1CCN(CCc2ccc(Cl)cc2)CC1	5247.0	0
Cc1cccn2ncc(CN3CCN(c4ccc(Cl)cc4)CC3)c12	12000.0	0
O=C1c2ccccc2C(=O)N1CCCCN1CC=C(c2c[nH]c3ccc(F)cc23)CC1	16.0	1
OC(CCCN1CCN(c2ccccn2)CC1)c1ccc(F)cc1	403.0	0
COc1ccccc1C1CC1CNCCC1CCC(NC(=O)c2ccccc2)CC1	1047.13	0
Fc1ccc2c(C3CCN(CCCOc4ccc(CN5CCOCC5)c(Cl)c4)CC3)noc2c1	5.4	1
Cc1ncoc1-c1nnc(SCCCN2CC3CC3(c3ccc(OC(F)(F)F)cc3)C2)n1C	158.49	0
Cc1cccc(N2CCN(CCCCNC(=O)c3ccc4ccccc4c3)CC2)c1C	302.0	0
CN1CCN(C2=Nc3cc(Cl)ccc3N(NC(=O)c3ccon3)c3ccccc32)CC1	460.0	0
O=C(NC1CCN(Cc2ccccc2)C1)c1cccc(-c2ccsc2)c1	94.0	1
Fc1ccc(SCCCN2CCC(c3ccc(Cl)cc3)CC2)cc1	185.0	0
CCCNC1CCc2cccc(OS(=O)(=O)C(F)(F)F)c2C1	108.0	0
COc1cccc2c1CCC(NCc1ccccc1)C2	1010.0	0
Cc1ccc(N2CCN(CCC3NC(=O)c4ccccc43)CC2)cc1C	5882.0	0
CN1CCC(C2=Nc3cc(Cl)ccc3Nc3ccccc32)=CC1(C)C	1180.0	0
C#CCOc1c(OC)cc2c3c1-c1cc(NC(C)=O)ccc1CC3N(C)CC2	854.0	0
Cc1ncoc1-c1nnc(SCCCN2CC3CC3(c3cccc(Cl)c3)C2)n1C	100.0	0
Nc1cc(F)ccc1C(=O)CCCN1CCC2C(C1)c1cccc3c1N2CCCS3	2.7	1
O=C1Cc2c(ccc3c2OC(CNCc2ccccc2)CC3)N1	9.3	1
Fc1ccc2c(c1)CCC1(CCN(C3CCc4ccccc4C3)CC1)O2	1800.0	0
Oc1ccc(OCCNCCCOc2ccccc2)cc1	556.0	0
NCCc1ccc(O)cc1	160000.0	0
Cc1ccc(CCCNCCCOc2ccccc2)cc1	364.0	0
COc1ccc(OC)c2c1CC1c3cc4c(cc3CCN1C2)OCO4	485.43	0
CN1CCc2cc(O)c(O)cc2C1Cc1ccc(O)c(O)c1	1900.0	0
O=C(Nc1ccccc1)c1[nH]c2cc(F)ccc2c1C1CNCCC1F	1600.0	0
O=C1c2ccccc2CCCN1CCN1CCC(n2c(O)nc3cc(F)ccc32)CC1	234.42	0
CC(=O)Nc1ccc(CN2CC3COc4ccc(C#N)cc4C3C2)cc1	31.62	1
C#CC(C#C)=C1CCC(N(CCC)CCC)CC1	12000.0	0
c1ccc(N2CCN(Cc3ccc[nH]3)CC2)cc1	3000.0	0
COc1cc(CN2CCN(c3ccccc3OC)CC2)ccc1OCc1cn(CCCCCCCCCCN(C)CCCCCNC(=O)COc2cncc(C#Cc3csc(C)n3)c2)nn1	115.0	0
N#Cc1cccc(C2CCCNC2)c1	217.0	0
Ic1cccn1C1CCN(Cc2ccccc2)CC1	8500.0	0
COc1ccc(N2CCN(CCCOc3ccc(-c4nc5ccccc5[nH]4)cc3)CC2)cc1	293.0	0
COc1ccc(Br)cc1-c1nc(CNCC2CCN(Cc3ccccc3)C2)cs1	280.0	0
CN1CCN(C2=Nc3cc(Cl)ccc3N(NC(=O)c3ccccc3NC3CCCCC3)c3ccccc32)CC1	3818.0	0
O=C(CN1CCN(Cc2ccc(Cl)cc2)CC1)N1CCCc2ccccc21	2629.0	0
c1ccc(N2CCN(CCCc3ccc4nc[nH]c4c3)CC2)cc1	129.0	0
CCCN1CCC2c3cccc(O)c3CCC21	218.0	0
FC(F)(F)c1nc2c(OCCNCc3ccccc3)cc(Cl)cc2[nH]1	32.4	1
O=C(c1ccc(Cl)c(Cl)c1)N1CCC(F)(CNCCOc2ccccc2)CC1	1000.0	0
Cc1cc2c(s1)Nc1ccccc1N=C2N1CCN(C)CC1	58.0	1
O=C1NCCc2ccc(OCCCCN3CCCN(c4cccc(Cl)c4Cl)CC3)cc21	4.6	1
CCCN(CCC)C1CCc2cc(OC)ccc2C1	10000.0	0
CCCCn1cc(COc2ccc(CN3CCN(c4ccccc4OC)CC3)cc2OC)nn1	70.0	1
Nc1cc(F)ccc1C(=O)CCCN1CCC2C(C1)c1cccc3c1N2CCC3	29.0	1
CC(C)CC(NC(=O)C1CCCN1)C(=O)NCC(N)=O	0.09	1
COc1ccc(S(=O)(=O)Cc2ccccc2)cc1-c1ccc(CN2CCCCCC2c2ccccc2)[nH]1	125.89	0
COc1ccc(Br)cc1-c1nc(CNCC2CCN(Cc3ccccc3)C2)cs1	185.0	0
Nc1ccccc1C(=O)CCCN1CCC2C(C1)c1cccc3c1N2CCCS3	6.0	1
CCCN1CCOC2c3cc4c(cc3CCC21)CN(C)C4=O	10000.0	0
c1ccc(CN2CCN(Cc3csc(-c4ccccc4)n3)CC2)cc1	19500.0	0
COc1ccccc1N1CCN(CCCCNC(=O)c2cc3ccccc3o2)CC1	109.65	0
O=C1Cc2cc(CCN3CCN(c4nsc5ccccc45)CC3)c(Cl)cc2N1	2.1	1
C1=C(c2ccccc2)CCN(Cc2cn(-c3ccccc3)nn2)C1	220.0	0
COc1ccccc1N1CCN(Cc2cnn(-c3ccccc3)c2)CC1	8.0	1
Cc1ccc(OCCNCC2(F)CCN(C(=O)c3ccc(F)c(Cl)c3)CC2)nc1	1000.0	0
O=C(CCCN1CCCN(c2ccc(Cl)cn2)CC1)c1ccc(F)cc1	40.74	1
N#Cc1ccccc1N1CCN(CCCCCC(=O)NC2CCCc3ccccc32)CC1	265.0	0
COc1ccc2c(c1)CC(CN1CCN(c3ccccn3)CC1)CC2=O	10000.0	0
O=S(=O)(c1cncc2ccccc12)N1CCCC1CCN1CCN(c2cccc3[nH]ccc23)CC1	37.0	1
O=S(=O)(c1cncc2ccccc12)N1CCCC1CCN1CCN(c2cccc3c2OCCO3)CC1	22.0	1
O=S(=O)(c1cccc2ncccc12)N1CCCC1CCN1CCN(c2cccc3c2OCCO3)CC1	13.0	1
O=S(=O)(c1cncc2ccccc12)N1CCCC1CCN1CCN(c2nsc3ccccc23)CC1	0.14	1
CSc1ccc2c(c1)N(CCC1CCCCN1C)c1ccccc1S2	12.0	1
Clc1ccc(N2CCN(Cc3cn4ccccc4n3)CC2)cc1	15000.0	0
c1ccc(C2=NCCC(CN3CCN(c4ccccc4)CC3)N2)cc1	25000.0	0
O=C(NC1CCC(CCN2CCN(c3nccc4c3CCO4)CC2)CC1)c1ccccc1	481.2	0
Cc1cccc(CN2CCC(n3c(O)nc(-c4ccccc4)c3C)CC2)c1	95.0	1
Cc1sc(C)c2c1CCCc1cnn(C(C)C)c1-2	555.0	0
O=c1[nH]c2c(N3CCN(CCC4CCCN4S(=O)(=O)c4cncc5ccccc45)CC3)cccc2o1	5.0	1
O=c1[nH]c2c(N3CCN(CCC4CCCN4S(=O)(=O)c4cccc5ncccc45)CC3)cccc2o1	9.0	1
CCCN(CCC)C1COc2c(cccc2-c2ccccc2)C1	590.0	0
O=Cc1ccn(C2CCN(Cc3ccccc3)CC2)c1	65000.0	0
Fc1ccc(CCN2CCC3(CCc4cccc(F)c4O3)CC2)c(F)c1	840.0	0
Cc1ccc2c(-c3nnc(SCCCN4CCc5cc6nc(C)oc6c(C)c5CC4)n3C)cccc2n1	1000.0	0
C1=C(c2nc3ccccc3[nH]2)CCN(Cc2ccccc2)C1	1400.0	0
Cc1ccc2c(-c3nnc(SCCCN4CCc5cc6nc(C(C)(C)C)oc6cc5CC4)n3C)cccc2n1	1000.0	0
N#Cc1ccc(S(=O)(=O)C2CCN(CCc3ccc(F)cc3F)CC2)cc1	1500.0	0
COc1ccccc1N1CCN(CCCNC(=O)NN(Cc2ccc(-c3ccccc3)cc2)c2ccc(F)cc2)CC1	42.0	1
COc1ccc(N(Cc2cccc(OC)c2)NC(=O)NCCCN2CCN(c3ccccc3OC)CC2)cc1	110.0	0
C=CCN(NC(=O)NCCCN1CCN(c2ccccc2OC)CC1)c1ccc(OC)cc1	340.0	0
CN(C)CCSc1nc(C(C)(C)C)cs1	1000.0	0
N#CC(C#N)=Cc1ccn(C2CCN(Cc3ccccc3)CC2)c1	18000.0	0
Fc1ccc(OCCCN2CCN(c3ccccn3)CC2)cc1	186.0	0
Cn1c(SCCCN2CC3CC3(c3ccc(C(F)(F)F)cc3)C2)nnc1-c1cncnc1	1000.0	0
Cc1ncoc1-c1nnc(SCCCN2CC3CC3(c3ccccc3C(F)(F)F)C2)n1C	794.33	0
O=C(NCCCCN1CCN(c2cccc(Cl)c2Cl)CC1)c1ccc2c(c1)Cc1ccccc1-2	698.0	0
Nc1cccc(C(=O)NCC=CCN2CCN(c3cccc(Cl)c3Cl)CC2)c1	29.0	1
CC(C)C(O)C(=O)NC1CCC(CCN2CCN(c3cccc4c3OCO4)CC2)CC1	90.15	1
CS(=O)(=O)c1ccccc1N1CCN(CCCCCC(=O)NC2CCCc3ccccc32)CC1	1000.0	0
NC(=O)c1ccccc1N1CCN(CCCCCC(=O)NC2CCCc3ccccc32)CC1	1000.0	0
O=C(c1ccc(F)c(Cl)c1)N1CCC(F)(CNCCOc2ccccn2)CC1	1000.0	0
COc1ccccc1N1CCN(CCCNC(=O)c2cnn3ccc(OCCOCCOCCOCCOc4ccn5ncc(C(=O)NCCCN6CCN(c7ccccc7OC)CC6)c5c4)cc23)CC1	8.4	1
COc1cccc(CCc2ccccc2OCc2ccccc2)c1	5000.0	0
COC1CC(OC2CC(C3OC(C)(O)C(C)CC3C)OC2C2(C)CCC(C3(C)CCC4(CC(O)C(C)C(C(C)C5OC(O)(CC(=O)O)C(C)C(OC)C5OC)O4)O3)O2)OC(C)C1OC	234.0	0
COc1ccccc1N1CCN(Cc2cn3cc(Br)ccc3n2)CC1	130.0	0
c1ccc(Cc2ccccc2OCCCN2CCCC2)cc1	1006.0	0
CN1CCC(c2cc(-c3ccc(Cl)cc3)[nH]n2)CC1	590.0	0
CCCN1CCOC2c3cc(O)ccc3SCC21	1.14	1
CN1CCN(C2=Cc3cc(Cl)ccc3Cc3ccccc32)CC1	520.0	0
Oc1ccc(-c2ccc(CNCCc3c[nH]c4ccccc34)o2)cc1	757.0	0
O=C(NC1CCC(CCN2CCC(c3ccc(F)c4occc34)CC2)CC1)C1CCOCC1	361.3	0
O=C(NCCCCN1CCN(c2cc(Cl)cc(Cl)c2)CC1)c1ccc(-c2ccsc2)cc1	2049.0	0
Cc1ncoc1-c1nnc(SCCCN2CC3CC3(c3ccc(C(F)(F)F)cc3F)C2)n1C	630.96	0
COc1ccccc1N1CCN(CCCNC(=O)NN(Cc2ccc(C#N)cc2)c2ccc(F)cc2)CC1	120.0	0
CCCCc1ccc(S(=O)(=O)Nc2ccc3c(c2)CNC3)cc1	794.33	0
CN1CCCc2c([nH]c3ccccc23)Cc2ccccc2CC1	38.0	1
Cn1cc2c(n1)-c1ccccc1CCC2	10000.0	0
COC(=O)c1ccc(C=Cc2nc3ccccc3n2Cc2ccc(Cl)cc2)cc1	67.0	1
Clc1ccc(CN2CCC(c3cc(-c4ccc(Cl)cc4)[nH]n3)CC2)cc1	240.0	0
O=C(NCCCCN1CCN(c2ccc(Cl)cc2)CC1)c1ccc2ccccc2c1	12143.0	0
O=C(CCCCCCCCCCCCCCCCC(=O)OC1(c2ccc(Cl)cc2)CCN(CCCC(=O)c2ccc(F)cc2)CC1)OC1(c2ccc(Cl)cc2)CCN(CCCC(=O)c2ccc(F)cc2)CC1	150.0	0
O=C(NCCCCN1CCN(c2cccc(Cl)c2Cl)CC1)c1ccc(-c2cccnc2)cc1	18.2	1
O=C1CCc2ccc(OC3CCN(CC4COc5c(ccc6c5CC(=O)N6)O4)CC3)cc2N1	2.5	1
O=C1CCc2ccc(CC3CC4CCC(C3)N4CC3COc4c(ccc5c4CC(=O)N5)O3)cc2N1	16.0	1
COc1ccccc1N1CCN(CCCCCc2cn(-c3ccc(N(C)C)cc3)nn2)CC1	62.6	1
COc1ccccc1N1CCN(CCCc2cn(-c3ccc(N(C)C)cc3)nn2)CC1	162.0	0
COc1ccccc1N1CCN(CCCCc2cn(-c3ccc(F)cc3)nn2)CC1	46.7	1
O=C(CCc1cn(CCCCCCCCCCn2cc(CCC(=O)OC3(c4ccc(Cl)cc4)CCN(CCCC(=O)c4ccc(F)cc4)CC3)nn2)nn1)OC1(c2ccc(Cl)cc2)CCN(CCCC(=O)c2ccc(F)cc2)CC1	5.4	1
O=C(CCCCCC(=O)OC1(c2ccc(Cl)cc2)CCN(CCCC(=O)c2ccc(F)cc2)CC1)OC1(c2ccc(Cl)cc2)CCN(CCCC(=O)c2ccc(F)cc2)CC1	2.6	1
Fc1cccc2c(CCCN3CCN(c4cccc5c4OCCO5)CC3)c[nH]c12	10.6	1
CC(O)C1NC(=O)C(CCCCN)NC(=O)C(Cc2c[nH]c3ccccc23)NC(=O)C(Cc2ccncc2)NC(=O)C(Cc2ccccc2)NC(=O)C(CCCNC(=N)N)NC(=O)C(NCC(CCCCNC(=O)CSCC2CC3c4cccc5[nH]cc(c45)CC3N(C)C2)NC(=O)CSCC2CC3c4cccc5[nH]cc(c45)CC3N(C)C2)CCCCNC(=O)C(Cc2ccc(O)cc2)NC1=O	112.8	0
O=C1CC(CN2CCC(c3c[nH]c4cc(F)ccc34)CC2)Cc2nc(N3CCCC3)sc21	158.49	0
CCCN(CCC)C1CCC(=C(C#N)C#N)CC1	15000.0	0
O=C(NCCCCN1CCN(c2ccccc2Cl)CC1)c1ccc(-c2ccsc2)cc1	169.0	0
COc1c(C(=O)NCC2CCN(Cc3ccccc3)C2)cc(Br)c2ccccc12	1300.0	0
O=C(NCCCCN1CCOC2c3cc(O)ccc3OCC21)c1cc2ccccc2[nH]1	5880.0	0
CC(=O)N1CCC(C)c2cc(Cl)cc(CCN3CCN(c4nsc5ccccc45)CC3)c21	50.0	1
COc1ccccc1N1CCN(CCCCNC(=O)c2cc3ccc2CCc2ccc(cc2)CC3)CC1	5.6	1
COc1ccc(OCCNCC2(F)CCN(C(=O)c3ccc(F)c(Cl)c3)CC2)cc1	1000.0	0
O=C(c1ccc(Cl)c(Cl)c1)N1CCC(F)(CNCCOc2cccc3cccnc23)CC1	436.52	0
O=S(=O)(NC1CCN(CCCc2noc3ccccc23)C1)c1csc2ccccc12	43.65	1
CCCN1CCOC2c3cc(O)ccc3OCC21	10000.0	0
O=C(NCCCCN1CCN(c2cccc(Cl)c2)CC1)c1ccc2ccccc2c1	3323.0	0
CCCN1CCc2cccc3c2C1Cc1cccc(OCCCCN2CCN(c4ccccc4OC)CC2)c1-3	141.0	0
COc1ccc(-c2ccccc2N2CCN(CCCCCC(=O)NCc3ccc(OCCCN4CCOCC4)cc3)CC2)cc1	260.0	0
C=CCN(CC=C)CCc1c[nH]c2ccc(Cl)cc12	1862.09	0
COc1ccccc1N1CCN(CCCCNC(=O)C=Cc2ccc3c(c2)OCO3)CC1	10.3	1
CCN(CC)CC1=Cc2cn(S(=O)(=O)c3ccccc3)c3cccc(c23)O1	4351.0	0
O=C1NCc2ccc(OCCCN3CCN(c4cccc5ccc(F)cc45)CC3)cc21	27.8	1
Cc1ccc(CNCC2(F)CCN(C(=O)c3cc(Br)cs3)CC2)nc1	100000.0	0
Cc1ccc(CNCC2(F)CCN(C(=O)c3csc4ccccc34)CC2)nc1	54000.0	0
Cc1ccc(CNCC2(F)CCN(C(=O)c3coc4ccccc34)CC2)nc1	28000.0	0
Cc1oc(-c2ccco2)nc1CN1CCN(C2CCc3ccccc3C2)CC1	1245.0	0
C#Cc1cccc(C(=O)NCCCCCN2CCN(c3cccc(Cl)c3Cl)CC2)c1	51.0	1
COc1ccccc1CCCN1CCN(Cc2cc3ccccc3o2)CC1	5866.0	0
O=C(c1ccc(F)c(Cl)c1)N1CCC(F)(CNCCOc2ccccc2)CC1	1000.0	0
COc1ccccc1CCN1CCN(Cc2cc3ccccc3o2)CC1	1648.0	0
O=C(NC1CCC(CCN2CCN(c3cccc(Cl)c3Cl)CC2)CC1)c1ccco1	3.0	1
Cn1c(SCCCN2CCOC(c3ccc(C(F)(F)F)cc3)C2)nnc1-c1ccncc1	12589.25	0
COc1ccccc1N1CCCN(CCCCNC(=O)c2ccc(Br)s2)CC1	43.7	1
CSc1ccc(C2(O)CCN(Cc3coc4ccccc34)CC2)cc1	54.0	1
Cc1cc(CC(=O)NC2CCC(CCN3CCC(c4cccc5c4CCO5)CC3)CC2)on1	540.0	0
COc1cc(CN2CCN(c3ccc(Cl)cc3)CC2)c(OCCF)cc1OC	760.0	0
Cc1ncoc1-c1nnc(SCCCCN2CCOC(c3ccc(C(F)(F)F)cc3)C2)n1C	10000.0	0
CC(=O)NC1CCc2cc(CCN3CCN(c4nsc5ccccc45)CC3)ccc21	15.0	1
O=C(NC1CCc2ccc(CCN3CCN(c4nsc5ccccc45)CC3)cc21)c1ccc(Cl)cc1	5.0	1
OC1(c2ccc(Cl)c(Cl)c2)CCN(Cc2coc3ccccc23)CC1	21.0	1
COc1ccccc1N1CCN(CCCCNC(=O)c2cccc(C#Cc3ccccc3)c2)CC1	280.0	0
COc1ccccc1N1CCN(CCCc2ccc3nc[nH]c3c2)CC1	97.0	1
COc1ccccc1N1CCN(CCCCNC(=O)c2ccn3nccc3c2)CC1	190.55	0
Cn1c(SCCCN2CCC3(CCNCC3)CC2)nnc1-c1ccccc1	225748.0	0
Cc1c(C(=O)NCCCCN2CCN(c3cccc(Cl)c3Cl)CC2)nnn1Cc1ccccc1	38.9	1
CC(CCCN1C(=O)CCc2ccccc21)N1CCN(c2cc(C(F)(F)F)nc(C(C)(C)C)n2)CC1	289.0	0
Fc1ccccc1N1CCN(Cc2cnn(-c3ccccc3)c2)CC1	63.1	1
C#CCN1CCCC(c2cccc(C#N)c2)C1	217.0	0
Cc1nn2c(-c3ccccc3)cccc2c1CN1CCN(c2ccc(Cl)cc2)CC1	28000.0	0
O=C1CCc2ccc(OCCCCN3CCN(c4ccc(O)c5[nH]c(=O)ccc45)CC3)cc2N1	0.89	1
O=C1c2ccccc2S(=O)(=O)N1CCCCCCN1CCN(c2ccccc2F)CC1	24.0	1
CCCN(CCC)C1CCc2ccc(O)cc2C1	202.0	0
CCCN1CCc2cccc3c2C1Cc1ccc2c(C)c(C)oc2c1-3	10000.0	0
Cn1c(CN2CCC(c3ccc(C(F)(F)F)cc3)CC2)nc2ccccc21	251.19	0
O=C(NCCC(O)CN1CCN(c2cccc(Cl)c2Cl)CC1)c1cc2ccccc2[nH]1	300.0	0
C=CCOc1cccc2c1-c1cc(OC)cc3c1C(C2)N(C)CC3	10000.0	0
O=C1c2ccc(Cl)cc2CC1CCCCN1CCN(c2ccccn2)CC1	1056.0	0
O=C1c2ccccc2C(=O)N1CCCCN1CCN(c2cccc(F)c2F)CC1	2163.1	0
O=C(NCC1CC1)c1cc2ccccc2[nH]1	100000.0	0
N#Cc1ccc2c(c1)CN(CC1CC1CNC(=O)c1cc3ccccc3[nH]1)CC2	695.0	0
O=C1CCc2ccc(OCCCCN3CCN(c4ccc(O)c5c4OCC(=O)N5)CC3)cc2N1	0.67	1
O=C1CCc2ccccc2N1CCCN1CCC(Cc2ccccc2)CC1	912.01	0
O=C1COc2c(N3CCN(CCCCOc4ccn5nccc5c4)CC3)ccc(O)c2N1	2.0	1
CCc1cccc(N2CCN(CC(O)CCNC(=O)c3nc(C)c[nH]3)CC2)c1Cl	150.0	0
CCc1cccc(N2CCN(CCC(O)CNC(=O)c3cc4ccccc4[nH]3)CC2)c1Cl	6.83	1
ON=Cc1cnn2ccc(OCCCCN3CCN(c4ccc(O)c5c4OCCO5)CC3)cc12	16.0	1
COc1ccc(-n2cc(CCCC(=O)NCCCCN3CCN(c4cccc(Cl)c4Cl)CC3)nn2)cc1	1.0	1
Oc1cccc(C2CCN(Cc3ccccc3)CC2)c1	285.0	0
O=S1(=O)N(CCN2CCCCCC2)CCN1c1cccc(Cl)c1	199.53	0
CCCN(CCN1CCN(c2ccc(O)c3ncccc23)CC1)C1CCc2ccc(O)cc2C1	86.0	1
Cc1cc2nc(C)c(CN3CCN(c4ccc(Cl)cc4)CC3)n2c(C)n1	26000.0	0
CCCN1CCCC(c2cccc(O)c2)C1	2268.0	0
COc1ccccc1N1CCN(Cc2cnc3cc(C)nc(C)n23)CC1	1300.0	0
O=S(=O)(NCCCCN1CCN(c2noc3ccccc23)CC1)c1ccc(OC(F)(F)F)cc1	400.0	0
COc1ccc2[nH]c(C(=O)NCCC(F)CN3CCN(c4ccccc4OC)CC3)cc2c1	302.0	0
O=C(NCCCCN1CCN(c2cccc(Cl)c2Cl)CC1)c1cc2ccccc2o1	119.0	0
CN1CCc2ccccc2Cc2c(O)cccc2CC1	84.0	1
O=C(NCCN1CCN(c2ccc(Cl)c(Cl)c2)CC1)c1ccccn1	250.0	0
COc1c(Cl)cccc1N1CCN(CCCCNC(=O)c2cnc3ccccc3c2)CC1	43.1	1
FC1CCNCC1c1c(-c2ccccc2)[nH]c2ccccc12	1700.0	0
CCCN(CCN1CCN(c2ccc(O)c3ncccc23)CC1)C1CCc2c(O)cccc2C1	41.4	1
CCN(C)CCc1c(-c2cc(C(F)(F)F)cc(C(F)(F)F)c2)[nH]c2ccccc12	187.0	0
O=C(NCCCCN1CCN(c2cccc(Cl)c2Cl)CC1)c1cnc2ccccc2c1	10.0	1
COc1cccc2c1CCC1C2CCCN1CCCCNC(=O)c1ccc(-c2ccccc2)cc1	794.33	0
Cc1ncoc1-c1nnc(SCCCN2CC3CC3(c3cccc(F)c3)C2)n1C	158.49	0
COc1ccccc1N1CCN(CCCCNC(=O)c2cnn3ccccc23)CC1	65.0	1
CC(C)(C)C1(O)CCN2CC3c4ccccc4CCc4cccc(c43)C2C1	0.27	1
CC1(C)NC(=O)N(CC(O)CN2CCN(C(c3ccccc3)c3ccccc3)CC2)C1=O	1152.0	0
O=Cc1cnn2ccc(OCCCCN3CCN(c4ccc(O)c5c4OCCO5)CC3)cc12	5.7	1
CCc1ccc(CN2CCN(CC(=O)N3c4ccccc4CC3C)CC2)cc1	758.0	0
COc1ccccc1N1CCN(CCNC(=O)c2cnn3ccccc23)CC1	290.0	0
CCCN1CCc2cccc3c2C1Cc1cccc(O)c1-3	10000.0	0
O=C1CC(CN2CCC(C(=O)c3ccc(F)cc3)CC2)Cc2occc21	151.36	0
CC1CCN(CCC2CCCN2S(=O)(=O)c2cccc(Br)c2)CC1	794.33	0
C=CCN1CCC2c3cccc(OC)c3CCC21	217.0	0
CCCN1CCCC(c2cccc(OCC(F)(F)F)c2)C1	820.0	0
COc1ccccc1N1CCN(Cc2cn3cc(C)cc(-n4cccn4)c3n2)CC1	280.0	0
CCCN1CCN(c2cccc3c2CN(S(=O)(=O)c2ccccc2)C3)CC1	180.0	0
O=S(=O)(c1ccccc1)N1Cc2cccc(N3CCN(C4CCC4)CC3)c2C1	1592.0	0
CCCN1CCN(c2ccc(O)c3[nH]c(=O)ccc23)CC1	480.0	0
CN1CCN(c2ccc3c(c2)N(S(=O)(=O)c2ccccc2)CC3)CC1	458.0	0
CCN1CCN(c2cccc3c2CN(S(=O)(=O)c2ccccc2)C3)CC1	310.0	0
COc1ccccc1N1CCN(CCCNC(=O)c2cc3ccccn3n2)CC1	970.0	0
COc1ccccc1N1CCN(Cc2cn(C3OC(CO)C(O)C(O)C3F)nn2)CC1	42000.0	0
COc1ccccc1N1CCN(Cc2cn(CCOCCOCCF)nn2)CC1	3400.0	0
COc1ccc(Br)cc1-c1nc(CN2CCN(Cc3ccccc3)CC2)cs1	85.0	1
O=CNc1cc(F)ccc1C(=O)CCCN1CCC2C(C1)c1cccc3c1N2CCCS3	7.7	1
COC(C)CC(=O)NC1CCC(CCN2CCC(c3cccc4c3OCO4)CC2)CC1	402.37	0
NC(=O)c1ccn(-c2cccc(OC(=O)NCCN3CCN(c4ccccc4)CC3)c2)c1	186.0	0
C#Cc1cccc2c(CN3CCN(c4ccc(Cl)cc4)CC3)cnn12	3715.35	0
CC(O)CN1CCN(CCSC(c2ccc(F)cc2)c2ccc(F)cc2)CC1	693.0	0
CCOC(=O)C(CBr)c1ccccc1	10000.0	0
C=CCN1CCC2c3cccc(O)c3CCC21	59.0	1
COc1ccccc1N1CCN(CCCCOc2ccc3c(C=O)cnn3c2)CC1	7.7	1
COc1ccccc1N1CCN(CCCCNC(=O)c2cccc(OCCOCCOCCOCCOc3cccc(C(=O)NCCCCN4CCN(c5ccccc5OC)CC4)c3)c2)CC1	6.6	1
O=S(=O)(c1cccc2ccccc12)n1cc2c3c(cccc31)OC(CO)=C2	4287.0	0
CCCN(C(C)C)C1COc2cccc(C(N)=O)c2C1	50000.0	0
Fc1ccc(N2CCN(Cc3cn4ccccc4n3)CC2)cc1	21000.0	0
CNc1ccccc1C(=O)CCCN1CCC2C(C1)c1cccc3c1N2CCCS3	31.0	1
Clc1ccc(N2CCN(Cc3cn4nc(Cl)ccc4n3)CC2)cc1	8200.0	0
Ic1cccn1C1CCN(Cc2ccccc2)CC1	5300.0	0
Cc1ncoc1-c1nnc(SCCCN2CC3CC3(c3ccc(Cl)cc3)C2)n1C	316.23	0
COc1ccccc1N1CCN(CCCCOc2ccn3ncc(C#N)c3c2)CC1	0.25	1
CN(C)CCN1C(=O)c2ccccc2N(C)c2ccccc21	30200.0	0
c1ccc(-c2nc(CN3CCN(c4ccccc4)CC3)cs2)cc1	1060.0	0
C1=C(c2nc3ccccc3o2)CCN(Cc2ccccc2)C1	240.0	0
C1=C(c2c[nH]c3ccccc23)CCN(Cc2cccs2)C1	71.9	1
CC(C)N1CCN(CCN2CCN(c3ccc(F)c(C#N)c3)C2=O)CC1	10000.0	0
N#Cc1cccc(N2CCN(CCN3CCC(C(F)(F)F)CC3)C2=O)c1	100.0	0
N#Cc1c[nH]c(CN2CCN(c3ccccc3)CC2)c1	3700.0	0
N#CCON=C(CCN1CCN(c2ccccn2)CC1)c1ccccc1	140.0	0
O=C1N(CCN2Cc3ccccc3C2)CCN1Cc1cccc(C(F)(F)F)c1	251.19	0
CON=C(CCN1CCN(c2ccccn2)CC1)c1cc(F)cc(F)c1	225.0	0
CSc1ccccc1N1CCN(CCCNC(=O)c2cnn3ccccc23)CC1	20.0	1
COc1ccccc1N1CCN(CCCC(=O)Nc2ccn3nccc3c2)CC1	46.0	1
CN1CCOc2cc(S(=O)(=O)Nc3ccc4c(c3)CCN(Cc3cc[nH]n3)CC4)ccc21	1000.0	0
CC(=O)n1ccc2cc(N3CCN(CCN4Cc5ccccc5C4)C3=O)ccc21	10000.0	0
COc1c(OCCF)cccc1C(O)C1CCN(CCc2ccc(F)cc2)CC1	10000.0	0
Cc1ccccc1N1CCN(CCCCNC(=O)c2ccc(-c3ccsc3)cc2)CC1	190.0	0
CC(O)C1NC(=O)C(CCCCN)NC(=O)C(Cc2c[nH]c3ccccc23)NC(=O)C(Cc2ccccc2)NC(=O)C(Cc2ccccc2)NC(=O)C(CCCNC(=N)N)NC(=O)C(NC(=O)CSCC2CC3c4cccc5[nH]cc(c45)CC3N(C)C2)CCCCNC(=O)C(Cc2ccc(F)cc2)NC1=O	298.9	0
C=CCN1CCc2nc(N)sc2CC1	616.6	0
CCCCCCC(=O)Oc1cccc2c1-c1cccc3c1C(C2)N(CCC)CC3	10000.0	0
Cc1ccc(-c2cc3c(=O)n(CCN4CCN(c5ccccc5Cl)CC4)c(=O)[nH]c3[nH]2)cc1	1720.0	0
Cc1ncoc1-c1nnc(SCCCN2CC3CC3(c3ccc(C(F)(F)F)cc3F)C2)n1C	251.19	0
Cc1ncoc1-c1nnc(SCCCN2CC3CC3(c3cc(C(F)(F)F)ccc3F)C2)n1C	158.49	0
CC1Oc2c(cccc2N2CCN(CCCc3c[nH]c4c(F)cccc34)CC2)NC1=O	1.0	1
O=C(c1ccc(F)cc1)C1CCN(CCC2CCc3occc3C2=O)CC1	724.44	0
CC(C)(C)c1nc(N2CCN(CCCCn3ccc(O)cc3=O)CC2)cc(C(F)(F)F)n1	25.5	1
COc1c(OCCF)cccc1C(O)C1CCN(CCc2ccc(F)cc2)CC1	2686.0	0
COc1c(OCCF)cccc1C(=O)C1CCN(CCc2ccc(C)cc2)CC1	10000.0	0
CCCN1CCCC1CNC(=O)c1c(O)c(CC)cc(Cl)c1OC	0.688	1
O=S(=O)(c1ccccc1)N1Cc2cccc(C3CCN(C4CCC4)CC3)c2C1	1826.0	0
COc1ccc(-c2ccc(C(=O)N3CCN(C(=O)c4ccc5cc[nH]c5c4)C(C)C3)cc2)cc1	10000.0	0
N#CC(C#N)=Cc1cc(CN2CCN(c3ccccc3)CC2)c[nH]1	975.0	0
COc1cccc(N2CCN(CCN3CCCCCC3)C2=O)c1	39.81	1
COc1cccc(-c2ccc(C(=O)N3CCN(C(=O)c4ccc5cc[nH]c5c4)C(C)C3)cc2)c1	10000.0	0
Cc1ccccc1-c1ccc(C(=O)N2CCN(C(=O)c3ccc4cc[nH]c4c3)C(C)C2)cc1	10000.0	0
c1ccc2sc(SSc3nc4ccccc4s3)nc2c1	1955.0	0
Cn1c(SCCCN2CCOC(c3ccc(C(F)(F)F)cc3)C2)nnc1-c1nccs1	7943.28	0
Cc1cc2c(s1)Nc1ccccc1N=C2N1CCN(C)CC1	6.1	1
Cn1c(SCCCN2CC3CCN(c4ccc(F)cc4F)C3C2)nnc1-c1cnccn1	316.23	0
FCCCOc1cccc(CN2CCN(Cc3cc4ccccc4o3)CC2)c1	2920.0	0
NCC1c2ccccc2Cc2ccccc21	10000.0	0
OC(CCCN1CCN(c2ncc(F)cn2)CC1)c1ccc(F)cc1	5000.0	0
ON=Cc1cnn2ccc(OCCCCN3CCN(c4cccc(Cl)c4Cl)CC3)cc12	1.8	1
O=C(c1ccc(OCCN2CCCCC2)cc1)c1c(-c2ccc(O)cc2)sc2cc(O)ccc12	391.0	0
CCCNC1CCc2nc(N)sc2C1	4.7	1
Cc1ccc(OCCNCCCOc2ccc(F)cc2)cc1	391.0	0
Cn1cccc1-c1nnc(SCCCN2CCOC(c3ccc(C(F)(F)F)cc3)C2)n1C	6309.57	0
COc1ccccc1N1CCN(CCCCNC(=O)c2ccc3nonc3c2)CC1	1000.0	0
COc1cccc2cc(C(=O)NCCCCN3CCN(c4cccc5nccnc45)CC3)oc12	1246.0	0
CC(C)(C)c1nc(N2CCN(CCCCn3cc(Cl)ccc3=O)CC2)cc(C(F)(F)F)n1	128.0	0
COc1ccccc1N1CCN(CCCCNC(=O)c2cc(-c3ccco3)[nH]n2)CC1	130.0	0
CC(O)C1NC(=O)C(CCCCN)NC(=O)C(Cc2c[nH]c3ccccc23)NC(=O)C(Cc2ccccc2)NC(=O)C(Cc2ccccc2)NC(=O)C(CCCNC(=N)N)NC(=O)C(NCC(Cc2ccc(O)cc2)NC(=O)CCN(CC2CC3c4cccc5[nH]cc(c45)CC3N(C)C2)S(C)(=O)=O)CCCCNC(=O)C(Cc2ccc(F)cc2)NC1=O	285.3	0
COc1ccc2onc(N3CCN(CCCCNC(=O)c4cccc(-n5ccnc5)c4)CC3)c2c1	1000.0	0
N#Cc1ccccc1N1CCN(CNC(=O)c2ccccc2)CC1	3019.95	0
COc1cc2c(cc1O)C1Cc3ccc(O)c(OC)c3CN1CC2	56.17	1
COc1cc(CN2CCN(c3ccccc3OC)CC2)ccc1OCc1cn(CCCCCCCCCCN(C)CCCCCNC(=O)COc2cccc(C#Cc3csc(C)n3)c2)nn1	398.0	0
Cc1ccc(C2CCN(Cc3ccc4c(c3)OCC(=O)N4)CC2)cc1C	610.0	0
c1ccc(-c2cccc(CN3CCN(c4cccc5c4CCCN5)CC3)c2)cc1	4.0	1
CCc1cccc(N2CCN(CCCCNC(=O)c3cc4ccccc4[nH]3)CC2)c1Cl	5.5	1
O=S(=O)(c1ccccc1)N1CCc2c(N3CCN(C4CCC4)CC3)cccc21	355.0	0
CCCN(CCCCNC(=O)c1ccc(-c2ccccc2)cc1)C1CCc2c(cccc2OCC2CC2)C1	794.33	0
CN1CCc2ccccc2Cc2[nH]c3ccccc3c2CC1	41.69	1
c1ccc(Cc2ccccc2OCCN2CCCCC2)cc1	1015.0	0
O=C1N(CCN2Cc3ccccc3C2)CCN1c1ccc(F)c(Cl)c1	158.49	0
COc1ccccc1N1CCN(CCCCCNS(=O)(=O)c2ccc3ccccc3c2)CC1	438.0	0
CN1CCC(=C2c3ccccc3CCc3sccc32)CC1	2.4	1
CCC(=O)NC1CCC(CCN2CCN(c3nccc4occc34)CC2)CC1	780.0	0
CCn1ncc2c1-c1c(Cl)sc(Cl)c1CCC2	489.0	0
Cn1cc(-c2ccc3c(c2)c(C2CCN(CCN4CCNC4=O)CC2)cn3-c2ccc(F)cc2)nn1	310.0	0
c1ccc2c(N3CCN(CCCOc4ccc5c(c4)CNC5)CC3)cccc2c1	34.0	1
C=CCN1CCc2c(cc(O)c(O)c2Cl)C(c2ccccc2)C1	510.0	0
Cc1ncoc1-c1nnc(SCCCN2CCC3(CC3c3ccc(C(F)(F)F)cc3F)C2)n1C	25.7	1
CN1CCc2cc(-c3ccc4ccccc4c3)c(O)cc2C(c2ccccc2)C1	1000.0	0
CCCN(CCN1CCN(c2ccccc2OC)CC1)C1CCc2c(O)cccc2C1	9.56	1
CCCN(CCN1CCN(c2ccccc2)CC1)C1CCc2c(O)cccc2C1	58.6	1
Clc1cccc(N2CCN(CCCOc3ccc(-c4nc5ccccc5[nH]4)cc3)CC2)c1	1403.0	0
CCCN1CCOC2c3cc4c(cc3CCC21)CCO4	10000.0	0
CC(C)Oc1ccccc1N1CCN(C2CCC(NC(=O)Nc3c(F)cccc3F)CC2)CC1	22.0	1
CCCN(CCCCN1CCN(c2cccc(Cl)c2Cl)CC1)Cc1csc2ccccc12	162.0	0
COc1c(C(=O)NC2CCN(Cc3ccccc3)C2)cc(I)c2ccccc12	23.0	1
CCCN1CCC(c2ccc(Cl)cc2)CC1	1000.0	0
COc1cccc2[nH]cc(CN3CCC(O)(c4ccc(Cl)cc4)CC3)c12	4.2	1
O=C(NCC=CCN1CCN(c2cccc(Cl)c2Cl)CC1)c1ccccn1	16.9	1
O=S(=O)(c1ccc(Cl)cc1)C1CCN(CCc2ccc(F)cc2F)CC1	1100.0	0
COc1ccccc1N1CCN(CCCc2ccc3[nH]c(=S)[nH]c3c2)CC1	0.4	1
COc1ccc(N2CCN(CCOc3ccc4[nH]c(=O)[nH]c4c3)CC2)cc1	1000.0	0
O=c1[nH]c2ccc(OCCN3CCN(c4ccccc4)CC3)cc2[nH]1	7.53	1
O=S(=O)(NCCCN1CCN(c2nsc3ccccc23)CC1)c1ccc(Cl)c(Cl)c1	7.8	1
Clc1ccc(N2CCN(CCCc3nc4ccccc4o3)CC2)cc1	3962.0	0
Clc1ccc(N2CCN(CCCc3cc4ccccc4o3)CC2)cc1	1979.0	0
Fc1ccc(OCCCN2CCN(c3ccccc3)CC2)cc1	37.0	1
CCC1(CC)Cc2ccccc2N1C(=O)CN1CCN(Cc2ccc(Cl)cc2)CC1	129.0	0
Cc1ccc(C2CCN(Cc3ccc4c(c3)OCC(=O)N4)CC2)cc1	287.0	0
c1ccc(OCC2CCC3CN(c4ccccn4)CCN3C2)cc1	187.0	0
CCCN(CCC)CCC1CCC(Nc2ncccn2)CC1	2400.0	0
O=S(=O)(Nc1ccc2c(c1)CCN(Cc1cc[nH]n1)CC2)c1ccc(N2CCOCC2)nc1	3162.28	0
N#Cc1cc(F)cc(C#Cc2csc(F)n2)c1	10000.0	0
CN(C)C1CCc2cc(O)c(O)cc2C1	340.0	0
CCCN(CCc1ccccc1)C1CCc2c(O)cccc2C1	20.0	1
Cc1sc(C)c2c1SCc1cnn(C)c1-2	111.0	0
COc1ccc2c(c1)Cc1ccccc1CCCN(C)CC2	1396.0	0
CCCc1cc2c(s1)CC1c3cc(O)c(OC)cc3CCN1C2	38.63	1
COc1cc2c(cc1O)C1Cc3sc(CCC(C)C)cc3CN1CC2	79.54	1
COc1cccc(N2CCN(CCN3CCN(C(C)C)CC3)C2=O)c1	2511.89	0
COc1cc2c(cc1O)C1Cc3sc(CCCCl)cc3CN1CC2	18.38	1
CC1(c2cccc(O)c2)C(=O)Nc2cc(Cl)cc(Cl)c2C1=O	10000.0	0
CN1CCN(C2Cc3ccccc3Sc3ccc(-c4cccnc4)cc32)CC1	0.62	1
COc1ccccc1N1CCN(CCCCNC(=O)c2cc3ccc2CCc2ccc(cc2)CC3)CC1	24.0	1
O=C(NC1CCN(Cc2ccc(Cl)cc2)C1)c1cccc(-c2cccs2)c1	230.0	0
Clc1ccc(N2CCN(CC3CC3c3ccccc3)CC2)cc1Cl	93.0	1
CCS(=O)(=O)c1ccc(OC)c(-c2ccc(CN3CCCCCC3c3ccccc3)[nH]2)c1	39.81	1
CC(C)c1ccccc1OCCN1CCC(N(CC2CC2)S(=O)(=O)c2ccc(F)cc2)CC1	20.0	1
CCCCCOc1ccc2c(c1OC)CN1CCc3cc(OC)c(O)cc3C1C2	283.0	0
O=S(=O)(c1ccc(F)cc1)C1CCN(CCc2ccc(F)cc2F)CC1	1500.0	0
COc1cc2c(cc1OC)CN(CCNC(=O)c1cc(C)ccc1OC)CC2	2850.0	0
CC(=O)NC1CCC(CCN2CCC(c3cccc4c3OCO4)CC2)CC1	253.68	0
COc1ccc2c3c(c(=O)oc2c1OC)CN(Cc1ccccc1)CC3	659.0	0
CC(C)CCN1CCN2c3cccc4[nH]cc(c34)CC2C1	23.99	1
O=C(NCCCCN1CCN(c2cccc(Cl)c2Cl)CC1)c1cccc(C#Cc2ccccc2)c1	210.0	0
CCCCCN1CCN2c3cccc4[nH]cc(c34)CC2C1	98.0	1
CC(C)(C)c1cc(N2CCN(CCCCNC(=O)c3cn4ccccc4n3)CC2)cc(C(C)(C)C)c1	1303.0	0
CC1c2ccccc2N(C(=O)CN2CCN(Cc3ccc(Cl)cc3)CC2)C1C	183.0	0
CC(C)Oc1ccccc1N1CCN(C2CCC(NS(=O)(=O)c3ccc(OC(F)(F)F)cc3)CC2)CC1	430.0	0
CC(C)Oc1ccccc1N1CCN(C2CCC(NS(=O)(=O)c3ccccc3C#N)CC2)CC1	55.0	1
O=S(=O)(c1ccccc1)C1CCN(CCCc2ccccc2)CC1	1500.0	0
CC(=O)NC1c2cccc3c2-c2c1ccc1c2C(C3)N(C)CC1	7980.0	0
c1ccc(CCN2CCCC(c3c(-c4ccccc4)[nH]c4ccccc34)C2)cc1	500.0	0
Cn1ncc2c1-c1ccccc1CCC2	10000.0	0
CCCCN1CCN(c2cccc(CC)c2Cl)CC1	2.93	1
CCc1cccc(N2CCN(CCCCNC(=O)c3cc4ccccc4o3)CC2)c1Cl	6.34	1
CCc1cccc(N2CCN(CCCCNC(=O)c3cn4ccccc4n3)CC2)c1Cl	5.64	1
CCc1cccc(N2CCN(CCCCNC(=O)c3nc(C)c[nH]3)CC2)c1Cl	12.2	1
CCc1cccc(N2CCN(CC=CCNC(=O)c3nc(C)c[nH]3)CC2)c1Cl	16.1	1
O=C1CC(CN2CCN(c3ccccc3)CC2)N=C(c2ccccc2)N1	18000.0	0
Fc1ccc(N2CCN(CCC3OCCc4ccccc43)CC2)cc1	199.0	0
c1ccc(OCC2CN(Cc3c[nH]c4ccccc34)CCO2)cc1	400.0	0
Cn1c(CN2CCC(c3ccccc3F)CC2)nc2ccccc21	39.81	1
C=CCc1ccc2c(c1O)-c1cccc3c1C(C2)N(CCC)CC3	10000.0	0
CN1CCN(C2=Nc3cc(Cl)ccc3N(NC(=O)c3cccnc3)c3ccccc32)CC1	12710.0	0
Cn1c(-c2ccccc2)cn(C2CCN(Cc3ccccc3)CC2)c1=O	11.0	1
COc1ccccc1N1CCN(Cc2cn3c(-n4cccn4)cccc3n2)CC1	280.0	0
CN1CCN(C2CC(c3ccccc3)c3ccc(Cl)cc32)CC1(C)C	28.0	1
CN1CCc2cc(Cl)c(O)cc2C2c3cccc(C=NOCc4ccccc4)c3CCC21	69.0	1
COC(=O)CCCCCN1CCC(CNC(=O)c2c3n(c4ccccc24)CCCO3)CC1	10000.0	0
CON=Cc1cccc2c1CCC1C2c2cc(O)c(Cl)cc2CCN1C	483.0	0
Cc1ccc2c(c1)c1c(n2C=Cc2ccccc2)CCN(C)C1	34.67	1
Cn1cncc1-c1c[nH]c2ccc(F)c(F)c12	10000.0	0
Cc1ccc2c(n1)CNC1CCc3cc(O)c(O)cc3C21	1400.0	0
Cc1cccc(NC(=O)CN2CCC(c3ccccc3)CC2)c1	127.0	0
Oc1nc2cccc(N3CCN(Cc4ccc(O)c(-c5ccccc5)c4)CC3)c2o1	0.41	1
COCC1CCCN1CCc1c(-c2ccccc2)[nH]c2ccccc12	3000.0	0
COc1ccccc1NC(=O)NC1CCC(N2CCN(c3ccccc3OC(C)C)CC2)CC1	921.0	0
Cc1sc(C)c2c1CCCc1nccn1-2	10000.0	0
CON=C(CCN1CCN(c2ccccn2)CC1)c1ccc(Cl)c(Cl)c1	64.5	1
CON=C(c1ccc(Cl)cc1)C(O)CN1CCN(c2ccccn2)CC1	368.0	0
Cc1cc2c(s1)Nc1ccccc1N=C2N1CCN(C)CC1	32.0	1
O=c1[nH]c2cccc(OC3CCN(CC4CCc5[nH]c6ccc(F)cc6c5C4)CC3)c2o1	140.0	0
COc1ccc(CCN(C)CCN2CCCCC2)cc1	10000.0	0
O=C(NC1CCC(CCN2CCC(c3cccc4c3OCO4)CC2)CC1)N1CCc2ccccc21	229.19	0
Cn1c(CN2CCN(c3ccc(C(F)(F)F)cn3)CC2)nc2ccccc21	10000.0	0
Cc1c(-c2ccccn2)nc(O)n1C1CCN(Cc2ccccc2)CC1	270.0	0
O=C(CCCCCN1CCN(c2ccccc2F)CC1)NC1CCCc2ccccc21	292.0	0
CC(C)(O)C(=O)NC1CCC(CCN2CCN(c3nccc4c3CCO4)CC2)CC1	1265.0	0
COc1ccccc1N1CCN(CCCNC(=O)c2ccc(COCCOCCOCCOCCOCCOCc3ccc(C(=O)NCCCN4CCN(c5ccccc5OC)CC4)cc3)cc2)CC1	47.0	1
CN1CCC(=C2c3ccccc3C=Cc3ccccc32)CC1	55.0	1
N#Cc1cccc(S(=O)(=O)C2CCN(CCc3ccc(F)cc3F)CC2)c1	1500.0	0
CCN(Cc1ccc(-c2cc(S(=O)(=O)CC)ccc2OC)[nH]1)C1CCCc2ccccc21	12.59	1
CC(C)(C)c1nc(N2CCN(CCCCN3C(=O)COc4ccccc43)CC2)cc(C(F)(F)F)n1	354.0	0
CCc1cc(Cl)c(OC)c(N2CCN(CCCCNC(=O)c3cc4ccccc4o3)CC2)c1	137.0	0
CCc1cccc(N2CCN(CCCCNC(=O)c3nc4sccn4c3C)CC2)c1Cl	4.65	1
c1ccc(C2=NC(CN3CCN(c4ccccc4)CC3)CS2)cc1	720.0	0
CN1CCc2c([nH]c3ccccc23)CC(c2ccccc2)CC1	943.0	0
Cc1cc(C(N)=O)c(-c2cccc(OC(=O)NCCCN3CCN(c4ccccc4)CC3)c2)o1	29.0	1
NC(=O)c1ccn(-c2cccc(OC(=O)NCCN3CCN(c4ccccc4)CC3)c2)c1	186.21	0
CCc1cccc(N2CCN(CC(O)CCNC(=O)c3cc4ccccc4[nH]3)CC2)c1Cl	151.0	0
Cc1ncoc1-c1nnc(SCCCN2CC3CC3(c3cccc(C(F)(F)F)c3)C2)n1C	31.62	1
c1ccc(Cc2ccccc2NCCN2CCCC2)cc1	10000.0	0
Cc1ncoc1-c1nnc(SCCCN2CC3CC3(c3cc(F)cc(C(F)(F)F)c3)C2)n1C	31.62	1
CCCc1c(C(=O)NCCCCCN2CCN(c3ccccc3OC)CC2)nnn1Cc1ccccc1Br	5.248	1
O=C1CCc2ccc(OCCCCN3CCN(c4cccc(Cl)c4Cl)CC3)cc2N1	1.82	1
CCCN(CCC)C1CCn2nccc2C1	180.0	0
O=S(=O)(NCCCCN1CCC(c2noc3cc(F)ccc23)CC1)c1cnc2ccccn12	1000.0	0
O=S(=O)(NCCCCN1CCC(c2noc3cc(F)ccc23)CC1)c1cccc2scnc12	25.0	1
CN1CC(C(N)=O)C=C2c3cccc4[nH]c(Br)c(c34)CC21	2.0	1
O=C1N(CCN2CCCCCC2)CCN1c1ccc(F)c(Cl)c1	15.85	1
O=C1N(CC2CCCCN2)CCN1c1cccc(Cl)c1	79.43	1
Fc1ccc(OCCCN2CCC(c3ccc(Cl)cc3)CC2)cc1	41.0	1
O=C1CCc2ccc(CC3C4CCC3CN(CC3COc5c(ccc6c5CC(=O)N6)O3)C4)cc2N1	6.3	1
Cc1cccc(S(=O)(=O)NC2CCN(CCCc3noc4ccccc34)C2)c1	31.62	1
COc1ccccc1N1CCN(CCCNC(=O)N=Nc2ccc(F)cc2)CC1	110.0	0
O=c1[nH]c2cccc(N3CCN(Cc4cccc(-c5ccccc5)c4)CC3)c2o1	2.291	1
CCN1CCc2ccccc2Cc2[nH]c3ccccc3c2CC1	253.0	0
CCCN(CCCCNC(=O)c1ccc(-c2ccccc2)cc1)C1CCCCC1	6300.0	0
O=C(NCCN1CCN(c2cccc(Cl)c2Cl)CC1)c1cccc(C#Cc2ccccc2)c1	1200.0	0
O=c1[nH]c2cccc(N3CCN(Cc4cccc(-c5ccccc5)c4)CC3)c2o1	0.04	1
CC(C)(C)C(=O)NCCCCN1CCN(c2ccc(Br)cc2)CC1	1584.89	0
CN1CC=C(C2=Cc3ccccc3Oc3ccccc32)CC1	230.0	0
O=C1Cc2ccccc2N1CCCCN1CCN(c2ccccc2)CC1	162.0	0
COc1ccc2c(c1)OCC1CN(Cc3ccccc3)CC21	251.19	0
CN1CCc2cc(-c3ccc(O)cc3)c(O)cc2C(c2ccccc2)C1	1000.0	0
Clc1ccc2c(c1)C(N1CCNCC1)=Nc1ccccc1O2	67.0	1
CN1CCc2cc(NCc3ccccc3)c(O)cc2C(c2ccccc2)C1	1000.0	0
Cc1cccc(-c2cc3c(cc2O)C(c2ccccc2)CN(C)CC3)c1	1000.0	0
O=c1[nH]c2ccc(OCCCCN3CCN(c4cccc(Cl)c4Cl)CC3)cc2[nH]1	15.0	1
COc1ccccc1N1CCN(CCCc2cn(-c3ccc(-c4ccsc4)cc3)nn2)CC1	158.0	0
CN(C)CCC(=O)OC1(c2ccc(Cl)cc2)CCN(CCCC(=O)c2ccc(F)cc2)CC1	1.9	1
CC(C)Oc1ccccc1N1CCN(C2CCC(NS(=O)(=O)Cc3ccccc3)CC2)CC1	71.0	1
COc1ccc(Cl)cc1S(=O)(=O)NC1CCC(N2CCN(c3ccccc3OCC3CC3)CC2)CC1	588.0	0
Cc1ccc(C(=O)OC2(c3ccc(Cl)cc3)CCN(CCCC(=O)c3ccc(F)cc3)CC2)cc1	56.0	1
COc1ccccc1N1CCN(CCCCCNC(=O)c2cccc(C#Cc3ccccc3)c2)CC1	31.0	1
Oc1ccc2c(c1O)CC(c1ccccc1)C1CCNCC21	230.0	0
C#CC1=CCC(N(CCC)CCCCNC(=O)c2ccc(-c3ccccc3)cc2)CC1	0.6	1
Cc1ccc(CNc2cc3c(cc2O)C(c2ccccc2)CN(C)CC3)cc1	1000.0	0
CCN(CC)c1cc2c(cc1O)C(c1ccccc1)CN(C)CC2	1000.0	0
O=C(CCc1cn(CCCCCCCCCCn2cc(CCC(=O)OC3(c4ccc(Cl)cc4)CCN(CCCC(=O)c4ccc(F)cc4)CC3)nn2)nn1)OC1(c2ccc(Cl)cc2)CCN(CCCC(=O)c2ccc(F)cc2)CC1	4.9	1
CCCN1CCCC2Cc3[nH]ncc3CC21	2570.0	0
O=C(NC1CCC(CCN2CCC(c3coc4ccccc34)CC2)CC1)c1ccc(Cl)cc1Cl	38.17	1
CC(C)Oc1ccccc1N1CCCN(CCCCOc2ccc3c(c2)NC(=O)CC3)CC1	0.87	1
COc1cc(CN2CCN(c3ccccc3OC)CC2)ccc1OCc1cn(CCCCCCCCN(C)CCCCCNC(=O)COc2cccc(C#Cc3csc(C)n3)c2)nn1	94.0	1
O=c1ccc2ccc(OCCCCN3CCCN(c4cccc(Cl)c4Cl)CC3)cc2[nH]1	3.4	1
O=C1CCc2ccc(OCCCCN3CCCN(c4cccc(Cl)c4Cl)CC3)nc2N1	1.2	1
O=C1c2ccccc2CN1CCCCN1CCN(c2ccc(Cl)cc2)CC1	760.0	0
CS(=O)(=O)Oc1cccc2c1CCC1C2CCCN1CCCCNC(=O)c1ccc(-c2ccccc2)cc1	316.23	0
CCOc1ccccc1N1CCN(Cc2c[nH]c3ccccc23)CC1	473.0	0
Clc1cccc(N2CCN(Cc3cccc4ccccc34)CC2)c1Cl	351.0	0
COC(=O)c1cccc(CSc2nc3ccccc3n2Cc2ccc(Cl)cc2)c1	1100.0	0
CCCN(Cc1ccco1)C1CCc2c(cccc2OC)C1	118.0	0
O=C(NCCC(O)CN1CCN(c2cccc(Cl)c2Cl)CC1)c1cc2ccccc2[nH]1	750.0	0
C1C2C3CC4C2C(NCC25C6C7C8C6C2C8C75)C2C1C3C42	5675.0	0
CC(C)Oc1ccccc1N1CCN(C2CCC(NS(=O)(=O)c3ccc(Cl)cc3Cl)CC2)CC1	42.0	1
OC1(c2ccc(Cl)cc2)CCN(CCCOc2ccc(F)cc2)CC1	8.8	1
OC1(c2ccc(Cl)cc2)CC2CCC(C1)N2CCCOc1ccc(F)cc1	22.0	1
COc1ccccc1N1CCN(CCCCNC(=O)c2ccc(COCCOCCOCCOCCOCCOCCOCCOCCOCc3ccc(C(=O)NCCCCN4CCN(c5ccccc5OC)CC4)cc3)cc2)CC1	16.0	1
CC(C)Oc1ccccc1N1CCN(C2CCC(NS(=O)(=O)c3ccc(S(C)(=O)=O)cc3)CC2)CC1	122.0	0
CC(C)Oc1ccccc1N1CCN(C2CCC(NS(=O)(=O)c3cccnc3)CC2)CC1	15.0	1
COc1cc(COCCOCCOCCOCCOCc2ccc(N3CCN(CCCCNC(=O)c4ccccc4)CC3)c(OC)c2)ccc1N1CCN(CCCCNC(=O)c2ccccc2)CC1	270.0	0
COc1ccccc1N1CCN(CCCNC(=O)c2cnn3ccc(COCCOCCOCCOCCOCc4ccn5ncc(C(=O)NCCCN6CCN(c7ccccc7OC)CC6)c5c4)cc23)CC1	4.7	1
Cc1c(S(=O)(=O)NCCCN2CCC(c3noc4cc(F)ccc34)CC2)sc2ccc(F)cc12	8.0	1
c1ccc(N2CCN(Cc3cnn(-c4cc5ccc4CCc4ccc(cc4)CC5)c3)CC2)cc1	240.0	0
Cc1nc2n(c(=O)c1CCN1CCC(c3noc4cc(F)ccc34)CC1)CCCC2	6.545	1
COc1ccccc1N1CCN(CCCCNC(=O)c2cnn3ccc(COCCOCCOCCOCCOCc4ccn5ncc(C(=O)NCCCCN6CCN(c7ccccc7OC)CC6)c5c4)cc23)CC1	8.3	1
O=C(NC1CCN(Cc2ccccc2)CC1)c1cccc2ccccc12	1000.0	0
COc1ccc(C)cc1S(=O)(=O)NC1CCC(N2CCN(c3ccccc3OC(C)C)CC2)CC1	50.0	1
CCc1cc(Cl)c(OC)c(N2CCN(CC(O)CCNC(=O)c3cc4ccccc4[nH]3)CC2)c1	13500.0	0
COc1ccc(C)cc1S(=O)(=O)NC1CCC(N2CCN(c3ccccc3OC(C)C)CC2)CC1	110.0	0
CCN(CC)CCNC(=O)c1cc(Cl)c(N)cc1OC	42.0	1
CC(=O)Nc1nc(C)c(-c2c(C)n(S(=O)(=O)c3ccccc3)c3ccccc23)[nH]1	10000.0	0
O=S(=O)(NCCCN1CCN(c2nsc3ccccc23)CC1)c1ccc(F)c(Cl)c1	37.0	1
COc1ccccc1N1CCN(CCCCNC(=O)c2ccc(COCCOCCOCCOCCOCc3ccc(C(=O)NCCCCN4CCN(c5ccccc5OC)CC4)cc3)cc2)CC1	11.0	1
COc1ccccc1N1CCN(CCCNC(=O)c2ccc(COCCOCCOCCOCCOCc3ccc(C(=O)NCCCN4CCN(c5ccccc5OC)CC4)cc3)cc2)CC1	19.0	1
COc1ccccc1N1CCN(CCCNC(=O)c2ccc(COCCOCCOCCOCCOCCOCc3ccc(C(=O)NCCCN4CCN(c5ccccc5OC)CC4)cc3)cc2)CC1	32.0	1
O=C(NCCCCN1CCN(c2ncccn2)CC1)c1cc2ccccc2cn1	1000.0	0
COc1cccc(N2CCN(CCCCNC(=O)c3c[nH]c4ccccc34)CC2)c1	1000.0	0
CN1CCN(C2=Nc3cc(Cl)ccc3Nc3ccccc32)CC1	100.0	0
CCCN1CCCC2Cc3[nH]ncc3CC21	870.0	0
COc1cccc(CN2CCc3cc4nc(N)sc4cc3CC2)c1	34.0	1
COc1ccccc1N1CCN(CCCCCCNC(=O)OC(C)(C)C)CC1	74.13	1
COc1ccccc1N1CCN(CCCCNC(=O)c2cccc(-c3cn(Cc4ccc(-c5ccc(Cn6cc(-c7cccc(C(=O)NCCCCN8CCN(c9ccccc9OC)CC8)c7)nn6)cc5)cc4)nn3)c2)CC1	10000.0	0
CN1CCN(C)C(c2c(-c3ccccc3)[nH]c3ccccc23)C1	1600.0	0
CCOCCOCc1ccc(C(=O)NCCCCN2CCN(c3ccccc3OC)CC2)cc1	290.0	0
COc1cccc2c1-c1cccc3c1C(C2)N(Cc1ccccc1)CC3	1000.0	0
O=C(NCCCCN1CCN(Cc2ccccc2)CC1)c1cc2ccccc2o1	1000.0	0
Cc1cccc(N2CCN(CCCCNC(=O)c3cc4ccccc4o3)CC2)n1	1000.0	0
CCCN1CCc2cc(Cl)c(O)cc2C1c1ccccc1	1905.46	0
COc1ccccc1N1CCN(CCCNC(=O)c2cccc(OCCOCCOCCOCCOc3cccc(C(=O)NCCCN4CCN(c5ccccc5OC)CC4)c3)c2)CC1	16.0	1
O=C(NCCCCN1CCN(c2ccccc2)CC1)c1cccnc1	1000.0	0
Clc1ccc(CN2CC=C(c3nc4cc(Cl)ccc4s3)CC2)cc1	2000.0	0
COc1ccccc1N1CCN(CCCNC(=O)c2ccc(COCCOCCOCCOCCOCCOCCOCCOCCOCc3ccc(C(=O)NCCCN4CCN(c5ccccc5OC)CC4)cc3)cc2)CC1	150.0	0
O=C(Cc1noc2ccccc12)NC1CCC(CCN2CCC(c3coc4ccccc34)CC2)CC1	244.83	0
Cc1cccc(NC(=O)CN2CCC(c3ccc(Cl)cc3)CC2)c1	50000.0	0
CCc1cccc(NC(=O)CN2CCN(c3ccc(Cl)cn3)CC2)c1	46260.0	0
O=S(=O)(NCCCCN1CCN(c2nsc3ccccc23)CC1)c1ccc(F)c(Cl)c1	39.0	1
c1ccc2c(c1)N=C(N1CCNCC1)c1ccccc1S2	37.0	1
FC(F)(F)c1cccc(N2CCN(CCCCNc3ncc(-c4ccccc4)o3)CC2)c1	9.6	1
Cn1c(SCCCN2CCC3(CC3c3ccc(C(F)(F)F)cc3F)C2)nnc1-c1cccnc1	724.44	0
Cc1nc(C(=O)O)ccc1-c1nnc(SCCCN2CCC3(CC3c3ccc(C(F)(F)F)cc3)C2)n1C	7585.78	0
COc1cc2c(cc1O)C1Cc3ccc(OCC4CC4)c(OC)c3CN1CC2	54.0	1
O=c1ccc2ccc(OCCCCN3CCN(c4cccc5c4OCCO5)CC3)cc2[nH]1	0.4	1
O=C(NC1CCC(CCN2CCN(c3nccc4c3CCO4)CC2)CC1)C1(O)CC1	592.9	0
OC1c2ccc(F)cc2CC1CCN1CCN(c2ccccn2)CC1	510.0	0
Cc1ccc(CN2CCC(CC(=O)N3c4ccccc4CC3C)CC2)cc1	39.0	1
CCN(CC)CCOc1ccccc1Cc1ccccc1	2024.0	0
O=S(=O)(NCCCN1CCN(c2noc3ccccc23)CC1)c1cccs1	55.0	1
CC(C)(C)c1nc(N2CCN(CCCCNC(=O)c3cn4nc(Cl)ccc4n3)CC2)cc(C(F)(F)F)n1	655.0	0
CC(C)(C)c1nc(N2CCN(CCCCNC(=O)c3cn4cccnc4n3)CC2)cc(C(F)(F)F)n1	436.0	0
COc1ccc(N2CCN(CCC3OCCc4ccccc43)CC2)cc1	1431.0	0
FC(CCNCc1ccc2c(c1)Cc1ccccc1-2)CN1CCN(c2cccc(Cl)c2Cl)CC1	5270.0	0
CCOCCOc1ccn2ncc(C(=O)NCCCN3CCN(c4ccccc4OC)CC3)c2c1	6.4	1
CCOCCOc1ccn2ncc(C(=O)NCCCCN3CCN(c4ccccc4OC)CC3)c2c1	3.0	1
COc1ccccc1N1CCN(CCCCNC(=O)c2cnn3ccc(OCCOCCOCCOCCOc4ccn5ncc(C(=O)NCCCCN6CCN(c7ccccc7OC)CC6)c5c4)cc23)CC1	0.59	1
Cc1ncoc1-c1nnc(SCCCN2CCC3(CC3c3ccc(C(F)(F)F)cc3)C2)n1C	660.69	0
O=C(CC1CCCO1)NC1CCC(CCN2CCN(c3cccc4c3OCO4)CC2)CC1	188.71	0
O=C(CCCN1CCN(c2ccc(Cl)cc2)CC1)c1ccc(F)cc1	253.5	0
Cc1cc(C(=O)NC2CCC(CCN3CCC(c4coc5ccccc45)CC3)CC2)on1	36.41	1
Clc1ccc(N2CCN(Cc3c[nH]c4ncccc34)CC2)cc1	448.0	0
O=S(=O)(c1ccc(C=Cc2ccc(F)cc2O)nc1)c1ccccc1F	2000.0	0
O=S(=O)(c1ccc(F)cc1)c1ccc(C=Cc2ccc(F)cc2)nc1	1000.0	0
COc1cccc(CN2CCN(Cc3cc4ccccc4o3)CC2)c1	5728.0	0
O=C1CC(CN2CCC(C(=O)c3ccc(F)cc3)CC2)Cc2ccccc21	223.87	0
O=c1c(-c2ccccc2)c2n(c(=O)n1CCCCN1CCCC(c3c[nH]c4ccccc34)C1)CCCC2	2349.0	0
CCOc1ccccc1N1CCN(CCCC2CC(c3ccc(OC)c(OC)c3)=NO2)CC1	46.0	1
CCc1cc(Cl)c(OC)c(N2CCN(CC(O)CCNC(=O)c3cc4ccccc4[nH]3)CC2)c1	10800.0	0
N#Cc1ccc(C(=O)NC2CCC(CCN3CCC(c4cccc5c4CCO5)CC3)CC2)cc1	191.8	0
COc1ccc(Cl)cc1S(=O)(=O)NC1CCC(N2CCC(c3ccccc3OC3CC3)CC2)CC1	129.0	0
O=C1CCc2ccc(CCCCCN3CCN(c4cccc(Cl)c4Cl)CC3)nc2N1	2.6	1
O=C(CCCCCCC(=O)NCCCN1CCN(C2=Nc3cc(Cl)ccc3Nc3ccccc32)CC1)NCCCN1CCN(C2=Nc3cc(Cl)ccc3Nc3ccccc32)CC1	1.349	1
Cc1nn(C2CCN(Cc3ccccc3)CC2)cc1-c1ccccc1	6.1	1
CCCC(=O)NC1CCC(CCN2CCC(c3cccc4c3OCO4)CC2)CC1	277.39	0
CC(=O)Nc1cccc(OCCNCC2(F)CCN(C(=O)c3ccc(Cl)c(Cl)c3)CC2)c1	1000.0	0
COCC(=O)NC1CCC(CCN2CCN(c3nccc4occc34)CC2)CC1	1158.0	0
CC1CCCN1CCc1cc2cc(C(=O)c3ccc(F)cc3)ccc2o1	10000.0	0
N#Cc1ccc2c(c1)CCN(CCC1CCC(NC(=O)c3cc4ccccc4[nH]3)CC1)CC2	316.23	0
Cc1ncoc1-c1nnc(SCCCN2CCC3(CCCc4ccc(Br)cc43)C2)n1C	316.23	0
Cc1cc2c(s1)Nc1ccccc1N=C2N1CCN(C)CC1	39.0	1
Cn1c(SCCCN2CCC3(CC3c3ccc(F)cc3F)C2)nnc1-c1cccnc1	524.81	0
CN(C)c1cccc(OCCNCC2(F)CCN(C(=O)c3ccc(F)c(Cl)c3)CC2)c1	1000.0	0
Cc1cccc(N2CCN(CCCCn3c(C)cn4c5c(=O)n(C)c(=O)n(C)c5nc34)CC2)c1C	27.0	1
CCCN1CCN2c3cccc4[nH]cc(c34)CC2C1	575.44	0
CCCN1CCCC2Cc3[nH]ncc3CC21	2950.0	0
O=S(=O)(c1ccnc2ccccc12)N1CCCCC1CCN1CCN(c2nsc3ccccc23)CC1	5.0	1
O=C(CCCCCCCCC(=O)NCCCN1CCN(C2=Nc3cc(Cl)ccc3Nc3ccccc32)CC1)NCCCN1CCN(C2=Nc3cc(Cl)ccc3Nc3ccccc32)CC1	1.35	1
O=S(=O)(NCCCCN1CCN(c2noc3ccccc23)CC1)c1cccc2scnc12	170.0	0
OC1(c2ccc(Cl)cc2)CCN(CCCOc2ccc(F)cc2)CC1	5.3	1
O=C(NC1CCC(CCN2CCC(c3cccc4c3CCO4)CC2)CC1)c1ccc2ncccc2c1	3248.0	0
O=C(CC(F)(F)F)NC1CCC(CCN2CCC(c3coc4ccccc34)CC2)CC1	42.66	1
Cc1nc2cc3c(cc2o1)CCN(CCCSc1nnc(C2CCOCC2)n1C)CC3	501.19	0
Cc1nc2n(c(=O)c1CCN1CCC(c3noc4cc(F)ccc34)CC1)CCCC2	10.0	1
c1cc2c3c(c[nH]c3c1)CC1CN(CC3CCCCC3)CCN21	53.7	1
O=C(Cc1ccc2c(c1)OCO2)NC1CCC(CCN2CCC(c3cccc4c3CCO4)CC2)CC1	721.3	0
COc1cc2c(cc1O)C1Cc3sc(CC4CC4)cc3CN1CC2	11.51	1
O=C(NCCCCCN1CCN(c2cccc(Cl)c2Cl)CC1)c1cccc2c1-c1ccccc1C2=O	5.0	1
N#Cc1ccc2cc(CN3CCN(c4ccccc4Cl)CC3)[nH]c2c1	220.0	0
N#Cc1ccc2cc(CN3CCN(c4ccccc4)CC3)[nH]c2c1	5600.0	0
O=C1CC(c2c[nH]c3ccc(F)cc23)C(=O)N1CCCCN1CCC(c2c[nH]c3ccccc23)CC1	190.0	0
CC(C)c1nc2c(N3CCNCC3)ccnc2n1Cc1cccc(F)c1	3436.0	0
O=C1CCc2ccc(OCCCCN3CCN(c4cccc(Cl)c4Cl)CC3)cc2N1	0.34	1
O=C(NCCCCN1CCN(c2ccccn2)CC1)c1cc2ccccc2cn1	5596.0	0
CC(O)C(=O)NC1CCC(CCN2CCC(c3cccc4c3OCO4)CC2)CC1	268.44	0
O=S(=O)(c1cncc2ccccc12)N1CCCC1CCN1CCC(c2noc3cc(F)ccc23)CC1	0.1	1
O=S(=O)(c1cccc2ncccc12)N1CCCC1CCN1CC=C(c2c[nH]c3ccc(Cl)cc23)CC1	15.0	1
Fc1ccccc1N1CCN(CCCNc2cncc(Cl)n2)CC1	37.0	1
Cc1ccc(N2CCN(CC3CC3c3ccccc3)CC2)c(C)c1	540.0	0
Fc1cccc(CCN2C3CCC2CC3)c1	10000.0	0
O=C(CC1COCCO1)NC1CCC(CCN2CCN(c3nccc4c3CCO4)CC2)CC1	1471.4	0
CCCN(CCC)C1CCc2cc(CS(=O)(=O)c3ccc(I)cc3)ccc2C1	199.53	0
CCCc1cn(CCCCCCCCn2cc(CCCOc3ccc(CN4CCN(c5ccccc5OC)CC4)cc3OC)nn2)nn1	32.0	1
CCCCn1cc(CCCCOc2ccc(CN3CCN(c4ccccc4OC)CC3)cc2OC)nn1	67.0	1
S=c1[nH]c2ccc(OCCN3CCN(c4ccccc4)CC3)cc2[nH]1	0.67	1
CCCN(CCCCNC(=O)c1ccc(-c2ccccc2)cc1)C1CCn2nccc2C1	49.0	1
COc1ccc2[nH]c(C(=O)NCCCCN3CCN(c4cccc5ccccc45)CC3)cc2c1	13.8	1
COc1ccccc1N1CCN(CC(O)CCNC(=O)c2ccc3cc(F)ccc3n2)CC1	1000.0	0
N#CC1=Cc2cn(S(=O)(=O)c3cccc4ccccc34)c3cccc(c23)O1	10000.0	0
COc1cccc(OC)c1C(=O)NN1c2ccc(Cl)cc2N=C(N2CCN(C)CC2)c2cc(Cl)ccc21	97.0	1
CCCN(CCC)C1COc2c(ccc3sc(N)nc23)C1	3510.0	0
Oc1ccc2c(c1)CCCNCCc1ccccc1C2	857.0	0
COc1ccccc1N1CCN(CCCCn2cnc3ccccc3c2=O)CC1	184.0	0
O=c1c2ccccc2ncn1CCCCN1CCN(c2ccc(Cl)cc2)CC1	140.0	0
COc1ccc2[nH]cc(C3=CCN(Cc4ccccc4)CC3)c2c1	62.7	1
O=C1CC(CN2CCC(C(=O)c3ccc(F)cc3)CC2)Cc2ccccc21	104.71	0
CCCN1CCOC2c3ccsc3CCC21	630.0	0
COc1cccc(CN2CC=C(c3c[nH]c4ccccc34)CC2)c1	26.9	1
CN1CCN(c2cc(-c3ccc(C(F)(F)F)cc3)c3ccn(S(=O)(=O)C4CCOCC4)c3n2)CC1	2000.0	0
N#Cc1ccccc1N1CCN(CCCCOc2ccc3c(c2)NC(=O)CC3)CC1	2.9	1
CCC(CO)NC(=O)C1C=C2c3cccc4c3c(cn4C)CC2N(C)C1	269.0	0
c1ccc(CN2CCC(n3ccc(-c4cnco4)c3)CC2)cc1	3200.0	0
O=c1[nH]c2cccc(N3CCN(CC4CCc5[nH]c6ccc(F)cc6c5C4)CC3)c2o1	60.0	1
Cc1cc2c(cc1OCCCN1CCN(c3cccc4ccccc34)CC1)C(=O)NC2	21.8	1
COc1ccccc1N1CCN(CCCCNC(=O)c2ccn3nccc3c2)CC1	190.0	0
CN1CCCc2ccccc2Cc2[nH]c3ccccc3c2CC1	13.49	1
CCCN(CCC)C1CCc2cccc(OC)c2C1C	1050.0	0
O=C1Cc2c(ccc3c2OCC(CNCCCC2CCc4c([nH]c5ccc(F)cc45)C2)O3)N1	45.0	1
Cc1ccc(N2CCN(C(C)C3CC3(C)c3ccccc3)CC2)c(C)c1	10000.0	0
CC1CCCCN1CCc1c(-c2ccccc2)[nH]c2ccccc12	290.0	0
Cc1cc2c(cc1OCCCCN1CCN(c3cccc4cccc(F)c34)CC1)C(=O)NC2	2.34	1
Fc1ccccc1N1CCN(CCCCNc2cc(-c3ccccc3)ccn2)CC1	1.5	1
CCCN(CCNC(=O)N=Nc1cc(F)c(F)c(F)c1)C1Cc2ccccc2C1	73.0	1
COc1ccccc1N1CCN(CCCCNc2ccccn2)CC1	0.8	1
Oc1ccc(C2=CCN(CC3CCC=C(c4ccccc4)C3)CC2)cc1	5.7	1
CC1CCCN1CCN1CCc2cc(-c3ccc(C(=O)N4CCCC4)cc3)ccc2C1=O	10000.0	0
CC1(O)CCC(C(=O)NC2CCC(CCN3CCN(c4nccc5c4CCO5)CC3)CC2)CC1	506.5	0
CC(C)(C)C(=O)NC1CCC(CCN2CCC(c3cccc4c3CCO4)CC2)CC1	377.7	0
O=C1CC2(CCCC2)CC(=O)N1CCCCNC1CCc2c(F)cccc2C1	68.2	1
CCCN(CCC)C1CCc2cc(CCc3ccc(OC)cc3)ccc2C1	251.19	0
Cc1cccc(N2CCN(CCC3CCC(NC(=O)c4cccs4)CC3)CC2)c1	6.3	1
CCCN(CCCCNC(=O)c1ccc(-c2ccccc2)cc1)C1CCn2nccc2C1	150.0	0
O=C1c2ccccc2CCCN1CCCCN1CCN(c2ncccn2)CC1	151.36	0
COc1ccc2c(c1)c(-c1[nH]c(NCC(F)F)nc1C)cn2S(=O)(=O)c1ccccc1	3981.0	0
Fc1cccc(N2CCN(Cc3cnn4ccccc34)CC2)n1	220.0	0
COc1ccc2[nH]cc(CCNCc3ccc(-c4cnc5ccccc5c4)o3)c2c1	1025.0	0
COc1ccccc1N1CCN(CCCCNC(=O)NN(Cc2ccccc2)c2ccc(F)cc2)CC1	94.0	1
COc1ccccc1N1CCN(CCCNC(=O)NN(Cc2ccccc2F)c2ccc(Cl)cc2)CC1	26.0	1
O=C(CCCN1CCN(c2cc3ccc2CCc2ccc(cc2)CC3)CC1)c1ccc(F)cc1	22.0	1
Clc1sc(Cl)c2c1CCCc1c[nH]nc1-2	534.0	0
Clc1ccc(CN2CC=C(c3nc4cc(Cl)ccc4[nH]3)CC2)cc1	330.0	0
Cc1cccc(S(=O)(=O)N(C)C(C)CCN2CCC(C)CC2)c1	3981.07	0
c1cnc(NC2CCC(CCN3CCc4ccccc4C3)CC2)nc1	110.0	0
c1ccc(N2CCN(CCC3CCC(Nc4ncnc5ccccc45)CC3)CC2)cc1	3.2	1
Cc1c(CN2CCN(c3ccccc3)CC2)cnn1-c1ccccc1	250.0	0
FC(F)(F)c1ccc(C=CCOCC2CCN(Cc3ccccc3)CC2)cc1	4324.0	0
Fc1ccc(N2CCN(Cc3cn4nc(Cl)ccc4n3)CC2)cc1	9900.0	0
COc1ccccc1N1CCN(CCCCCNC(=O)c2cnn3ccccc23)CC1	25.0	1
O=C(CCCCCCCCCCCCCCCCCCCCC(=O)OC1(c2ccc(Cl)cc2)CCN(CCCC(=O)c2ccc(F)cc2)CC1)OC1(c2ccc(Cl)cc2)CCN(CCCC(=O)c2ccc(F)cc2)CC1	310.0	0
CC(C)(O)C(=O)NC1CCC(CCN2CCC(c3coc4ccccc34)CC2)CC1	53.71	1
C=CCN1CCCC1CNC(=O)c1cc(CCCSC2CC(=O)N(CCCCCC(=O)NCCOCCOCCOCCOCCOCCOCCC(=O)NC(Cc3cnc[nH]3)C(=O)NC(C)C(=O)NC(C(=O)NC(Cc3ccc(O)cc3)C(=O)N3CCCC3C(=O)NC(CCCNC(=N)N)C(=O)NC(Cc3cnc[nH]3)C(=O)O)C(C)CC)C2=O)cc(OC)c1OC	27.39	1
COc1cccc(C(=O)NCCCCCN2CCN(c3cccc(Cl)c3Cl)CC2)c1	1560.0	0
O=C(CCCN1CCC(O)(c2cc3ccc2CCc2ccc(cc2)CC3)CC1)c1cc2ccc1CCc1ccc(cc1)CC2	140.0	0
Cc1ccc(C)c(C(=O)CCCN2CCC(O)(c3cc(C)ccc3C)CC2)c1	55.0	1
CN1CCC(c2cn(-c3ccc(F)cc3)c3ccc(-c4cncnc4)cc23)CC1	260.0	0
CN1CCN(C2Cc3ccccc3Sc3ccc(-c4ccn(C)n4)cc32)CC1	1.6	1
Cc1ccccc1-c1ccc2c(c1)C(N1CCN(C)CC1)Cc1ccccc1S2	1.6	1
N#Cc1ccc2c(c1)C1CN(Cc3ccc(F)cc3)CC1CO2	79.43	1
Oc1ccc(Br)cc1-c1nc(CN2CCN(c3ccccc3)CC2)co1	6650.0	0
O=C(CF)NC1CCC(CCN2CCC(c3cccc4c3OCO4)CC2)CC1	229.7	0
COC1CCC(CC(=O)NC2CCC(CCN3CCC(c4cccc5c4OCO5)CC3)CC2)CC1	360.81	0
O=Cc1cnn2c(OCCCCN3CCN(c4cccc(Cl)c4Cl)CC3)cccc12	51.0	1
CS(=O)(=O)CC(=O)NC1CCC(CCN2CCC(c3cccc4c3OCO4)CC2)CC1	164.9	0
CC(C)=C1c2ccc(Cl)cc2C=C(N2CCN(C)CC2)c2ccccc21	690.0	0
CN1CCc2cc(Cl)c(O)cc2C2c3cccc(NC(=O)C4CC4)c3CCC21	2137.0	0
CN1CCN(CCN2CCN(c3cccc(Cl)c3)C2=O)CC1	501.19	0
Cc1ccc2c(N3CCN(CCc4cccc(NC(=O)c5ccccc5)c4)CC3)cccc2n1	398.11	0
O=C1N(CCN2Cc3ccccc3C2)CCN1c1cccc(C(F)(F)F)c1	50.12	1
O=C1N(CCN2Cc3ccccc3C2)CCN1c1cccc(OC(F)(F)F)c1	39.81	1
CC(C)Oc1cccc(N2CCN(CCN3Cc4ccccc4C3)C2=O)c1	316.23	0
CCN1CCCC1CNC(=O)c1cc(S(N)(=O)=O)ccc1OC	68.0	1
O=S(=O)(NC1CCC(N2CCC(c3ccccc3OCC(F)(F)F)CC2)CC1)c1ccc(OC(F)F)cc1	154.0	0
O=S(=O)(NC1CCC(N2CCC(c3ccccc3OCC(F)(F)F)CC2)CC1)c1ccc2c(c1)OCCO2	23.0	1
O=S(=O)(NC1CCC(N2CCC(c3ccccc3OCC(F)(F)F)CC2)CC1)c1ccc2c(c1)OCCO2	57.0	1
O=S(=O)(NC1CCC(N2CCC(c3ccccc3OCC(F)(F)F)CC2)CC1)c1cc(Cl)ccc1F	37.0	1
COc1ccc(Cl)cc1S(=O)(=O)NC1CCC(N2CCC(c3ccccc3OCC(F)(F)F)CC2)CC1	69.0	1
O=S(=O)(NC1CCC(N2CCC(c3ccccc3OC3CC3)CC2)CC1)c1ccc2c(c1)OCO2	71.0	1
COc1ccc(S(=O)(=O)NC2CCC(N3CCC(c4ccccc4OC4CC4)CC3)CC2)cc1OC	144.0	0
O=C1N(CCN2CCC(C(F)(F)F)CC2)CCN1c1cccc(Cl)c1F	10000.0	0
N#Cc1cccc(N2CCN(CCN3Cc4ccccc4C3)C2=O)c1	100.0	0
COc1cc(CN2CCN(c3ccccc3OC)CC2)ccc1OCCCc1cn(CCCCCCCCn2cc(CCCOc3ccc(CN4CCN(C5CCCCC5)CC4)cc3OC)nn2)nn1	19.0	1
COc1ccccc1OCCNCCc1ccc(O)c(O)c1	85.0	1
CCCCn1cc(CCCCOc2ccc(CN3CCN(c4ccccc4OC)CC3)cc2OC)nn1	52.0	1
O=C(NCC=CCN1CCN(c2cccc(Cl)c2Cl)CC1)c1ccc(-c2cccc(=O)[nH]2)cc1	23.6	1
O=C(NCC(O)CCN1CCN(c2cccc(Cl)c2Cl)CC1)c1ccc2c(c1)Cc1ccccc1-2	84.0	1
COc1cc(C(=O)NN2c3ccc(Cl)cc3N=C(N3CCN(C)CC3)c3cc(Cl)ccc32)cc(OC)c1OC	267.0	0
C#CCNC1CCc2cc(OCCCN3CCCCC3)ccc21	10000.0	0
CCCNC1CCc2nc(N)sc2C1	60.0	1
Clc1ccc(COC(Cn2ccnc2)c2ccc(Cl)cc2Cl)cc1	4269.0	0
CN1CCN(C2=Nc3cc(Cl)ccc3N(NC(=O)c3cccc(C#N)c3)c3ccc(Cl)cc32)CC1	175.0	0
CCCN1CC(CSC)CC2c3cccc4[nH]cc(c34)CC21	26.0	1
c1ccc(CNCC2CCc3ccc4[nH]ccc4c3O2)cc1	107.0	0
c1c[nH]c2nc(CN3CCc4ccccc4C3)cc-2c1	600.0	0
O=C(NC1CCN(Cc2ccccc2)C1)c1ccc(-c2cccs2)cc1	840.0	0
COc1ccc(CN2CCc3c(c(=O)oc4cc(OC)ccc34)C2)cc1	5800.0	0
COC(=O)c1cc2c3c(ccc2[nH]1)OCC(CN1CCC(Nc2ccccc2)(C(N)=O)CC1)O3	388.0	0
c1ccc(CN2CCC(c3cc(-c4ccccc4)[nH]n3)CC2)cc1	66.0	1
C(=Cc1ccccc1)C1=CCN(CCc2cc3ccc[nH]c-3n2)CC1	1300.0	0
COc1cccc(CCc2ccccc2OCCCN2CCN(c3ncccn3)CC2)c1	20000.0	0
COc1cccc(CCc2ccccc2OCCCCN2CCN(C)CC2)c1	1000000.0	0
OC1(c2ccc(Cl)c(Cl)c2)CC2CCC(C1)N2Cc1csc2ccccc12	29.8	1
OC1(c2ccc(Cl)c(Cl)c2)CC2CCC(C1)N2Cc1coc2ccc(F)cc12	1.4	1
CN1CCc2cc(Cl)c(O)cc2C1Cc1ccccc1	144.54	0
FC1CCNCC1c1c(-c2ccccc2)[nH]c2ccc(Cl)cc12	1600.0	0
Clc1cccc(CN2CC=C(c3nc4ccccc4s3)CC2)c1	340.0	0
COc1cccc(OCCNCC2(F)CCN(C(=O)c3ccc(Cl)c(Cl)c3)CC2)c1	1000.0	0
COc1cccc(CCc2ccccc2OCCCN2CCN(c3cccc(Cl)c3)CC2)c1	298000.0	0
O=C(CCCN1CCC(O)(c2ccc(Cl)cc2)CC1)c1ccc(F)cc1	0.16	1
O=C(CCCN1CCC(O)(c2ccc(Cl)cc2)CC1)c1ccc(F)cc1	5.6	1
NC(=O)C1CSC2CCC3(CCCN3C(=O)C3CCCN3)C(=O)N21	0.196	1
CC(C)(C)C(=O)NCCCN1CCN(c2ccc(Cl)cc2)CC1	10000.0	0
O=S(=O)(NCCCN1CCC(c2noc3cc(F)ccc23)CC1)c1cnc2ccccn12	15.0	1
ON=Cc1cc2cc(OCCCCN3CCN(c4cccc(Cl)c4Cl)CC3)ccn2n1	2.3	1
CNc1cc(-c2csc(N(C)C(=O)c3ccc(F)cc3)n2)ncn1	10000.0	0
CCCN(CCc1ccc(C)cc1)C1CCc2c(O)cccc2C1	170.0	0
CCC(O)CC(=O)NC1CCC(CCN2CCC(c3cccc4c3CCO4)CC2)CC1	355.8	0
COC(C)C(=O)NC1CCC(CCN2CCN(c3nccc4c3CCO4)CC2)CC1	680.5	0
CN(C)Cc1cccc2nc(C(=O)NCCCCN3CCN(c4cc(C(F)(F)F)nc(C(C)(C)C)n4)CC3)cn12	298.0	0
CCCN(CCC)C1COc2c(cccc2C(=O)c2ccc(C(C)=O)cc2)C1	1000.0	0
CCc1ccc2c(c1O)-c1cccc3c1C(C2)N(C)CC3	2050.0	0
CN(C)Cc1c(C(=O)NCCCCN2CCN(c3cc(C(F)(F)F)nc(C(C)(C)C)n3)CC2)nc2ccccn12	72.0	1
O=S(=O)(c1cccc2ncccc12)N1CCC(CCN2CCN(c3cccc(Cl)c3Cl)CC2)CC1	36.0	1
CN(C)CCN1C(=O)c2ccccc2C=Cc2ccccc21	11600.0	0
CN(C)CCCN1C(=O)c2ccccc2C=Cc2ccccc21	9000.0	0
CC(C)(O)C(=O)NC1CCC(CCN2CCC(c3cccc4c3CCO4)CC2)CC1	495.1	0
CCOc1ccc2c(c1)C(C1=CC(C)N(C)CC1)=Nc1cc(Cl)ccc1N2	47.0	1
CCCN(CCCCNC(=O)c1ccc(-c2ccccc2)cc1)C1CCc2c(O)cccc2C1	25.12	1
O=C1c2ccc(F)cc2CC1CCN1CCCN(c2ccc(Cl)cn2)CC1	363.08	0
OC1(c2ccc(Cl)cc2)CCN(Cc2c[nH]c3ccccc23)CC1	10.0	1
Oc1cc2c(cc1O)C1c3cncc(F)c3CNC1CC2	890.0	0
COc1ccc2c3c(c(=O)oc2c1)CN(Cc1cccc(Cl)c1)CC3	5500.0	0
Cc1ccc2c(N3CCN(CCc4cccc(NC(=O)Nc5ccccc5)c4)CC3)cccc2n1	79.43	1
CCNC1CCc2c(cccc2OC)C1	180.0	0
COc1ccc(CCN(CCCc2ccccc2)CCc2ccc3c(c2)OCO3)cc1OC	1729.0	0
CC1Cc2ccccc2N1C(=O)CN1CCN(Cc2ccc(F)cc2)CC1	887.0	0
O=c1[nH]c2cc(Cl)ccc2n1C1CCN(CCCCc2nc3ccccc3s2)CC1	215.0	0
O=C1NCN(c2ccccc2)C12CCN(CCCCc1nc3ccccc3o1)CC2	10.0	1
CC(C)=C1c2ccccc2C=C(C2=CCN(C)CC2)c2ccccc21	520.0	0
COc1ccccc1N1CCCN(CCCCNC(=O)c2ccc(CCO)cc2)CC1	151.0	0
N#Cc1c(CN2CCN(CCc3ccccc3)CC2)cn2ccccc12	1821.0	0
Cc1ccn(CCN2CCC(Cc3ccccc3F)CC2)n1	2233.0	0
O=C(NCCN1CCN(c2cccc3nc(O)oc23)CC1)c1ccc(F)cc1	4.6	1
CCN(CC)CCCOc1ccc(-c2nc3ccccc3n2CC=CCn2c(-c3ccc(OCCCN(CC)CC)cc3)nc3ccccc32)cc1	2345.0	0
COC(=O)c1cc2c3c(ccc2[nH]1)OCC(CN1CCC(n2c(O)nc4ccccc42)CC1)O3	6.7	1
CCCN(CCCCOc1ccc2ccnn2c1)C1CCc2c(O)cccc2C1	120.0	0
Cc1ccc2c(c1)c1c(n2CCc2ccc(C)nc2)CCN(C)C1	630.96	0
Cc1ccc(CN2CCN(C3(C)C(=O)N(C)c4ccccc43)CC2)cc1	1000.0	0
Cc1ccc(CN2CCC(CC(=O)N3c4ccccc4CC3C)CC2)cc1F	23.0	1
Cc1cc2c(c(N3CCN(CCC4CCC(NC(=O)C5CCOCC5)CC4)CC3)n1)CCO2	1950.0	0
CN1CCC(c2cn(-c3ccc(F)cc3)c3ccc(-c4nnn(C)n4)cc23)CC1	69.0	1
CN1CCc2ccccc2Cc2ccc(O)cc2CC1	17.5	1
CCCC1CCN(CCCN2C(=O)CCc3ccccc32)CC1	912.01	0
COc1ccccc1N1CCN(CCCC(=O)Nc2ccn3ncc(C=NO)c3c2)CC1	0.97	1
COc1ccccc1N1CCN(CCCCOc2ccn3nc(C=NO)cc3c2)CC1	3.3	1
CCOC(=O)c1cc2cc(OCCCCN3CCN(c4ccccc4OC)CC3)ccn2n1	8.1	1
COc1ccccc1N1CCN(CCCCOc2ccn3nc(C=O)cc3c2)CC1	5.1	1
COc1ccccc1N1CCN(Cc2cc(CN3CCOCC3)c3cccccc2-3)CC1	130.0	0
COc1cccc(N2CCN(CCCCCCN3C(=O)c4cccc5cccc(c45)C3=O)CC2)c1	271.0	0
O=S1(=O)Cc2ccccc2N1CCN1CCN(Cc2ccc(Cl)cc2)CC1	10000.0	0
Cc1ccc(S(=O)(=O)Nc2ccc3c(c2)CCN(Cc2cc[nH]n2)CC3)cc1Cl	398.11	0
O=C(NC1CCN(Cc2ccccc2)C1)c1ccc(-c2ccccc2)cc1	600.0	0
CN(C)C1Cc2cccc3nc(O)n(c23)C1	12.0	1
Cc1ccc2c(OCCN3CCN(Cc4cccc5cccnc45)CC3)cccc2n1	3162.28	0
CC(C)C(=O)Nc1cccc(C2CCN(Cc3ccc(Oc4ccc(Cl)cc4)cc3)CC2)c1	110.0	0
O=C1NCc2ccc(OCCCCN3CCN(c4cccc5c4OCCC5)CC3)cc21	0.576	1
CC(=O)NC1CCC(c2nnc(SCCCN3CCC4(CC4c4ccc(C(F)(F)F)cc4)C3)n2C)CC1	457.09	0
O=C(NCC=CCN1CCN(c2cccc(Cl)c2Cl)CC1)c1cccc2c1-c1ccccc1C2	62.9	1
CCCN(CCCCNC(=O)c1ccc(-c2ccccc2)cc1)C1CCn2nccc2C1	1.0	1
Cc1nc(C)c(-c2nnc(SCCCN3CCC4CC4(c4ccc(C(F)(F)F)cc4)CC3)n2C)s1	199.53	0
Cc1nc(C)c(-c2nnc(SCCCN3CCC4(CCc5cc(Cl)ccc54)C3)n2C)s1	398.11	0
Cc1ncoc1-c1nnc(SCCCN2C3CCC2CC(c2cccc(C(F)(F)F)c2)C3)n1C	3162.28	0
Fc1ccc(C(c2ccc(F)cc2)N2CCN(CCCCc3nc4ccccc4s3)CC2)cc1	195.0	0
CN1CCN(C2=Nc3ccccc3Nc3sc(CO)cc32)CC1	22.0	1
COCCC(=O)NC1CCC(CCN2CCN(c3cccc4c3OCO4)CC2)CC1	173.34	0
COc1ccccc1N1CCN(Cc2cc(C#Cc3ccccc3)c3cccccc2-3)CC1	65.0	1
CCCN(CCC)C1CCn2ncc(Cl)c2C1	120.0	0
COc1ccc2[nH]cc(CN3CCC(O)(c4ccc(SC)cc4)CC3)c2c1	5.5	1
C(=Cc1ccccc1)COCC1CCN(CC2CC2)CC1	10000.0	0
Cc1ccc(OCCCNCCOc2ccccc2)cc1	64.57	1
O=C(NCCN1CCN(c2cccc(Cl)c2Cl)CC1)c1ccc(C#Cc2ccccc2)cc1	4700.0	0
C#Cc1cccc(C(=O)NCCCCCN2CCN(c3cccc(Cl)c3Cl)CC2)c1	23.0	1
COc1ccc(Br)cc1S(=O)(=O)NC1CCC(N2CCN(c3ccccc3OC(C)C)CC2)CC1	36.0	1
C#Cc1ccc(C(=O)NCCCCCN2CCN(c3cccc(Cl)c3Cl)CC2)cc1	11.0	1
C#Cc1cccc(C(=O)NCCCCN2CCN(c3cccc(Cl)c3Cl)CC2)c1	24.0	1
O=C(NCC=CCN1CCN(c2cccc(Cl)c2Cl)CC1)c1cc2ccccc2s1	245.0	0
Cc1ccc(C2CCN(Cc3ccc(Oc4ccc(F)c(F)c4)cc3)CC2)cc1NC(=O)C(C)C	400.0	0
c1cc2c(c(N3CCN(CCCc4c[nH]c5ccccc45)CC3)c1)OCCO2	21.0	1
COc1c(C(=O)NCCC2CCN(Cc3ccccc3)C2)cc(Br)c2ccccc12	2800.0	0
COC1(c2ccc(Cl)cc2)CCN(Cc2c[nH]c3ccccc23)CC1	68.1	1
CCCNC1CCc2nc(N)sc2C1	139.0	0
Cn1c(SCCCN2CCC3(CC3c3ccc(C(F)(F)F)cc3)C2)nnc1C1CCCCC1	588.84	0
CCC(=O)NC1CCC(CCN2CCC(c3cccc4c3OCO4)CC2)CC1	203.61	0
CC1COC(c2ccc(N)nc2)CN1CCC1CCC(NC(=O)c2cc3ccccc3[nH]2)CC1	104.0	0
CC(=O)c1cccc(C=CC(=O)NC2CCC(CCN3CCc4ccc(C#N)cc4CC3)CC2)c1	199.53	0
COc1cc(CN2CCN(c3ccccc3OC)CC2)ccc1OCc1cn(CCCCCCCCN(C)CCCCCNC(=O)COc2cccc(C#Cc3csc(C)n3)c2)nn1	147.0	0
COc1cc(CN2CCN(c3ccccc3OC)CC2)ccc1OCc1cn(CCCCCCCCCCN(C)CCCCCNC(=O)COc2cncc(C#Cc3csc(C)n3)c2)nn1	303.0	0
COc1cc(CN2CCN(c3ccccc3OC)CC2)ccc1OCc1cn(CCOCCOCCOCCNC(=O)COc2cncc(C#Cc3csc(C)n3)c2)nn1	251.0	0
CSCCC(NC(=O)C(CC(C)C)NC(=O)C(CCCCN)NC(=O)C(CCC(N)=O)NC(=O)C(CCCNC(=N)N)NC(=O)C(CCCCN)NC(=O)C(CCCNC(=N)N)NC(=O)C(CCC(N)=O)NC(=O)C(N)C(C)C)C(=O)N1CCCC1C(=O)O	1000.0	0
CCN1CCCC1CNC(=O)c1c(O)c(Cl)cc(Cl)c1OC	1.21	1
CCc1ccc2c(c1)C(C1=CC(C)N(C)CC1)=Nc1cc(Cl)ccc1N2	28.0	1
COc1cc(CN2CCN(c3ccccc3OC)CC2)ccc1OCc1cn(CCOCCOCCOCCOCCOCCNC(=O)COc2cncc(C#Cc3csc(C)n3)c2)nn1	352.0	0
CC1CN(c2ccccc2-c2ccccc2)CCN1CCCCCC(=O)NCc1ccccc1	178.0	0
COc1ccc(F)cc1S(=O)(=O)NC1CCC(N2CCN(c3ccccc3OC(C)C)CC2)CC1	139.0	0
CC(C)Oc1ccccc1N1CCN(C2CCC(NS(=O)(=O)c3cccc(C(F)(F)F)c3)CC2)CC1	118.0	0
CC(C)Oc1ccccc1N1CCN(C2CCC(NS(=O)(=O)c3cccc(F)c3)CC2)CC1	64.0	1
CC(C)Oc1ccccc1N1CCN(C2CCC(NS(=O)(=O)c3ccccc3C#N)CC2)CC1	2.4	1
CC(C)(C)c1ccc(C(O)CCCN2CCC(C(O)(c3ccccc3)c3ccccc3)CC2)cc1	2056.0	0
C=CCOC1(c2ccc(Cl)cc2)CCN(Cc2c[nH]c3ccccc23)CC1	165.0	0
O=C(NC1CCC(CCN2CCN(c3nccc4c3CCO4)CC2)CC1)c1ccc(N2CCCCC2)cc1	5340.0	0
O=C(NC1CCC(CCN2CCC(c3cccc4c3CCO4)CC2)CC1)C1CC1(F)F	235.8	0
OC1(c2cccc(C(F)(F)F)c2)CCN(Cc2c[nH]c3ccccc23)CC1	106.0	0
NC(=O)c1ccc(C(=O)CCCN2CCc3ccccc3C2)cc1	218.0	0
OC1(c2ccc(Cl)c(Cl)c2)CCN(Cc2n[nH]c3ccccc23)CC1	438.0	0
CCCN(CCCCNC(=O)c1ccc(-c2ccccc2)cc1)C1CCn2ncc(C=O)c2C1	4700.0	0
O=S1(=O)Cc2ccccc2N1CCCN1CCN(Cc2ccc(Cl)cc2)CC1	979.0	0
CC(=O)Nc1cccc(C=CC(=O)NC2CCC(CCN3CCc4ccc(C#N)cc4CC3)CC2)c1	501.19	0
N#Cc1ccc2c(c1)CCN(CCC1CCC(NC(=O)c3ccc4ccccc4c3)CC1)CC2	3162.28	0
CN(CCCCNC(=O)c1ccc2c(c1)Cc1ccccc1-2)C1Cc2cccc3[nH]c(=O)n(c23)C1	3700.0	0
O=C1NCc2ccc(OCCCCN3CCN(c4cccc5c4CCOC5)CC3)cc21	11.48	1
c1ccc(N2CCN(Cc3cnn(-c4ccccn4)c3)CC2)cc1	340.0	0
Cc1c(CN2CCN(c3ccccc3)CC2)cnn1-c1ccccc1	630.0	0
Cc1ncoc1-c1nnc(SCCCN2CCC3(CCc4ccc(Br)cc43)C2)n1C	39.81	1
Cc1ncoc1-c1nnc(SCCCN2C3CCC2CC(c2ccc(C(F)(F)F)cc2F)C3)n1C	3162.28	0
CCc1cccc2c1-c1cccc3c1C(C2)N(C)CC3	79.2	1
COc1ccccc1N1CCN(CCCCCNC(=O)c2nnn(Cc3ccccc3Br)c2C)CC1	4.898	1
Clc1ccc(N2CCN(Cc3c[nH]c4ncccc34)CC2)cc1	53703.18	0
COc1ccccc1N1CCN(CCCCNC(=O)c2cc3ccc(C#N)cc3[nH]2)CC1	158.49	0
CN1CCN(C2=Nc3cc(Cl)ccc3N(NC(=O)c3cccnc3Cl)c3ccccc32)CC1	630.0	0
CC1(c2cccc(OCc3ccccc3)c2)C(=O)Nc2cc(Cl)cc(Cl)c2C1=O	10000.0	0
CCCC(=O)NC1CCC(CCN2CCC(c3cccc4c3CCO4)CC2)CC1	196.8	0
O=C1Nc2ccccc2CCC1N1CCN(Cc2ccc(Cl)cc2)CC1	1000.0	0
COc1ccccc1N1CCN(CCCCOc2ccc(-c3cn4ccccc4n3)cc2)CC1	179.0	0
c1ccc(-c2[nH]c3ccccc3c2CCN2CCCCC2)cc1	900.0	0
CCN(CC)C(=O)NC1C=C2c3cccc4[nH]cc(c34)CC2N(C)C1	0.5	1
O=S(=O)(c1cccc2ccccc12)c1nn(Cc2ccccc2)c2ccc(N3CCNCC3)cc12	605.0	0
O=S(=O)(NCCCCN1CC=C(c2c[nH]c3ccc(Cl)cc23)CC1)c1cccc(O)c1	2.5	1
COc1cc(N(C)C(C)=O)c(Cl)cc1C(=O)NCC1CCN(Cc2ccccc2)C1	19000.0	0
COc1ccc(N2CCN(CCCCNC(=O)c3ccc(-n4ccnc4)cc3)CC2)cc1	100.0	0
CCCN1CCc2cccc3c2C1Cc1cccc(OCc2cn(CCCCN4CCN(c5ccccc5OC)CC4)nn2)c1-3	661.0	0
O=C(C=Cc1ccc2[nH]ccc2c1)NCCCCN1CCc2ccc(OS(=O)(=O)C(F)(F)F)cc2C1	199.53	0
Cc1nc2c(o1)CC(CN1CC=C(c3c[nH]c4cc(F)ccc34)CC1)CC2=O	173.78	0
COc1ccccc1N1CCN(Cc2cc(C#N)c3cccccc2-3)CC1	8.3	1
O=C(NC1CCN(Cc2ccc(OC3CCNCC3)c(Br)c2)C1)c1ccc(Cl)c(Cl)c1	100.0	0
CC(C)c1ccccc1OCCN1CCC(CNS(=O)(=O)c2cccc(Cl)c2)CC1	66.0	1
O=C(NCCCCN1CCN(c2ccccc2)CC1)c1cn2ccccc2n1	178.0	0
O=Cc1cnn2ccc(OCCCCN3CCN(c4cccc(Cl)c4Cl)CC3)cc12	4.6	1
ON=Cc1cc2cc(OCCCCN3CCN(c4cccc(Cl)c4Cl)CC3)ccn2n1	3.3	1
O=Cc1cnn2cc(OCCCCN3CCN(c4cccc(Cl)c4Cl)CC3)ccc12	8.1	1
CCCN1CCC(c2cccc(O)c2)CC1	349.0	0
CS(=O)(=O)c1cccc(C2CCN(Cc3ccccc3)CC2)c1	392.0	0
CCCN1CCC(c2cccc(S(C)(=O)=O)c2)CC1	7521.0	0
O=C(NCCCCN1CCN(c2ccnc3ccccc23)CC1)c1cn2ccccc2n1	572.0	0
COc1ccc2c(c1)CCCN(C)Cc1ccccc1C2	10000.0	0
O=C(CCCCN1CCN(c2ccccc2)CC1)c1nc2ccccc2s1	198.0	0
Oc1ccc2c(c1)CCNCCc1ccccc1C2	389.05	0
COc1ccc2c(c1)CCN(C)CCc1ccccc1C2	12.88	1
CN1CCc2ccccc2Cc2ccc(O)c(Cl)c2CC1	3.548	1
COc1cccc(CCc2ccccc2OCCCCCN2CCN(c3ccccc3OC)CC2)c1	1000000.0	0
O=S(=O)(NCCN1CCC(c2noc3cc(F)ccc23)CC1)c1cccc2ccccc12	9.1	1
O=S(=O)(NCCN1CCC(c2noc3cc(F)ccc23)CC1)c1ccc2ccccc2c1	5.2	1
O=S(=O)(NC1CCN(CCCc2noc3ccccc23)C1)c1cc2ccccc2s1	0.4467	1
CCS(=O)(=O)Nc1ccc2c(c1)CCC1C2c2cc(O)c(Cl)cc2CCN1C	3300.0	0
Oc1nc2cccc(N3CCN(Cc4ccnc(-c5ccc(F)cc5)c4)CC3)c2o1	2.9	1
Cc1cccc(S(=O)(=O)NCCCN2CCN(c3noc4ccccc34)CC2)c1	2000.0	0
Cc1cc2c(s1)Nc1ccccc1N=C2N1CCN(C)CC1	10.0	1
O=Cc1c(OCCCCN2CCN(c3cccc(Cl)c3Cl)CC2)nn2ccccc12	14.0	1
COC(=O)c1ccc(CSc2nc3ccccc3n2Cc2ccc(Cl)cc2)cc1	297.0	0
COc1ccc2[nH]cc(C3CC(=O)N(CCCCN4CCC(c5c[nH]c6ccc(F)cc56)CC4)C3=O)c2c1	62.0	1
COc1ccc2[nH]cc(C3CC(=O)N(CCCCN4CCC(c5c[nH]c6ccccc56)CC4)C3=O)c2c1	16.0	1
CC1C=C(C2=Nc3cc(Cl)ccc3Nc3ccc(F)cc32)CCN1C	127.0	0
CC1C=C(C2=Nc3cc(Cl)ccc3Nc3ccc(C#N)cc32)CCN1C	135.0	0
O=S(=O)(NCCCN1CCN(c2noc3ccccc23)CC1)c1ccc(OC(F)(F)F)cc1	63.0	1
O=S(=O)(NCCCCN1CCN(c2noc3ccccc23)CC1)c1cccs1	5.3	1
COc1nc2sc(C(=O)NCCCCCCN3CCC(c4ccc(Cl)cc4)CC3)c(N)c2c(C)c1Cl	0.6	1
COc1nc2sc(C(=O)NCCCCCN3CCN(c4cccc(Cl)c4Cl)CC3)c(N)c2c(C)c1Cl	15.49	1
O=C1CCc2ccc(OCCCN3CCN(c4cccc5[nH]c(=O)oc45)CC3)cc2N1	8.6	1
CC(C)(C)c1cc(N2CCN(CCCCNC(=O)c3cn4ccccc4n3)CC2)nc(C(C)(C)C)n1	361.0	0
CCCN(CC=CI)C1CCc2ccc(O)cc2C1	265.0	0
O=S(=O)(c1cncc2ccccc12)N1CCCC1CCN1CC=C(c2c[nH]c3ccc(Cl)cc23)CC1	12.0	1
CCCN(CCC)C1CCc2c(OS(=O)(=O)C(F)(F)F)cccc2C1C	546.0	0
CN1CCN(c2ccc3[nH]nc(S(=O)(=O)c4ccccc4)c3c2)CC1	355.0	0
CN1CCN(c2ccc3[nH]nc(S(=O)(=O)c4cccc5ccccc45)c3c2)CC1	334.0	0
CC(C)Cn1nc(S(=O)(=O)c2cccc3ccccc23)c2cc(N3CCNCC3)ccc21	1903.0	0
C(=CCn1c(-c2ccc(OCCCN3CCOCC3)cc2)nc2ccccc21)Cn1c(-c2ccc(OCCCN3CCOCC3)cc2)nc2ccccc21	3333.0	0
O=C(NCCCCN1CCN(c2cccc(Cl)c2Cl)CC1)c1cn2ccccc2n1	12.0	1
Cc1c(C2CCN(CCc3ccccc3)CC2)n[nH]c1-c1ccc(Cl)cc1	290.0	0
OC1(c2ccc(Cl)cc2)CC2CCC(C1)N2Cc1coc2ccccc12	1.06	1
Cc1c(S(=O)(=O)NCCCCN2CCN(c3noc4ccccc34)CC2)sc2ccc(F)cc12	46.0	1
O=Cc1cnn2ccc(OCCCCN3CCN(c4cccc(Cl)c4Cl)CC3)cc12	3.2	1
O=C1CCc2ccc(OCCCCN3CCN(c4cccc5cc(F)ccc45)CC3)nc2N1	1.0	1
CC(C)Oc1ccccc1N1CCCN(CCCCOc2ccc3c(n2)NC(=O)CC3)CC1	1.29	1
OC1(c2ccc(Cl)cc2)CC2CCC(C1)N2Cc1ccc(F)cc1	1050.0	0
OC1(c2ccc(Cl)cc2)CC2CCC(C1)N2CCc1c[nH]c2ccccc12	53.0	1
Cc1c(OCCCN2CCN(c3cccc4cccc(F)c34)CC2)ccc2c1C(=O)NC2	13.6	1
O=C(NCCCCN1CCN(c2ccccc2OCCF)CC1)c1ccc(-n2ccnc2)cc1	5.92	1
COc1cc(F)cc(N2CCN(CCCCNC(=O)c3ccc4nonc4c3)CC2)c1	1341.0	0
O=C(CCCN1C2CCC1CN(c1ccc(Cl)cc1)CC2)c1ccc(F)cc1	178.4	0
Cn1ncc2c1CC(CN1CCC(c3noc4cc(F)ccc34)CC1)CC2=O	10000.0	0
COc1ccc2c(c1)C1(CCC2)CCN(CCCSc2nnc(-c3ocnc3C)n2C)C1	251.19	0
O=C(c1ccco1)N1CCC(CCN2CCN(c3nsc4ccccc34)CC2)CC1	15.0	1
Clc1ccc(-c2cc(C3CCN(Cc4ccccc4)CC3)[nH]n2)cc1	125.0	0
Cc1ccc(C)c(N2CCN(CCCC(=O)c3ccc(F)cc3)CC2)c1	16.0	1
CCCCC(C)(C)C(=O)NCCN1CCN(c2ccc(Cl)cc2)CC1	1584.89	0
O=C(CCCN1CCN(c2cc3ccc2CCc2ccc(cc2)CC3)CC1)c1ccc(F)cc1	19.0	1
O=C1NCc2ccc(OCCCN3CCN(c4cccc5c4OCCC5)CC3)cc21	4.47	1
CCCN1CCOC2c3cc(C(=O)N(C)C)ccc3CCC21	1862.09	0
O=C(CCCN1CCC(O)(c2cc3ccc2CCc2ccc(cc2)CC3)CC1)c1ccc(F)cc1	3.6	1
O=C1NCc2cc(Cl)c(OCCCCN3CCN(c4cccc5cccc(F)c45)CC3)cc21	5.91	1
O=C1NCc2ccc(OCCCN3CCN(c4cccc5ccccc45)CC3)c(Cl)c21	10.6	1
COc1cccc(CCCCN2CCN(c3ccc(Cl)cc3)CC2)c1	2740.0	0
O=C(CO)NC1CCC(CCN2CCC(c3cccc4c3OCO4)CC2)CC1	297.86	0
COc1ccccc1N1CCN(CCCCNC(=O)c2cccn3nccc23)CC1	290.0	0
CC1N(C(=O)CN2CCN(Cc3ccc(Cl)cc3)CC2)c2ccccc2C1(C)C	883.0	0
CCCN(CCC)C1COc2c(cccc2C(=O)c2ccccc2)C1	1000.0	0
O=C(CCCN1CCN(c2ccccn2)CC1)c1ccc2c(c1)CCC2	699.0	0
CN(C1CCC(CCN2CCN(c3nsc4ccccc34)CC2)CC1)S(=O)(=O)c1cccs1	0.3	1
Cc1cn2c3c(=O)n(C)c(=O)n(C)c3nc2n1CCCCCN1CCN(c2ccc(Cl)cc2)CC1	106.0	0
O=S(=O)(c1cccc2ncccc12)N1CCC(CCN2CCN(c3cccc(F)c3)CC2)CC1	1821.0	0
O=C(NC1CCC(CCN2CCN(c3cccc4c3OCO4)CC2)CC1)c1ccnc2ccccc12	509.13	0
Cn1c(SCCCN2CCC3(CC3c3ccc(C(F)(F)F)cc3)C2)nnc1-c1cnccn1	1445.44	0
Clc1ccc2c(c1)C1CN(Cc3ccccc3)CC1CO2	31.62	1
NCCc1ccc(O)c(O)c1	17.0	1
Cc1cnc(OCCNCC2(F)CCN(C(=O)c3ccc(F)c(Cl)c3)CC2)nc1	1000.0	0
CCCOc1ccc(CN2CCN(Cc3cc4ccccc4o3)CC2)cc1	10000.0	0
CCN(Cc1ccc(Cl)cc1)Cc1ccc(-c2cc(S(=O)(=O)CC)ccc2OC)[nH]1	1.0	1
O=S(=O)(c1ccccc1)C1CCN(CCc2ccccc2)CC1	1500.0	0
O=C(NCCCCN1CCN(c2ccccc2Cl)CC1)c1ccc2ccccc2c1	238.0	0
CCCN(CCCCNC(=O)c1ccc(-c2ccccc2)cc1)C1CCc2ncnc(OC)c2C1	1584.89	0
c1ccc2c(c1)CN(CCCCc1nc3ccccc3s1)C2	990.0	0
Cc1ncoc1-c1nnc(SCCCN2CC3CCN(c4ccc(C(F)(F)F)cc4)C3C2)n1C	125.89	0
Clc1ccc(N2CCN(Cc3cn4ccccc4n3)CC2)cc1Cl	3200.0	0
CN1CCN(c2cccc3c2CCN3S(=O)(=O)c2ccccc2)CC1	211.0	0
CCN1CCN(c2cccc3c2CCN3S(=O)(=O)c2ccccc2)CC1	84.0	1
Cc1sc(C)c2c1CCc1c[nH]nc1-2	4166.0	0
OCCOCCN1CCN(C(c2ccccc2)c2ccc(Cl)cc2)CC1	378.0	0
O=C1COc2cc(CN3CCN(c4ccc(Cl)cc4)CC3)ccc2N1	413.0	0
CC(C)Oc1ccccc1C1CCN(C2CCC(NS(=O)(=O)c3ccc(F)c(F)c3)CC2)CC1	79.0	1
CN(C(=O)CN1CCN(Cc2ccc(Cl)cc2)CC1)c1ccccc1	1000.0	0
c1ccc(CCC2CN(Cc3c[nH]c4ccccc34)CCO2)cc1	1300.0	0
Cn1c(SCCCN2CCOC(c3ccc(C(F)(F)F)cc3)C2)nnc1-c1ccc(C(N)=O)cc1	12589.25	0
OC1(c2ccc(Br)cc2)CCN(Cc2c[nH]c3ccccc23)CC1	4.8	1
CS(=O)(=O)Nc1cccc(OCCN2CCC(Cc3ccc4c(c3)NC(=O)CC4)CC2)c1	9.0	1
COc1ccccc1N1CCN(CCC(O)CNC(=O)c2ccc3c(c2)Cc2ccccc2-3)CC1	68.4	1
COc1ccccc1N1CCN(CC(O)CCNC(=O)c2ccc3c(c2)Cc2ccccc2-3)CC1	249.0	0
O=C(NCCC(O)CN1CCN(c2cccc(Cl)c2Cl)CC1)c1ccc(-c2ccccn2)cc1	267.0	0
COc1ccccc1N1CCN(CC=CCNC(=O)c2ccc(-c3ccccn3)cc2)CC1	69.0	1
C=CCN1CCC2c3cccc(C(N)=O)c3CCC21	217.0	0
CSc1ccccc1N1CCN(CCCCNC(=O)c2cc3ccccn3n2)CC1	16.0	1
Cc1ccc2c(c1)C(NC1CCN(Cc3ccccc3)CC1)=Nc1cccnc1N2	183.0	0
C=CCN1CCc2ccccc2Cc2ccsc2CC1	10000.0	0
CN1CCCCc2[nH]c3ccccc3c2CC1	10000.0	0
O=C(c1cccc2cccnc12)N1CCC(CCc2ccc(F)cc2F)CC1	1000.0	0
O=S(=O)(c1cccc2cnccc12)N1CCCC1CCN1CCN(c2cccc3sccc23)CC1	5.0	1
O=S(=O)(c1cccc2ncccc12)N1CCCC1CCN1CCN(c2noc3ccccc23)CC1	4.0	1
CC1(c2ccc(O)cc2)C(=O)Nc2cc(Cl)cc(Cl)c2C1=O	10000.0	0
CCOc1cccc(CN2CCN(Cc3cc4ccccc4o3)CC2)c1	4542.0	0
N#CC(C#N)=Cc1ccc(CN2CCN(c3ccc(Cl)cc3)CC2)[nH]1	59000.0	0
O=S(=O)(c1cccc2cnccc12)N1CCCC1CCN1CCN(c2nsc3ccccc23)CC1	0.3	1
O=C1CCc2ccc(OCCCCN3CCN(c4cccc5[nH]c(=O)oc45)CC3)cc2N1	8.3	1
O=C1NCc2ccc(OCCCN3CCN(c4cccc5cc(F)c(F)cc45)CC3)cc21	10.2	1
Clc1ccc(-c2cc(C3CCCCN3Cc3ccccc3)[nH]n2)cc1	3400.0	0
CCN1CCCC1CNC(=O)c1cc(S(N)(=O)=O)ccc1OC	7.6	1
OC1(c2ccc(Cl)c(C(F)(F)F)c2)CCN(CCCC=C(c2ccc(F)cc2)c2ccc(F)cc2)CC1	317.0	0
CN(CCCC12CCC(c3ccccc31)c1ccccc12)Cc1ccc(OCCCN2CCCCC2)cc1	146.0	0
O=S(=O)(NCCCN1CCN(c2noc3ccccc23)CC1)c1cc2ccccc2s1	15.0	1
c1ccc(CN2CCC(n3cccc3)CC2)cc1	8500.0	0
O=S(=O)(NCCCN1CCN(c2noc3ccccc23)CC1)c1ccc(F)c(Cl)c1	10000.0	0
O=S(=O)(NCCCN1CCC(c2noc3cc(F)ccc23)CC1)c1cccs1	8.7	1
O=S(=O)(NCCCN1CCC(c2noc3cc(F)ccc23)CC1)c1cccc2ccccc12	4.0	1
COc1ccccc1C1CC1CNCCC1CCC(NC(=O)N(C)C)CC1	1825.0	0
O=c1ccc2ccc(OCCCCNCC3CC3c3cccc4c3OCCO4)cc2[nH]1	178.0	0
O=c1ccc2ccc(OCCCCNCC3CC3c3cccc4c3OCCO4)cc2[nH]1	177.83	0
CN(C)C(=O)NC1CCC(CCNCC2CC2c2cccc3c2OCCO3)CC1	2290.87	0
CCCN1CCCC(c2ccc(OS(=O)(=O)C(F)(F)F)cc2)C1	217.0	0
Cc1ccc2c(OCCN3CCC(Cc4ccc5c(c4F)NC(=O)CO5)CC3)cc(Cl)cc2n1	1258.93	0
COc1cc2c(cc1O)C1Cc3ccc(OC)c(OC)c3CN1CC2	91.0	1
O=C(NCCCCN1CCN(c2ncnc3ccccc23)CC1)c1cn2ccccc2n1	1133.0	0
O=S(=O)(NCCCN1CCN(c2nsc3ccccc23)CC1)c1cc2ccccc2s1	48.0	1
COc1cc(N)c(Cl)cc1C(=O)NC1CCN(Cc2ccccc2)CC1	12.0	1
CCC(O)CC(=O)NC1CCC(CCN2CCC(c3coc4ccccc34)CC2)CC1	55.43	1
O=C(NCCCCN1CCN(c2cccc(OCCF)c2)CC1)c1ccc(-n2ccnc2)cc1	196.0	0
COc1cc2c(cc1OC)CN(C=Nc1ccc3c(c1)N(C(=O)OC(C)(C)C)CC3)CC2	54000.0	0
CC(=O)OC1CCCc2ccc(N=CN3CCc4ccccc4C3)cc21	2400.0	0
COc1ccc2c(c1O)CN1CCc3cc4c(cc3C1C2)OCO4	5000.0	0
CCC(=O)Nc1nc(C)c(-c2cn(S(=O)(=O)c3cccc(F)c3)c3ccc(OC)cc23)[nH]1	10000.0	0
c1ccc(C2NCCc3c2[nH]c2ccccc32)cc1	300000.0	0
C=CCN1CCCC1CNC(=O)c1cc(CCCSC2CC(=O)N(CCCCCC(=O)NCCOCCOCCOCCOCCC(=O)NC(Cc3cnc[nH]3)C(=O)NC(C)C(=O)NC(C(=O)NC(Cc3ccc(O)cc3)C(=O)N3CCCC3C(=O)NC(CCCNC(=N)N)C(=O)NC(Cc3cnc[nH]3)C(=O)O)C(C)CC)C2=O)cc(OC)c1OC	1.47	1
CCc1cc(Cl)c(OC)c(C(=O)NCC2CC(OCCCCNC(=O)c3cc4ccccc4[nH]3)CN2)c1O	2.54	1
Cc1cc2c(cc1OCCCN1CCN(c3cccc4cccc(F)c34)CC1)C(=O)NC2	16.6	1
CN(CCCCOc1ccc2c(c1)NC(=O)CC2)CC1CC1c1cccc(Cl)c1Cl	321.6	0
O=C1NCc2ccc(OCCCCN3CCN(c4cccc5c4COC5)CC3)cc21	0.575	1
C=CCN1CCCC1CNC(=O)c1cc(CCCF)cc(OC)c1OC	0.097	1
C=CCN1CCCC1CNC(=O)c1cccc(CCCF)c1	0.63	1
O=C1c2ccoc2CCC1CCN1CCC(c2noc3cc(F)ccc23)CC1	45.71	1
O=C1CC(CN2CCC(c3noc4cc(F)ccc34)CC2)Cc2occc21	16.22	1
CCCN(CCC)C1CCc2ccc3[nH]c(C#N)cc3c2C1	35.0	1
Cc1cccc(N2CCN(CCCCNC(=O)c3ccccc3)CC2)n1	1000.0	0
C#CCN(CCCCN1CCN(c2ccccc2)CC1)C1CCc2ccc(O)cc2C1	25.2	1
CCN(Cc1cccc(OC)c1)Cc1ccc(-c2cc(S(=O)(=O)CC)ccc2OC)[nH]1	79.43	1
O=C(NCCCCN1CCN(c2ccccc2)CC1)C1CCc2ccccc2N1	1000.0	0
COc1c(-c2nc(CNCC3CCN(Cc4ccccc4)C3)co2)cc(Br)c2ccccc12	17500.0	0
CC(=O)Nc1nc(C)c(-c2cn(S(=O)(=O)c3ccccc3)c3ccc(F)cc23)[nH]1	10000.0	0
COc1ccc2c(c1)c(-c1[nH]c(NC(C)=O)nc1C)cn2S(=O)(=O)c1cccc(F)c1	10000.0	0
CCC(=O)Nc1nc(C)c(-c2cn(S(=O)(=O)c3cccc4ccccc34)c3ccccc23)[nH]1	10000.0	0
Cc1cccc(S(=O)(=O)NCCCN2CCC(c3noc4cc(F)ccc34)CC2)c1	16.0	1
CCCNC1CCc2c(F)cccc2C1	582.0	0
Oc1cccc(CCN(CCc2ccccc2)CC2CC2)c1	118.0	0
CCCN1CCC(c2n[nH]c3ccccc23)CC1	1066.0	0
O=C(NCCC(O)CN1CCN(c2cccc(Cl)c2Cl)CC1)c1cnc2ccc(F)cc2c1	827.0	0
O=C1c2ccccc2CN1CCCCN1CCN(c2ccc(Cl)cc2)CC1	10000.0	0
CN(C(=O)c1cccs1)C1CCC(CCN2CCN(c3cccc(Cl)c3Cl)CC2)CC1	16.5	1
COc1cc2c(cc1O)CN(Cc1ccccc1CNC(=O)c1ccccc1Cl)CC2	190.0	0
COc1ccc2c(c1)CCN(C)CCc1c([nH]c3ccccc13)C2	22.8	1
CCN(Cc1ccc(-c2cc(S(=O)(=O)CC)ccc2OC)[nH]1)C1CCc2ccccc21	0.7943	1
COc1cc2ccccc2cc1COCC1CCN(Cc2ccccc2)CC1	1000.0	0
COc1ccc(Br)cc1-c1nc(CN(C)CC2CCN(Cc3ccccc3)C2)co1	3800.0	0
O=C(NCN1CCN(c2ccccc2Cl)CC1)c1ccc(Cl)cc1	66.07	1
N#CC(C#N)=Cc1cc(CN2CCN(c3ccc(Cl)cc3)CC2)c[nH]1	10300.0	0
O=C1NCc2ccc(OCCCCN3CCN(c4cccc5ccccc45)CC3)c(F)c21	22.3	1
O=C1NCc2ccc(OCCCCN3CCN(c4cccc5cc(F)ccc45)CC3)cc21	58.0	1
CN1CCN(C2=Cc3cc(Cl)ccc3Oc3ccccc32)CC1	8.7	1
CC(C)(C)C1(O)CCN2CC3c4ccccc4CCc4cccc(c43)C2C1	0.5	1
O=C(CCCN1CCC(O)(c2ccc(Cl)cc2)CC1)c1ccc(F)cc1	0.12	1
O=S(=O)(NC1CCN(CCCc2noc3ccccc23)C1)c1cccc(Cl)c1	100.0	0
CCCN1CCOC2c3cc(-c4nnn[nH]4)ccc3CCC21	10000.0	0
COc1ccc(CCN2CCC(Nc3nc4ccccc4n3Cc3ccc(F)cc3)CC2)cc1	1507.0	0
CCOCCn1cc(CCCOc2ccc(CN3CCN(c4ccccc4OC)CC3)cc2OC)nn1	16.0	1
CC(C)c1ccccc1OCCCN1CCC(NS(=O)(=O)c2ccc(F)cc2)CC1	328.0	0
COc1cc2c(cc1OC)C1Cc3ccc(O)c(OC)c3CN1CC2	305.0	0
O=C(NCCCCN1CCN(c2cccc(Cl)c2Cl)CC1)c1cc2cc(Br)ccc2o1	10000.0	0
Cc1nn2c(N3CCN(Cc4ccccc4)CC3)cccc2c1CN1CCN(c2ccc(Cl)cc2)CC1	300.0	0
O=C(Nc1ccccn1)NC1CCN(Cc2ccccc2)CC1	190.0	0
S=c1[nH]c2ccc(CCCN3CCN(c4ccccc4)CC3)cc2[nH]1	3.0	1
O=C(NC1CCC(CCN2CCN(c3ccccc3)CC2)CC1)c1cccs1	40.0	1
O=C1c2ccccc2S(=O)(=O)N1CCCCCN1CCN(c2cccc3ccccc23)CC1	20.0	1
Cc1ccn2cc(-c3ccc(OCCCCN4CCN(c5cccc(Cl)c5Cl)CC4)cc3)nc2c1	111.0	0
c1ccc2c(c1)CCN(CCCCc1nc3ccccc3s1)C2	30.8	1
CCCN1CCCC(c2cccc(Br)c2)C1	170.0	0
CCCN1CCCC(c2cccc(OCC(F)(F)F)c2)C1	217.0	0
CCCN1CCCC(c2cccc(-c3ccsc3)c2)C1	134.0	0
C=CCN1CCC2c3cccc(C#N)c3CCC21	984.0	0
CCCN1CCC(n2c(=O)n(C)c3cc(Cl)ccc32)CC1	2002.0	0
COc1ccccc1N1CCN(CCCNC(=O)OC(C)(C)C)CC1	16.1	1
COc1ccccc1N1CCN(CCCCCCNC(=O)OC(C)(C)C)CC1	74.8	1
COc1ccc(Br)cc1-c1nc(CNC2CCN(Cc3ccccc3)CC2)co1	630.0	0
COc1ccc(Br)cc1-c1nc(CNCC2CCN(Cc3ccccc3)C2)co1	320.0	0
COc1ccc(Br)cc1-c1nc(CNC2CCN(Cc3ccccc3)CC2)cs1	105.0	0
CCCN1CCOC2c3cc4c(cc3CCC21)CNC4=O	831.76	0
COc1c(C(=O)NC2CCN(Cc3ccccc3)C2)cc(C#Cc2ccccc2)c2ccccc12	7700.0	0
C#CC1=CCC(N(CCC)CCCCNC(=O)c2cc3ccccc3s2)CC1	33.0	1
C#CC1=CCC(N(CCC)CCCCNC(=O)c2cnn3ccccc23)CC1	7.1	1
c1ccc2c(c1)Cc1ccccc1C21CCNC1	5000.0	0
COc1ccc(S(=O)(=O)NC2CCC(N3CCC(c4ccccc4OC(C)C)CC3)CC2)cc1OC	55.0	1
CSc1ccc(C2(O)CCN(Cc3c[nH]c4ccccc34)CC2)cc1	23.9	1
FC1(c2ccc(Cl)cc2)CCN(Cc2c[nH]c3ccccc23)CC1	120.0	0
OC1(c2ccc(Cl)cc2)CCCN(Cc2c[nH]c3ccccc23)CC1	201.0	0
COc1ccc(C23CC2CN(CCCSc2nnc(-c4ocnc4C)n2C)C3)cc1Cl	501.19	0
CC#CC1=CCC(N(CCC)CCCCn2cc(C)nn2)CC1	2100.0	0
Cc1ccc2c(-c3nnc(SCCCN4CC5CC5(c5ccc(Cl)c(Cl)c5)C4)n3C)cccc2n1	1258.93	0
CCN(CC)C1C(CO)C2CN(Cc3ccccc3)C(C)C21	3900.0	0
COc1ccc2c(c1)CCCN(C)CCCc1ccccc1C2	172.0	0
O=C1N(CCN2CCCCCC2)CCN1c1ccncc1	630.96	0
COc1ccccc1N1CCN(CCNC2=Nc3ccccc3OC2)CC1	280.0	0
NCCc1ccc(O)c(O)c1	2.9	1
Cc1ccc2c(c1O)-c1cccc3c1C(C2)N(Cc1ccccc1)CC3	1000.0	0
O=C1CC(CN2CCC(C(=O)c3ccc(F)cc3)CC2)Cc2[nH]ncc21	398.11	0
CCN(CC)CCCOc1ccc(-c2nc3ccccc3n2CC=CCn2c(-c3ccc(OCCCN4CCN(c5ccccc5)CC4)cc3)nc3ccccc32)cc1	803.0	0
CS(=O)(=O)Nc1ccccc1N1CCN(CCCCCC(=O)NC2CCCc3ccccc32)CC1	1000.0	0
O=c1c(-c2ccccc2F)c2n(c(=O)n1CCCCN1CCCC(c3c[nH]c4ccccc34)C1)CCCC2	10000.0	0
COc1ccc(C23CC2CN(CCCSc2nnc(-c4ocnc4C)n2C)C3)cc1C(F)(F)F	158.49	0
CC(=O)NC1CCC(CCN2CCc3ccc(C#N)cc3C2)CC1	23.44	1
CC(C)OC(=O)NC1CCC(CCN2CCc3ccccc3C2)CC1	1479.11	0
OC1(Cc2ccc(Cl)cc2)CCN(Cc2c[nH]c3ccccc23)CC1	2890.0	0
CC(=O)NC1CCC(CCN2CCc3ccccc3C2)CC1	6025.6	0
O=C(c1ccc(F)c(Cl)c1)N1CCC(F)(CNCCOc2cccc(Cl)c2)CC1	1000.0	0
CNC(=O)c1cc(C(=O)NC2C3COCC32)cc2c1OC(CF)C2c1ccccc1	812.83	0
CC12CN(c3ccccc3)c3ccccc3C1CCN2	10000.0	0
COc1cccc(OCCNCC2(F)CCN(C(=O)c3ccc(F)c(Cl)c3)CC2)c1	1000.0	0
O=C(CCCN1CCC(O)(c2ccc(Cl)cc2)CC1)c1ccc(F)cc1	2.6	1
COc1ccccc1N1CCN(CCCCN2CCc3c(cccc3-c3ccccc3)C2=O)CC1	63.0	1
O=C(c1ccc(F)c(Cl)c1)N1CCC(F)(CNCCSc2ccccc2)CC1	1000.0	0
CCCN1CCc2cccc3c2C1Cc1cccc(OCc2cn(CCCCN4CCN(c5ccccc5OC)CC4)nn2)c1-3	293.0	0
C#CC1=CCC(N(CCC)CCCCNC(=O)c2ccc(OCCCc3cnn(CCCC)n3)c(OC)c2)CC1	8.8	1
C#CC1=CCC(N(CCC)CCCCNC(=O)c2cc3ccccn3n2)CC1	66.0	1
C#CC1=CCC(N(CCC)CCCCNC(=O)c2cc3ccccc3s2)CC1	3.1	1
Cc1ncoc1-c1nnc(SCCCN2CC3CC3(c3cccc(S(F)(F)(F)(F)F)c3)C2)n1C	31.62	1
N#Cc1ccccc1N1CCN(CCCCNC(=O)c2ccc(-c3ccsc3)cc2)CC1	92.9	1
COc1ccccc1N1CCN(CCCCN2CCCc3cc(-c4cccs4)ccc3C2=O)CC1	2.1	1
CN1CCC(C2=Cc3cc(Cl)ccc3Cc3ccccc32)CC1	560.0	0
COc1ccc2c(c1)CC(CN1CCN(c3ccccc3OC)CC1)CC2=O	223.87	0
Cc1ccc(N2CCN(C(C)C3CC3(C)c3ccccc3)CC2)c(C)c1	10000.0	0
O=S(=O)(NC1CCN(CCOc2ccccc2-c2ccccc2)C1)c1ccc(Cl)s1	39.0	1
O=S(=O)(NC1CCN(CCOc2ccccc2-c2ccccc2)C1)c1ccc(Cl)s1	8.0	1
CN1CCN(C2=Nc3cc(Cl)ccc3Nc3ccccc32)CC1	72.0	1
COc1ccccc1N1CCN(CCCCNC(=O)c2cccc3c2-c2ccccc2C3=O)CC1	18.0	1
Cc1noc2c1C(=O)CC(CN1CCC(C(=O)c3ccc(F)cc3)CC1)C2	10000.0	0
COc1ccccc1N1CCN(CCCNC(=O)c2ccc(I)cc2)CC1	117.0	0
COc1ccccc1N1CCN(CCCCNC(=O)c2cc3cc(Br)ccc3[nH]2)CC1	109.65	0
COc1ccccc1N1CCN(CCCCNC(=O)c2cc3cc(C#N)ccc3[nH]2)CC1	141.25	0
COc1ccccc1N1CCN(CCCCNC(=O)c2ccc(-c3ccc(S(C)(=O)=O)cc3)cc2)CC1	25.12	1
O=C(NC1CCN(Cc2ccccc2)C1)c1cccc(-c2ccsc2)c1	70.0	1
CN1CCOc2cc(O)ccc2Cc2ccccc2CC1	274.0	0
Cc1cc(C)c2c(N)c(C(=O)NCCCCCN3CCC(O)(c4ccc(Cl)cc4)CC3)sc2n1	1980.0	0
CN(CCc1c[nH]c2ccccc12)Cc1ccc(-c2ccccc2)o1	368.0	0
CCCN1CCc2cccc3c2C1Cc1cccc(OCc2cn(CCCCN4CCN(c5ccccc5OC)CC4)nn2)c1-3	616.0	0
OC1(c2ccc(Cl)cc2)CCNCC1	9120.11	0
CC(CNc1cncc(Cl)n1)N1CCN(c2ccccc2)CC1	334.0	0
Cc1cccc(N2CCN(CCNc3cncc(Cl)n3)CC2)c1	10000.0	0
O=C1CC(CN2CCC(c3noc4cc(F)ccc34)CC2)Cc2nc(N3CCCC3)sc21	199.53	0
O=C(NCCCCN1CCN(c2cccc(O)c2)CC1)c1ccc(-c2ccsc2)cc1	140.0	0
Cc1cc2c(s1)Nc1ccccc1N=C2N1CCN(C)CC1	100.0	0
C=CCN1CCC2Cc3c(O)cccc3CC21	235.0	0
COc1cc(N(C)C(C)=O)c(Cl)cc1C(=O)NCC1CCN(Cc2ccccc2)C1	28000.0	0
Clc1ccc(N2CCN(CCCCc3nc4ccccc4s3)CC2)cc1	219.0	0
O=C1CCc2ccc(OCCCCN3CCN(c4cccc(Cl)c4Cl)CC3)cc2N1	1.0	1
CN1CCC2C(C1)c1cccc3c1N2c1ccccc1CS3	125.89	0
COc1ccccc1N1CCN(CCCCNC(=O)c2ccc(C#Cc3ccccc3)cc2)CC1	190.0	0
Cc1c(C2CCN(Cc3ccccc3)CC2)n[nH]c1-c1ccc(Cl)cc1	200.0	0
O=C(C=C(O)c1ccc(Cl)cc1)C1CCN(Cc2ccccc2)CC1	120.0	0
CCCN(CC=CI)C1COc2c(O)cccc2C1	784.0	0
CCOC1(CC)c2cccc3c2-c2c1ccc1c2C(C3)N(C)CC1	70.8	1
COc1ccc(Br)cc1-c1nc(CNCC2CCN(Cc3ccccc3)C2)c[nH]1	6250.0	0
CCCN(CCC)C1CCc2cc(CCc3ccc(Cl)cc3)ccc2C1	398.11	0
O=c1ccc2ccc(OCCCCN3CCN(c4cccc(Cl)c4Cl)CC3)nc2[nH]1	1.0	1
Cc1ccc(OCCNCCCSc2ccccc2)cc1	118.0	0
O=C1CCc2ccc(OCCCCN3CCN(c4cccc(F)c4Cl)CC3)nc2N1	2.5	1
O=C1CCc2ccc(OCCCCN3CCN(c4c(F)ccc5ccccc45)CC3)nc2N1	1.6	1
CCCN1CCC(c2cccc(S(C)(=O)=O)c2)CC1	17500.0	0
Cn1c(SCCCN2CCC3(CC3c3ccc(C(F)(F)F)cc3)C2)nnc1-c1ccc(C#N)cc1	346.74	0
Clc1ccc(N2CCN(Cc3cnn4c(-c5ccccc5)cccc34)CC2)cc1	5400.0	0
COc1ccccc1N1CCN(CCCCNC(=O)c2cccn3nccc23)CC1	269.15	0
COc1ccccc1N1CCN(CCCCCNC(=O)c2cc3ccccn3n2)CC1	70.79	1
CCCc1c(C(=O)NCCCCN2CCN(c3ccccc3OC)CC2)nnn1Cc1ccccc1Br	21.88	1
COc1ccccc1N1CCN(CCCCNC(=O)c2cc3cc(Br)ccc3o2)CC1	95.5	1
COc1ccc(CCCCN2CCN(Cc3cc4ccccc4o3)CC2)cc1	5791.0	0
COc1c(C(=O)NC2CCN(Cc3ccccc3)C2)cc(C#Cc2ccccc2)c2ccccc12	4000.0	0
c1ccc(C2CCN(Cc3cnn(-c4ccccc4)c3)CC2)cc1	38.02	1
Cn1c(SCCCN2CCC3(CC3c3ccc(C(F)(F)F)cc3)C2)nnc1-c1ccc(=O)n(C)c1	870.96	0
COc1ccc(N(Cc2ccccc2)NC(=O)NCCCN2CCN(c3ccccc3OC)CC2)cc1	45.0	1
COc1cc(CN2CCN(c3ccccc3OC)CC2)ccc1OCCCc1cn(CCCCCCCCn2cc(CCCOc3ccc(CN4CCN(c5ccccc5OC)CC4)cc3OC)nn2)nn1	22.0	1
COc1cc(CN2CCN(c3ccccc3OC)CC2)ccc1OCCCc1cn(CCOCCOCCOCCn2cc(CCCOc3ccc(CN4CCN(c5ccccc5OC)CC4)cc3OC)nn2)nn1	4.8	1
COCC(C)N1CCN(c2cccc(F)c2C#N)CC1	6912.0	0
COc1ccc(Br)cc1C1=NCCC(CN2CCN(c3ccccc3)CC2)N1	14000.0	0
COc1ccc(N2CCN(CCCCNC(=O)c3ccc(-c4ccsc4)cc3)CC2)cc1	17000.0	0
Cc1ncoc1-c1nnc(SCCCN2CCc3ccc4nc(C(F)(F)F)oc4c3CC2)n1C	1584.89	0
CCCCN1CCCC1CNC(=O)c1cc(Cl)cc2c1OCCN2C	12.0	1
CCCN(CCCCN1CCN(c2cccc(Cl)c2Cl)CC1)C1CCc2ccc(O)cc2C1	8.78	1
CCCCCN1CCC(c2cccc(O)c2)C1	10000.0	0
Cc1ncoc1-c1nnc(SCCCN2CCc3cc4ncoc4cc3CC2)n1C	2511.89	0
Cc1ccc2c(-c3nnc(SCCCN4CCc5cc6c(cc5CC4)OCCN6)n3C)cccc2n1	1258.93	0
Cc1cc(-c2ccc3c(c2)CCN(CCCSc2nnc(-c4ccc(Cl)cc4)n2C)CC3)no1	398.11	0
COc1ccc(-c2nnc(SCCCN3CCc4ccc(-c5cc(C)on5)cc4CC3)n2C)cn1	1258.93	0
O=c1c2ccccc2ncn1CCCCN1CCN(c2ccc(Cl)cc2)CC1	10000.0	0
CCc1nc2cc3c(cc2o1)CCN(CCCSc1nnc(-c2ccc(F)c(F)c2)n1C)CC3	501.19	0
Cc1nc2cc3c(cc2o1)CCN(CCCSc1nnc(-c2cccnc2)n1C)CC3	794.33	0
O=C(CCCN1CCC2(CC1)C(=O)NCN2c1ccccc1)c1ccc(F)cc1	0.2	1
CCCN1CCCC2Cc3[nH]ncc3CC21	64.0	1
NCCc1ccc(O)c(O)c1	759.0	0
Cc1sc(C)c2c1CCc1cnn(C)c1-2	462.0	0
C#CCCC(=O)Nc1ccc(CCN(CCC)C2CCc3c(O)cccc3C2)cc1	19.0	1
Cn1ccc2cc3c(cc21)CCN3C(=O)Nc1cccnc1	10000.0	0
Cc1csc(C(=O)NC2CCC(CCN3CCN(c4cccc(Cl)c4Cl)CC3)CC2)c1	19.0	1
CCCN1CCc2nn3ccccc3c2C1	130.0	0
COc1ccc(CNC(=O)C=Cc2ccc3[nH]cc(CCN(C)C)c3c2)cc1	1000.0	0
COc1ccc(C2CCN(Cc3ccc4c(c3)OCC(=O)N4)CC2)cc1	1130.0	0
COc1ccc(Br)cc1-c1nc(CN(C)CC2CCN(Cc3ccccc3)C2)co1	3250.0	0
O=C(CN1CCc2ccccc21)N1CCN(Cc2ccc(Cl)cc2)CC1	10000.0	0
Cc1ccc(N2CCN(Cc3ccc4c(c3)NC(=O)CO4)CC2)cc1C	2340.0	0
COc1ccc(S(=O)(=O)Nc2cc(Br)ccc2Br)cc1N1CCNCC1	10000.0	0
CN1CCc2cccc3c2C1Cc1ccc(-c2ccccc2)c(O)c1-3	1000.0	0
COc1ccc(S(=O)(=O)Nc2cc(Cl)cc(Cl)c2Cl)cc1N1CCNCC1	10000.0	0
COC(=O)c1ccc(-c2nc(CN(C)CC3Cc4ccccc4O3)c(C)o2)cc1	10000.0	0
Cc1ccc(-c2nc(CN(C)CC3Cc4ccccc4O3)c(C)o2)s1	10000.0	0
CN1CCc2ccc(O)cc2C(c2ccccc2)C1	1000.0	0
Nc1cc(F)ccc1C(=O)CCCN1CCC2C(C1)c1cccc3c1N2CCCC3	3.5	1
CCN(CC)CCCOc1ccc(-c2nc3ccccc3n2CC=CCn2c(-c3ccccc3)nc3ccccc32)cc1	6530.0	0
C=CCN1CCCC1CNC(=O)c1cc(CCCSC2CC(=O)N(CCCCCC(=O)NCC(=O)NC(CCCNC(=N)N)C(=O)NC(CCCCN)C(=O)NC(CCCCN)C(=O)NC(CCCNC(=N)N)C(=O)NC(CCCNC(=N)N)C(=O)NC(CCC(N)=O)C(=O)NC(CCCNC(=N)N)C(=O)NC(CCCNC(=N)N)C(=O)NC(CCCNC(=N)N)C(=O)N3CCCC3C(=O)N3CCCC3C(=O)NC(CCC(N)=O)C(=O)O)C2=O)cc(OC)c1OC	21.47	1
C=CCN1CCCC1CNC(=O)c1cc(CCCSC2CC(=O)N(CCCCCC(=O)NC(Cc3cnc[nH]3)C(=O)NC(C)C(=O)NC(C(=O)NC(Cc3ccc(O)cc3)C(=O)N3CCCC3C(=O)NC(CCCNC(=N)N)C(=O)NC(Cc3cnc[nH]3)C(=O)O)C(C)CC)C2=O)cc(OC)c1OC	10.32	1
COC(=O)c1ccc(Nc2nc3ccccc3n2Cc2ccc(Cl)cc2)cc1	5400.0	0
c1ccc(CCC2CN(Cc3nc4ccccc4[nH]3)CCO2)cc1	100000.0	0
CCCNC1CCc2c(OS(=O)(=O)C(F)(F)F)cccc2C1C	2557.0	0
c1ccc2c(c1)CCN(CCCCc1c[nH]c3ccccc13)C2	158.49	0
O=C(CCCCCCCCCCCCCCCCCCC(=O)OC1(c2ccc(Cl)cc2)CCN(CCCC(=O)c2ccc(F)cc2)CC1)OC1(c2ccc(Cl)cc2)CCN(CCCC(=O)c2ccc(F)cc2)CC1	27.0	1
CC(C)(C)C1(O)CCN2CC3c4ccccc4CCc4cccc(c43)C2C1	2.9	1
Cn1c(SCCCN2CC3CCN(c4ccc(C(F)(F)F)cc4)C3C2)nnc1-c1ccncc1	398.11	0
Cn1cc(-c2nnc(SCCCN3CC4CCN(c5ccc(C(F)(F)F)cc5)C4C3)n2C)cn1	199.53	0
Cn1c(SCCCN2CC3CCN(c4ccc(C(F)(F)F)cc4)C3C2)nnc1-c1ccncn1	158.49	0
CN1CC(C(=O)NC2(C)OC3(O)C4CCCN4C(=O)C(Cc4ccccc4)N3C2=O)CC2c3cccc4[nH]cc(c34)CC21	2.96	1
O=C1c2ccccc2CN1CCCCN1CCN(c2ccccc2)CC1	60.0	1
CN1CCN(C2=Nc3cc(Cl)ccc3N(C)c3ccccc32)CC1	1100.0	0
OCCOCCN1CCN(C2=Nc3ccccc3Sc3ccccc32)CC1	63.1	1
NC(=O)c1cccc(S(=O)(=O)C2CCN(CCc3ccc(F)cc3F)CC2)c1	650.0	0
N#Cc1ccc2[nH]cc(CN3CCN(c4ccc(F)cc4)CC3)c2c1	2400.0	0
OCc1ccc2c(CN3CCN(c4ccc(Cl)cc4)CC3)cnn2c1	22000.0	0
CCCN(C)C1CCc2ccc(O)cc2C1	190.0	0
O=C(O)c1ccc(CSc2nc3ccccc3n2Cc2ccc(Cl)cc2)cc1	3500.0	0
c1cc2c(c(N3CCN(CCCCCc4c[nH]c5ccccc45)CC3)c1)OCCO2	9.1	1
Clc1cccc2[nH]cc(CCCN3CCN(c4cccc5c4OCCO5)CC3)c12	24.0	1
Clc1ccc2c(CCCN3CCN(c4cccc5c4OCCO5)CC3)c[nH]c2c1	2.1	1
Clc1ccc(N2CCCN(Cc3c[nH]c4ncccc34)CC2)cc1	970.0	0
O=C(NC1CCC(CCN2CCC(c3coc4ccccc34)CC2)CC1)C1CCCOC1	37.09	1
c1ccc(OCC2CCC3CN(c4ccccc4)CCN3C2)cc1	44.0	1
Cc1cccc(S(=O)(=O)N2CCCC2CCN2CCC(C)CC2)c1	1584.89	0
C#CC1=CCC(N(CCC)CCCCn2cc(-c3ccc(-c4ccccc4)cc3)nn2)CC1	610.0	0
CNc1cc(OC)c(C(=O)NC2CCN(Cc3ccccc3)CC2)cc1Cl	24.0	1
CN1CC(NC(=O)C(C)(C)C)CC2c3cccc4[nH]c(Cl)c(c34)CC21	3.6	1
COc1ccccc1N1CCN(CCCCNC(=O)c2ccc3ccccc3c2)CC1	208.93	0
O=C(c1ccc(F)cc1)C1CCN(C2CCN(Cc3ccc(F)cc3)CC2O)CC1	1350.0	0
COc1ccc(C(=O)C2CCN(C3CCN(Cc4ccc(F)cc4)CC3O)CC2)cc1	1489.0	0
Cc1c(C2CCN(Cc3ccccc3)CC2)n[nH]c1-c1ccccc1	90.0	1
COc1ccccc1N1CCN(CCC2CCC(NC(=O)c3cccs3)CC2)CC1	1.4	1
O=C1CCc2ccc(OCCCCN3CCN(c4cccc5cccc(F)c45)CC3)nc2N1	1.7	1
Cc1ncoc1-c1nnc(SCCCN2CCc3nc4ccc(C(F)(F)F)cn4c3CC2)n1C	794.33	0
COc1ccccc1N1CCN(CCCCNC(=O)N=Nc2ccc(F)c(F)c2)CC1	7.5	1
CCCN(C(C)C)C1COc2cccc(C(C)=O)c2C1	30100.0	0
CCCN(CCC)C1Cc2cccc3ccc(=O)n(c23)C1	3.5	1
COc1cccc2[nH]cc(CN3CCC(O)(c4ccc(I)cc4)CC3)c12	0.9	1
O=C(NCCCCN1CCN(c2ccccc2F)CC1)c1ccc2ccccc2c1	310.0	0
C=CCN1CCC2c3c(cccc3OC)CCC21	8.5	1
COc1ccccc1N1CCN(Cc2cc3ccccn3n2)CC1	3600.0	0
O=C(NC1CCC(CCN2CCN(c3cccc(Cl)c3)CC2)CC1)c1cccs1	6.5	1
O=S(=O)(NC1CCC(CCN2CCN(c3nccc4c3CCO4)CC2)CC1)c1ccc(F)cc1	240.0	0
O=S(=O)(NC1CCN(CCOc2ccccc2)CC1)c1cccs1	84.0	1
Cc1ncoc1-c1nnc(SCCCN2CC3CCN(c4ccccc4)C3C2)n1C	158.49	0
C#CC1=CCC(N(CCC)CCC)CC1	19000.0	0
C#CC1=CCC(N(CCC)CCC)CC1	34.0	1
CCCN1CCC2c3cccc(O)c3CCC21	218.0	0
CC1CCN(CCC2CCCN2S(=O)(=O)c2cccc(O)c2)CC1	316.23	0
COc1ccc(CCCN2CCN(Cc3cc4ccccc4o3)CC2)cc1	10000.0	0
Cc1ccc(CNCC2(F)CCN(C(=O)c3ccc(F)c(Cl)c3)CC2)nc1	15000.0	0
Cc1cccc(OCc2nc(N)nc(N3CCN(C)CC3)n2)c1	740.0	0
CC(Oc1cccc(Cl)c1)c1nc(N)nc(N2CCN(C)CC2)n1	566.0	0
CN1CCN(c2nc(N)nc(CSc3ccccc3Cl)n2)CC1	329.0	0
CN1CCN(c2nc(N)nc(CS(=O)(=O)c3ccccc3Cl)n2)CC1	50140.0	0
Cc1cccc2c1C(=O)N(CCCCCN1CC=C(c3c[nH]c4ccc(F)cc34)CC1)C2=O	25.0	1
COc1ccccc1N1CCN(Cc2cn(CCCCCCF)nn2)CC1	460.0	0
CCCN(CCC)C1CCc2ccsc2C1	27.0	1
OC1(c2ccc(Cl)cc2)CC2CCC(C1)N2CCCCc1nc2ccccc2s1	44.0	1
CC1c2ccccc2C=C(C2=CCN(C)CC2)c2ccccc21	730.0	0
COc1ccccc1N1CCN(CCCCOc2ccn3ncc(C#N)c3c2)CC1	0.16	1
CCOc1ccccc1N1CCN(Cc2cccc3ccccc23)CC1	264.0	0
O=C(CCCN1CCN(c2cccc(Cl)c2Cl)CC1)Nc1ccn2nccc2c1	8.1	1
O=C(CCCN1CCN(c2cccc(Cl)c2Cl)CC1)Nc1ccn2ncc(C=NO)c2c1	0.57	1
O=Cc1cnn2ccc(NC(=O)CCCN3CCN(c4cccc(Cl)c4Cl)CC3)cc12	0.41	1
CN1CCc2ccccc2Cc2[nH]c3ccccc3c2CC1C(=O)O	10000.0	0
CC1Cc2c([nH]c3ccccc23)Cc2ccccc2CCN1C	10000.0	0
CN1CCc2cc(Br)c(O)cc2C(c2ccc(NC(S)=Nc3ccc4c(c3)C(=O)OC43c4ccc(O)cc4Oc4cc(O)ccc43)cc2)C1	5000.0	0
CCCNC1CCc2c(F)cccc2C1	167.0	0
CCCN(CCCCNC(=O)N=Nc1ccc(F)cc1)C1Cc2ccccc2C1	23.0	1
CCCN(CCNC(=O)C=Cc1ccc(F)cc1)C1Cc2ccccc2C1	43.0	1
CC(C)CC(NC(=O)C1CCCN1)C(=O)NCC(N)=O	60.1	1
C=CCN1CCC2c3c(cccc3OC)CCC21	77.0	1
C=CCN1CCC2c3cccc(O)c3CCC21	108.0	0
CCCN(CCCCOc1ccn2ncc(C=NO)c2c1)C1CCc2c(O)cccc2C1	2.2	1
COc1ccccc1N1CCN(CCCCNC(=O)C=Cc2ccc(Cl)cc2)CC1	22.6	1
CCCN1CCCC(c2cccc(S(=O)(=O)N(C)C)c2)C1	91.0	1
Clc1ccc(N2CCN(Cc3c[nH]c4ncccc34)CC2)cc1	33000.0	0
Cc1cccc(C(=O)NCN2CCN(c3ccccc3C#N)CC2)c1	1100.0	0
Clc1ccc(N2CCN(Cc3cccc4ccnn34)CC2)cc1	67000.0	0
CC(O)C1NC(=O)C(CCCCN)NC(=O)C(Cc2c[nH]c3ccccc23)NC(=O)C(Cc2ccccc2)NC(=O)C(Cc2ccccc2)NC(=O)C(CCCNC(=N)N)NC(=O)C(NCC(CCCCNC(=O)CSCC2CC3c4cccc5[nH]cc(c45)CC3N(C)C2)NC(=O)CSCC2CC3c4cccc5[nH]cc(c45)CC3N(C)C2)CCCCNC(=O)C(Cc2ccc(F)cc2)NC1=O	84.2	1
COc1cc2ccccc2cc1OC(=O)CC1CCN(Cc2ccccc2)CC1	7943.28	0
CCOc1ccccc1N1CCN(CCCCCCN2C(=O)c3cccc4cccc(c34)C2=O)CC1	27.0	1
Nc1cc(F)ccc1C(=O)CCCN1CCC2C(C1)c1cccc3c1N2CCS3	4.0	1
N#Cc1ccc2c(c1)CN(CCC1CC1CNC(=O)c1cc3ccccc3[nH]1)CC2	476.0	0
COc1ccccc1N1CCN(CCCC(=O)Nc2ccn3ncc(C#N)c3c2)CC1	1.1	1
CCC(C)(C)c1ccc(S(=O)(=O)Nc2ccc(C34CNCC3C4)cc2)cc1	50.12	1
CN1CCC(c2cn(-c3ccncc3)c3ccc(-c4cncnc4)cc23)CC1	830.0	0
CCCC(CCC)NC(=O)c1cc2ccccc2[nH]1	13400.0	0
COc1ccc(N2CCN(CCCCCCN3C(=O)c4cccc5cccc(c45)C3=O)CC2)cc1	40040.0	0
CN1CCc2cc(Cl)c(O)cc2C2c3ccccc3CCC21	1240.0	0
CCCc1c(C(=O)NCCCCN2CCN(c3ccccc3OC)CC2)nnn1Cc1ccccc1Br	3.0	1
COc1ccccc1N1CCN(CCCCNC(=O)N=Nc2ccc(F)c(F)c2)CC1	12.0	1
COc1ccccc1N1CCN(CCCCCNC(=O)c2nnn(Cc3ccccc3)c2C)CC1	2.5	1
CCCCN1CCc2cc(C#N)ccc2C1	8300.0	0
C(=Cc1ccccc1)COCC1CCN(CCc2ccccc2)CC1	241.0	0
Clc1ccc(N2CCCN(CCCCc3nc4ccccc4s3)CC2)cc1	259.0	0
O=c1n(CCCN2CCCCCC2)ccn1-c1cccc(Cl)c1	630.96	0
COc1ccccc1N1CCN(CCCCn2cc(-c3ccc(N)cc3)nn2)CC1	198.8	0
CC(C)c1ccc(C(=O)NC2CCC(CCN3CCC(c4coc5ccccc45)CC3)CC2)cc1	401.84	0
CCN1CCN2c3cccc4[nH]cc(c34)CC2C1	140.0	0
O=C(CC1COC1)NC1CCC(CCN2CCN(c3nccc4c3CCO4)CC2)CC1	754.6	0
COc1cccc(N2CCN(CCCCNC(=O)c3ccccn3)CC2)c1	1000.0	0
O=C(NCCCCN1CCN(c2ccccc2)CC1)c1ccccn1	1000.0	0
CCCN1CCC(c2cn(C)c3cc(F)ccc23)CC1	275.0	0
c1ccc2c(c1)CC(CN1CCN(c3ccc4c(c3)OCCO4)CC1)C2	738.0	0
NC(=O)c1ccccc1OCCCN1CCN(c2cccc3c2ccn3S(=O)(=O)c2ccccc2)CC1	6.3	1
O=S(=O)(NCCCCCCN1CCN(c2nsc3ccccc23)CC1)c1ccccc1	31.0	1
O=C(Cc1noc2ccccc12)NC1CCC(CCN2CCN(c3nccc4c3CCO4)CC2)CC1	1308.9	0
COc1cc(N)c(Cl)cc1C(=O)NCC1CCN(Cc2ccccc2)C1	820.0	0
CCCN(CCCCNC(=O)c1ccc(-c2ccccc2)cc1)C1CCc2c(cccc2OS(=O)(=O)C(F)(F)F)C1	398.11	0
Nc1ccccc1C(=O)CCCN1CCC2C(C1)c1cccc3c1N2CCCC3	11.0	1
COc1ccc(Cl)cc1OCC1CN(Cc2ccc(Cl)cc2)CCO1	133.0	0
O=C(CC1COC1)NC1CCC(CCN2CCN(c3cccc4c3OCO4)CC2)CC1	105.93	0
Cn1c(SCCCN2CC3CCN(c4cccc(C(F)(F)F)c4)C3C2)nnc1-c1cnccn1	31.62	1
Cc1ccc2c(-c3nnc(SCCC(C)N4CCc5cc6nc(C(F)(F)F)oc6c(Br)c5CC4)n3C)cccc2n1	1584.89	0
CCc1nc2cc3c(c(C)c2o1)CCN(C(C)CCSc1nnc(-c2cccc4nc(C)ccc24)n1C)CC3	1000.0	0
COc1cc(CCNCC(O)c2ccc(O)c3[nH]c(=O)ccc23)ccc1OCCCc1ccccc1	2900.0	0
O=S(=O)(NC1CCN(CCCc2noc3ccccc23)C1)c1ccc2ccccc2c1	0.1995	1
Cc1cccc(S(=O)(=O)NC2CCN(CCCc3noc4ccccc34)C2)c1	104.71	0
O=S(=O)(NCCCN1CCN(c2noc3ccccc23)CC1)c1ccc(Cl)c(Cl)c1	10000.0	0
Cc1cc(C(N)=O)c(-c2cccc(OC(=O)NCCN3CCN(c4ccccc4)CC3)c2)o1	138.04	0
O=C(CCCN1CCC(O)(c2ccc(Cl)cc2)CC1)c1ccc(F)cc1	2.84	1
Cc1ccc2c(-c3nnc(SCCN4CCc5cc6nc(C(F)(F)F)oc6c(Br)c5CC4)n3C)cccc2n1	794.33	0
CCCN1CCN2c3cccc4[nH]cc(c34)CC2C1	570.0	0
COc1ccc(-c2ccccc2N2CCN(CCCCCC(=O)NCc3ccc(OCCO)cc3)CC2)cc1	419.0	0
COc1ccccc1N1CCN(CCCCNC(=O)c2cc3cc(C#N)ccc3s2)CC1	67.61	1
COc1ccccc1N1CCN(CCCCOc2ccn3nc(CO)cc3c2)CC1	5.8	1
CN(C)c1ccc(C2(O)CCN(CCCC(=O)c3ccc(F)cc3)CC2)cc1	5.248	1
Cc1cc(-c2ccc3c(c2)CCN(CCCSc2nnc(-c4ccc(C(F)(F)F)cc4)n2C)CC3)n(C)n1	501.19	0
CCn1cncc1-c1c[nH]c2cccc(F)c12	10000.0	0
O=C(CCCN1CCC(O)(c2ccc(Cl)cc2)CC1)c1ccccc1F	7.943	1
O=C(CCCN1CCC(O)(c2ccc(Cl)cc2)CC1)c1cc(F)cc(F)c1	169.82	0
CCCCCN1CCN2c3cccc4[nH]cc(c34)CC2C1	97.72	1
CCCN1CCOC2c3cc(OCCCCNC(=O)c4nc5ccccc5s4)ccc3OCC21	5510.0	0
c1ccc(-c2ccc(CN3CCN4c5cccc6[nH]cc(c56)CC4C3)cc2)cc1	120.23	0
O=S(=O)(NCCCN1CCN(c2noc3ccccc23)CC1)c1ccc2cc(Cl)ccc2c1	10000.0	0
O=S(=O)(NCCCCN1CCC(c2noc3cc(F)ccc23)CC1)c1ccc2cc(Cl)ccc2c1	1.0	1
CCCN(CCCCOc1ccc2c(C=O)cnn2c1)C1CCc2c(O)cccc2C1	2.4	1
O=C(NCCCCN1CCN(c2ccccc2F)CC1)c1cc2ccccc2o1	76.0	1
CCC1c2ccccc2N(c2ccccc2)CC1(C)N	10000.0	0
CCOc1ccc2[nH]cc(C3=CCN(Cc4ccccc4)CC3)c2c1	151.0	0
OC1(c2ccc(Cl)cc2)CCN(CCCSc2ccc(F)cc2)CC1	2.089	1
OC1(c2ccc(Cl)cc2)CCN(CCC=Cc2ccc(F)cc2)CC1	29.51	1
Cc1cc(-c2ccc3c(c2)CCN(CCCSc2nnc(-c4ccc5nc(C)c(C)nc5c4)n2C)CC3)no1	6309.57	0
Cc1ccc2cc(-c3nnc(SCCCN4CCc5ccc(-c6cc(C)on6)cc5CC4)n3C)ccc2n1	1995.26	0
O=C(CCCCN1Cc2ccccc2C1)c1nc2ccccc2s1	2931.0	0
CCCN(CCC)C1CCn2nccc2C1	270.0	0
CC(C)(C)OC(=O)NCCCCN1CCC(O)(c2ccc(Cl)cc2)CC1	2089.3	0
N#CC(C#N)=Cc1[nH]ccc1CN1CCN(c2ccc(Cl)cc2)CC1	15000.0	0
O=C(NCCCCN1CCN(c2cccc(Cl)c2Cl)CC1)c1ccc2c(c1)-c1ccccc1-2	262.0	0
O=C(CCOCCN1CCN(c2ncccc2-c2ccccc2)CC1)NCc1ccc(C(F)(F)F)cc1	268.0	0
COc1cc2c(cc1O)C1Cc3sc(CC4CCC4)cc3CN1CC2	34.23	1
Cc1ccn2c3c(nc2c1)CCN(CCCSc1nnc(-c2cccc4nc(C)ccc24)n1C)CC3	1258.93	0
O=C(CCc1ccccc1)NC1CCc2ccc(CCN3CCN(c4nsc5ccccc45)CC3)cc21	33.0	1
Cc1nc2ccc3c(c2s1)CCN(CCCSc1nnc(-c2ocnc2C)n1C)CC3	1000.0	0
O=C1c2ccc(F)cc2CC1CCN1CCc2ccccc2C1	750.0	0
c1ccc(CN2CCC(CNCc3csc(-c4ccccc4)n3)C2)cc1	6400.0	0
CCN1CCCC1CNc1nncc2ccc(OC)c(OC)c12	3.9	1
O=C(Nc1ccncc1)Nc1cccc(CCN2CCN(c3ccccc3)CC2)c1	48.7	1
COc1ccc2[nH]cc(C3=CCN(Cc4cc(=O)[nH]c5ccccc45)CC3)c2c1	58.0	1
COc1cc(CN2CCN(c3ccccc3OC)CC2)ccc1OCCCCc1cn(CCCCCCCCCCn2cc(CCCCOc3ccc(CN4CCN(c5ccccc5OC)CC4)cc3OC)nn2)nn1	8.2	1
O=C(Cc1ccncc1)Nc1cccc(CCN2CCN(c3ccccc3)CC2)c1	201.6	0
O=C(c1ccc(Cl)c(Cl)c1)N1CCC(F)(CNCCOc2ccccn2)CC1	1000.0	0
O=C(c1ccc(F)c(Cl)c1)N1CCC(F)(CNCCOc2cccnc2)CC1	1000.0	0
O=C(Nc1ccc(CCN2CCN(c3ccccc3)CC2)cc1)Nc1ccccn1	14.2	1
CCN1CCc2cc3nc(N)sc3cc2CC1	2500.0	0
O=C(NC1CCC(CCN2CCC(c3coc4ccccc34)CC2)CC1)c1ccc(C(F)(F)F)cc1	151.81	0
O=C(c1ccc(F)c(Cl)c1)N1CCC(F)(CNCCOc2ncccn2)CC1	1000.0	0
O=C(Nc1ccccc1)Nc1cccc(CCN2CCN(c3ccccc3)CC2)c1	3250.0	0
O=C(Nc1cccnc1)Nc1cccc(CCN2CCN(c3ccccc3)CC2)c1	29.7	1
c1ccc(CCN2CCN(c3ccccc3)CC2)cc1	478.0	0
Nc1ccc(C(=O)CCCN2CCN(c3ccccn3)CC2)cc1	1095.0	0
O=C1CCc2cc(OCCCN3CCN(c4ccccn4)CC3)ccc2N1	2667.0	0
O=C(c1ccc(F)c(Cl)c1)N1CCC(F)(CNCCCc2ccccn2)CC1	1000.0	0
COc1ccccc1N1CCN(CCCCNC(=O)C=Cc2cccc3c2OCO3)CC1	8.0	1
COc1cccc(CCCN2CCN(Cc3cc4ccccc4o3)CC2)c1	556.0	0
COc1ccccc1CCCCN1CCN(Cc2cc3ccccc3o2)CC1	432.0	0
O=C1CC(CN2CCC(c3noc4cc(F)ccc34)CC2)Cc2cc(-c3ccccc3)ccc21	17.38	1
Cc1cccc(-c2ccc(C(=O)NCC=CCN3CCN(c4cccc(Cl)c4Cl)CC3)cc2)n1	105.0	0
COc1cc2c(cc1OC)CN(CCCCn1cc(-c3ccc(F)cc3)c3ccccc31)CC2	870.0	0
O=C(NCCCCN1CCCC2c3ccccc3CCC21)c1ccc(-c2ccccc2)cc1	501.19	0
Oc1cccc(N2CCN(Cc3ccccc3)CC2)c1	246.0	0
COc1cc2c(c(C(=O)NCC3CCCN3CCc3ccccc3)c1)OCC2	120.0	0
COc1cc2c(cc1O)C1Cc3ccc(O)c(OC)c3CN1CC2	105.41	0
c1ccc2c(c1)CCCc1c[nH]nc1-2	10000.0	0
CC1COC(c2ccc(N)nc2)CN1CC1CC1CNC(=O)c1cc2ccccc2[nH]1	7730.0	0
COc1ccccc1N1CCN(CC(O)CCn2cc(-c3ccc(-c4ccccc4)cc3)nn2)CC1	819.0	0
O=C(CCCN1CCC(O)(c2ccc(Cl)cc2)CC1)c1c(F)cccc1F	63.1	1
O=C(CCCCN1CCC(O)(c2ccc(Cl)cc2)CC1)c1ccc(F)cc1	12.02	1
O=C1c2ccccc2S(=O)(=O)N1CCCCCCN1CCN(c2cccc(Cl)c2Cl)CC1	132.0	0
CC(C)c1ccccc1OCCN1CCC(NS(=O)(=O)c2cnn(C)c2)CC1	140.0	0
CC(C)c1ccccc1OCCN1CCC(NS(=O)(=O)c2cccc3ncccc23)CC1	104.0	0
CN1CCc2cccc3c2C1Cc1cccc(-c2c(OS(=O)(=O)C(F)(F)F)cccc2OS(=O)(=O)C(F)(F)F)c1-3	2260.0	0
Cc1nc(N)sc1CCCNC(N)=NC(=S)NC(C)c1ccccc1	1174.9	0
CCN(Cc1ccccc1)C(=O)NCCCCN1CCN(c2cc(C(F)(F)F)nc(C(C)(C)C)n2)CC1	212.0	0
O=C(C=Cc1ccccc1)NCCCCN1CCN(C(c2ccccc2)c2ccc(Cl)cc2)CC1	963.0	0
Cc1ccccc1N1CCN(CCN2CCCCCC2)C1=O	630.96	0
CC(C)C(=O)Nc1cccc(C2CCN(Cc3ccc(Oc4ccc(Cl)c(Cl)c4)cc3)CC2)c1	2900.0	0
CN1CCN(C2=Nc3cc(Cl)ccc3Nc3ccccc32)CC1	150.0	0
COc1ccccc1N1CCN(CCCCNC(=O)N=Nc2cc(F)c(F)c(F)c2)CC1	9.5	1
c1ccc(CN2CCC(NCc3csc(-c4ccccc4)n3)CC2)cc1	23000.0	0
CC(C)C(=O)Nc1cccc(C2CCN(CCCC(=O)c3ccc(Cl)cc3)CC2)c1	610.0	0
Cn1ncc2c1-c1c(Cl)sc(Cl)c1CCC2	416.0	0
Cc1c(S(=O)(=O)NC2CCN(CCCc3noc4ccccc34)C2)sc2ccc(F)cc12	15.14	1
CCCN1CCc2cccc3c2C1Cc1cccc(OCC=C(C)C)c1-3	10000.0	0
C=CCOc1cccc2c1-c1cccc3c1C(C2)N(CCC)CC3	10000.0	0
Cc1[nH]cnc1Cc1nc(-c2ccccc2)cs1	1000.0	0
c1ccc(CN2CCN(Cc3coc(-c4ccccc4)n3)CC2)cc1	21500.0	0
O=S(=O)(c1cccc2ncccc12)N1CCCCCC1CCN1CCN(c2nsc3ccccc23)CC1	4.0	1
O=S(=O)(NCCN1CC=C(c2c[nH]c3ccc(F)cc23)CC1)c1ccc2ccccc2c1	14.0	1
Clc1ccc(SCCNCCCOc2ccccc2)cc1	352.0	0
COc1ccc(Br)cc1-c1nc(CNC2CCN(Cc3ccccc3)C2)co1	2450.0	0
COc1cc2c3c(c1OC)-c1cc(N)ccc1CC3N(C)CC2	260.0	0
O=C(NC1CCC(CCN2CCN(c3nccc4c3CCO4)CC2)CC1)c1ccc(N2CCOCC2)cc1	867.1	0
CC(O)C1NC(=O)C(CCCCN)NC(=O)C(Cc2c[nH]c3ccccc23)NC(=O)C(Cc2ccccc2)NC(=O)C(Cc2ccccc2)NC(=O)C(CCCNC(=N)N)NC(=O)C(NCCS(=O)(=O)CC2CC3c4cccc5[nH]cc(c45)CC3N(C)C2)CCCCNC(=O)C(Cc2ccc(F)cc2)NC1=O	56.4	1
O=C1Cc2ccccc2N1CCCCN1CCN(c2cccc(C(F)(F)F)c2)CC1	416.0	0
O=C1Cc2ccccc2N1CCCCN1CCN(c2ccc(Cl)cc2)CC1	375.0	0
Cc1cn(CCCCN2CCN(c3cc(C(F)(F)F)nc(C(C)(C)C)n3)CC2)c(=O)[nH]c1=O	320.0	0
CC(C)(C)c1nc(N2CCN(CCCSc3nccc(O)n3)CC2)cc(C(F)(F)F)n1	351.0	0
Cc1cc2c(s1)Nc1ccccc1N=C2N1CCN(C)CC1	4.0	1
CC(=O)c1ccc2c(c1)CC(CN1CCC(c3noc4cc(F)ccc34)CC1)CC2=O	50.12	1
c1cnc(NC2CCC(CCN3CCN(c4cnccn4)CC3)CC2)nc1	180.0	0
NCCc1ccc(O)c(O)c1	572.0	0
c1ccc(CN2CCC(n3nccc3-c3ccccc3)CC2)cc1	510.0	0
CC1COC(c2ccc(N)nc2)CN1CC1CC1CCNC(=O)c1cc2ccccc2[nH]1	1610.0	0
CCCN1CCOC2c3cc(OCCCCNC(=O)c4ccc5scnc5c4)ccc3OCC21	9160.0	0
Cc1oc(C)c2c1CCCc1cnn(C)c1-2	28.0	1
Cc1ccsc1C(=O)NC1CCC(CCN2CCN(c3cccc(Cl)c3Cl)CC2)CC1	11.4	1
O=C(NC1CCC(CCN2CCN(c3cccc(Cl)c3Cl)CC2)CC1)C1CCCCCC1	12.0	1
O=C(NC1CCC(CCN2CCC(c3cccc4c3OCO4)CC2)CC1)c1ccc2c(c1)OCCO2	345.34	0
Oc1ccc(Br)cc1-c1nc(CN2CCN(c3ccccc3)CC2)co1	4400.0	0
COc1cc2c(cc1O)C1Cc3cc(C)cc(C)c3CN1CC2	160.99	0
CCCN1CC(CSC)CC2c3cccc4[nH]cc(c34)CC21	50.0	1
COc1ccccc1N1CCN(CCCCNC(=O)c2cc3ccccc3oc2=O)CC1	23.0	1
CC(C)CS(=O)(=O)n1ccc2c(-c3ccccc3)cc(N3CCN(C)CC3)nc21	547.0	0
COc1ccccc1N1CCN(CCCCNC(=O)C=Cc2ccc(C(F)(F)F)cc2)CC1	36.79	1
CC(C)CS(=O)(=O)n1ccc2c(-c3ccc(OCc4ccccc4)cc3)cc(N3CCN(C)CC3)nc21	86.0	1
O=C(NC1CCC(CCN2CCN(c3cccc4c3OCO4)CC2)CC1)c1ccc(N2CCOCC2)cc1	1510.24	0
O=C(NC1CCC(CCN2CCC(c3cccc4c3CCO4)CC2)CC1)c1ccc(-n2cccn2)cc1	1700.0	0
C=CCN1CCC2c3c(O)cccc3CCC21	25.0	1
COc1ccc(N(CCCCN2CCC(O)(c3ccc(Cl)c(C(F)(F)F)c3)CC2)c2ccc(OC)cc2)cc1	417.0	0
O=C(NC1CCC(CCN2CCC(c3cccc4c3OCO4)CC2)CC1)C1CCS(=O)(=O)C1	130.0	0
Cn1c(SCCCN2CCOC(c3ccc(C(F)(F)F)cc3)C2)nnc1-c1cnccn1	10000.0	0
O=C(CCCN1CCC(O)(c2ccc(F)cc2)CC1)c1ccc(Cl)cc1	17.78	1
COc1ccc2c(c1)C1OCCN(CCCCNC(=O)c3cccnc3)C1CO2	744.0	0
COc1ccc2c(c1)C1OCCN(CCCCNC(=O)c3ccc4ccccc4c3)C1CO2	642.0	0
O=C(CCCN1CCC(O)(c2ccc(Cl)cc2)CC1)c1ccccc1	1.778	1
Cc1ncoc1-c1nnc(SCCCN2CCOC(c3ccc(C(F)(F)F)cc3F)C2)n1C	10000.0	0
Cn1c(SCCCN2CCOC(c3ccc(C(F)(F)F)cc3)C2)nnc1-c1ccsc1	7943.28	0
Cn1cncc1-c1nnc(SCCCN2CCOC(c3ccc(C(F)(F)F)cc3)C2)n1C	10000.0	0
COc1ccccc1N1CCC2(CCN(CCSc3nnc(-c4ccccc4)n3C)CC2)CC1	9004.0	0
O=C(NC1CCC(CCN2CCC(c3coc4ccccc34)CC2)CC1)c1ccc(-n2cccc2)cc1	34.26	1
COC(=O)c1ccc(CCc2nc3ccccc3n2Cc2ccc(Cl)cc2)cc1	24.0	1
O=C1CC(c2ccccc2)CO1	10000.0	0
COc1ccccc1N1CCN(CCC2CCC(Nc3ncccn3)CC2)CC1	3.0	1
C=CCN1CCC2c3c(cccc3OC)CCC21	6.7	1
O=C(NCC=CCN1CCN(c2cccc(Cl)c2Cl)CC1)c1cccc(F)c1	8.8	1
COc1cccc2c1CCC(N)C2	334.0	0
O=C(CCCC(=O)c1ccccc1)NCCc1c[nH]c2ccccc12	10000.0	0
COc1cccc(C2=NCCc3c2[nH]c2ccccc32)c1	31000.0	0
O=C(NCC=CCN1CCN(c2cccc(Cl)c2Cl)CC1)c1cccc(I)c1	28.1	1
O=C(NC1CCC(CCN2CCC(c3cccc4c3OCO4)CC2)CC1)C1CCC1	100.3	0
CN1CCCC(c2ccccc2)c2[nH]c3ccccc3c2CC1	10000.0	0
O=C(NC1CCC(CCN2CCC(c3coc4ccccc34)CC2)CC1)C1(O)CC1	47.49	1
O=C1CCc2cccc(CCN3CCN(c4nsc5ccccc45)CC3)c2N1	100.0	0
NC(=O)c1ccccc1OCCNCC1(F)CCN(C(=O)c2ccc(F)c(Cl)c2)CC1	1000.0	0
Oc1cc(CN2CCN(c3ccc4c(c3)OCCO4)CC2)ccc1F	6100.0	0
Clc1ccc(N2CCN(Cc3cccn4nccc34)CC2)cc1	16000.0	0
COc1cccc(N2CCN(CCCCNC(=O)c3ccc(-c4ccsc4)cc3)CC2)c1	1832.0	0
CCC(=O)NC1CCC(CCN2CCN(c3cccc4c3OCO4)CC2)CC1	74.48	1
c1ccc(-c2ccccc2CN2CCN3c4cccc5[nH]cc(c45)CC3C2)cc1	450.0	0
O=C(CCCN1CCC(O)(c2ccc(Cl)cc2)CC1)c1ccc(F)cc1	5.58	1
CC1(c2ccc(F)cc2)NC(=O)N(CC(O)CN2CCN(c3cccc(Cl)c3Cl)CC2)C1=O	302.0	0
CC1OC(c2ccccc2)=NC1CN1CCN(c2ccccc2)CC1	1900.0	0
O=C1CCc2ccc(OCCCCN3CC=C(c4cn(Cc5ccccc5)c5ccccc45)CC3)cc2N1	73.0	1
O=S(=O)(c1cccc2ncccc12)N1CCCC1CCN1CCN(c2cccc3[nH]ccc23)CC1	8.0	1
O=C1NCc2cc(F)c(OCCCCN3CCN(c4cccc5ccc(F)cc45)CC3)cc21	11.2	1
CC1(C)Cc2cccc(OCCNCC3(F)CCN(C(=O)c4ccc(F)c(Cl)c4)CC3)c2O1	28.84	1
Cc1ncoc1-c1nnc(SCCCN2CCC3(c4cccc(C(F)(F)F)c4)CC3C2)n1C	2511.89	0
O=c1[nH]c2ccc(OCCCCN3CCC(c4cccc(Cl)c4Cl)CC3)cc2[nH]1	11.0	1
N#Cc1ccc2[nH]c(CN3CCN(c4ccc(F)cc4)CC3)cc2c1	28000.0	0
C=CCN1CCCC1CNC(=O)c1cc(CCCSC2CC(=O)N(CCCCCC(=O)NCCCC(=O)NC(Cc3cnc[nH]3)C(=O)NC(C)C(=O)NC(C(=O)NC(Cc3ccc(O)cc3)C(=O)N3CCCC3C(=O)NC(CCCNC(=N)N)C(=O)NC(Cc3cnc[nH]3)C(=O)O)C(C)CC)C2=O)cc(OC)c1OC	28.43	1
C#CC1=CCC(N(CCC)CCCCNC(=O)c2cc3ccccn3n2)CC1	5.5	1
C#CC1=CCC(N(CCC)CCCCNC(=O)c2ccc(-c3ccccc3)cc2)CC1	1.2	1
O=C(NC1CCC(CCN2CCN(c3nccc4c3CCO4)CC2)CC1)c1ccc(-c2cccnc2)cc1	222.9	0
O=S(=O)(c1cccc2ncccc12)N1CCCC1CCN1CCN(c2cccc3c2OCCO3)CC1	12.0	1
COc1ccccc1C=CC(=O)NCCCCN1CCN(c2ccccc2OC)CC1	14.0	1
Clc1cccc(N2CCN(CCCCOc3ccc4scnc4c3)CC2)c1Cl	17.0	1
CCC(C)C(=O)NC1CCC(CCN2CCC(c3cccc4c3CCO4)CC2)CC1	1201.3	0
c1ccc(CN2CCC(CNCc3csc(-c4ccccc4)n3)C2)cc1	7950.0	0
Cc1sc(C)c2c1CCCc1ncn(C)c1-2	10000.0	0
Cc1ccc(CN2CCC(NC(=O)c3cccc(-c4cccs4)c3)C2)cc1	60.0	1
Cc1ccc(C)c2c1CCCc1c[nH]nc1-2	10000.0	0
Cc1ccc2c(-c3nnc(SCCCN4CCc5cc6nc(C(F)(F)C(F)(F)F)oc6cc5CC4)n3C)cccc2n1	398.11	0
c1ccc(CN2CCC(CNCc3csc(-c4ccccc4)n3)C2)cc1	5050.0	0
COc1ccccc1N1CCN(Cc2ccc(OCCF)cc2)CC1	120.0	0
CC(C)Oc1ccccc1N1CCN(C2CCC(NC(=O)Nc3c(Cl)cccc3Cl)CC2)CC1	55.0	1
Cc1ccc(C)c(N2CCN(CC(O)CN3C(=O)NC(C)(c4ccc(F)cc4)C3=O)CC2)c1	1814.0	0
C=CCN1CCC2c3cccc(OC)c3CCC21	50.0	1
O=C(NC1CCc2ccc(CCN3CCN(c4nsc5ccccc45)CC3)cc21)c1ccno1	3.0	1
CC1Cc2ccccc2N1C(=O)CN1CCN(Cc2ccc(C(C)(C)C)cc2)CC1	1918.0	0
CC1Cc2ccccc2N1C(=O)CN1CCN(Cc2ccc(C(F)(F)F)cc2)CC1	5287.0	0
COc1ccccc1CN1CCN(CC(=O)N2c3ccccc3CC2C)CC1	225.0	0
CCCN(CCC)C1CCn2c(C=O)ccc2C1	6900.0	0
CCCN(CCCCNC(=O)c1ccc(-c2ccccc2)cc1)C1CCc2c(C#N)cccc2C1	100.0	0
CCCN1CCCC2Cc3[nH]ncc3CC21	13.1	1
O=C1NCN(c2ccccc2)C12CCN(CC1COc3ccc4[nH]ccc4c3O1)CC2	0.2	1
O=C(c1ccc(F)c(Cl)c1)N1CCC(F)(CNCCOc2ccccc2Cl)CC1	1000.0	0
Cc1cnc(CNCC2(F)CCN(C(=O)c3ccc(F)c(Cl)c3)CC2)nc1	1000.0	0
O=C1c2cccc3cccc(c23)N1CCCCCCN1CCN(c2cccc3cccnc23)CC1	82.0	1
CCCN1CCOC2c3cc(OCCCCNC(=O)c4ccc5c(c4)Cc4ccccc4-5)ccc3OCC21	6710.0	0
C#CC1=CCC(N(CCC)CCCCNC(=O)c2ccc(OCCCc3cn(CCCC)nn3)c(OC)c2)CO1	2.9	1
CCN(Cc1ccc(OC)cc1)Cc1ccc(-c2cc(S(=O)(=O)CC)ccc2OC)[nH]1	1.995	1
c1ccc(CCN2C3CCC2CC(c2c(-c4ccccc4)[nH]c4ccccc24)C3)cc1	1000.0	0
Cc1ccc(CNCC2(F)CCN(C(=O)c3csc4ccccc34)CC2)nc1	20000.0	0
Clc1ccc(CN2CC=C(c3nc4cc(Cl)ccc4o3)CC2)cc1	1700.0	0
CCCn1c(=O)n2c3c(cccc31)CC(N(C)CCCCNC(=O)c1cc3ccccc3[nH]1)C2	21.8	1
Fc1ccccc1N1CCN(Cc2cnn(-c3ccccc3)c2)CC1	37.0	1
COc1ccccc1N1CCN(Cc2cn3ccccc3n2)CC1	110.0	0
COc1cccc(C(=O)NCCCN2CCN(c3ccccc3OC)CC2)c1	2990.0	0
Cn1c(SCCCN2CCC3(CC3c3ccc(C(F)(F)F)cc3)C2)nnc1C1=CCC(=O)N=C1	338.84	0
Cc1ccc2c(c1)N(C(=O)CN1CCN(Cc3ccc(Cl)cc3)CC1)C(C)(C)CC2C	1926.0	0
c1cnc(NC2CCC(CCN3CCN(c4ncccn4)CC3)CC2)nc1	240.0	0
O=S(=O)(NC1CCN(CCCc2noc3ccccc23)C1)c1cc2ccccc2o1	5.623	1
Cc1c(S(=O)(=O)NC2CCN(CCCc3noc4ccccc34)C2)sc2ccc(Cl)cc12	8.913	1
O=S(=O)(NCCCCN1CCN(c2nsc3ccccc23)CC1)c1cccc2scnc12	16.0	1
CC(C)(C)c1nc(N2CCN(CCCCNC(=O)c3cn4ccccc4n3)CC2)cc(C(F)(F)F)n1	148.0	0
CC(C)C(=O)Nc1cccc(C2CCN(Cc3ccc(Oc4ccccc4)cc3)CC2)c1	120.0	0
CN(C)Cc1c(C(=O)NCCCCN2CCN(c3cc(C(F)(F)F)nc(C(C)(C)C)n3)CC2)nc2ccccn12	191.0	0
CN(CCC(=O)OC1(c2ccc(Cl)cc2)CCN(CCCC(=O)c2ccc(F)cc2)CC1)CCN(C)CCC(=O)OC1(c2ccc(Cl)cc2)CCN(CCCC(=O)c2ccc(F)cc2)CC1	3.2	1
CCCCc1ccc(S(=O)(=O)Nc2ccc3c(c2)CNCC3)cc1	1000.0	0
Fc1ccc2c(C3CNCCC3F)c(C3CCCCC3)[nH]c2c1	1600.0	0
COc1cc2c(cc1OC)C1Cc3cc(C)cc(C)c3CN1CC2	223.61	0
Nc1cc(F)ccc1C(=O)CCCN1CCC2C(C1)c1cccc3c1N2CCCS3	4.7	1
O=C1c2ccccc2C(=O)N1CCCCCN1CCN(c2cccc(Cl)c2Cl)CC1	11.0	1
CC(C)(C)c1nc(N2CCN(CCCCNC(=O)c3cn4ccccc4n3)CC2)c2ccccc2n1	1452.0	0
c1cnc(N2CCN(CCCOc3ccc(-c4nc5ccccc5[nH]4)cc3)CC2)nc1	269.0	0
O=S(=O)(NCCCCN1CCC(c2noc3cc(F)ccc23)CC1)c1ccc(Cl)c(Cl)c1	15.0	1
O=C1CC(CN2CCC(C(=O)c3ccc(F)cc3)CC2)Cc2cc(-c3ccccc3)ccc21	10000.0	0
CC1CN(CCC2CCC(N3C(=O)c4ccccc4C3=O)CC2)CCc2ccc(Cl)cc21	5.8	1
O=C(CN1CCN(Cc2ccc(Cl)cc2)CC1)N1c2ccccc2C2CCCCC21	377.0	0
CCCCc1oc2ccccc2c1C(=O)c1cc(I)c(OCCN(CC)CC)c(I)c1	6651.0	0
CC1COC(c2ccc(N)nc2)CN1CC1CC1CNC(=O)c1cc2ccccc2[nH]1	14100.0	0
CCn1cncc1-c1c[nH]c2ccc(I)cc12	4847.0	0
O=Cc1cccn1C1CCN(Cc2ccccc2)CC1	1400.0	0
O=C(c1ccc(F)c(Cl)c1)N1CCC(F)(CNCCOc2ccccc2F)CC1	1000.0	0
COc1ccccc1OCCNCC1(F)CCN(C(=O)c2ccc(Cl)c(Cl)c2)CC1	338.84	0
CCCCCCCCCN1CCC(c2cccc(O)c2)C1	42.0	1
CN(C)c1ccc(C(=O)NCCCCN2CCC(c3cccc(O)c3)C2)cc1	345.0	0
CN(C)CCOC1=Cc2ccccc2Sc2ccc(Cl)cc21	13.0	1
CC1COC(c2ccc(N)nc2)CN1CCCCOc1ccc2c(c1)NC(=O)CC2	2660.0	0
CC1COC(c2ccc(N)nc2)CN1CC=CCOc1ccc2c(c1)NC(=O)CC2	341.0	0
Nc1ccccc1C(=O)CCCN1CCC2C(C1)c1cccc3c1N2CCCS3	5.9	1
CC(C)c1cc2c(cc1NS(=O)(=O)c1ccc(-c3ccc(Cl)cc3)cc1)CCN(C)CC2	100.0	0
Cc1cc2c(cc1NS(=O)(=O)c1ccc(-c3ccc(Cl)cc3)cc1)CCN(C)CC2	15.85	1
CCCN(CCC)C1CCn2nccc2C1	18000.0	0
COc1ccccc1N1CCC(C(=O)Nc2ccc(OC)c(N3CCN(C)CC3)c2)CC1	10000.0	0
O=C1c2ccc(Cl)cc2CCC12CCN(CCc1ccccc1)CC2	1100.0	0
O=C(Cc1cccnc1)Nc1ccc(CCN2CCN(c3ccccc3)CC2)cc1	69.6	1
O=C(Nc1ccc(CCN2CCN(c3ccccc3)CC2)cc1)Nc1cccnc1	8.2	1
CCCN1CCN(c2ccc3c(c2)N(S(=O)(=O)c2ccccc2)CC3)CC1	95.0	1
CON=C(CCN1CCC(c2ccccn2)CC1)c1ccc(Cl)cc1	25.3	1
CCCN1CCCC(c2cccc(C#N)c2)C1	265.0	0
c1ccc(CN2CCN(Cc3csc(-c4ccccc4)n3)CC2)cc1	28000.0	0
CCCN(C(C)C)C1CCc2c(F)cccc2C1	1530.0	0
CCCN1CCC(c2ccc(OC)cc2)CC1	25118.86	0
CN1CCN2c3ccccc3Cc3ccccc3C2C1	2197.0	0
Clc1ccc(N2CCN(Cc3cnn4c(N5CCN(Cc6ccccc6)CC5)cccc34)CC2)cc1	400.0	0
O=C1C2C3CCC(C3)C2C(=O)N1CCCCCCN1CCN(c2cccc(Cl)c2Cl)CC1	55.0	1
CCc1c(S(=O)(=O)Nc2ccc3nccc(N4CCNCC4)c3c2)sc2ccc(Cl)cc12	1000.0	0
Cc1ccc2nc(CNCCCOc3ccccc3)cc(O)c2c1	4328.0	0
CN1CCN(C2=Nc3cc(Cl)ccc3Nc3ccccc32)CC1	155.0	0
CCCN(CCCCNC(=O)c1ccc(-c2ccccc2)cc1)C1CCc2nc(SC)ncc2C1	1258.93	0
COc1ccccc1N1CCN(CCCCNC(=O)C=Cc2ccc(-c3ccccc3)cc2)CC1	37.0	1
CN1C2CCC1CC(OC1c3ccccc3Cc3ccccc31)C2	672.0	0
C=CCN1CCc2c(cc(O)c(O)c2Br)C(c2ccccc2)C1	350.0	0
COc1c(C(=O)NC2CN(Cc3ccccc3)CC2C)cc(Br)c2ccccc12	490.0	0
COc1ccc2c(c1)C1OCCN(CCCCNC(=O)c3ccc(Cl)cc3)C1CO2	967.0	0
O=C(NCCCCN1CCOC2c3ccccc3OCC21)C1CCCCC1	728.0	0
COc1ccc2c(c1)C1OCCN(CCCCNC(=O)c3ccc(Br)cc3)C1CO2	958.0	0
COc1ccccc1N1CCN(CCCCCc2cn(-c3ccc(SC)cc3)nn2)CC1	26.6	1
CN1CCc2cc(Cl)c(O)cc2C(c2ccc(CN(C)S(=O)(=O)c3ccccc3)cc2)C1	331.0	0
Cc1ccc(N2CCN(CCCCNC(=O)c3ccc(-c4ccsc4)cc3)CC2)cc1	24994.0	0
N#Cc1cccc(N2CCN(CCCCNC(=O)c3ccc(-c4ccsc4)cc3)CC2)c1	743.0	0
N#Cc1ccc(N2CCN(CCCCNC(=O)c3ccc(-c4ccsc4)cc3)CC2)cc1	20000.0	0
O=C(NC1CCC(CCN2CCN(c3cccc(Cl)c3Cl)CC2)CC1)c1ccccc1	4.5	1
CCc1cc2c(s1)CC1c3cc(O)c(OC)cc3CCN1C2	40.83	1
O=C(NCCCCN1CCN(c2ccc(Cl)cc2Cl)CC1)c1ccc(-c2ccsc2)cc1	757.0	0
CCN(C)C1CCc2ccc(O)cc2C1	2.5	1
O=S(=O)(c1cccc2ncccc12)N1CCCC1CCN1CCN(c2nsc3ccccc23)CC1	1.0	1
CCCCNC1CCc2c(cccc2OC)C1	694.0	0
O=C(CCC(=O)OC1(c2ccc(Cl)cc2)CCN(CCCC(=O)c2ccc(F)cc2)CC1)OC1(c2ccc(Cl)cc2)CCN(CCCC(=O)c2ccc(F)cc2)CC1	6.7	1
Fc1cccc(CN2C3CCC2CC3)c1	10000.0	0
c1ccc(CN2C3CCC2CC3)cc1	10000.0	0
O=C(NCCCCN1CCN(c2ccc(O)cc2)CC1)c1cc2ccccc2cn1	1000.0	0
O=C(NCCCCN1CCN(c2cnc3ccccc3c2)CC1)c1cc2ccccc2cn1	1000.0	0
COc1ccccc1N1CCN(CCCNC(=O)c2cnn3ccc(COCCOCCOCCOCCOCc4ccn5ncc(C(=O)NCCCN6CCN(c7ccccc7OC)CC6)c5c4)cc23)CC1	3.9	1
FC(F)(F)c1nc2c(N3CCN(Cc4ccccc4)CC3)cccc2[nH]1	4.1	1
O=C(NC1CCC(CCN2CCN(c3cccc(Cl)c3Cl)CC2)CC1)c1cccs1	0.6	1
COc1ccc(-c2c(=O)n(CCCCN3CCCC(c4c[nH]c5ccc(OC)cc45)C3)c(=O)n3ccccc23)cc1	11160.0	0
Cc1cc(N2CCNCC2)c2cc(NS(=O)(=O)c3sc4ccc(Cl)cc4c3C)ccc2n1	6309.57	0
CC1CCCN1C(=O)c1ccc(-c2ccc3c(c2)CCN(CCN2CCCC2)C3=O)cc1	10000.0	0
CN1CCN(c2nc(N)nc(COc3ccccc3)n2)CC1	1348.0	0
CN1CCN(c2nc(N)nc(COc3cccc(Cl)c3)n2)CC1	674.0	0
CCCN(CCC1(O)CC(NC(=O)c2ccc3ccccc3c2)C1)C1CCc2nc(N)sc2C1	4000.0	0
CCCN(CCC)C1CCc2c(ccc(O)c2O)C1	217.0	0
Cc1cc(=O)oc2cc(OCCCN3CCN(c4ccccc4)CC3)ccc12	10.8	1
CC1CCN(CCCN2C(=O)CCc3ccccc32)CC1	4466.84	0
CCCN1COCC2c3cc(O)ccc3OCC21	1183.0	0
O=C1c2ccc(F)cc2CC1CCN1CCCN(c2ccccn2)CC1	649.0	0
c1ccc(-c2[nH]c3ccccc3c2CCN2CCCC2)cc1	1000.0	0
Cc1ccc(N2CCN(Cc3ccc4c(c3)OCC(=O)N4)CC2)cc1C	346.0	0
CCCN(CCCCNC(=O)c1ccc(-c2ccccc2)cc1)C1CCc2nc(N)ncc2C1	158.49	0
Clc1ccccc1OCCNCCCOc1ccccc1	112.0	0
CCCN1CCc2cccc3c2C1Cc1cccc(OC(=O)CSc2ccccc2)c1-3	851.0	0
Oc1cc2c(cc1O)C1c3ccccc3CNC1CO2	3700.0	0
COc1ccc(NC(=O)N2CCN(c3ccccc3OC)CC2)cc1N1CCN(C)CC1	10000.0	0
C#Cc1cc(CN2CCN(c3ccccc3OC)CC2)c2cccccc1-2	76.0	1
Cc1ccc2c(-c3nnc(SCCCN4CCc5cc6c(cc5CC4)N(C)C(=O)CO6)n3C)cccc2n1	2511.89	0
CCCN(CCC)C1CCc2cc(CSc3ccc(OC)cc3)ccc2C1	199.53	0
CC1CN(CCC2CCC(NC(=O)N(C)C)CC2)CCc2ccc(Cl)cc21	290.5	0
CC(C)(C)c1nc(N2CCN(CCCCn3cc(Cl)c(=O)[nH]c3=O)CC2)cc(C(F)(F)F)n1	220.0	0
CN1CCc2ccccc2Cc2cc(N)c(O)cc2CC1	37.3	1
OC1(c2ccc(Cl)c(C(F)(F)F)c2)CCN(CCCN(c2ccc(F)cc2)c2ccc(F)cc2)CC1	148.0	0
CCCN1CCOC2c3cc(OCCCCNC(=O)c4cc5ccccc5o4)ccc3OCC21	9450.0	0
O=C1CCc2ccc(OCCCCN3CCN(c4ccc(O)c5c4OCCO5)CC3)cc2N1	2.9	1
CN1CCN(c2cc(-c3ccc(C(F)(F)F)cc3)c3ccn(S(C)(=O)=O)c3n2)CC1	1231.0	0
COC1CCC(CC(=O)NC2CCC(CCN3CCC(c4coc5ccccc45)CC3)CC2)CC1	67.41	1
O=c1c(-c2ccc(F)cc2)c2n(c(=O)n1CCCCN1CCCC(c3c[nH]c4ccccc34)C1)CCCC2	1977.0	0
O=c1c(-c2ccc(F)cc2)c2n(c(=O)n1CCCCN1CCCC(c3c[nH]c4ccc(F)cc34)C1)CCCC2	1047.0	0
CC(C)c1ccccc1N1CCN(CCCCCC(=O)NC2CCCc3ccccc32)CC1	15.0	1
O=C(CCCN1CCN(c2ccc(Cl)cn2)CC1)c1ccc(F)cc1	288.4	0
CC1COC(c2ccc(N)nc2)CN1CCCCOc1ccc2c(c1)NC(=O)CC2	34.6	1
COc1ccccc1N1CCN(CCCCNC(=O)c2ccc(COCCOCCOCCOCCOCCOCc3ccc(C(=O)NCCCCN4CCN(c5ccccc5OC)CC4)cc3)cc2)CC1	20.0	1
Cc1cccc(N2CCN(CCCCNC(=O)c3cc4ccccc4o3)CC2)c1C	85.0	1
CN1CCN(CCCN2c3ccccc3Sc3ccc(Cl)cc32)CC1	3.608	1
O=C(NC1CCC(CCN2CCC(c3cccc4c3OCO4)CC2)CC1)C1(C(F)(F)F)CC1	245.54	0
O=C(CCC(F)(F)F)NC1CCC(CCN2CCC(c3cccc4c3CCO4)CC2)CC1	253.0	0
CCOc1ccccc1N1CCN(CC(O)CN2C(=O)NC(C)(c3ccc(F)cc3)C2=O)CC1	127.0	0
COc1cccc(N2CCN(CC(O)CN3C(=O)NC(C)(c4ccc(F)cc4)C3=O)CC2)c1	5187.0	0
CN1CCN(C2=Nc3cc(Cl)ccc3Nc3ccccc32)CC1	57.54	1
COc1ccccc1N1CCN(CCCCCNC(=O)OC(C)(C)C)CC1	12.1	1
Fc1ccc(CN2CCN(c3ccc4c(c3)OCCO4)CC2)cn1	45000.0	0
CN1CCCc2ccccc2Cc2cc(O)ccc2CC1	63.0	1
CNC1c2cc3c(ccn3S(=O)(=O)c3ccccc3)cc2C1CCO	10000.0	0
O=C(NC1CCC(CCN2CCN(c3nccc4c3CCO4)CC2)CC1)C1CCCOC1	766.8	0
CCCCC(=O)NC1CCC(CCN2CCC(c3cccc4c3CCO4)CC2)CC1	411.0	0
OCCOCCN1CCN(C2=Nc3ccccc3Sc3ccccc32)CC1	400.0	0
O=C(NC1CCC(CCN2CCN(c3nccc4c3CCO4)CC2)CC1)c1ccc(-n2cccc2)cc1	163.3	0
Cc1ncoc1-c1nnc(SCCCN2CC3CC3(c3cccc(S(F)(F)(F)(F)F)c3)C2)n1C	125.89	0
COc1ccccc1N1CCN(CCCCCOc2ccc3ccccc3c2)CC1	34.0	1
O=C1Cc2c(cccc2N2CCN(CCCCNC(=O)c3ccc4ccccc4c3)CC2)N1	52.0	1
O=C(NCCCCN1CCN(c2cccc(O)c2)CC1)c1ccc2ccccc2c1	373.0	0
COc1ccccc1N1CCN(CCCCNC(=O)Nc2cccc(Cl)c2)CC1	13.0	1
COc1ccccc1N1CCN(CCCCNC(=O)c2cc3ccccc3s2)CC1	87.0	1
O=C(CC(F)(F)F)NC1CCC(CCN2CCC(c3cccc4c3OCO4)CC2)CC1	209.41	0
CC(O)C1NC(=O)C(CCCCN)NC(=O)C(Cc2c[nH]c3ccccc23)NC(=O)C(Cc2ccccc2)NC(=O)C(Cc2ccccc2)NC(=O)C(CCCNC(=N)N)NC(=O)C(NCC(Cc2ccc(O)cc2)NC(=O)CSCC2CC3c4cccc5[nH]cc(c45)CC3N(C)C2)CCCCNC(=O)C(Cc2ccc(O)cc2)NC1=O	15.0	1
Cc1cc(C)c2c(N)c(C(=O)NCCCCCN3CCN(c4cccc(Cl)c4Cl)CC3)sc2n1	11.2	1
CC(O)C1NC(=O)C(CCCCN)NC(=O)C(Cc2c[nH]c3ccccc23)NC(=O)C(Cc2ccncc2)NC(=O)C(Cc2ccccc2)NC(=O)C(CCCNC(=N)N)NC(=O)C(N(CCSCC2CC3c4cccc5[nH]cc(c45)CC3N(C)C2)CCSCC2CC3c4cccc5[nH]cc(c45)CC3N(C)C2)CCCCNC(=O)C(Cc2ccc(O)cc2)NC1=O	345.2	0
O=C(NC1CCC(CCN2CCN(c3nccc4c3CCO4)CC2)CC1)C1(O)CCC1	958.6	0
Cc1cc(C(=O)NC2CCC(CCN3CCN(c4nccc5c4CCO5)CC3)CC2)on1	396.8	0
Cc1cc2c(s1)Nc1ccccc1N=C2N1CCNCC1	9.0	1
COc1cc2c(cc1OC)C1Cc3ccc(OC)c(OC)c3CN1CC2	1125.0	0
c1ccc2c(c1)CCN(CCCCc1c[nH]c3ccccc13)C2	170.0	0
C=C(C)COc1cccc2c1-c1cccc3c1C(C2)N(CCC)CC3	10000.0	0
CC(C)NC1CCc2c(F)cccc2C1	5940.0	0
CCc1cccc(N2CCN(CC(O)CCNC(=O)c3cc4ccccc4[nH]3)CC2)c1Cl	75.8	1
COC(=O)c1ccc(CSc2nc3ccccc3n2Cc2ccc(Cl)cc2)cc1	73.0	1
Cn1c(CN2CCC(c3nsc4ccccc34)CC2)nc2ccccc21	79.43	1
CCN(Cc1cccc(Cl)c1)Cc1ccc(-c2cc(S(=O)(=O)CC)ccc2OC)[nH]1	10.0	1
CCCN(CCC)C1CCc2cccc(O)c2C1	819.0	0
CCC(O)CN1CCN(c2cccc(Cl)c2Cl)CC1	93.1	1
Clc1cccc(N2CCN(CCCCn3cc(-c4ccc5c(c4)Cc4ccccc4-5)nn3)CC2)c1Cl	885.0	0
C(#Cc1ccccc1)COCCC1CCN(CCc2ccccc2)CC1	131.0	0
O=C1CCc2ccccc2N1CCCN1CCN(Cc2ccccc2)CC1	3801.89	0
Cc1ncoc1-c1nnc(SCCCN2CC3CC3(c3ccc(OC(F)(F)F)cc3)C2)n1C	398.11	0
CCc1cccc(N2CCN(CC(O)CCNC(=O)c3cc4ccccc4[nH]3)CC2)c1Cl	132.0	0
CCN1CCCC1CNC(=O)c1c(O)c(Cl)cc(Cl)c1OC	31.0	1
N#Cc1ccc2c(c1)CCN(CCC1CCC(NC(=O)C=Cc3ccccc3F)CC1)CC2	630.96	0
CN1CCN(C2=Nc3cc(Cl)ccc3Nc3ccccc32)CC1	31.62	1
CCCN(CCN1CCN(c2ccccc2)CC1)C1CCc2c(O)cccc2C1	26.0	1
O=c1[nH]c2ccccc2n1CCCN1CCC(n2c(=O)[nH]c3cc(Cl)ccc32)CC1	0.882	1
CCC(=O)N(c1ccccc1OC)C1CCN(CCCCNC(=O)c2ccc3ccccc3c2)CC1	1000.0	0
O=C(NCCCCN1CCC(=C2c3ccc(Cl)cc3CCc3cccnc32)CC1)c1ccc2ccccc2c1	252.0	0
N#Cc1ccc2[nH]cc(CN3CCN(c4ccccc4Cl)CC3)c2c1	1400.0	0
COCC(=O)NC1CCC(CCN2CCN(c3nccc4c3CCO4)CC2)CC1	1545.4	0
COc1ccc2c(c1)c(C1=CCNCC1)cn2S(=O)(=O)c1ccc2cccnc2c1	240.0	0
COc1ccc2c(c1)c(C1=CCNCC1)cn2S(=O)(=O)c1cccc2ncccc12	302.0	0
O=S(=O)(c1ccc2cccnc2c1)n1cc(C2=CCNCC2)c2cc(Cl)ccc21	1168.0	0
CC1CN(CCC2CCC(N3C(=O)C4CCCCC4C3=O)CC2)CCc2ccc(Cl)cc21	14.1	1
CC1CN(CCC2CCC(NC(=O)C3CC3)CC2)CCc2ccc(Cl)cc21	9.8	1
CCOC(=O)c1cc(CSc2nc3ccccc3n2Cc2ccc(Cl)cc2)cc(C(=O)OCC)c1	43000.0	0
O=C1COc2ccccc2N1CCCN1CCC(n2c(=O)[nH]c3c(F)cccc32)CC1	15.0	1
COC1CCC(CC(=O)NC2CCC(CCN3CCN(c4nccc5sccc45)CC3)CC2)CC1	302.0	0
O=C(CC(O)C(F)(F)F)NC1CCC(CCN2CCC(c3coc4ccccc34)CC2)CC1	50.42	1
Cc1ccc(C)c(C(=O)CCCN2CCC(O)(c3ccc(Cl)cc3)CC2)c1	43.0	1
COc1cccc(CN(NC(=O)NCCCN2CCN(c3ccccc3OC)CC2)c2ccc(F)cc2)c1	110.0	0
Cc1cccc(NC(=O)CN2CCN(c3cccc4ccccc34)CC2)c1	200.0	0
CCc1cccc(NC(=O)CN2CCC(c3ccccn3)CC2)c1	1159.0	0
CCCN(CCC)CCc1cccc2c1CC(=O)N2	691.83	0
CCCN1CCOC2c3cc(C(=O)NCc4ccc(OC)cc4)ccc3CCC21	3388.44	0
CCCN1CCOC2c3cc(C(N)=O)ccc3CCC21	1202.26	0
CCCN1CCc2cccc3c2C1Cc1cccc(OC(=O)NC(C)(C)C)c1-3	2800.0	0
CCc1ccc(C(=O)NC2CCC(CCN3CCC(c4coc5ccccc45)CC3)CC2)cc1	204.42	0
O=C(CCCN1CCC(O)(c2ccc(Cl)cc2)CC1)c1ccc(F)cc1F	83.18	1
COc1ccc(OC)c(S(=O)(=O)NC2CCC(N3CCN(c4ccccc4OC(C)C)CC3)CC2)c1	81.0	1
COc1ccc(-c2cn(CCCCN3CCN(c4ccccc4OC)CC3)nn2)cc1	211.7	0
COc1ccccc1N1CCN(CCCCn2cc(-c3ccc(Br)cc3)nn2)CC1	226.6	0
Cn1c(CN2CCN(c3ccc(Cl)cc3)CC2)nc2ccccc21	10000.0	0
CN1CCc2cc(O)c(CN)cc2C(c2ccccc2)C1	1000.0	0
O=c1[nH]c2ccccc2n1C1CCN(CCOc2ccccc2)CC1	5.5	1
N#Cc1ccc2cc(CN3CCN(c4ccccc4)CC3)[nH]c2c1	2500.0	0
N#Cc1ccc2cc(CN3CCN(c4ccc(Cl)c(Cl)c4)CC3)[nH]c2c1	2000.0	0
CC1C2C(CN1Cc1ccccc1)C(CO)C2N1CCCC1	16000.0	0
C#CCN(CCCCN1CCN(c2ccccc2)CC1)C1CCc2ccc(O)cc2C1	68.4	1
C#Cc1cccc(C(=O)NCCN2CCN(c3cccc(Cl)c3Cl)CC2)c1	120.0	0
C#Cc1ccc(C(=O)NCCN2CCN(c3cccc(Cl)c3Cl)CC2)cc1	48.0	1
CN1CCC(c2cn(-c3ccc(F)cc3)c3ccc(-c4ccncc4)cc23)CC1	27.0	1
CN1CCC(c2cn(-c3ccncc3)c3ccc(-c4ccnn4C)cc23)CC1	880.0	0
OC1(c2ccc(Cl)cc2)CC2CCC(C1)N2Cc1c[nH]c2ccccc12	160.3	0
CC1CN(CCC2CCC(NC(=O)C3CCCN3)CC2)CCc2ccc(Cl)cc21	25.3	1
CN1CCc2cc(Cl)c(O)cc2C2c3cccc(C=NOc4ccccc4)c3CCC21	124.0	0
COc1ccccc1N(C(C)=O)C1CCN(CCCCNC(=O)c2ccc3ccccc3c2)CC1	13350.0	0
O=C(c1ccc(F)c(Cl)c1)N1CCC(F)(CNCCOc2ccc(Cl)cc2)CC1	1000.0	0
O=C(NCCCCN1CCN(C(c2ccccc2)c2ccc(Cl)cc2)CC1)C1CCCCC1	189.0	0
CCc1cc(Cl)c(OC)c(N2CCN(CC(F)CCNC(=O)c3cc4ccccc4o3)CC2)c1	10800.0	0
CCCN(CCC)C1CCc2c(OC)cccc2C1C	63.1	1
COc1ccc(N2CCN(CCC3c4ccccc4C(=O)N3C)CC2)cc1	5000.0	0
NC(=O)c1cccc(OCCNCC2(F)CCN(C(=O)c3ccc(F)c(Cl)c3)CC2)c1	1000.0	0
Cc1cccc(OCCNCC2(F)CCN(C(=O)c3ccc(F)c(Cl)c3)CC2)c1	1000.0	0
O=C1CCc2ccc(OCCN3CCN(c4cccc5[nH]c(=O)oc45)CC3)cc2N1	8.6	1
Cc1nc(O)n(C2CCN(Cc3ccccc3)CC2)c1-c1ccccc1	280.0	0
CS(=O)(=O)NC1CCC(CCN2CCN(c3cccc4c3OCO4)CC2)CC1	145.23	0
CCn1cncc1-c1c[nH]c2ccc(Cl)cc12	10000.0	0
c1ccc(OCC2CCC3CN(c4ncccn4)CCN3C2)cc1	66.0	1
O=C(NCCCCN1CCN(c2cccc(OCCF)c2)CC1)c1ccc2nonc2c1	100.0	0
Cc1ccc(C2CCN(Cc3ccc4c(c3)NC(=O)CO4)CC2)cc1	52.5	1
CCN1CCCC1CNC(=O)c1c(O)c(Cl)cc(Cl)c1OC	12.7	1
COc1ccccc1N1CCN(CCCCNC(=O)c2ccc(-c3cn(Cc4ccc(-c5ccc(Cn6cc(-c7ccc(C(=O)NCCCCN8CCN(c9ccccc9OC)CC8)cc7)nn6)cc5)cc4)nn3)cc2)CC1	770.0	0
COc1cc2c(cc1OC)Cc1ccccc1CCCN(C)CC2	1028.0	0
COc1cc2c(cc1Cl)CCN1CCCc3ccccc3C21	10000.0	0
CN1CCCc2ccccc2Cc2ccc(O)cc2CC1	74.0	1
Nc1ccccc1C(=O)CCCN1CCC2C(C1)c1cccc3c1N2CCS3	41.0	1
c1ccc(-c2c[nH]c(CN3CCN(c4ccccc4)CC3)c2)cc1	230.0	0
Nc1ccccc1C(=O)CCCN1CCC2C(C1)c1cccc3c1N2CCO3	23.0	1
Clc1ccc2oc(C3=CCN(Cc4ccccc4)CC3)nc2c1	1800.0	0
CN(C)CC1CC2c3ccccc3Sc3ccc(F)cc3C2O1	1.7	1
CN1CCc2ccc(NS(=O)(=O)c3ccc(-c4ccc(Cl)cc4)s3)cc2CC1	398.11	0
CCCN1CCCC(c2cccc(O)c2)C1	27.0	1
COc1cccc(-c2ccc(C(=O)N3CCN(C(=O)c4ccc5cc[nH]c5c4)C(C)C3)cc2)c1	10000.0	0
CC1CN(C(=O)c2ccc(-c3ccccc3Cl)cc2)CCN1C(=O)c1ccc2cc[nH]c2c1	10000.0	0
Cc1cccc2c(C3=CCN(CCCCCN4C(=O)c5ccccc5C4=O)CC3)c[nH]c12	40.0	1
COc1ccc2[nH]cc(CCNCc3ccc(-c4ccc(Cl)cc4)o3)c2c1	571.0	0
COc1ccccc1N1CCN(CCCNC(=O)NN(Cc2ccccc2F)c2ccc(F)cc2)CC1	47.0	1
COc1ccccc1N1CCN(CCCNC(=O)NN(Cc2ccccc2F)c2ccc(Br)cc2)CC1	22.0	1
COc1ccc(N(Cc2ccccc2F)NC(=O)NCCCN2CCN(c3ccccc3OC)CC2)cc1	19.0	1
COc1ccc(N(Cc2ccc(C#N)cc2)NC(=O)NCCCN2CCN(c3ccccc3OC)CC2)cc1	110.0	0
CN(C)CC1CC2c3ccccc3Oc3ccc(Br)cc3C2O1	369.0	0
COc1ccccc1N1CCN(CCCCNC(=O)c2ccc(-c3ccc(N)cc3)cc2)CC1	19.95	1
COc1cccc(CCc2ccccc2OCCN2CCN(c3cccc(C(F)(F)F)c3)CC2)c1	1000000.0	0
COc1cccc(CCc2ccccc2OCCCN2CCN(c3cccc(C(F)(F)F)c3)CC2)c1	1412000.0	0
O=C(CCCN1CCC(O)(c2cccc(Cl)c2Cl)CC1)c1ccc(F)cc1	0.1202	1
O=C(CCCN1CCC(O)(c2cc(Cl)ccc2Cl)CC1)c1ccc(F)cc1	1.023	1
COc1ccccc1N1CCN(CCCCCNC(=O)c2cc3ccccn3n2)CC1	35.0	1
COc1ccccc1N1CCN(CCCNC(=O)c2cc3ccccn3n2)CC1	150.0	0
O=C1CCc2ccc(OCCCCN3CCN(c4cccc5ccccc45)CC3)nc2N1	0.81	1
CCn1ncc2c1-c1c(C)sc(C)c1CCC2	402.0	0
CC(C)(C)c1nc(N2CCN(CCCCNC(=O)c3nc4ccccc4[nH]3)CC2)cc(C(F)(F)F)n1	336.0	0
CCC(C)Cc1cc2c(s1)CC1c3cc(O)c(OC)cc3CCN1C2	29.1	1
CCc1nn(C)c2cc3c(cc12)CCN(CCCSc1nnc(-c2cccc4nc(C)ccc24)n1C)CC3	398.11	0
Cc1ccc2c(-c3nnc(SCCCCN4CCc5cc6c(cc5CC4)C(=O)N(C(C)C)C6)n3C)cccc2n1	1000.0	0
Cc1ccccc1OCCNCCCOc1ccccc1	20.0	1
CN1CCN(C2=Nc3cc(Cl)ccc3N(NC(=O)c3ccccc3N3CCCCC3)c3ccccc32)CC1	215.0	0
CC(C)(CCCN1CCCC(C(F)(F)F)C1)S(=O)(=O)c1ccccc1	1000.0	0
CCCN1CC(CSC)CC2c3cccc4[nH]cc(c34)CC21	4.0	1
Cc1nc2c(o1)CC(CN1CCC(c3noc4cc(F)ccc34)CC1)CC2=O	32.36	1
Cc1nc2c(o1)CC(CN1CCC(c3c[nH]c4cc(F)ccc34)CC1)CC2=O	199.53	0
CC(Nc1ccnc(NCCOc2ccc(F)cc2)c1)c1ccccc1	370.0	0
c1ccc(CCC2CCN(Cc3c[nH]c4ncccc34)CC2)cc1	1100.0	0
CC1(C)CC(=O)N(CCCCN2CCN(c3ncccn3)CC2)C(=O)C1	4320.0	0
CCCN(CCC)C1CCc2cccc(OC)c2C1C	33.9	1
O=C(CCCN1CCC(O)(c2ccc(C(F)(F)F)cc2)CC1)c1ccc(F)cc1	0.3236	1
Cc1c(-c2cccc(Cl)c2)nc(O)n1C1CCN(Cc2ccccc2)CC1	73.0	1
CC1(C)Cc2ccccc2N1C(=O)CN1CCN(Cc2ccc(Cl)cc2)CC1	117.0	0
CNc1nc(Cl)c(Sc2ccccc2)c(N2CCN(C)CC2)n1	188.0	0
CC1COC(c2ccc(N)nc2)CN1CC(O)CCNC(=O)c1cc2ccccc2[nH]1	1010.0	0
CC(C)(C)c1nc(N2CCN(CCCCNC(=O)c3cn4c(CO)cccc4n3)CC2)cc(C(F)(F)F)n1	934.0	0
CCC(=O)OC1(c2ccc(Cl)cc2)CCN(CCCC(=O)c2ccc(F)cc2)CC1	3.9	1
O=C1CCc2ccc(OCCCCN3CCN(c4cccc5c4ccn5Cc4ccc(F)cc4)CC3)cc2N1	12.0	1
COc1ccccc1N1CCN(CCCCN2CCc3cc(C#N)ccc3C2=O)CC1	22.0	1
COc1ccc(N2CCN(CCCc3ccc4[nH]c(=S)[nH]c4c3)CC2)cc1	33.0	1
O=C(NCCCCN1CCN(c2ccccc2)CC1)c1ccc2ccccc2n1	1000.0	0
C#CC1=CCC(N(CCC)CCCCNC(=O)c2cc3ccccn3n2)CC1	280.0	0
CCCN(CCCCN1C(=O)CC(C)(C)CC1=O)C1CCc2ccc3[nH]c(C#N)cc3c2C1	333.0	0
COc1ccccc1N1CCCN(CCCCNC(=O)c2ccc(-c3ccccc3)s2)CC1	107.0	0
CC(C)c1ccccc1OCCN1CCC(N(CC2CC2)S(=O)(=O)c2cnn(C)c2)CC1	18.0	1
COc1ccccc1N1CCN(CCCCc2cn(-c3ccccc3O)nn2)CC1	9.4	1
c1ccc(CN2CCC(n3nnc(-c4ccccc4)n3)CC2)cc1	1100.0	0
CCc1cccc(N2CCN(CC(O)CCNC(=O)c3ccc4c(c3)OCO4)CC2)c1Cl	424.0	0
CC1CN(C(=O)CN2CCN(Cc3ccc(Cl)cc3)CC2)c2ccccc21	4375.0	0
O=C(NC1CCC(CCN2CCC(c3cccc4c3OCO4)CC2)CC1)c1ccccc1	120.38	0
CC1Cc2ccccc2N1C(=O)CN1CCN(Cc2cc(F)cc(F)c2)CC1	3011.0	0
COc1cccc(C(=O)NCCCCN2CCN(c3cccc4ccccc34)CC2)c1	930.0	0
OC(COc1ccccc1)CN1CCC(Oc2ccccc2)CC1	911.0	0
Nc1cccc(-c2ccc(C(=O)NC3CCN(Cc4ccccc4)C3)cc2)c1	5000.0	0
c1ccc2c(N3CCN(CCc4ccc5[nH]nnc5c4)CC3)cccc2c1	23.99	1
Cc1cccc(N)c1C(=O)NN1c2ccc(Cl)cc2N=C(N2CCN(C)CC2)c2ccccc21	1015.0	0
Cc1cccc(N2CCN(CCCCNC(=O)c3ccccn3)CC2)n1	1000.0	0
Cc1ccccc1-c1ccc(C(=O)NCCCCN2CCc3ccc(OS(=O)(=O)C(F)(F)F)cc3C2)cc1	1584.89	0
Cn1ccc(CN2CCc3cc4nc(N)sc4cc3CC2)n1	350.0	0
Cn1cc(CN2CCc3cc4nc(N)sc4cc3CC2)cn1	15.0	1
CCCN1CCc2nn3ccccc3c2C1	230.0	0
O=C(CCCN1CCC(O)(c2ccc(Cl)cc2)CC1)c1ccc(F)cc1	0.5	1
O=C1CCc2ccc(OCCCCN3CCN(c4cccc(Cl)c4C(F)(F)F)CC3)nc2N1	3.0	1
COc1ccccc1N1CCN(Cc2ccccc2CNC(=O)C=Cc2ccccc2)CC1	18.0	1
c1ccc(CN2CCN(c3cccc4[nH]ccc34)CC2)cc1	53.0	1
NC(=O)C1CSC2CCC3(CCCN3C(=O)C3CCCN3)C(=O)N21	190.0	0
Nc1cc(Cl)ccc1C(=O)CCCN1CCC2C(C1)c1cccc3c1N2CCCS3	2.3	1
O=C(NC1CCC(CCN2CCN(c3cccc(Cl)c3Cl)CC2)CC1)C12CC3CC(CC(C3)C1)C2	339.0	0
Cc1ccc2c(N3CCN(CCc4cccc(NS(C)(=O)=O)c4)CC3)cccc2n1	398.11	0
CC1(c2ccc(F)cc2)NC(=O)N(CC(O)CN2CCc3ccccc3C2)C1=O	5848.0	0
CC1(c2ccc3ccccc3c2)NC(=O)N(CC(O)CN2CCN(c3ccccc3C#N)CC2)C1=O	264.0	0
N#Cc1ccc2c(c1)CCN(CCC1CCC(NC(=O)C=Cc3ccc(F)cc3)CC1)CC2	398.11	0
O=C(CCc1cn(CCOCCOCCOCCn2cc(CCC(=O)OC3(c4ccc(Cl)cc4)CCN(CCCC(=O)c4ccc(F)cc4)CC3)nn2)nn1)OC1(c2ccc(Cl)cc2)CCN(CCCC(=O)c2ccc(F)cc2)CC1	3.0	1
O=C(CCc1cn(CCOCCOCCOCCOCCn2cc(CCC(=O)OC3(c4ccc(Cl)cc4)CCN(CCCC(=O)c4ccc(F)cc4)CC3)nn2)nn1)OC1(c2ccc(Cl)cc2)CCN(CCCC(=O)c2ccc(F)cc2)CC1	3.8	1
NCCc1ccc(O)c(O)c1	16.0	1
CS(=O)(=O)Nc1cc(F)ccc1C(=O)CCCN1CCC2C(C1)c1cccc3c1N2CCCS3	18.0	1
COC(=O)Cc1ccc(CSc2nc3ccccc3n2Cc2ccc(Cl)cc2)cc1	330.0	0
CCCN(CCCCN1CCN(c2ccccc2OC)CC1)Cc1ccc2c(c1)Cc1ccccc1-2	196.0	0
CCCN(CCCCN1CCN(c2cccc(Cl)c2Cl)CC1)Cc1ccc2ccccc2c1	313.0	0
OC(CCNCc1ccc2c(c1)Cc1ccccc1-2)CN1CCN(c2cccc(Cl)c2Cl)CC1	2090.0	0
CN(CCC(O)CN1CCN(c2cccc(Cl)c2Cl)CC1)Cc1ccc2c(c1)Cc1ccccc1-2	869.0	0
COc1ccc2[nH]cc(C3=CCN(Cc4cccs4)CC3)c2c1	141.0	0
N#Cc1ccc2c(c1)C1CN(Cc3ccccc3)CC1CO2	31.62	1
Brc1ccc2c(c1)C1CN(Cc3ccccc3)CC1CO2	501.19	0
CN1CCc2cc(Cl)c(O)cc2C(c2ccccc2)C1	891.25	0
CC1Cc2ccccc2N1C(=O)CN1CCN(Cc2ccc(C(F)(F)F)cc2)CC1	5940.0	0
c1ccc(CN2CCC(n3cnc(-c4ccccc4)c3)CC2)cc1	450.0	0
CN1CCc2cc(-n3cccc3)c(O)cc2C(c2ccccc2)C1	1000.0	0
O=C(OCc1ccccc1)c1cc2c3c(ccc2[nH]1)OCC(CN1CCC2(CC1)C(=O)NCN2c1ccccc1)O3	5.8	1
COc1ccccc1N1CCCN(CCCCNC(=O)c2ccc(CCF)cc2)CC1	108.0	0
Fc1ccc(N2CCN(Cc3cnn(-c4ccccc4)c3)CC2)cc1	450.0	0
CS(=O)(=O)Nc1cc(OCCN2CCC(Oc3ccc4c(c3)NC(=O)CC4)CC2)ccc1F	9.0	1
Fc1ccc(C(OC2CC3CCC(C2)N3Cc2ccc(Cl)c(Cl)c2)c2ccc(F)cc2)cc1	625.0	0
CCOCCOCc1ccc(C(=O)NCCCN2CCN(c3ccccc3OC)CC2)cc1	320.0	0
CS(=O)(=O)Nc1cccc(OCCN2CCC(Oc3ccc4c(c3)NC(=O)CC4)CC2)c1	18.0	1
OC1(c2ccc(Cl)cc2)CCN(CCCOc2ccc(F)cc2)CC1	1.072	1
COC(=O)c1ccc(-c2nc3ccccc3n2Cc2ccc(Cl)cc2)cc1	8000.0	0
CC1CN(CCCCNC(=O)C(C)(C)C)CCN1c1ccc(Cl)cc1	1584.89	0
Oc1cc2c(cc1O)C1c3ccc(F)nc3CNC1CC2	2200.0	0
COc1ccc2c(n1)CNC1CCc3cc(O)c(O)cc3C21	520.0	0
CCN(CC)C(=O)NC1C=C2c3cccc4[nH]cc(c34)CC2N(C)C1	0.66	1
c1ccc(-c2nc(CN3CCCN(c4nccs4)CC3)co2)cc1	3231.0	0
Cc1c(-c2ccc(Cl)cc2)nc(O)n1C1CCN(Cc2ccccc2)CC1	170.0	0
O=C(CCCN1CCC(O)(c2ccc(Cl)cc2)CC1)c1ccc(F)c(F)c1	7.762	1
Cc1cc(C)c(-c2ccc3c(c2)C(N2CCN(C)CC2)Cc2ccccc2S3)c(C)c1	4.9	1
CC(C)C(=O)NCc1ccc2c(c1)C(N1CCN(C)CC1)Cc1ccccc1S2	12.0	1
Cc1noc(C)c1-c1cc(N2CCN(C)CC2)nc2c1ccn2S(=O)(=O)CC(C)C	2000.0	0
S=c1[nH]c2ccc(OCCN3CCN(c4ccc(Cl)cc4)CC3)cc2[nH]1	1000.0	0
COc1ccccc1N1CCN(CCOc2ccc3[nH]c(=O)[nH]c3c2)CC1	1.3	1
Cc1nc(C)c(-c2nnc(SCCCN3CCC4(CCc5ccc(F)cc54)C3)n2C)s1	398.11	0
CN1CCN(c2nc3cc4c(cc3o2)CCN(C)CC4c2ccccc2)CC1	1000.0	0
O=S(=O)(c1ccccc1Cl)N1CCC(CCc2ccc(F)cc2F)CC1	1000.0	0
O=S(=O)(c1cccc(F)c1)N1CCC(CCc2ccc(F)cc2F)CC1	1000.0	0
O=C(C=Cc1ccc(Cl)c(Cl)c1)NC1CCC(CN2C3CCC2CC(c2c[nH]c4ccc(O)cc24)C3)CC1	1258.93	0
CN(C)C(=O)CCC(=O)NC1CCC(CCN2CCC(c3cccc4c3CCO4)CC2)CC1	1063.3	0
Cc1nc(N2CCN(CCCCNC(=O)c3cn4ccccc4n3)CC2)cc(C(C)(C)C)n1	4604.0	0
O=C(NCCCCN1CCN(c2ccc3ccccc3n2)CC1)c1cn2ccccc2n1	1563.0	0
Cc1ccc(C(=O)OC2(c3ccc(Cl)cc3)CCN(CCCC(=O)c3ccc(F)cc3)CC2)cc1	47.0	1
O=C(CCCCC(=O)OC1(c2ccc(Cl)cc2)CCN(CCCC(=O)c2ccc(F)cc2)CC1)OC1(c2ccc(Cl)cc2)CCN(CCCC(=O)c2ccc(F)cc2)CC1	3.0	1
O=C(CCCCCCC(=O)OC1(c2ccc(Cl)cc2)CCN(CCCC(=O)c2ccc(F)cc2)CC1)OC1(c2ccc(Cl)cc2)CCN(CCCC(=O)c2ccc(F)cc2)CC1	2.5	1
O=C(CCCCCCCC(=O)OC1(c2ccc(Cl)cc2)CCN(CCCC(=O)c2ccc(F)cc2)CC1)OC1(c2ccc(Cl)cc2)CCN(CCCC(=O)c2ccc(F)cc2)CC1	5.6	1
O=C(CCCCCCCCC(=O)OC1(c2ccc(Cl)cc2)CCN(CCCC(=O)c2ccc(F)cc2)CC1)OC1(c2ccc(Cl)cc2)CCN(CCCC(=O)c2ccc(F)cc2)CC1	15.0	1
O=C(CCCN1CCC(O)(c2ccc(Cl)cc2)CC1)c1ccc(F)cc1	0.81	1
Clc1cccc(N2CCN(CCc3cn(-c4ccn5nccc5c4)nn3)CC2)c1Cl	10.0	1
COc1c(C(=O)NCCN2CCN(c3cccc(C)c3C)CC2)cc(Br)c2ccccc12	1173.0	0
COc1c(Cl)cccc1N1CCN(CC(O)CCNC(=O)c2cnc3ccccc3c2)CC1	885.0	0
COc1ccc(Cl)cc1C1CC1CNCCCOc1ccc2ccc(=O)[nH]c2c1	316.23	0
O=S(=O)(NCCN1CCN(c2nsc3ccccc23)CC1)c1ccc2ccccc2c1	18.0	1
CC(=O)OC1(c2ccc(Cl)cc2)CCN(CCCC(=O)c2ccc(F)cc2)CC1	4.5	1
O=C(NCCCCN1CCN(c2cnc3ccccc3c2)CC1)c1ccccc1	1.0	1
Cc1nc2n(c(=O)c1CCN1CCC(c3noc4cc(F)ccc34)CC1)CCCC2	0.6	1
CN1CCN(C2=Nc3cc(Cl)ccc3Nc3ccccc32)CC1	71.0	1
CCCCCc1cc2c(s1)CC1c3cc(O)c(OC)cc3CCN1C2	46.7	1
COc1cc2c(cc1O)C1Cc3sc(CC(C)Cl)cc3CN1CC2	16.49	1
Cc1cc2c(s1)Nc1ccccc1N=C2N1CCN(C)CC1	20.0	1
COc1ccccc1N1CCN(CCCc2cn(-c3ccn4nccc4c3)nn2)CC1	81.0	1
O=S(=O)(NC1CC2CCC(C1)N2CCOc1cccc(-c2ccccc2)c1)c1cccc(Cl)c1	94.0	1
Clc1ccc(-c2cc(C3CCCN(Cc4ccccc4)C3)[nH]n2)cc1	960.0	0
Fc1ccc(CCCCN2CCN(c3ccc(Cl)cc3)CC2)cc1	284.0	0
Clc1ccc(N2CCN(CCCOc3ccccc3)CC2)cc1	446.68	0
O=C1c2ccc(F)cc2CC1CCN1CCN(c2ccc(Cl)cc2)CC1	1543.0	0
CCCN(CC=CI)C1COc2c(O)cccc2C1	10.8	1
O=C(NCCCCN1CCN(c2ccccn2)CC1)c1ccc2ccccc2n1	1000.0	0
O=C(NCCCCN1CCN(c2ccc(F)cc2)CC1)c1cc2ccccc2cn1	1000.0	0
CN1CCN(c2ccc(C(=O)NC3CCC(CCN4CCC(c5cccc6c5CCO6)CC4)CC3)cc2)CC1	147.1	0
CC(C)(C)C(=O)NCCCCN1CCN(c2ccc(Cl)cc2)CC1	2511.89	0
COc1ccccc1N1CCN(CC2OCCOC2(c2ccccc2)c2ccccc2)CC1	2187.76	0
FCCOc1ccc(N2CCN(Cc3cnn4ccccc34)CC2)cc1	79000.0	0
CC1C=C(C2=Nc3ccccc3Nc3ccc(Cl)cc32)CCN1C	124.0	0
CC(C)CN1CCOC2c3cc4c(cc3CCC21)CCO4	5011.87	0
O=C(NC1CCC(CCN2CCC(c3coc4ccccc34)CC2)CC1)c1ccc(N2CCS(=O)(=O)CC2)cc1	19.22	1
Cc1ccc2c(-c3nnc(SCCCN4CCc5cc6nc(C(C)(C)C)oc6c(Br)c5CC4)n3C)cccc2n1	630.96	0
Cc1ccc2c(-c3nnc(SCCC(C)N4CCc5cc6nc(C)oc6c(Br)c5CC4)n3C)cccc2n1	1584.89	0
O=C(CCCCN1CCC2(CC1)C(=O)NCN2c1ccccc1)c1nc2ccccc2s1	25.0	1
CN1CCc2cc(O)ccc2C(c2ccccc2)C1	1000.0	0
CN1CCc2cc(N)c(O)cc2C(c2ccccc2)C1	1000.0	0
O=S(=O)(c1cccc2ncccc12)N1CCCC1CCN1CCN(c2cccc3sccc23)CC1	16.0	1
O=S(=O)(c1cccc2cnccc12)N1CCCC1CCN1CCN(c2noc3ccccc23)CC1	3.0	1
O=S(=O)(c1cccc2cnccc12)N1CCCC1CCN1CCN(c2nsc3ccccc23)CC1	0.5	1
O=C(CCCN1CCN(c2ccc(Cl)cc2)CC1)c1ccc(F)cc1	253.3	0
CN1CCN(C2=Nc3cc(Cl)ccc3Nc3ccccc32)CC1	250.0	0
CN1CCc2ccc3c4c2C1Cc1cccc(c1-4)C3=O	317.0	0
CC1(c2ccc(F)cc2)NC(=O)N(CC(O)CN2CCN(C(=O)c3ccccc3)CC2)C1=O	10080.0	0
CC1(c2ccc(F)cc2)NC(=O)N(CC(O)CN2CCN(c3cccc4ccccc34)CC2)C1=O	295.0	0
Clc1ccc(N2CCN(Cc3c[nH]c4ncccc34)CC2)cc1	908.0	0
Cc1ccc2c(-c3nnc(SCCCN4CCc5nc6cc(C(F)(F)F)ccn6c5CC4)n3C)cccc2n1	794.33	0
COc1ccc(CN2CCC(CC(=O)N3c4ccccc4CC3C)CC2)cc1	158.0	0
Cc1ccc2nc3c(n2c1)CCN(CCCSc1nnc(-c2cccc4nc(C)ccc24)n1C)CC3	1258.93	0
CCCN1CCOC2c3cc4c(cc3CCC21)CCO4	398.11	0
Cc1ccc2c(-c3nnc(SCCCN4CCc5cc6ncoc6cc5CC4)n3C)cccc2n1	2511.89	0
Cc1ccc2c(-c3nnc(SCCCN4CCc5cc6nc(C)oc6cc5CC4)n3C)cccc2n1	2511.89	0
CCc1nc2cc3c(cc2o1)CCN(CCCSc1nnc(-c2cccnc2)n1C)CC3	630.96	0
O=S(=O)(c1ccccc1-c1cccc2cccnc12)N1CCC(CCc2ccc(F)cc2F)CC1	1000.0	0
COc1ccccc1N1CCN(Cc2cn(-c3ccc(OCCCOC4OC(CO)C(O)C(O)C4F)cc3)nn2)CC1	1500.0	0
CCN1C(=O)C(N2CCN(Cc3ccc(Cl)cc3)CC2)CCc2ccccc21	1000.0	0
Oc1ccc(N2CCN(Cc3nc4ccccc4[nH]3)CC2)nc1	10000.0	0
CN1CCN(C2=Nc3cc(Cl)ccc3N(NC(=O)c3ccc4c(c3)OCO4)c3ccc(Cl)cc32)CC1	286.0	0
CN1CCc2ccccc2Cc2ccccc2CC1	8.47	1
O=c1[nH]c2cc(Cl)ccc2n1C1CCN(CCCCc2c[nH]c3ccccc23)CC1	134.0	0
COc1ccccc1N1CCN(CCCCNC(=O)c2cc3cc(I)ccc3o2)CC1	27.0	1
CCCNC1CCc2cccc(OS(=O)(=O)C(F)(F)F)c2C1	413.0	0
Cc1ccc(-c2cc3[nH]c(=O)n(CCN4CCN(c5ccccc5Cl)CC4)c(=O)c3[nH]2)cc1	10000.0	0
O=C1NCc2ccc(OCCCCN3CCN(c4cccc5ccccc45)CC3)c(F)c21	22.39	1
CC1CN(CCC2CCC(NC(=O)Nc3ccccc3)CC2)CCc2ccc(Cl)cc21	2.8	1
O=c1[nH]c2ccc(OCCN3CCN(c4ccc(Cl)cc4)CC3)cc2[nH]1	1000.0	0
Clc1ccc(N2CCN(CCCc3ccc4nc[nH]c4c3)CC2)cc1	1000.0	0
CNc1cc(OC)c(C(=O)NCC2CCN(Cc3ccccc3)C2)cc1Cl	110.0	0
Fc1ccc(N2CCN(CCC3CCC(Nc4ncccn4)CC3)CC2)cc1	8.5	1
O=C(NC1CCC(CCN2CCN(c3cccc(Cl)c3Cl)CC2)CC1)c1cccs1	18.0	1
Fc1cccc(CCCNC2C3C4CC5C6C4CC3C6C52)c1	10000.0	0
Nc1nc2c(s1)CCN(CCCCN1CCN(c3cccc(Cl)c3Cl)CC1)CC2	22.39	1
CCCCc1ccc(S(=O)(=O)Nc2ccc3c(c2)CN(C)C3)cc1	199.53	0
COc1ccccc1N1CCN(CCCCNC(=O)c2ccc(I)s2)CC1	75.0	1
O=C(NCCCCN1CCN(c2cccc(Cl)c2Cl)CC1)c1cc2cc(I)ccc2s1	450.0	0
Cc1ccc2c3c(c(=O)oc2c1)CN(Cc1ccc(F)cc1)CC3	5800.0	0
CCCCc1ccc(S(=O)(=O)Nc2ccc3c(c2)CCNCC3)cc1	158.49	0
CCCN(CCCCNC(=O)c1ccc(-c2ccccc2)cc1)C1CCc2n[nH]cc2C1	501.19	0
Cc1cccc(N2CCN(CCCCNC(=O)c3ccc4ccccc4n3)CC2)c1	1000.0	0
CC(C)CCN1CCN2c3cccc4[nH]cc(c34)CC2C1	24.0	1
Cc1ccc(N2CCN(Cc3ccc4c(c3)OCC(=O)N4)CC2)cc1	2980.0	0
CN1CCN2c3cccc4[nH]cc(c34)CC2C1	660.69	0
CC(C)(C)OC(=O)NC1CCC(CN2CCc3ccccc3C2)CC1	354.81	0
CCn1cncc1-c1c[nH]c2c(F)cc(I)cc12	3020.0	0
O=C1c2cccc3cccc(c23)C(=O)N1CCCCCCN1CCN(c2ccccn2)CC1	1302.0	0
COc1cc2c(cc1O)C1Cc3sc(CC(C)C)cc3CN1CC2	7.54	1
C#CC1=CCC(N(CCC)CCCCNC(=O)c2ccc(OCCCc3cnn(CCCC)n3)c(OC)c2)CC1	8.0	1
CCC(C)(C)C(=O)NCCN1CCN(c2ccc(Cl)cc2)CC1	2519.0	0
CCCC(CCC)C(=O)NN1c2ccc(Cl)cc2N=C(N2CCN(C)CC2)c2ccccc21	1850.0	0
O=C1N(CCN2Cc3ccccc3C2)CCN1Cc1ccc(Cl)c(Cl)c1	10000.0	0
Cc1ccccc1S(=O)(=O)N1c2ccc(Cl)cc2N=C(N2CCN(C)CC2)c2ccccc21	63.0	1
c1ccc(N2CCN(Cc3ccc(-n4cccn4)cc3)CC2)cc1	3000.0	0
CS(=O)(=O)c1ccc2c(c1)N(CCCN1CCC(C(N)=O)CC1)c1ccccc1S2	0.07	1
O=C(CC1CCOCC1)NC1CCC(CCN2CCC(c3cccc4c3OCO4)CC2)CC1	351.77	0
c1cc2c3c(c[nH]c3c1)CC1CN(CC3CCCCC3)CCN21	54.0	1
CNC1Cc2cccc3ncn(c23)C1	355.0	0
CCN1CCN(c2cc(-c3ccc(F)cc3)c3c(n2)CCCC(O)CC3)CC1	6.2	1
CN1CCN(C2=Nc3cc(Cl)ccc3N(NC(=O)c3cc(F)c(F)c(F)c3F)c3ccc(Cl)cc32)CC1	270.0	0
CC1CC(=O)Nc2c(CCN3CCN(c4noc5ccccc45)CC3)cccc21	100.0	0
O=C(CCCN1CCC(O)(c2ccc(Cl)cc2)CC1)c1ccc(F)cc1	2.197	1
N#Cc1cccc(C2CCCNC2)c1	314.0	0
O=C1CCc2ccc(OCCCCN3CCN(c4cccc5c4ccn5Cc4cccc(F)c4)CC3)cc2N1	6.1	1
O=C1CCc2ccc(OCCCCNCCc3cn(Cc4ccccc4)c4ccccc34)cc2N1	70.0	1
CCCN(CCC)C1COc2c(cccc2C(=O)c2ccoc2)C1	1360.0	0
Clc1ccc2c(c1)C(NC1CC3CCC(C1)N3Cc1ccccc1)=Nc1cccnc1N2	136.0	0
CCCN1CCCC(c2cccc(C(C)=O)c2)C1	1852.0	0
Cc1ccc2c(-c3nnc(SCCCN4CC5CC5(c5ccc(C(F)(F)F)cc5)C4)n3C)cccc2n1	630.96	0
CC1Cc2ccccc2N1C(=O)CN1CCN(Cc2cccc(F)c2)CC1	1000.0	0
CCn1cncc1-c1c[nH]c2cc(F)ccc12	10000.0	0
c1ccc(CN2CCC(n3cccc3-c3cnco3)CC2)cc1	610.0	0
CCn1cncc1-c1c[nH]c2ccc(C(N)=O)c(F)c12	10000.0	0
NCCc1ccc(O)c(O)c1	1100.0	0
CN(C)C(=O)NC1CCC(CCN2CCc3ccccc3C2)CC1	1000.0	0
CCOCCOc1ccn2ncc(C(=O)NCCCCN3CCN(c4ccccc4OC)CC3)c2c1	18.0	1
CC1c2cccc3c2-c2c1ccc1c2C(C3)N(C)CC1	19.4	1
O=C(NC1CCC(CCN2CCC(c3cccc4c3CCO4)CC2)CC1)c1ccc(N2CCS(=O)(=O)CC2)cc1	329.1	0
COc1c(Cl)cccc1N1CCN(CCCCNC(=O)c2cc3ccccc3[nH]2)CC1	53.0	1
Cc1c(-c2ccccc2Cl)nc(O)n1C1CCN(Cc2ccccc2)CC1	38.0	1
Cn1c(SCCCN2CCC3(CC3c3ccc(F)cc3)C2)nnc1-c1cccnc1	660.69	0
OC1(c2ccc(Cl)cc2)CC2CCC(C1)N2CCCSc1cccc(F)c1	27.0	1
NC(=O)c1ccccc1OCCCN1CCN(c2cccc3c2ccn3Cc2ccccc2F)CC1	21.0	1
NC(=O)c1ccccc1OCCCN1CCC(c2cn(Cc3ccccc3)c3ccccc23)CC1	29.0	1
CCN1CCCC1CNC(=O)c1cc(Br)cc(OC)c1OC	0.003	1
Cc1ncoc1-c1nnc(SCCN2CCC3(CC3c3ccc(C(F)(F)F)cc3)C2)n1C	524.81	0
CC(C)=C1c2ccccc2C=C(N2CCN(C)CC2)c2ccccc21	290.0	0
COc1ccc(S(=O)(=O)Nc2ccccc2)cc1-c1ccc(CN2CCCCCC2c2ccccc2)[nH]1	630.96	0
OCc1cc2cc(OCCCCN3CCN(c4cccc(Cl)c4Cl)CC3)ccn2n1	2.3	1
Cc1[nH]c2cccc3c2c1CC1C3CC(NC(=O)C(C)(C)C)CN1C	3.1	1
CS(=O)(=O)Nc1cccc(OCCNCc2ccccc2)c1	37.6	1
O=C(NCC=CCN1CCN(c2cccc(Cl)c2Cl)CC1)c1ccc(-c2ccncc2)cc1	43.7	1
CC(C)c1ccccc1N1CCN(CCCCCC(=O)NCc2ccc(C#N)cc2)CC1	20.0	1
N#Cc1ccc(CNC(=O)CCCCCN2CCN(c3ccccc3-c3ccccc3)CC2)cc1	142.0	0
COc1ccccc1N1CCN(Cc2cc(C#Cc3ccccc3)c3cccccc2-3)CC1	67.0	1
c1ccc(N2CCN(CCOc3ccc4nn[nH]c4c3)CC2)cc1	1000.0	0
CC(C)c1ccc(Cl)cc1CN1CCN(CC(=O)N2c3ccccc3CC2C)CC1	218.0	0
N#Cc1cccc(C2CCCN(CC3CC3)C2)c1	519.0	0
O=C(NC1CCC(CCN2CCN(c3nccc4c3CCO4)CC2)CC1)C1CC1	485.6	0
O=C(CC1CC1)NC1CCC(CCN2CCC(c3cccc4c3OCO4)CC2)CC1	302.84	0
CC(C)(C)c1ccc(C(=O)NC2CCC(CCN3CCC(c4cccc5c4CCO5)CC3)CC2)cc1	10000000.0	0
CC#CC1=CCC(N(CCC)CCCCn2cc(C)nn2)CC1	4100.0	0
CCCN(CCC)CCCCNC(=O)c1ccc(-c2ccccc2)cc1	8800.0	0
COc1cc(CN2CCN(c3ccccc3OC)CC2)ccc1OCCCc1cn(CCOCCOCCn2cc(CCCOc3ccc(CN4CCN(c5ccccc5OC)CC4)cc3OC)nn2)nn1	2.8	1
O=C(NCCCCN1CCN(C(c2ccccc2)c2ccccc2)CC1)c1cccs1	621.0	0
CN1CCc2cccc3c2C1Cc1ccc(O)c(O)c1-3	28.0	1
O=c1c(-c2ccccc2)c2ccccn2c(=O)n1CCCCN1CCCC(c2c[nH]c3ccccc23)C1	17670.0	0
Cn1c(=O)c2c(nc3n(CCCCN4CCN(c5ccccc5O)CC4)ccn23)n(C)c1=O	700.0	0
CCN(CC)CCCOc1ccc(-c2nc3ccccc3n2CC=CCn2c(-c3ccc(OC)cc3)nc3ccccc32)cc1	1414.0	0
COC(=O)c1cc2c3c(ccc2[nH]1)OCC(CNCCCc1ccccc1)O3	15.9	1
O=C(CCCCCN1CCN(c2ccccc2-c2ccccc2)CC1)NCc1ccc(OCCN2CCOCC2)cc1	136.0	0
CCCN(CCc1cccs1)C1CCc2ccc(OC)cc2C1	1241.0	0
CCCN(CCc1ccccc1)C1CCc2c(O)cccc2C1	0.5	1
Nc1ccccc1C(=O)CCCN1CCC2C(C1)c1cccc3c1N2CCCS3	15.0	1
O=C(NC1CCC(CCN2CCC(c3cccc4c3OCO4)CC2)CC1)C1CCOC1	165.4	0
Oc1nc2c(OCCNCc3ccccc3)cc(Cl)cc2[nH]1	2.6	1
c1ccc(-c2nc(CN3CCN(c4ccccc4)CC3)co2)cc1	1750.0	0
[truncated: 7,392 more rows]
