# Supplementary material for: PROFIS: Design of Target-Focused Libraries by Probing Continuous Fingerprint Space with Recurrent Neural Networks
Source: J Chem Inf Model. 2025 Apr 28;65(9):4412–25. doi: 10.1021/acs.jcim.5c00698 (PMC12076512; doi:10.1021/acs.jcim.5c00698)
Supplement: Supplementary file 4 — ci5c00698_si_004.txt [file ci5c00698_si_004.txt]

	idx	smiles	largest_ring	num_rings	qed	mol_wt	num_HBA	num_HBD	logP	num_rotatable_bonds	tpsa	bridgehead_atoms	spiro_atoms	novelty_score	closest_in_train
0	6	COc1c2ccccc2cc2cccc(O)c12	6	3	0.638374853775031	224.083729624	2	1	3.7072000000000016	1	29.46	0	0	0.6938775510204082	COc1cc(CCN(C)Cc2cccc(O)c2OC)ccc1O
1	11	CNc1cc2ccccc2nc1NC(C)	6	2	0.8013123831286694	201.12659748	3	2	2.7083000000000004	3	36.95	0	0	0.7540983606557377	O=C(NCCCCN1CCN(c2ccccc2)CC1)c1ccc2ncccc2c1
2	23	CC(=O)N1CCN(c2ccccc2OC(F))c2ccc(OC(F)(F)F)cc2N1	7	3	0.7807311890661242	399.120604284	5	1	4.218100000000003	4	54.040000000000006	0	0	0.6428571428571429	O=C1N(CCN2Cc3ccccc3C2)CCN1c1cccc(OC(F)(F)F)c1
3	24	CN(C)C1CCCCC(Oc2cncc(-c3cnncc3)c2)C1	7	3	0.8116310378885765	312.195011388	5	0	3.1803000000000017	4	51.14	0	0	0.7205882352941176	CN1CCC(c2cn(-c3ccncc3)c3ccc(-c4cncnc4)cc23)CC1
4	26	O=C(O)c1ccc(OCc2cccc(O)c2)cc1	6	2	0.8672347975107796	244.073558864	3	2	2.6694000000000004	4	66.76	0	0	0.5945945945945946	NCCc1cccc(O)c1
5	30	N=CC(C(N)=Nc1ccc(F)cc1F)c1ccccc1	6	2	0.6506431583286082	273.10775385600004	2	2	3.386870000000002	4	62.23	0	0	0.7288135593220338	O=S(=O)(c1ccccc1)c1ccc(C=Cc2ccc(F)cc2F)nc1
6	71	Cc1nc2cccc(OC)c2c(CC)c1O	6	2	0.8406371189340961	217.11027872	3	1	2.8198200000000013	2	42.35	0	0	0.6875	COc1cccc2[nH]cc(CCNCc3ccc(-c4ccc(O)cc4)o3)c12
7	166	CN(C)C1CCC(NNc2nccc(I)c2II)c1=O	6	2	0.3950947703668886	613.8536551640001	5	2	2.487	5	57.26	0	0	0.7638888888888888	O=C(Nc1nccc2ccccc12)NC1CCN(Cc2ccccc2)CC1
8	194	CNCc1ccc(N(C)C)c(-c2ccccc2C#N)c1C	6	2	0.9328475767328614	279.17354767200004	3	1	3.3191000000000024	4	39.06	0	0	0.7230769230769231	Cc1cccc(C(=O)NCN2CCN(c3ccccc3C#N)CC2)c1
9	206	CNC1Cc2cc(F)c(F)cc2C1C	6	2	0.7274663464552507	197.101605856	1	1	2.2124	1	12.03	0	0	0.7272727272727273	CNC1CCc2c(cccc2OC)C1
10	251	Cc1cc(OCCc2cccc(OC)c2)c(=O)c(=O)n1	6	2	0.7659795255251515	273.10010796000006	4	0	1.7084	5	64.96000000000001	0	0	0.5849056603773585	COc1cccc(CCc2ccccc2OCc2cccc(OC)c2)c1
11	287	O=C(O)c1cc(CCc2cccc(F)c2)cc(C(=O)O)n1	6	2	0.8821102832966343	289.07503608400003	3	2	2.4023	5	87.49	0	0	0.55	Fc1cccc(CCN2CCCC2)c1
12	294	Cc1cc(Cl)cc(NCc2cccc(Cl)c2)c1	6	2	0.8314414018892943	265.042504776	1	1	4.913920000000003	3	12.03	0	0	0.6607142857142857	Cc1c(-c2ccccc2)cnn1C1CCN(Cc2cccc(Cl)c2)CC1
13	323	Cn1c(NCC2CCCN(c3ncnc(-c4cnncc4)c3)CC2)ccc1C	7	4	0.7355399928887956	377.232793864	7	1	3.299120000000002	5	71.76	0	0	0.7	Cc1ccnc(N2CCN(CCC3NC(=O)c4ccccc43)CC2)c1
14	378	CNC(=O)c1ccccc1NCC(=O)Nc1ccc2oc(O)c(F)c2c1	6	3	0.5620908591414725	357.112484212	5	4	2.6877000000000004	5	103.6	0	0	0.6666666666666666	Cc1cccc(NC(=O)CN2CCC(c3ccccc3)CC2)c1
15	409	NC(=O)CCCc1cc(OCc2ccccc2)ccn1	6	2	0.8401494658387318	270.136827816	3	1	2.4686000000000003	7	65.21000000000001	0	0	0.6415094339622641	COc1cccc(CCc2ccccc2OCc2ccccc2)c1
16	447	CC(=C)COc1nc(O)ncc1OCc1cc(Cl)cc(Cl)n1	6	2	0.6402541568782683	341.033396636	6	1	3.417900000000002	6	77.36	0	0	0.6956521739130435	C=C(C)COc1cccc2c1-c1cccc3c1C(C2)N(CCC)CC3
17	463	Cc1cc(OCc2ccc3cc(O)ccc3c2)cc(O)c1C	6	3	0.7501539586188306	294.125594436	3	2	4.446840000000004	3	49.69	0	0	0.7213114754098361	COc1ccc(N2CCN(CCCc3ccc4nc[nH]c4c3)CC2)cc1
18	464	Oc1cc(O)nc(OC(F)F)c1F	6	1	0.7444921042010147	195.014327648	4	2	1.2332999999999998	2	62.58	0	0	0.7543859649122807	Oc1nc2c(OCCNCc3ccccc3)cc(Cl)cc2[nH]1
19	490	Nn1c(OOc2ccc3ccccc3c2)ccc1O	6	3	0.4287528665649752	256.084792244	5	2	2.433500000000001	3	69.64	0	0	0.6981132075471698	O=C(NC1CCN(Cc2ccccc2)CC1)c1ccc2ccccc2c1
20	509	Cc1cccc(Oc2cccc(-c3ccccc3)c2)c1	6	3	0.607724921932278	260.120115132	1	0	5.454320000000004	3	9.23	0	0	0.5263157894736842	Cc1cccc(OCCNCCCOc2ccccc2)c1
21	540	Nc1ccc2nc(NC3CCCCC3)c(=O)[nH]c2c1	6	3	0.7212890767031819	258.148061196	4	3	2.2499	2	83.79999999999998	0	0	0.7142857142857143	O=c1[nH]c2ccccc2n1C1CCN(C2CCCCC2)CC1
22	578	CSc1nn(-c2ccccc2)cc1CCC(=O)c1ccc2c(c1)OCO2	6	4	0.4847521105793818	366.103813436	6	0	4.138400000000003	6	53.35000000000001	0	0	0.6666666666666666	Cc1nn(-c2ccccc2)cc1CN1CCN(c2ccccc2)CC1
23	665	Oc1ccnc(Oc2cccc(-c3ccccc3)c2)c(=O)c1	7	3	0.8005508637214888	291.08954327600003	4	1	3.6067000000000022	3	59.42000000000001	0	0	0.68	Oc1cccc(OCCNCc2ccccc2)c1
24	695	Fc1ccnc(Nc2cccc(F)c2F)n1	6	2	0.7981418035305684	225.051381852	3	1	2.6375	2	37.81	0	0	0.7083333333333334	CC(C)NC1CCc2c(F)cccc2C1
25	738	Cn1ccc(Nc2ccc3ccc(C(NN)O)cc3c2)c1	6	3	0.3365772794198539	282.148061196	5	4	2.3761	4	75.24000000000001	0	0	0.71875	CC(C)c1ccc(S(=O)(=O)Nc2ccc(C34CC3CN(C)C4)cc2)cc1
26	742	COc1cc(CCc2ccccc2)cc(OCc2ccccc2)c1	6	3	0.6060445212538538	318.161979944	2	0	5.059400000000005	7	18.46	0	0	0.4390243902439024	COc1cccc(CCc2ccccc2OCc2ccccc2)c1
27	811	COc1cc(NCc2ccccc2)cc(NC)c1O	6	2	0.5696793183448473	258.136827816	4	3	3.054600000000001	5	53.52	0	0	0.6349206349206349	CNc1cc(OC)c(C(=O)NC2CCN(Cc3ccccc3)CC2)cc1Cl
28	815	CC(=O)Oc1ncccc1OCc1nc(OC)nc(OC)c1	6	2	0.7392204044426062	305.10117058000003	8	0	1.3930999999999998	6	92.66	0	0	0.6875	COc1cccc(CCc2ccccc2OCc2ccccn2)c1
29	840	Nc1cc(O)c2oc(C(=O)OCC(=O)COc3cccc(F)c3)cc2c1	6	3	0.5138416000197821	359.08051538800004	7	2	2.664600000000001	6	111.99000000000002	0	0	0.6842105263157895	CCOc1ccccc1C(=O)NC1CCN(CCOc2cccc(F)c2)CC1
30	883	Cc1c(Nc2ccccc2)c(C)cc1=O	6	2	0.7930514989737607	199.099714036	2	1	2.9015000000000013	2	29.1	0	0	0.74	Cc1cccc(NC(=O)CN2CCC(c3ccccc3)CC2)c1
31	943	CNC(C)CCc1ccc(O)c(O)c1	6	1	0.6400660403788091	195.125928784	3	3	1.6383	4	52.49	0	0	0.5151515151515151	NCCc1ccc(O)c(O)c1
32	1000	NS(=O)(=O)c1nc(-c2ccccc2F)ncc1O	6	2	0.7778172865421531	269.027040336	5	2	0.6357000000000002	2	106.17000000000002	0	0	0.6	O=S(=O)(c1ccc(C=Cc2ccccc2O)nc1)c1ccccc1F
33	1010	NC(=O)COC(=S)Nc1cccc(Sc2ccccc2Br)c1	6	2	0.7518995644217199	395.960181756	4	2	3.799000000000002	5	64.35000000000001	0	0	0.7313432835820896	Cc1cccc(NC(=O)CN2CCN(c3cccc4ccccc34)CC2)c1
34	1041	CC(C)Oc1cc(N2CCCN(c3nnccn3)CC2)ccc1I	7	3	0.6834490942463483	439.086908324	6	0	2.980100000000001	4	54.38	0	0	0.6865671641791045	CC(Oc1ccccc1Cl)c1nc(N)nc(N2CCN(C)CC2)n1
35	1049	Cc1cc(SCc2cccc(SC)c2)cc(S)n1	6	2	0.6488219156663246	293.03666248	4	1	4.692920000000004	4	12.89	0	0	0.7	CSc1ccc(CSc2nc3ccccc3n2Cc2ccc(Cl)cc2)cc1
36	1056	COC(=O)C1Cc(OCc2ccccc2OC)n[nH]1	6	2	0.8234516379214514	264.111006992	6	1	1.0602	4	69.15	0	0	0.647887323943662	COc1ccccc1OCCNCC1(F)CCN(C(=O)c2ccc(Cl)c(Cl)c2)CC1
37	1058	COc1cc(Cl)cc(NC(=S)Nc2ccccc2S(C)(=O)=O)c1	6	2	0.8019456720540092	370.02126202	4	2	3.561000000000001	4	67.43	0	0	0.6911764705882353	COc1cccc(NC(=O)CCN2CCN(c3ccc(Cl)cc3)CC2)c1
38	1101	CNC1CCN(C)C(Cc2cccc(Nc3ccccc3OC)c2C)CC1	7	3	0.7952170439296552	367.262362676	4	2	4.362020000000003	6	36.53	0	0	0.6060606060606061	COc1ccccc1NC1CCN(CCCCN2C(=O)c3ccccc3C2=O)CC1
39	1150	O=C(O)Cc1cccc(NCc2ccc(Oc3ccc4c(c3)OCO4)cc2C)c1	6	4	0.6049669840993541	391.141972772	5	2	4.755220000000003	7	77.02000000000001	0	0	0.6438356164383562	Cc1ccc(Oc2cccc(CN3CCC(c4cccc(NC(=O)C(C)C)c4)CC3)c2)cc1
40	1172	Cc1c(OI)cc2ccccc2c1OC	6	2	0.7832015796130826	313.980377592	2	0	3.885620000000002	2	18.46	0	0	0.7254901960784313	COc1ccccc1CN1CCN(Cc2cc3ccccc3o2)CC1
41	1182	NC(=O)CCc1cccc(-c2ccccc2CO)n1	6	2	0.85376458585567	256.121177752	3	2	1.6587999999999998	5	76.21000000000001	0	0	0.7017543859649122	CN1CCc2cccc3c2C1Cc1cccc(C(N)=O)c1-3
42	1193	COc1cc(C)nc(Nc2ccccc2CC)c1	6	2	0.8871587861874985	242.141913196	3	1	3.704620000000002	4	34.15	0	0	0.696969696969697	COc1cccc(N2CCN(CCCCNC(=O)c3cccc(C)n3)CC2)c1
43	1223	CNC(=O)COOc1cc2ccccc2cc(=O)n1	7	2	0.6448471892205458	260.079706864	5	1	0.6513999999999995	4	77.52	0	0	0.7142857142857143	COc1cc2ccccc2cc1C(=O)NCC1CCN(Cc2ccccc2)CC1
44	1225	CC(=O)Cc1cc2ccc(-c3ccccc3)cc2c1=O	6	3	0.8399444406201427	262.099379688	2	0	3.9124000000000025	3	34.14	0	0	0.6923076923076923	O=C1CC(CN2CCC(C(=O)c3ccc(F)cc3)CC2)Cc2cc(-c3ccccc3)ccc21
45	1269	Cc1cc(C)cc(Oc2ccccc2OCC(O)CNC(C)C)n(C)c1	7	2	0.7455192015625112	358.22564282	5	2	3.4400000000000013	8	53.96	0	0	0.6363636363636364	COc1ccccc1OCCNCC(O)COc1cccc2[nH]c3ccccc3c12
46	1344	CNC(=O)CCc1cc2cc(=O)cc(O)c2n1	6	2	0.7063279400307734	232.084792244	4	2	0.8021	3	78.76	0	0	0.7733333333333333	CN1CCN(C2=Nc3cc(Cl)ccc3N(NC(=O)CCc3ccccc3)c3ccccc32)CC1
47	1374	Cc1nn(N)c2ccc(NCCNc3ncc(N)c(N)c3)n2cc1CC(C)	7	3	0.3729913387919337	369.238941864	9	5	2.2821	7	135.54	0	0	0.759493670886076	Oc1ccc(-c2ccc(CNCCc3c[nH]c4ncc(F)cc34)o2)cc1
48	1415	Cn1c(S)nnc1SCC(=O)Nc1c(OC)cccc1CC	6	2	0.6252033604156849	338.087117816	7	2	2.4056000000000006	6	69.04	0	0	0.6619718309859155	COc1ccccc1N1CCN(CCCCCC(=O)NCc2ccncc2)CC1
49	1437	Oc1ccc(CCCCc2ccc(N(C)C)cc2)cc1	6	2	0.8005033125298114	269.177964356	2	1	4.023600000000003	6	23.47	0	0	0.5517241379310345	NCCc1ccc(O)cc1
50	1523	Nc1nc(-c2cccc(O)c2)cc(N2CCCCC2)c1	6	3	0.8793429711545603	269.152812228	4	2	3.0267000000000017	2	62.38	0	0	0.64	Oc1cccc(N2CCN(Cc3ccccc3)CC2)c1
51	1531	Cc1c(NCc2cccnn2)cccc1C	6	2	0.8514449102139904	213.12659748	3	1	2.705540000000001	3	37.81	0	0	0.711864406779661	Cc1cccc(N2CCN(CCCCNc3ccccn3)CC2)c1C
52	1546	CCN=C(S)CNc1cc(C)ccc1Cl	6	1	0.4721291957803293	242.06444716	2	2	3.408520000000002	4	24.39	0	0	0.7192982456140351	Cc1ccc(C(=O)NCN2CCN(c3ccccc3Cl)CC2)cc1
53	1596	COc1c(CCc2ccc3ccccc3c2)nc(C)c(C)c1O	6	3	0.7788624705593745	307.157228912	3	1	4.351040000000004	4	42.35	0	0	0.6851851851851852	COc1cccc(CCc2ccccc2OCc2cccc(OC)c2)c1
54	1628	COc1cc(O)ccc1CCc1cccc(O)c1	6	2	0.869038606507593	244.109944372	3	2	2.8916000000000013	4	49.69	0	0	0.5227272727272727	COc1cccc(CCc2ccccc2OCc2cccc(OC)c2)c1
55	1715	CC(C)CCc1ccc(Cc2ccc3nc(NO)c(N)nc3c2)cc1	6	3	0.5877605300116379	336.195011388	5	3	4.192500000000002	6	84.06	0	0	0.75	Cc1nc(N)sc1CCCNC(N)=NC(=O)NCC(C)CCc1ccccc1
56	1789	Clc1ccc(C=Nc2cc3cc4c(cc3cc2Cl)OOCO4)cc1	6	4	0.4438862707002898	359.0115985719999	4	0	5.557500000000002	2	40.05	0	0	0.7333333333333333	CN1CCN(C2=Nc3cc(Cl)ccc3N(NC(=O)c3ccc4c(c3)OCO4)c3ccc(Cl)cc32)CC1
57	1807	OCC(O)CCC1OC(c2cccc(OC)c2O)OC1O	6	2	0.5967242896968283	300.12090298	7	4	0.2665999999999998	6	108.61	0	0	0.7164179104477612	COc1ccc2c(c1O)CN1CCc3cc4c(cc3C1C2)OCO4
58	1875	CN(Cc1cccnc1)Nc1cccnc1	6	2	0.789555692319783	214.121846448	4	1	1.9355	4	41.05	0	0	0.6	c1cncc(CN2C3CCC2CC3)c1
59	1881	CC1CC(NC(=O)Cc2cccc(O)c2)CC1C	6	2	0.8617918758948269	247.157228912	2	2	2.4855	3	49.33	0	0	0.6153846153846154	NCCc1cccc(O)c1
60	1900	Cc1cc(Cl)c(Nc2ncnc(NCCN)n2)cc1Cl	6	2	0.7861105798586921	312.065699808	6	3	2.601019999999999	5	88.75	0	0	0.7246376811594203	Clc1ccc(N2CCN(CCCCNc3noc(-c4ccccc4)n3)CC2)c(Cl)c1
61	1921	CCC(=N)NC(=O)c1cc(S)oc1C	5	1	0.398526776527267	212.061948624	4	3	1.99379	2	66.09	0	0	0.7377049180327869	Cc1cccc(C(=O)NCN2CCN(c3ccccc3C#N)CC2)c1
62	1937	NC(=O)Nc1ccccc1Nc1cccc(Nc2ccccc2)n1	6	3	0.5704508257151917	319.14331016400007	4	4	4.059400000000002	5	92.07	0	0	0.711864406779661	O=C(Nc1cccc(CCN2CCN(c3ccccc3)CC2)c1)Nc1ccccn1
63	1951	NC1CCC(Oc2ccc(O)cc2)CC1	6	2	0.7798903942129278	207.125928784	3	2	2.0409	2	55.48	0	0	0.6111111111111112	NC1CCc2ccc(O)cc2C1
64	1963	CCN(CC)c1ccc(NCc2ccccc2OC)cc1OC	6	2	0.7929812180748871	314.19942807199993	4	1	4.162100000000003	8	33.730000000000004	0	0	0.6607142857142857	COc1ccccc1CN1CCN(Cc2cc3ccccc3o2)CC1
65	1980	CC(OO)c1ccc(O)cc1	6	1	0.5052088169439981	154.06299418	3	2	1.9428	2	49.69	0	0	0.6896551724137931	CCC(=C(CC)c1ccc(O)cc1)c1ccc(O)cc1
66	2019	COc1cc(C)nc(-c2cccc(CO)c2)c1CO	6	2	0.8817819056590852	259.120843404	4	2	2.05022	4	62.58	0	0	0.696969696969697	COc1cccc(CN2CCC(n3c(O)nc(-c4ccccc4)c3C)CC2)c1
67	2031	COc1cc(O)cc(OOc2cccc(C(=O)O)c2)c1	6	2	0.6442432932750197	276.063388104	5	2	2.4718	5	85.22000000000001	0	0	0.6111111111111112	COc1cccc(C(=O)NCCN2CCN(c3ccccc3)CC2)c1
68	2069	COc1cc2c(cc1OCc1ccc(O)cc1)cc2C	6	3	0.9148599769520788	268.10994437200003	3	1	3.8537000000000026	4	38.69	0	0	0.6808510638297872	COc1ccc(CN2C3CCC2CC3)cc1OC
69	2101	CON=Cc1cc(Nc2cccc(OC)c2)ccc1C	6	2	0.6647072958479854	270.136827816	4	1	3.727520000000003	5	42.85	0	0	0.6923076923076923	CCCN1CCC(c2cccc(OC)c2)CC1
70	2152	CNCC(C)COc1ccc2cccc(OC)c2c(=O)c1	7	2	0.8862602862549904	287.152143532	4	1	2.4429	6	47.56	0	0	0.6956521739130435	COc1cc2ccccc2cc1C(=O)NC1CCN(Cc2ccccc2)C1
71	2251	O=c1cc(-Oc2ccc(Br)cc2)onn1	6	2	0.8335345283625554	267.94835412000003	5	0	1.9845999999999997	2	65.22	0	0	0.7619047619047619	Cc1cc(Oc2nccc3occc23)ccc1-c1c(C)ncc2nccn12
72	2277	CNC(=S)c1ccc(NNc2ccc(OC)c(OC)c2)nc1	6	2	0.5581394131062843	318.115046816	6	3	2.4327000000000005	6	67.44	0	0	0.7285714285714285	COc1ccc(C(=O)NCCCCN2CCN(c3ccccc3Cl)CC2)cc1OC
73	2280	CC(=O)CCc1nnc(COc2ccc3cc(C)cc(C)c3c2)nc1	6	3	0.68636208176679	335.16337691200005	5	0	3.7422400000000025	6	64.97	0	0	0.6857142857142857	Cc1cc(OCc2nc(N)nc(N3CCN(C)CC3)n2)ccc1Cl
74	2294	CCC(=O)COc1ccccc1-c1ccc(SC)cc1C	6	2	0.7206389828274092	300.11840088	3	0	4.741820000000004	6	26.3	0	0	0.704225352112676	COc1ccc(SC)cc1C(=O)NCC1CCCN1CCc1ccccc1
75	2305	CCC(C)CCc1cnc2nc[nH]c(=O)c2c1	6	2	0.8778970101636148	231.137162164	3	1	2.2968	4	58.64	0	0	0.7424242424242424	CCCCc1cnc2c(c1)C1c3cc(O)c(O)cc3CCC1NC2
76	2310	CCC(=O)C1CCN(Cc2ccccc2OC)CC1	6	2	0.8159599329841152	261.172878976	3	0	2.886300000000001	5	29.540000000000003	0	0	0.4897959183673469	COc1ccccc1CN1CCN(Cc2cc3ccccc3o2)CC1
77	2334	Cn1cc(CCc2cccc(OCc3cccc(OC)c3)n2)nn1	6	3	0.6683038922353822	324.1586258800001	6	0	2.5829000000000004	7	62.06	0	0	0.5636363636363636	COc1cccc(CCc2ccccc2OCc2cccc(OC)c2)c1
78	2353	Nc1cc(-c2ccccc2O)cc(O)nC1C	7	2	0.6897830879665917	230.105527688	3	3	1.9768	1	78.84	0	0	0.7454545454545455	CN1CCc2cc(Cl)c(O)cc2C1Cc1ccccc1
79	2364	Nc1c(C)nc(N2CCN(C)CC2)c2ccccc12	6	3	0.8459027179922053	256.16879664	4	1	1.8772199999999997	1	45.39	0	0	0.5510204081632653	CN1CCN(c2nc3ccccc3c(Cl)c2Sc2ccccc2)CC1
80	2385	N=C(O)c1ccccc1OCc1ccccc1O	6	2	0.5706832273393417	243.089543276	3	3	2.854570000000002	4	73.54	0	0	0.6052631578947368	c1ccc(CCc2ccccc2OCc2ccccc2)cc1
81	2443	Cc1cc(N)c2cc(Nc3ccc4c(c3)OCO4)ccc2n1	6	4	0.75522963335929	293.11642672000005	5	2	3.5977200000000016	2	69.4	0	0	0.7123287671232876	Cc1cc(N2CCNCC2)c2cc(NS(=O)(=O)c3sc4ccc(Cl)cc4c3C)ccc2n1
82	2450	COCc1ccc(N2CCOC2=O)c(OC)c1	6	2	0.8007436695204945	237.10010796	4	0	1.7982	4	48.0	0	0	0.6363636363636364	COc1cc(COCCOCCOCCOCCOCc2ccc(N3CCN(CCCCNC(=O)c4ccccc4)CC3)c(OC)c2)ccc1N1CCN(CCCCNC(=O)c2ccccc2)CC1
83	2469	COc1cc(-c2ccccc2)cc(C(N)=O)c1OO	6	2	0.6517178464494044	259.084457896	4	2	2.3128999999999995	4	81.78	0	0	0.6721311475409836	COc1cc(N)c(Cl)cc1C(=O)NC1CCCN(Cc2ccccc2)C1
84	2471	CC(=O)Nc1cc(Nc2ccc3ccccc3c2)ncc1	6	3	0.7621448723168162	277.1215121	3	2	3.9368000000000016	3	54.02	0	0	0.6721311475409836	CC(=O)Nc1ccc(OCCCN2CCN(c3ccccn3)CC2)cc1
85	2549	NC(=O)CNC(=O)c1ccccc1Nc1cccc(Cl)c1Cl	6	2	0.7836303472357996	337.03848201600005	3	3	2.9521000000000006	5	84.22	0	0	0.6190476190476191	O=C(NCCCCN1CCN(c2cccc(Cl)c2Cl)CC1)c1c[nH]c2ccccc12
86	2562	O=C(O)Cc1ccccc1OC	6	1	0.7361978698902023	166.06299418	2	1	1.3223	3	46.53	0	0	0.6274509803921569	COc1ccccc1CN1CCN(CC(=O)N2c3ccccc3CC2C)CC1
87	2567	Cc1cc(C)c(C)cc1N(C)S(=O)(OO)c1ccccc1N(C)C	6	2	0.4921916180154882	350.166413692	4	2	3.5094600000000025	5	53.010000000000005	0	0	0.7428571428571429	COc1ccccc1N1CCN(Cc2cc3c(=O)[nH]c(N(C)C)nc3[nH]2)CC1
88	2569	CC(C)Oc1ccc(OCC(O)COc2cc(O)cc(O)n2)cc1	6	2	0.678825125706245	335.13688739200006	7	3	2.0987	8	101.27	0	0	0.7241379310344828	OC(COc1ccccc1)CN1CCC(Oc2ccccc2)CC1
89	2610	Cc1cc(CCCc2cc(O)cc(O)c2)cc(C)n1	6	2	0.8833497118542906	257.141578848	3	2	3.2849400000000024	4	53.35	0	0	0.7222222222222222	NCCc1cccc(O)c1
90	2659	CC(=O)n1nc2ccc(CCC(=O)C3CCCO3)cc2nc1=O	6	3	0.83977360566777	315.121906024	7	0	1.1323	4	91.15	0	0	0.7126436781609196	COc1ccc(CCCN2CCC(CCC(=O)c3cc(Cl)c(N)c4c3OCCO4)CC2)cc1OC
91	2667	Nc1ccccc1NC(=O)c1ccccc1	6	2	0.7513719932230986	212.094963004	2	2	2.521100000000001	2	55.12	0	0	0.6595744680851063	O=C(NCCCCN1CCN(c2ccc(Cl)cc2)CC1)c1ccccc1
92	2674	Cc1cccc(OOC(=O)c2ccccc(C(=O)O)s2)c1	7	2	0.680745388601424	304.040544484	5	1	2.987420000000001	4	72.83	0	0	0.6923076923076923	Cc1cccc(OCCNCCCOc2ccccc2)c1
93	2702	Cc1c(N)cccc1Nc1cccc(C(=O)O)c1	6	2	0.7230320120991232	242.105527688	3	3	3.019020000000001	3	75.35	0	0	0.6909090909090909	CCCN1CCCC(c2cccc(C(N)=O)c2)C1
94	2726	COc1c(CCc2ccc(OC)c(OC)c2)ccc(OC)c1O	6	2	0.8493046072286234	318.146723804	5	1	3.2118000000000024	7	57.150000000000006	0	0	0.58	COc1cc(CCN(C)Cc2cccc(O)c2OC)ccc1O
95	2746	COC(=O)C1CC(Oc2ccccc2-c2cccc(Cl)c2)C(O)C(O)C1OO	6	3	0.3963097399841297	408.097580692	7	3	2.5272999999999994	5	105.45000000000002	0	0	0.6438356164383562	O=S(=O)(NC1CCN(CC(O)COc2ccccc2-c2ccccc2)CC1)c1cccc(Cl)c1
96	2753	Cc1nn(C)c(NC(=S)NN=C2CC2)c1-c1ccco1	5	3	0.6707421070157966	289.0997311	5	2	2.4247200000000007	3	67.38	0	0	0.7083333333333334	Cc1oc(-c2ccco2)nc1CN1CCN(C2CCc3ccccc3C2)CC1
97	2770	Cn1cc(CCC(=O)O)n(O)c(C)n1	6	1	0.6979408000704599	199.095691276	5	2	0.6625999999999999	3	76.37	0	0	0.7586206896551724	Cc1ccccc1C(=O)CCCN1CCC(O)(c2ccc(Cl)cc2)CC1
98	2820	CCC(=O)c1cc(-c2cccc(O)c2)cc(O)c1OO	6	2	0.4524695263280454	274.084123548	5	3	3.209300000000001	4	86.99000000000001	0	0	0.7169811320754716	CCCN1CCC(c2cccc(O)c2)CC1
99	2856	CC1CCCC(Oc2cccc(-c3cccc4ccccc34)c2)C1=O	6	4	0.6206757453344464	330.161979944	2	0	5.643300000000004	3	26.3	0	0	0.7	O=S(=O)(c1ccccc1-c1cccc2ccccc12)N1CCC(CCc2ccc(F)cc2F)CC1
100	2936	CC(C)Cc1nnc(Nc2ccccc2)cc1	6	2	0.869278516326881	227.142247544	3	1	3.418700000000002	4	37.81	0	0	0.7346938775510204	CN(C)CC1CC2c3ccccc3Cc3ccccc3C2O1
101	2950	Nc1c(NSc2ccccc2)ccc(O)c1	6	2	0.4321792132002298	232.067034004	4	3	3.093600000000001	3	58.28	0	0	0.7111111111111111	CN1CCc2ccccc2Cc2cc(O)ccc2CC1
102	3020	CCC(CO)CCOc1ccc(O)c(O)c1O	6	1	0.5686752303399543	242.115423676	5	4	1.5908000000000002	6	90.15	0	0	0.6964285714285714	COc1ccccc1OCCNCC(O)c1ccc(O)c(O)c1
103	3045	Cc1cc(C)c(NC(=O)CNC(=O)c2cccc(Cl)c2)c(Cl)c1	6	2	0.875479938349941	350.058883112	2	2	3.978740000000003	4	58.2	0	0	0.5892857142857143	O=C(NCN1CCN(c2ccccc2Cl)CC1)c1cccc(Cl)c1
104	3162	OCC(O)c1ccc(OC2CCCN(Cc3cn[nH]n3)CC2)cc1	7	3	0.7372441773895423	332.184840628	6	3	1.2638999999999996	6	94.5	0	0	0.6507936507936508	OC(COc1ccccc1)CN1CCC(Oc2ccccc2)CC1
105	3182	Cc1nn(N)c(Nc2ccc(N)cc2C)c1C	6	2	0.5438821796225525	231.148395544	5	3	1.84796	2	81.89	0	0	0.7647058823529411	Cc1cccc(N2CCN(CCCCNC(=O)c3cc4ccccc4o3)CC2)n1
106	3240	CC(C)OCCc1cc(OOc2ccc(O)cc2)ccc1	6	2	0.6226722707175852	288.13615912	4	1	3.7325000000000026	7	47.92	0	0	0.6428571428571429	NCCc1cccc(O)c1
107	3300	OCC1OC(OCc2cc(Nc3ccccc3OC(F)F)ncn2)C1	6	3	0.7537883143862734	353.11871246400005	7	2	2.4455	8	85.73	0	0	0.726027397260274	CN(C)CC1CC2c3ccccc3Oc3ccc(F)cc3C2O1
108	3349	COC(=O)Cc1ccc(NCCc2ccc3[nH]ccc3c2)c(OC)c1O	6	3	0.5673915028474041	354.15795718399994	5	3	3.2522000000000024	7	83.58	0	0	0.6705882352941176	CCc1cc(Cl)c(OC)c(C(=O)NCC2CC(OCCCCNC(=O)c3cc4ccccc4o3)CN2)c1O
109	3352	CC(OO)Cc1ccc(O)c(O)n1	6	1	0.4813119344207578	185.068807832	5	3	0.9133999999999998	3	82.81	0	0	0.7540983606557377	COc1ccc(CC(C)NCC(O)c2ccc(O)c(NC=O)c2)cc1
110	3365	OC(=O)c1cc(Nc2nccc(Nc3ccccc3)c2)ccc1N1CCNC1	6	4	0.5230036825134943	375.169524912	6	4	3.634100000000002	6	89.52	0	0	0.6428571428571429	O=S(=O)(Nc1ccc2nccc(N3CCNCC3)c2c1)c1ccc(-c2ccccc2)cc1
111	3373	Cc1ccc(C2=CN(c3ccc(C(=O)c4ccc(O)cc4)CC3)cc2)cc1	6	4	0.6178550109353883	355.15722891200005	3	1	5.613120000000005	4	42.23	0	0	0.7183098591549296	O=C(c1ccc(OCCN2CCCCC2)cc1)c1c(-c2ccc(O)cc2)sc2cc(O)ccc12
112	3381	CN(C)CCc1cc(OCc2ccccc2)cc(OCc2ccccc2)n1	6	3	0.5669637302450488	362.1994280720001	4	0	4.343700000000004	9	34.59	0	0	0.64	CN(C)CCSc1cccc(-c2ccccc2)n1
113	3409	COc1c(C)nc(Oc2ccccc2OC)nc1C	6	2	0.845613752721119	260.116092372	5	0	2.902940000000001	4	53.47	0	0	0.6885245901639344	COc1ccccc1N1CCN(Cc2c(C)[nH]c3nc(N(C)C)ncc23)CC1
114	3418	CC(C)=CCc1cc2ccccc2cc1OCO	6	2	0.6543612946957228	242.130679816	2	1	3.6771000000000025	4	29.46	0	0	0.7068965517241379	COc1cc2ccccc2cc1CC(=O)CC1CCN(Cc2ccccc2)CC1
115	3457	CCCC(=O)Nc1ccc(NC(=S)c2cnc3nccnc3c2)c(OC)c1OC	6	3	0.5695875289860709	411.136510532	7	2	3.568200000000002	7	98.26	0	0	0.7083333333333334	NCCC(=O)Nc1cccc2c1cnn2S(=O)(=O)c1cccc2ccccc12
116	3459	CN1cc(C)cc1C(=O)OCc1cccc(F)c1F	6	2	0.7988379299948799	265.091435096	3	0	2.968720000000001	3	31.23	0	0	0.6779661016949152	O=C1c2ccccc2C(=O)N1CCCCN1CCN(c2cccc(F)c2F)CC1
117	3475	COC(=O)Cc1cc2cc(NCCc3cc(Cl)ccc3OC)cc2cc(O)c1	7	3	0.5711802887787617	399.1237358639999	5	2	4.529100000000004	7	67.79	0	0	0.68	COc1ccc(Cl)cc1CN1CCN(CC(=O)N2c3ccccc3CC2C)CC1
118	3479	CC(C)c1cc(Cc2ccccc2)cc(O)c1	6	2	0.8347743281596869	226.135765196	1	1	4.1064000000000025	3	20.23	0	0	0.627906976744186	CCCN(CCc1ccccc1)CCc1cccc(O)c1
119	3482	NC(=O)Cc1cc(OSc2ccccc2S(N)(=O)=O)ccc1OC	6	2	0.7135560024776095	368.0500636119999	6	2	1.4565	7	121.71	0	0	0.6617647058823529	CCOc1ccccc1OCCNC(C)Cc1ccc(OC)c(S(N)(=O)=O)c1
120	3491	CC(C(C))CCC(O)COc1c(Cl)cccc1OC(F)F	6	1	0.7268080911632505	322.11472865200005	3	1	4.507400000000003	9	38.69	0	0	0.6491228070175439	CCC(O)CN1CCN(c2cccc(Cl)c2Cl)CC1
121	3526	CSc1nc(CCc2ccc(O)cc2)cc(O)c1	6	2	0.830711428329937	261.08234972	4	2	2.999900000000001	4	53.35000000000001	0	0	0.6346153846153846	CCCN(CCC)C1CCc2cc(CCc3ccc(O)cc3)ccc2C1
122	3552	Cc1cc(Nc2cccc(Nc3cccc(O)c3)c2)ccn1	6	3	0.6581209773077057	291.137162164	4	3	4.5828200000000034	4	57.18	0	0	0.723404255319149	CCCN1CCN(c2cccc(O)c2)CC1
123	3610	O=C1NCC(CCc2ccc3ccc(I)cc3c2)C1=O	6	3	0.6586923931734129	379.006926688	2	1	2.692100000000001	3	46.17	0	0	0.7424242424242424	CCCCc1ccc(S(=O)(=O)Nc2ccc(C34CNCC3C4)cc2)cc1
124	3697	Nc1c(O)ccc(-c2ccc(O)cc2)c1	6	2	0.4897564769944049	201.078978592	3	3	2.3470000000000004	1	66.48	0	0	0.6875	CN1CCc2cc(-c3ccc(O)cc3)cc3c2C1Cc1ccc(O)c(O)c1-3
125	3699	COc1ccc(C)cc1Oc1ccc(NS(C)(=O)=O)c(O)c1	6	2	0.8265351535343822	323.082743644	5	2	2.8730200000000004	5	84.86	0	0	0.6984126984126984	CCN(CC)CCNC(=O)c1cc(S(C)(=O)=O)ccc1OC
126	3712	NC(=O)Cc1ccccc1CCCc1cc2cc(O)cc(O)cc2n1	7	3	0.6446854849669907	336.1473925	4	3	2.800700000000001	6	96.44	0	0	0.7424242424242424	Clc1ccc(N2CCN(CCc3cc4ccc[nH]c-4n3)CC2)cc1
127	3717	Cc1cc(Sc2ccccc2Sc2cccc(C#N)c2)ccc1	6	3	0.5703029295988123	333.06459148000005	3	0	6.169100000000004	4	23.79	0	0	0.6590909090909091	N#Cc1cccc(N2CCNCC2)c1
128	3794	CC(C)CCn1cnn(NCC2CCCC2)c1=O	5	2	0.8399901793691623	252.195011388	5	1	1.8246	6	51.85	0	0	0.72	CC(C)CCC(=O)NC1CCC(CCN2CCN(c3nccc4c3CCO4)CC2)CC1
129	3809	CSc1nc(OC(C)S(=O)(=O)c2ccc(OC)cc2)n(C)c(=O)n1	6	2	0.6961489318975129	371.0609626440001	9	0	1.1044999999999998	6	100.37999999999998	0	0	0.7222222222222222	COc1ccc(-c2cc(N3CCN(C)CC3)nc3c2ccn3S(=O)(=O)CC(C)C)cc1
130	3817	COC(=O)Cc1nc2ccc(OC)cc2nc1C(C)C	6	2	0.8014670526204984	274.131742436	5	0	2.4773000000000005	4	61.31	0	0	0.6557377049180327	COc1ccc(N2CCN(CCNC(=O)c3cccc(OC)c3)CC2)cc1
131	3827	NCCCc1ccc(C=Cc2ccncc2)c(=O)[nH]1	6	2	0.8558243447046352	255.137162164	3	2	1.8316	5	71.77	0	0	0.71875	Cc1ccc2[nH]c(CNCCCc3ccncc3)cc(=O)c2c1
132	3854	CN(C)SCSc1nc(N)nc(SC)c1	6	1	0.3769959508453991	262.038059448	7	1	2.0401	5	55.040000000000006	0	0	0.7446808510638298	CN(C)CCSc1cccc(Br)n1
133	3878	CN(C)CC1CC(c2ccc3cc(O)ccc3n2)C1OO	6	3	0.6680687604199778	288.1473925	5	2	2.4637	4	65.82000000000001	0	0	0.7241379310344828	CCN(C)C1CCc2ccc(O)cc2C1
134	3895	Oc1cc(Oc2ccccc2)cc(Br)c1	6	2	0.8904022747523117	263.978591628	2	1	3.947000000000001	2	29.46	0	0	0.6818181818181818	Oc1cccc(OCCNCc2ccccc2)c1
135	3900	Cc1cc(O)nc(C(=O)OCC(=O)c2ccccc2)c1	6	2	0.6806248940290451	271.084457896	5	1	2.13532	4	76.49000000000001	0	0	0.703125	Cc1cccc(N2CCN(CCCCNC(=O)c3ccccn3)CC2)n1
136	3961	CCN(CC)C1CCC(C)C(c2ccc(OC)cc2OC)C1	6	2	0.7811144607603313	305.23547923200005	3	0	4.317800000000004	6	21.700000000000003	0	0	0.5961538461538461	CCN(CC)C1CCc2c(cccc2OC)C1
137	3979	COc1cc(OC)c(Cc2cccc(Oc3ccccc3)c2)c(OC)c1	6	3	0.594263062214887	350.15180918399994	4	0	5.095500000000005	7	36.92	0	0	0.5833333333333334	COc1cccc(CCc2ccccc2OCc2ccccc2)c1
138	3981	Cc1c(CCc2ccc3ccccc3c2)[nH]c(=O)n1O	6	3	0.7174153771877797	268.121177752	3	2	2.66052	3	58.02	0	0	0.6986301369863014	CCC(=O)Nc1nc(C)c(-c2cn(S(=O)(=O)c3ccc4ccccc4c3)c3ccc(OC)cc23)[nH]1
139	3982	O=C(O)Cc1ccccc1NCc1ccc2ccc(O)cc2c1	6	3	0.6706217844469251	307.120843404	3	3	3.784600000000002	5	69.56	0	0	0.676923076923077	CC(C)C(=O)NCc1ccc2c(c1)C(N1CCN(C)CC1)Cc1ccccc1S2
140	3995	OCC(O)c1cccc(Nc2cccc(N)c2)c1	6	2	0.6205493948426078	244.121177752	4	4	2.0381	4	78.51	0	0	0.7	CCCN1CCCC(c2cccc(N)c2)C1
141	4041	CNC(=O)CCn1cc(O)nc(C)C1	6	1	0.6815557767996157	197.11642672	4	2	0.2558999999999997	3	64.93	0	0	0.7017543859649122	Cc1cccc(NC(=O)CCN2CCN(c3ncccn3)CC2)c1
142	4042	Oc1nc(Oc2ccccc2)cc(OOc2ccc(Cl)cc2)n1	6	3	0.5627392115280198	330.0407345120001	6	1	4.000700000000001	5	73.70000000000002	0	0	0.6808510638297872	Clc1ccc(OCCNCCCOc2ccccc2)cc1
143	4060	CC(C)CCc1ccccc1OCC1CC(O)C(O)C(O)C1	6	2	0.7529381642616411	308.198759376	4	3	2.1467	6	69.92	0	0	0.6521739130434783	c1ccc(CCc2ccccc2OCc2ccccc2)cc1
144	4080	Cc1cc(SSc2ccccc2)cc(C(=O)O)n1	6	2	0.859200645348446	277.02312059200005	4	1	3.8876200000000023	4	50.19	0	0	0.7096774193548387	COc1cccc(N2CCN(CCCCNC(=O)c3cccc(C)n3)CC2)c1
145	4100	CC1CC(SNc2cc3ccccc3cc2)C(=O)O1	6	3	0.6846845927430233	273.08234972	4	1	3.603900000000002	3	38.33	0	0	0.6981132075471698	CCCN1CCC(c2ccc3ccccc3c2)CC1
146	4106	CNc1cc(O)cc(Nc2ccccc2Nc2ccccc2OC)c1	6	3	0.514294000250754	335.163376912	5	4	4.929700000000003	6	65.55	0	0	0.6909090909090909	COc1ccccc1OCCNCCc1ccc(O)c(O)c1
147	4131	CCc1cc(=O)oc(SS(=O)(=O)c2ccccc2)c1	6	2	0.8116146372429187	296.017700864	5	0	2.683200000000001	4	64.35	0	0	0.7037037037037037	CS(=O)(=O)c1cccc(N2CCN(Cc3ccccc3)CC2)c1
148	4175	N=C(NCC1CCCCO1)c1cncc(-c2cccc(O)c2)c1O	6	3	0.5110411804532883	327.158291532	5	4	2.643870000000001	4	98.46	0	0	0.7012987012987013	O=C(NCCCCN1CCCC2c3ccc(O)cc3CCC21)c1ccc(-c2ccccc2)cc1
149	4179	NCC(O)c1cccc(Oc2ccc(Br)c(Br)c2)c1O	6	2	0.7281947881034875	400.926217476	4	3	3.701600000000001	4	75.71000000000001	0	0	0.6956521739130435	NCC(O)c1ccc(O)c(O)c1
150	4249	CNc1cc(Nc2ccc3c(c2)Oc2cc(O)ccc2O3)ccc1	6	4	0.4914131016661606	320.116092372	5	3	5.075500000000004	3	62.75	0	0	0.7090909090909091	CCCN1CCOC2c3cc(O)ccc3OCC21
151	4250	COCCc1c2ccnc2c(=O)[nH]n1CC	6	2	0.8335081081887832	221.11642672	4	1	0.8849999999999998	4	59.91	0	0	0.7564102564102564	CCOc1ccccc1N1CCCN(CCCCOc2ccc3c(n2)NC(=O)CC3)CC1
152	4300	COC(=O)Cc1ccc(OCc2ccc3c(c2)OCO3)cc1	6	3	0.7946986815317563	300.099773612	5	0	2.7098000000000004	5	53.99000000000001	0	0	0.625	COc1ccc2[nH]c3c(c2c1)CCNC3Cc1ccc2c(c1)OCO2
153	4317	Nc1cc(CNC(=O)c2ccccc2)[nH]n1	6	2	0.7129699529083209	216.101111004	3	3	0.9219000000000002	3	83.8	0	0	0.5918367346938775	O=C(NCN1CCN(c2ccccc2Cl)CC1)c1ccccc1
154	4340	CC(=O)Nc1ccccc1NC(=O)c1ccc2ccc(C)cc2c1	6	3	0.7536237570227067	318.136827816	2	2	4.358920000000002	3	58.2	0	0	0.6545454545454545	O=C(NC1CCN(Cc2ccccc2)CC1)c1ccc2ccccc2c1
155	4436	CCCCc1cc2cccc(O)c2cc1O	6	2	0.8226304839252557	216.115029752	2	2	3.5936000000000026	3	40.46	0	0	0.6530612244897959	CCCN1CCC2c3c(O)cccc3CCC21
156	4494	COc1cc(OC)c(NC(=O)c2ccccc2C)cc1Cl	6	2	0.9310913541953232	305.081871052	3	1	3.9179200000000014	4	47.56	0	0	0.6065573770491803	COc1cc(N)c(Cl)cc1C(=O)NC1CCN(Cc2ccccc2)CC1
157	4531	COC(=O)c1ccc(OCc2ccccc2OC)nc1O	6	2	0.849829538930375	289.09502258	6	1	2.1614	5	77.88000000000001	0	0	0.676056338028169	COc1ccccc1OCCNCC1(F)CCN(C(=O)c2ccc(Cl)c(Cl)c2)CC1
158	4555	COc1cc(CCc2cnccn2)cc(OC)cO1	7	2	0.8129745015890564	260.116092372	5	0	2.3414	5	53.47000000000001	0	0	0.7567567567567568	COc1ccccc1N1CCN(CCCc2cn(-c3cccc4cnccc34)nn2)CC1
159	4569	C=CCOc1ccc2c(c1)C(=O)C(=CCc1ccc(O)cc1)C(=O)C2	6	3	0.5167954816655635	334.12050905599995	4	1	3.434000000000002	5	63.6	0	0	0.7123287671232876	C=CCc1ccc2c(c1O)-c1cc(OC)cc3c1C(C2)N(C)CC3
160	4578	CC1CC(Oc2ccc(O)cc2)OC1O	6	2	0.7756787399996825	210.089208928	4	2	1.4718999999999998	2	58.92	0	0	0.7333333333333333	Oc1ccc(OCCNCCCOc2ccccc2)cc1
161	4601	NC(=O)c1cc(-c2cccc(-c3ccccc3)c2)ccc1	6	3	0.7660475092579413	273.1153641	1	1	4.119500000000002	3	43.09	0	0	0.5957446808510638	O=C(NC1CCN(Cc2ccccc2)C1)c1cccc(-c2ccccc2)c1
162	4652	Oc1c(CNNNN2CCNCC2)oc2ccccc12	6	3	0.390151619682293	277.15387484800004	7	5	0.0574000000000003	5	84.73	0	0	0.6833333333333333	OC1(c2ccc(Cl)cc2)CCN(Cc2coc3ccccc23)CC1
163	4661	CC(=O)NCc1nc(CCc2ccc3ccccc3c2)cc(=O)[nH]1	6	3	0.7572588115643143	321.147726848	3	2	2.3444000000000003	5	74.85	0	0	0.6764705882352942	CC(=O)NCc1ccc2c(c1)C(N1CCN(C)CC1)Cc1ccccc1S2
164	4667	CC(=O)Nc1ccccc1NCc1ccc(OC(F)(F)F)cc1	6	2	0.8682852695945977	324.10856238	3	2	4.155700000000002	5	50.36	0	0	0.6129032258064516	CC1Cc2ccccc2N1C(=O)CN1CCN(Cc2ccc(OC(F)(F)F)cc2)CC1
165	4688	CN(C)Cc1ccc2cc(OC)c(OC)cc2c1	6	2	0.826364995340575	245.141578848	3	0	2.9186000000000014	4	21.700000000000003	0	0	0.5789473684210527	COc1ccc(CN2C3CCC2CC3)cc1OC
166	4739	N=Cc1c(O)cccc1-c1cccc(-c2ccccc2O)c1O	6	3	0.5487492390922124	305.10519334	4	4	4.1350700000000025	3	84.54	0	0	0.7380952380952381	CN1CCc2ccccc2Cc2c(O)cccc2CC1
167	4810	CCN(CC)CCOc1ccnc(-c2cccc(O)c2)c1O	6	2	0.8230287087758744	302.163042564	5	2	2.880400000000001	7	65.82000000000001	0	0	0.6153846153846154	CCN(CC)CCOc1ccccc1Cc1ccccc1
168	4823	OC(=O)c1cnc(OCc2ccc(O)cc2O)cc1OOc1ccc(CCc2ccccc2)cc1	6	4	0.2192263589844831	473.147452076	7	3	4.928000000000004	10	118.34000000000002	0	0	0.6721311475409836	c1ccc(CCc2ccccc2OCc2cccnc2)cc1
169	4855	COCC(=O)n1nc(Cc2c(OC)cccc2O)c(O)c1	6	2	0.859151710644388	292.105921612	7	2	1.1803	5	93.81000000000002	0	0	0.7037037037037037	COc1cccc(OC)c1CC(=O)N1CCC(C)c2cccc(CCN3CCN(c4nsc5ccccc45)CC3)c21
170	4909	CCS(=O)(=O)N1Cc2ccccc2Cc2ccccc21	7	3	0.8513469949422261	287.097999784	2	0	2.9471000000000016	2	37.38	0	0	0.6153846153846154	CCN1CCN(c2cccc3c2CN(S(=O)(=O)c2ccccc2)C3)CC1
171	4975	CN(C)C(S)SNC(NCN)NNc1ccccc1	6	1	0.1706641942755442	302.134736704	8	6	0.4053000000000001	9	77.38	0	0	0.76	CN(C)C(=O)C(CCNCCCCN1CCc2ccc(C#N)cc2C1)(c1ccccc1)c1ccccc1
172	4976	CCc1cc(OCCc2ccc(C(=O)O)cc2)c(CC)c(C)c1	6	2	0.8218828158998115	312.172544628	2	1	4.439520000000004	7	46.53	0	0	0.676923076923077	CCCN(CCC)C1CCc2cc(CCc3ccc(C(=O)OCC)cc3)ccc2C1
173	5038	CC(C)Oc1ccccc1NC(=O)CSc1ccc2nc(C)c(C(C)(C)C)n2n1	6	3	0.5860920386157058	412.19329713600007	6	1	4.853220000000004	6	68.52	0	0	0.6829268292682927	CC(C)Oc1ccccc1N1CCN(C2CCC(NC(=O)Nc3cc(F)ccc3F)CC2)CC1
174	5040	CC(=O)c1cc(O)ccc1OCc1ccc(O)cc1	6	2	0.8273926695218015	258.089208928	4	2	2.8794000000000013	4	66.76	0	0	0.6938775510204082	COc1cccc(CCc2ccccc2OCc2ccccc2)c1
175	5050	O=C(O)CC1Cc2ccc(CCC3CCc4ccccc4C3)cc2CCN1	7	4	0.8454335147459663	363.2198291680001	2	2	3.955800000000004	5	49.33	0	0	0.6290322580645161	CCCN(CCC)C1CCc2cc(CCc3ccccc3)ccc2C1
176	5064	CNC(=O)c1ccc(CCc2cccc(OC)c2OC)nn1	6	2	0.8777656728441898	301.1426414680001	5	1	1.6385999999999998	6	73.34	0	0	0.65	COc1cc(CCN(C)Cc2cccc(O)c2OC)ccc1O
177	5066	Cc1ccncc1Nc1ccc(Nc2cccc(Nc3cccnc3)c2)nc1	6	4	0.422402163152107	368.17494464	6	3	5.410820000000003	6	74.76	0	0	0.7301587301587301	COc1cccc(CCc2ccccc2OCc2cccnc2)c1
178	5089	O=C(O)Cc1cc(Nc2ccccc2OC)ccc1	6	2	0.8638654816975554	257.10519334	3	2	3.065900000000002	5	58.56	0	0	0.6415094339622641	COc1cccc2c1CCC(NCc1ccccc1)C2
179	5110	CC(OO)c1cc(O)nc(-c2cccc(Cl)c2)n1	6	2	0.6595675334714106	266.045819892	5	2	3.053200000000001	3	75.47	0	0	0.703125	Cc1c(-c2cccc(Cl)c2)nc(O)n1C1CCN(Cc2ccccc2)CC1
180	5112	COCCNc1cc(C2CCN(Cc3ccc[nH]3)CC2)c(C)cc1	6	3	0.7607996944617428	327.231062548	3	2	3.761020000000003	7	40.29	0	0	0.589041095890411	Cc1ccc(NC(=O)C(C)C)cc1C1CCN(Cc2ccc(Oc3ccc(F)c(F)c3)cc2)CC1
181	5117	CN1CCN(c2cccc(Nc3ccccc3Oc3cccc(O)c3)c2)CC1	6	4	0.6780389867720459	375.19467704	5	2	4.679900000000004	5	47.97	0	0	0.5686274509803921	CCCN1CCN(c2cccc(O)c2)CC1
182	5121	COCCCC1CCON(c2cc(Br)c(O)c(O)c2)CC1	7	2	0.6223126164284183	359.07322028399994	5	2	3.4349000000000034	5	62.16000000000001	0	0	0.6933333333333334	CCCCOc1c(O)cc(Br)c2c1CN1CCc3cc(OC)c(O)cc3C1C2
183	5134	NCCCCc1cccc(Nc2ccc(O)c(O)c2)c1	6	2	0.3699574847000708	272.15247788	4	4	3.1228000000000025	6	78.51	0	0	0.5405405405405406	NCCc1ccc(O)c(O)c1
184	5137	Cc1nc2ccccc2nc1NC(=O)Nc1cc(O)c2cc(O)c(O)cc2n1	6	4	0.3377049694524568	377.11240396	7	5	3.2472200000000013	2	140.49	0	0	0.726027397260274	Cc1ccc2c(N3CCN(CCc4cccc(NC(=O)Nc5ccccc5)c4)CC3)cccc2n1
185	5147	N=C(N)Oc1=C(Oc2cccc(O)c2)CC(O)C1	6	2	0.4732735284275695	250.095356928	5	4	1.04737	3	108.79000000000002	0	0	0.68	Oc1cccc(OCCNCc2ccccc2)c1
186	5164	Cc1cc(OCc2cc(O)cc(O)c2)cc(O)c1	6	2	0.7783482884927085	246.089208928	4	3	2.6908200000000004	3	69.92	0	0	0.7391304347826086	Oc1cccc(OCCNCc2ccccc2)c1
187	5193	CCOc1c(O)cc(SC)cc1Sc1ccccc1OC	6	2	0.7822786139364915	322.069736436	5	1	4.672600000000004	6	38.69	0	0	0.6610169491525424	COc1ccccc1OCCNCC(O)c1ccc(O)c(O)c1
188	5243	CC(=O)CN1CC(NC(=O)c2cc(Cl)ccc2Cl)CN1	6	2	0.8836906262143008	315.05413208000004	4	2	1.501	4	61.440000000000005	0	0	0.6575342465753424	CCCN(CCC1(O)CC(NC(=O)c2ccc3ccccc3c2)C1)C1CC1c1ccc(Cl)cc1
189	5285	COCc1cc(C=CCl)c(=O)c(=O)c1	6	1	0.5246289672581997	212.024021828	3	0	1.3899	3	43.370000000000005	0	0	0.7358490566037735	C(=Cc1ccccc1)COCC1CCN(Cc2ccccc2)CC1
190	5307	O=C(O)c1cc(OCc2ccccc2F)nc(O)n1	6	2	0.8708244331304815	264.05463498800003	5	2	1.5984999999999998	4	92.54	0	0	0.6986301369863014	NC(=O)c1ccccc1OCCCN1CCN(c2cccc3c2ccn3Cc2ccccc2F)CC1
191	5311	Oc1c(N)cccc1NN1CCC1F	6	2	0.3797347416015444	197.096440224	4	3	1.3026	2	61.52	0	0	0.7049180327868853	CN1CCc2cc(Cl)c(O)cc2C2c3cccc(N)c3CCC21
192	5331	CC(c1CCC11)N1CCCC	4	2	0.6009295468487108	153.151749608	1	0	2.2692000000000005	3	3.24	0	0	0.7142857142857143	CCCCN1C2CCC1CC(OC(c1ccc(F)cc1)c1ccc(F)cc1)C2
193	5338	CC(C)Nc1cc(Nc2cc(N)ccc2N)ccc1N	6	2	0.5501050058145901	271.179695672	5	5	2.9971	4	102.12	0	0	0.7627118644067796	CC(C)Nc1cc2c(cc1NS(=O)(=O)c1ccc(-c3ccc(Cl)cc3)cc1)CCN(C)CC2
194	5350	O=C(NCC1Cc2nccc(OOc2)1)OCCCCCOO	7	2	0.4046475551232915	312.13213635999995	7	2	2.1503	8	98.61	2	0	0.7317073170731707	O=c1ccc2c(N3CCN(CCCCOc4ccn5nccc5c4)CC3)ccc(O)c2o1
195	5363	CC(=O)OCC1CC(c2ccc(O)c(O)c2)OC(=O)N1	6	2	0.567678851466571	281.08993720000007	6	3	1.2004999999999997	3	105.09	0	0	0.7285714285714285	CCCN1CC(c2ccccc2)OC2c3cc(O)ccc3CCC21
196	5368	CC(C)=CCc1nc(Oc2ccncc2)cc(OC(C)C)c1O	6	2	0.806610772161877	314.163042564	5	1	4.270400000000004	6	64.47000000000001	0	0	0.7333333333333333	CC(C)Oc1ccccc1N1CCN(Cc2cccc(C(=O)N3CCc4ccccc43)c2)CC1
197	5376	Cc1c(O)cccc1OCC(O)CN1Cc2ccccc2C1	6	3	0.8902770410256683	299.152143532	4	2	2.4561200000000003	5	52.93	0	0	0.5555555555555556	OC(COc1cccc2ccccc12)CN1CCC(Cc2ccccc2)CC1
198	5454	COCc1cc(C2CCC(C(N)=O)C(O)CC2)ccc1-c1ccc(Cl)cc1	7	3	0.7520952221837917	387.160121372	3	2	4.273400000000002	5	72.55	0	0	0.6428571428571429	CC(C)C(=O)Nc1cccc(C2CCN(Cc3ccc(Oc4ccc(Cl)cc4)cc3)CC2)c1
199	5470	O=C(O)COc1cc(OC(C)=O)cc(OC(=O)O)c1	6	1	0.4638803495449887	270.03756728	6	2	1.1321	5	119.36000000000004	0	0	0.7575757575757576	CCCN1CCc2cccc3c2C1Cc1cccc(OC(=O)CSc2ccccc2)c1-3
200	5472	CC(=O)c1cnc(Nc2ccc3ccccc3c2)cc1OC(C)(C)C	6	3	0.6527246941356099	334.168127944	4	1	5.358300000000004	4	51.22	0	0	0.6986301369863014	COc1ccccc1N1CCN(CCCCNC(=O)C=Cc2ccc3ccccc3c2)CC1
201	5501	N=C(OCc1ccccc1OCc1ccc(O)cc1)OOO	6	2	0.3281831919623185	305.08993719999995	7	3	2.84377	6	101.23000000000002	0	0	0.5609756097560976	c1ccc(CCc2ccccc2OCc2ccccc2)cc1
202	5517	COc1c(Cl)cccc1C(=O)c1cccc(CC)c1	6	2	0.7833729206337183	274.0760574	2	0	4.142000000000002	4	26.3	0	0	0.6212121212121212	COc1cccc(C(=O)NCC=CCN2CCN(c3cccc(Cl)c3Cl)CC2)c1
203	5527	COc1cc(N)cc(Nc2ccncc2Nc2ccccc2N)c1	6	3	0.5343740040260359	321.15896022800007	6	4	3.741800000000001	5	98.22	0	0	0.7230769230769231	COc1cccc(CCc2ccccc2OCc2cccnc2)c1
204	5566	Cn1cc(CCc2cccc(OCc3cccc(O)c3)c2)cc1	6	3	0.7439026871553295	307.15722891200005	3	1	4.094900000000004	6	34.39	0	0	0.56	COc1cccc(CCc2ccccc2OCc2cccc(OC)c2)c1
205	5571	Nc1cc(F)cc(NC(=N)Nc2cc(F)cc(F)c2)c1	6	2	0.3876908366521479	280.093581012	2	4	3.14487	2	73.92999999999999	0	0	0.76	O=C1N(CCN2CCCCCC2)CCN1c1cccc(F)c1
206	5602	COc1ccc(CN(C)CC2NC(=O)c3cc(Cl)c(Cl)cc3NC2=O)cc1OC	7	3	0.7245135398061201	437.090911512	5	2	3.193100000000001	6	79.9	0	0	0.647887323943662	CCN(Cc1ccc(OC)c(OC)c1)Cc1ccc(-c2cc(S(=O)(=O)CC)ccc2OC)[nH]1
207	5689	COc1cc(CCC2CCN(c3cccc(NN)c3)n2)cc(Cl)n1	6	3	0.4236251308359879	347.15128800400004	6	3	2.7453000000000003	6	75.44	0	0	0.6794871794871795	COc1cccc(N2CCN(CCCCNC(=O)c3cc4ccccc4o3)CC2)c1
208	5709	Cc1cc(CCc2ccc(Oc3ccccc3)cc2)ccc1	6	3	0.5958531309638321	288.15141526	1	0	5.572520000000005	5	9.23	0	0	0.6046511627906976	Cc1cccc(OCCNCCCOc2ccccc2)c1
209	5728	COC(=O)Cn1cc(NCc2cccc(OC)c2)ncc1=O	6	2	0.8028656232398805	303.121906024	7	1	1.0369999999999997	6	82.44999999999999	0	0	0.6417910447761194	COc1cccc(CNCCN2CCN(c3ccc(Cl)cc3)CC2)c1
210	5755	CC(C)N(c1ccc(N(C)C)cc1)c1ccccc1NC(C)F	6	2	0.7545532447279131	315.211076052	3	1	5.026500000000005	6	18.51	0	0	0.7580645161290323	CC(Nc1cc(NCCOc2ccc(F)cc2)ccn1)c1ccccc1
211	5779	COC(=O)c1c(NC)cccc1CC1cccccc1	7	2	0.8517818731108616	269.141578848	3	1	3.355800000000002	4	38.33	0	0	0.7	CCCNC1CCc2c(C(=O)OC)cccc2C1C
212	5810	O=C(O)COc1cccc(OCc2cc(C3CCCC3)n2)c1	6	3	0.8401301078940939	301.131408088	4	1	3.057500000000002	7	68.12	0	0	0.6774193548387096	CCN1CCCC(c2cccc(OS(=O)(=O)C(F)(F)F)c2)C1
213	5837	CC(CC(CO)CI)C(I)I	0	0	0.4604298356548159	493.810059036	1	1	3.252200000000002	5	20.23	0	0	0.84	CCCN1CCC2c3cccc(O)c3CCC21
214	5883	Cc1c(OCc2ccc(O)c(O)c2)oc2cc(O)c(O)cc12	6	3	0.5541588752361997	302.079038168	6	4	3.1426200000000017	3	103.29	0	0	0.5897435897435898	NCCc1ccc(O)c(O)c1
215	5891	COCc1cc(=O)c2c([nH]1)OCCC2	6	2	0.7605898032181693	195.089543276	3	1	0.8462999999999998	2	51.32000000000001	0	0	0.7592592592592593	Cc1sc(C)c2c1CCCc1c[nH]nc1-2
216	5903	CC(=O)COc1cc2ccccc2cc1-c1cccc(OC)c1	6	3	0.6967761321754261	306.125594436	3	0	4.483200000000004	5	35.53	0	0	0.6271186440677966	COc1ccc(N2CCN(CCNC(=O)c3cccc(OC)c3)CC2)cc1
217	5938	CCn1c(O)ccc1OCC(C)CNc1ccc(Cl)cc1CC	6	2	0.7426581025364785	336.16045572	4	2	4.556400000000004	8	46.42	0	0	0.684931506849315	CC(C)C(=O)Nc1cccc(C2CCN(Cc3ccc(Oc4ccc(Cl)cc4)cc3)CC2)c1
218	5956	CC(O)C1cc(OO)cc1	5	1	0.4450577388396923	142.06299418	3	2	0.9267	2	49.69	0	0	0.8	CCN1CC2CC2(c2ccc(NS(=O)(=O)c3ccc(C(C)C)cc3)cc2)C1
219	6048	OC(=O)CCc1nc(COc2ccccc2)ccc1O	6	2	0.8443276365737901	273.10010796	4	2	2.3834000000000013	6	79.65	0	0	0.6938775510204082	Oc1ccc(OCCNCCCOc2ccccc2)cc1
220	6056	Nn1c(O)cc(Oc2cccc(O)c2)c1	6	2	0.6486780932967962	206.06914218	5	3	1.4053999999999998	2	80.64	0	0	0.6739130434782609	Oc1cccc(OCCNCc2ccccc2)c1
221	6058	O=C(ONc1cccc(OCc2ccccc2)n1)c1ccccc1	6	3	0.6991867758799045	320.116092372	5	1	3.8445000000000022	6	60.45	0	0	0.6981132075471698	Oc1cccc(OCCNCc2ccccc2)c1
222	6084	COC(=O)OC1CCc2ccc(OC)c(OC)c2CC1	7	2	0.6291754127841417	280.13107374000003	5	0	2.7342000000000013	3	53.99000000000001	0	0	0.5892857142857143	COc1cc2c(cc1O)C1Cc3ccc(OC)c(OC)c3CN1CC2
223	6121	CC(=O)CCc1ccc(O)ccn1O	7	1	0.7216007212946083	195.089543276	4	2	1.8999	3	60.77	0	0	0.7551020408163265	CCCN(CCc1ccccc1)CCc1cccc(O)c1
224	6131	O=c1nc(-c2nnncc2)ccc(I)c1	7	2	0.7318986280961728	311.95080878	5	0	0.8983999999999996	1	68.63	0	0	0.7714285714285715	O=C1NCN(c2ccccc2)C12CCN(CCCCc1nc3cc(Cl)ccc3s1)CC2
225	6193	C=C(O)c1cccc(CNc2cc(C(=O)O)cc(C(=O)O)n2)c1	6	2	0.60482778280417	314.090271548	5	4	2.6188	6	119.75	0	0	0.6944444444444444	CC(C)(C)c1nc(N2CCN(CCCCCC(=O)NCc3ccccc3)CC2)cc(C(F)(F)F)n1
226	6219	COc1c(OC)ccc(SC)c1O	6	1	0.7585283864607822	200.050715244	4	1	2.1313	3	38.69	0	0	0.6923076923076923	COc1cc2c(cc1O)C1Cc3ccc(OC)c(OC)c3CN1CC2
227	6227	CCC(C)Oc1cccc(OCc2cccc(Cl)c2O)c1	6	2	0.8326769241888935	306.102272148	3	1	4.801900000000003	6	38.69	0	0	0.704225352112676	CCc1cccc(N2CCN(CCC(c3cccc(O)c3)c3cccc(OC)c3)CC2)c1Cl
228	6232	O=Cc1cc(CCc2cccc3ccccc23)cc(=O)nn1	7	3	0.6929138486026688	290.10552768800005	4	0	2.5877000000000008	4	59.92	0	0	0.6984126984126984	CN(C)CCc1cccc2c1cc(C(=O)c1ccccc1)n2S(=O)(=O)c1ccccc1
229	6235	Nc1cc(NCc2ccccc2OOc2ccc(O)cc2)ccc1	6	3	0.3636868814518513	322.131742436	5	3	3.9593000000000016	6	76.74000000000001	0	0	0.6730769230769231	Oc1ccc(OCCNCc2ccccc2)cc1
230	6242	COCc1nc2cc(CC(=O)c3cc4ccc(O)cc4[nH]3)[nH]c2C1	6	4	0.6305718825625934	323.1269914040001	4	3	2.902	5	90.47	0	0	0.6949152542372882	CC(C)NC(=O)c1cc2ccccc2[nH]1
231	6258	Oc1c(O)ccc(CCc2c(O)cccc2O)c1O	6	2	0.5445269752346984	262.08412354800004	5	5	1.9998000000000005	3	101.15	0	0	0.7352941176470589	NCCc1ccc(O)c(O)c1
232	6261	CCN1cnc(NC(=O)c2cncc(O)c2)ncn1	7	2	0.7912381095592737	260.102173624	7	2	0.1800999999999996	2	102.54	0	0	0.7230769230769231	CCCNC1COc2cccc(C(N)=O)c2C1
233	6356	CNc1cc(O)nc(OCc2ccc(OC)cc2)n1	6	2	0.8544784649068864	261.11134134	6	2	1.8115	5	76.5	0	0	0.6612903225806451	COc1ccc(CC(C)NCC(O)c2ccc(O)c(NC=O)c2)cc1
234	6360	CC(C)Nc1cc(Cl)cc(Cl)c1C	6	1	0.7866035829955862	217.042504776	1	1	4.122120000000002	2	12.03	0	0	0.7115384615384616	CC(C)Nc1cc2c(cc1NS(=O)(=O)c1ccc(-c3ccc(Cl)cc3)cc1)CCN(C)CC2
235	6363	CCc1cc(OC)c(OC)c(Cl)c1O	6	1	0.8443872419433449	216.055321956	3	1	2.6252000000000018	3	38.69	0	0	0.6296296296296297	CCc1cc(Cl)c(OC)c(C(=O)NCC2CCN(C)C2)c1O
236	6364	CC(=O)Cc1cc(OOc2cc(OC)cc(OC)c2)nc(O)n1	6	2	0.6076152837727306	320.100836232	8	1	1.7036999999999998	7	100.0	0	0	0.7205882352941176	CCCN(CCC)C1CCc2cc(CN(C(C)=O)c3ccc(OC)cc3)ccc2C1
237	6408	CC(C)C(Cc1ccccc1)Cc1ccc(OCC(=O)O)cc1	6	2	0.7940751918951702	312.172544628	2	1	4.2074000000000025	8	46.53	0	0	0.6721311475409836	CC(C)C(=O)Nc1cccc(C2CCN(Cc3ccc(Oc4ccccc4)cc3)CC2)c1
238	6433	O=C(O)c1cc2ccc(OCc3ccccc3)cc2nc1CCCC	6	3	0.6700143245949941	335.152143532	3	1	4.854600000000003	7	59.42	0	0	0.6323529411764706	CC1(c2cccc(OCc3ccccc3)c2)C(=O)Nc2cc(Cl)cc(Cl)c2C1=O
239	6439	CC1CN(C(=O)Cc2cccc(Oc3cccc(Cl)c3)n2)CC(C)O1	6	3	0.8336943728503856	360.124070212	4	0	3.705600000000002	4	51.66000000000001	0	0	0.6363636363636364	CC(Oc1cccc(Cl)c1)c1nc(N)nc(N2CCN(C)CC2)n1
240	6444	COc1cc(N)cc(Nc2ccc(Cl)cc2O)c1C(N)=O	6	2	0.5120736123654871	307.072368988	5	4	2.4789	4	110.6	0	0	0.6610169491525424	CCN(CC)CCNC(=O)c1cc(Cl)c(N)cc1OC
241	6446	CNC(CO)c1ccccc1C(=O)N1CCN(C)CCC1C	7	2	0.8747219177645629	305.210327104	4	2	1.1056	4	55.81	0	0	0.6515151515151515	CC(C)OC(=O)NC1CCC(CCN2CCc3ccccc3C2)CC1
242	6459	CC(=CCC(=O)c1ccccc1)c1cccc(OC)c1	6	2	0.7509964492596453	266.130679816	2	0	4.371500000000004	5	26.3	0	0	0.5740740740740741	COc1cccc(C(=O)NCCN2CCN(c3ccccc3)CC2)c1
243	6481	O=C(O)c1cc(COc2ccccc2)ncc1	6	2	0.873802481603091	229.073893212	3	1	2.3588000000000005	4	59.42	0	0	0.6666666666666666	O=C(c1ccc(Cl)c(Cl)c1)N1CCC(F)(CNCCOc2ccccc2)CC1
244	6536	CC(C)Cc1cc(-c2ccccc2OC)cc(SC)c1OC	6	2	0.6745129636000969	316.149701008	3	0	5.291200000000004	6	18.46	0	0	0.6727272727272727	COc1ccccc1N1CCN(Cc2cc(CN3CCN(c4ccccc4OC)CC3)c3cccccc2-3)CC1
245	6658	COC(C(C)Oc1ccc(Cl)cc1Cl)c1ccccc1Cl	6	2	0.6813270769903579	344.01376276	2	0	5.801800000000004	5	18.46	0	0	0.7142857142857143	CC(C)Oc1ccccc1N1CCN(C2CCC(NS(=O)(=O)c3ccc(Cl)cc3Cl)CC2)CC1
246	6660	COC(C)OO	0	0	0.3054395531197229	92.047344116	3	1	0.4684	2	38.69	0	0	0.8421052631578947	CC(C)NC(=O)c1cc2ccccc2[nH]1
247	6671	Oc1cc(CNc2cccc(Nc3ccccc3)c2)ncn1	6	3	0.6707528415716406	292.132411132	5	3	3.5379000000000014	5	70.07	0	0	0.673469387755102	Oc1cccc(OCCNCc2ccccc2)c1
248	6730	Cc1cc(OCc2ccccc2C(=O)O)cc(C(=O)O)c1	6	2	0.8823813016590727	286.084123548	3	2	2.9704200000000007	5	83.83	0	0	0.6666666666666666	COc1cccc(C(=O)NCCN2CCN(c3ccc(C)cc3)CC2)c1
249	6757	CSCc1ccc(CSc2ccc(-c3ccccc3)cc2)nn1	6	3	0.5697027883339248	338.09114057600004	4	0	5.298900000000005	6	25.78	0	0	0.6938775510204082	Cc1ccc(SCCNCCCOc2ccccc2)cc1
250	6764	COC(=S)N1cccc(OC)c(OC)c1C	7	1	0.6913989601404752	241.07726434	4	0	2.1552	2	30.930000000000003	0	0	0.7580645161290323	CON=C(CCN1CCN(c2ccccn2)CC1)c1ccc(C)c(C)c1
251	6799	O=C(O)c1cc(Oc2cccc(C3CCC3)c2)cccC1N	7	3	0.8952693718357845	297.136493468	3	2	3.124900000000001	4	72.55	0	0	0.6190476190476191	CN1CCCC(c2cccc(OS(=O)(=O)C(F)(F)F)c2)C1
252	6804	Oc1c(O)cc2ccccnc12	7	2	0.6165653046956701	161.047678464	3	2	1.5975999999999992	0	53.35	0	0	0.6923076923076923	O=C(NNS(=O)(=O)c1ccccc1F)c1cc(F)cc(-c2ccccn2)c1
253	6868	O=C(O)CCCc1ccc(OC(C)O)c(O)c1	6	1	0.656046043065273	240.099773612	4	3	1.5166	6	86.99000000000001	0	0	0.6610169491525424	COc1cc(CCNCCc2ccc(O)c(O)c2)ccc1OCCCc1ccccc1
254	6917	CCN(C)Nc1ccc(CC)cc1OC	6	1	0.752511291585509	208.15756326	3	1	2.536200000000001	5	24.5	0	0	0.6538461538461539	COc1cc(CCN(C)Cc2cccc(O)c2OC)ccc1O
255	6930	Cc1cc(Cl)ccc1NC(=O)c1ccccc1NC(=O)CC(C)C	6	2	0.8112166276231969	344.129155592	2	2	4.885320000000004	5	58.2	0	0	0.6764705882352942	CC(C)C(=O)Nc1cccc(C2CCN(Cc3ccc(Oc4ccc(Cl)cc4)cc3)CC2)c1
256	6944	CC(=O)c1cc(OCc2ccc(-c3ccc(O)cc3)cc2)ncc1	6	3	0.7147598886767755	319.120843404	4	1	4.235800000000004	5	59.42	0	0	0.7301587301587301	CC(=O)c1ccc(CSc2nc3ccccc3n2Cc2ccc(Cl)cc2)cc1
257	6947	COc1c(C)n(CC(C)C)nc1CC(C)C	5	1	0.7683118001950231	224.188863388	3	0	3.0546200000000017	5	27.05	0	0	0.7538461538461538	CC(C)Cn1nc(S(=O)(=O)c2cccc3ccccc23)c2cc(N3CCNCC3)ccc21
258	7027	CC(C)OC(=O)Oc1ccc(OCc2ccccc2N)c(O)c1O	6	2	0.3333197832162614	333.121237328	7	3	3.182800000000002	5	111.24	0	0	0.726027397260274	Cc1nc(N)sc1CCCNC(N)=NC(=O)NCC(C)CCc1ccccc1
259	7038	C=Cc1ccc(C(=O)N2CCCC(c3ccc(OC)cc3)CC2)cc1	7	3	0.8068961662720305	335.18852904000005	2	0	4.748100000000004	4	29.540000000000003	0	0	0.5769230769230769	CCCN1CCC(c2ccc(OC)cc2)CC1
260	7066	CC(C)(C)c1ccc(OCC(=O)Nc2ccc3c(c2)CS(=O)(=O)C3)cc1	6	3	0.8911329735148623	373.134779216	4	1	3.4300000000000024	4	72.47	0	0	0.6857142857142857	COc1ccc(NC(=O)N2CCN(c3ccc(C(F)(F)F)cc3)CC2)cc1N1CCN(C)CC1
261	7075	CCC(C)(C)C(=O)Nc1cc(OC)c(OC)cc1OC	6	1	0.8702280211369002	281.162708216	4	1	3.0871000000000013	6	56.790000000000006	0	0	0.6610169491525424	CCN1CCCC1CNC(=O)c1cc(S(=O)(=O)CC)c(N)cc1OC
262	7086	NC1CC(CC(=O)COc2cccc(Br)c2)OC1O	6	2	0.8484060653082018	329.02627009199995	5	2	1.2216999999999996	5	81.78000000000002	0	0	0.6363636363636364	Brc1cccc(OCC2CCN(CC3CC3)CC2)c1
263	7105	COC(=O)c1ccccc1OCC(=O)c1cccc(C)c1	6	2	0.625260761297074	284.104858992	4	0	3.0433200000000014	5	52.6	0	0	0.576271186440678	COc1ccccc1N1CCN(CNC(=O)c2cccc(C)c2)CC1
264	7129	C[N+](C)NCN	0	0	0.2535918223302835	89.09474877208999	3	2	-1.193099999999999	2	43.95	0	0	0.8461538461538461	CNCC1Cc2ccc3c(ccn3S(=O)(=O)c3cccc4ccccc34)c21
265	7161	O=C(O)c1cc(CSc2ccccc2-c2ccc(O)c(OC)c2)[nH]n1	6	3	0.5818472758365035	356.083077992	5	3	3.7814000000000014	6	95.44	0	0	0.65625	COc1cc(CCN(C)Cc2cccc(O)c2OC)ccc1O
266	7195	COc1c(NC(=O)c2ccccc2-c2ccccc2)ccc(OC)c1OC	6	3	0.6935729019338684	363.147058152	4	1	4.631700000000004	6	56.790000000000006	0	0	0.6440677966101694	COc1c(C(=O)NCCN2CCN(c3ccccc3)CC2)ccc2ccccc12
267	7202	CC(=O)c1cccc(N2CCC(NC(=O)c3ccc(N)cc3C(=O)OO)CC2)n1	6	3	0.3007547788258877	398.1590198039999	8	3	1.895	5	134.85000000000002	0	0	0.6164383561643836	CCOc1ccccc1C(=O)NC1CCN(CCOc2cccc(F)c2)CC1
268	7241	CCN(C)N1CCN(c2ccccc2OC)CC1	6	2	0.8079015980549296	249.184112356	4	0	1.6839	4	18.950000000000003	0	0	0.4	CCCN1CCN(c2ccccc2OC)CC1
269	7247	O=C(NCc1ccncc1)Nc1cccc2ccc3ccc(C)cc3c12	6	4	0.5142204486748837	341.152812228	2	2	5.018120000000003	3	54.02	0	0	0.6461538461538462	Cc1ccc2[nH]c(CNCCCc3ccncc3)cc(=O)c2c1
270	7250	OC(=O)c1ccc(Cc2ccc3ccccc3c2)c(O)n1	6	3	0.7718558971953472	279.08954327600003	3	2	3.2294000000000023	3	70.42	0	0	0.6785714285714286	O=C(NC1CCN(Cc2ccccc2)CC1)c1ccc2ccccc2c1
271	7262	CCCCOOOc1cccc(OCc2ccc(O)cc2OC)c1I	6	2	0.2416020587165409	460.038286392	6	1	4.6265000000000045	10	66.38000000000001	0	0	0.7027027027027027	COc1cccc2[nH]cc(CCNCc3ccc(-c4ccc(O)cc4)o3)c12
272	7266	COC(=O)CCc1cc(OCc2cccnc2N)nc(OC)n1	6	2	0.7570053285153358	318.132805056	8	1	1.1469999999999998	7	109.45	0	0	0.6818181818181818	COc1cccc(CCc2ccccc2OCc2ccccn2)c1
273	7273	NS(=O)(=O)c1cc(Nc2cccc(-c3ccccc3)c2)ccc1F	6	3	0.7555396411384946	342.08382694000005	3	2	3.883700000000002	4	72.19	0	0	0.6610169491525424	CN1CCc2ccc(NS(=O)(=O)c3ccc(-c4ccc(F)c(Cl)c4)cc3)cc2CC1
274	7276	O=C1C(NC(=S)Nc2ccccc2c2ccccc2)CCC1	6	3	0.8470328880110747	310.113984196	2	2	3.7616000000000014	3	41.13	0	0	0.6714285714285714	O=C(CCCCCN1CCN(c2ccccc2-c2ccccc2)CC1)NC1CCCc2ccccc21
275	7287	CN=C(O)c1ccccc1Nc1ccccc1OC	6	2	0.6510409972468439	256.121177752	3	2	3.373200000000001	4	53.85000000000001	0	0	0.6935483870967742	COc1ccccc1NC1CCN(CCCCNC(=O)C=Cc2ccccc2)CC1
276	7354	CNc1ncc(Nc2ccc3ccc(OC)cc3c2)nc(=O)c1O	7	3	0.6781805012067189	324.122240372	7	3	2.4895	4	96.37000000000002	0	0	0.7297297297297297	COc1cccc(N2CCN(CCCCNC(=O)c3cc4ccccc4cn3)CC2)c1
277	7361	O=C(CCn1cnnn1)OCc1cccc(Br)c1	6	2	0.7839949416617203	310.006537692	6	0	1.5690999999999995	5	69.9	0	0	0.7090909090909091	CCOC(=O)CCCC(Br)c1ccccc1
278	7364	Cc1c(O)ncc(NC(=O)Cc2ccc3c(c2)OCO3)c1C(C)=O	6	3	0.8351783443713475	328.105921612	6	2	2.208119999999999	4	97.75	0	0	0.6410256410256411	O=C(Cc1ccc2c(c1)OCO2)NC1CCC(CCN2CCN(c3nccc4c3CCO4)CC2)CC1
279	7370	CC1CC(CNC(=O)Nc2nc(O)nc(O)c2)C1	6	2	0.6429583587209386	252.122240372	5	4	1.0553999999999994	3	107.37	0	0	0.7076923076923077	CCc1cc(Cl)c(OC)c(C(=O)NCC2CCN(C)C2)c1O
280	7396	CC(CCO)NC(=O)c1nncc(C(C)C)c1O	6	1	0.7212905644313219	253.142641468	5	3	0.8062999999999994	5	95.34	0	0	0.7090909090909091	CCCC(C)NC(=O)c1cc2ccccc2[nH]1
281	7398	CNC(=O)c1nc(O)nc(-Oc2ccc(OC)cc2OC)n1	6	2	0.8308796486483829	306.09641954800003	8	2	0.7462999999999999	5	115.69	0	0	0.7	COc1ccc(OC)c(N2CCN(CCCCNC(=O)c3ccc(Br)cc3)CC2)c1
282	7403	CC(=NNc1ncncn1)c1ccccc1	6	2	0.6223591534925784	213.101445352	5	1	1.7077	3	63.06	0	0	0.7454545454545455	CCON=C(CCN1CCN(c2ccccn2)CC1)c1ccccc1
283	7443	NC(=O)CSCC1Cc2ccc(F)cc2C1	6	2	0.8696690029797641	239.078013288	2	1	1.759	4	43.09	0	0	0.5490196078431373	Fc1ccc2c(c1)CC(CCN1CCN(c3ccc(Cl)cc3)CC1)C2
284	7463	O=c1Oc(Br)c(OCc2ccnc(Br)n2)cc1	6	2	0.7857482325821472	359.87451625200003	5	0	2.5338000000000003	3	65.22	0	0	0.7115384615384616	c1ccc(CCc2ccccc2OCc2ccccn2)cc1
285	7464	O=C(O)C(C(=O)Nc1ccccc1C(=O)O)C(=O)O	6	1	0.5544290801862863	267.03790162800004	4	4	0.1086999999999999	5	141.0	0	0	0.7058823529411765	CN1CCN(c2ccccc2CNC(=O)c2ccccc2Cl)CC1
286	7514	NC1(C)CCC(Nc2cc(Oc3cccc4ccccc34)ccc2)CC1	6	4	0.6364360814962479	346.204513452	3	2	5.704000000000004	4	47.28	0	0	0.6610169491525424	O=C(NC1CCN(Cc2ccccc2)CC1)c1cccc2ccccc12
287	7552	OCC(Oc1ccccc1F)c1ccc(O)c(O)c1	6	2	0.7412844731075019	264.07978711600003	4	3	2.3493000000000013	4	69.92	0	0	0.6363636363636364	COc1ccccc1OCCNCC(O)c1ccc(O)c(O)c1
288	7555	Cc1cccc(N2CCCN(c3ccc(NC(=O)O)cc3)CC2)c1	7	3	0.9010397490289316	325.179026976	3	2	3.8016200000000016	3	55.81	0	0	0.5636363636363636	Cc1cccc(NC(=O)CN2CCN(c3cccc4ccccc34)CC2)c1
289	7588	CN(C(=S)c1cccc(Nc2ccccc2)c1NCN)c1ccccc1	6	3	0.4429257743751013	362.156517704	4	3	4.570200000000002	6	53.31999999999999	0	0	0.6896551724137931	CN(C(=O)CN1CCN(Cc2ccc(Cl)cc2)CC1)c1ccccc1
290	7648	CC(=O)OCC1(C)CCc(OCc2cccnc2OC)CC1	6	2	0.7557799743811587	307.17835828	5	0	3.118800000000002	6	57.650000000000006	0	0	0.7164179104477612	O=C1CC2(CCC(OCc3ccccc3)CC2)OC=C1c1ccccc1
291	7683	Cn1c(CCC(=O)COc2ccccc2)nc(-c2ccc(O)c(O)c2)c1	6	3	0.6384900080745234	352.14230711999994	6	2	3.0790000000000024	7	84.58000000000001	0	0	0.7012987012987013	COc1ccccc1N1CCN(CCCCOc2ccc(-c3cn4ccccc4n3)cc2)CC1
292	7705	Cc1c(C)cc(S(=O)(=O)NC(=O)Nc2ccccc2CCO)cc1C	6	2	0.7618687391427791	362.130028184	4	3	2.6570600000000004	5	95.5	0	0	0.7313432835820896	NCCC(=O)Nc1cccc2c1cnn2S(=O)(=O)c1cccc2ccccc12
293	7710	COc1cc(Nc2ccccc2)nc(OC)c1OC	6	2	0.8954571121183303	260.116092372	5	1	2.851000000000001	5	52.61	0	0	0.7272727272727273	COc1cc2ccccc2cc1OCCC1CCN(Cc2ccccc2)CC1
294	7722	O=C1CC(Nc2ccccc2)C(=O)c2cccc(Cl)c21	6	3	0.917042180253216	285.055656304	3	1	3.589800000000002	2	46.17	0	0	0.6875	O=C(NCCCCN1CCN(c2cccc(Cl)c2Cl)CC1)c1cccc2c1-c1ccccc1C2=O
295	7723	CCN1cc(COc2ccc(O)cc2O)cc1	6	2	0.8526402786054881	233.10519334	4	2	2.4982000000000006	4	54.620000000000005	0	0	0.7058823529411765	CCCNC1CCc2ccc(O)cc2C1
296	7757	Cc1cc(N)cc(Nc2cccc(F)c2)c1NC(N)=O	6	2	0.6481384600149923	274.12298932	3	4	2.95052	3	93.17	0	0	0.7123287671232876	Cc1nc(N)sc1CCCNC(N)=NC(=O)NC(C)c1cccc(F)c1
297	7758	Cc1cc(C)[n+](Nc2cccc3c(c2)CCc3)cc1	7	3	0.7979395510727869	251.15427502809	1	1	3.234740000000002	2	15.91	0	0	0.7662337662337663	Cc1cccc(S(=O)(=O)NCCN2CC=C(c3c(C)[nH]c4ccc(Cl)cc34)CC2)c1
298	7761	CN(C)C1CN(Cc2ccccc2Nc2nc3cc(O)c(C)cc3s2)CC1C	6	4	0.6678970342012875	396.198382516	6	2	4.435820000000003	5	51.63	0	0	0.6933333333333334	Cc1c(-c2ccccc2)nc(O)n1C1CCN(Cc2ccccc2Cl)CC1
299	7848	OCc1cc(CCc2cccc(O)c2)cc(O)c1	6	2	0.7734677828890741	244.109944372	3	3	2.3753	4	60.69	0	0	0.4333333333333333	NCCc1cccc(O)c1
300	7863	CC(=O)NCCc1cc(N(C)C)ncc1Nc1ccccc1CCC	6	2	0.7718375592263695	340.226311516	4	2	3.522300000000002	8	57.260000000000005	0	0	0.7313432835820896	O=C(CCC(=O)c1ccccc1)NCCc1c[nH]c2ccccc12
301	7869	Cc1cc(-c2ccccc2)ccc1Cc1ccccc1	6	3	0.6013734091697329	258.140850576	0	0	5.252820000000004	3	0.0	0	0	0.625	CN(C)CCOc1ccccc1Cc1ccccc1
302	7875	OCc1c(CCc2cnc(I)cc2O)nnn1O	6	2	0.4157714127849291	361.9875882120001	7	3	0.4981000000000001	4	104.29	0	0	0.7936507936507936	CN(C)CCc1cn(C(=O)c2ccccc2)c2ccc(O)cc12
303	7893	CC(=O)CNC(=O)Nc1cccc2ccccc12	6	2	0.8685582119264489	242.105527688	2	2	2.550300000000001	3	58.2	0	0	0.631578947368421	NCCC(=O)Nc1cccc2c1cnn2S(=O)(=O)c1cccc2ccccc12
304	7900	Cc1nc(Nc2cccc3ccccc23)nc(O)c1	6	3	0.7326265955879183	251.105862036	4	2	3.387420000000001	2	58.040000000000006	0	0	0.6666666666666666	NCCC(=O)Nc1cccc2c1cnn2S(=O)(=O)c1cccc2ccccc12
305	7941	COCCCc1cc(NCc2ccc(Oc3ccc(OC)cc3)cc2)nc(OC)n1	6	3	0.4681628418128397	409.2001563440001	7	1	4.477200000000003	11	74.73	0	0	0.7105263157894737	COc1ccc2c(c1)c(-c1[nH]c(NCc3ccccc3)nc1C)cn2S(=O)(=O)c1ccccc1
306	7949	OCC1cc(NNNc2cc(Cl)cc(Cl)c2)nc(O)n1O	6	2	0.4492783378700339	333.039544636	7	6	1.2356	5	112.38	0	0	0.746268656716418	CC1Cc2ccccc2N1C(=O)CN1CCN(Cc2cc(Cl)ccc2Cl)CC1
307	7970	Cc1c(OCc2ccccc2)ccc(N)n1	6	2	0.8537165682657345	214.110613068	3	1	2.55122	3	48.14	0	0	0.5897435897435898	c1ccc(CCc2ccccc2OCc2ccccc2)cc1
308	7998	O=C(O)CCN1CCN(c2ccc3ccccc3c2)C(O)C1	6	3	0.9005294420263968	300.1473925	4	2	1.7548999999999997	4	64.01	0	0	0.5689655172413793	O=C(NCCCCN1CCN(c2ccc(Cl)cc2)CC1)c1ccc2ccccc2c1
309	8009	CCC(CC)c1ccc(Oc2cccc(CC)c2)cc1	6	2	0.6291519816684301	268.182715388	1	0	5.944900000000006	6	9.23	0	0	0.6774193548387096	Cc1ccc(Oc2cccc(CN3CCC(c4cccc(NC(=O)C(C)C)c4)CC3)c2)cc1
310	8011	CCc1cc(C=Cc2ccccc2)cc(C(=O)O)c1	6	2	0.8310344306024088	252.115029752	1	1	4.117600000000002	4	37.3	0	0	0.6567164179104478	CC(=O)c1cccc(C=CC(=O)NCCCCN2CCc3ccc(OS(=O)(=O)C(F)(F)F)cc3C2)c1
311	8033	CC(C)(c1ccccc1O)c1cc2ccccc2O1	6	3	0.7298831499769748	252.115029752	2	1	4.464300000000003	2	33.370000000000005	0	0	0.671875	COc1ccccc1N1CCN(CC(F)CCNC(=O)c2cc3ccccc3o2)CC1
312	8047	CC(OO)CCCc1nnc2nc(O)[nH]c(=O)c2n1	6	2	0.5092371846866384	267.096753896	8	3	0.0145	5	134.11	0	0	0.7662337662337663	Cc1nc(N)sc1CCCNC(N)=NC(=O)NCC(C)CCc1ccccc1
313	8084	COCC1CC(Oc2ccccc2)nn1	6	2	0.7579486030315031	206.105527688	4	0	2.2624000000000004	4	43.18	0	0	0.6862745098039216	OC(COc1ccccc1)CN1CCC(Oc2ccccc2)CC1
314	8089	O=C(NCC1CCCCC1)Nc1ccnc(NCCO)c1	6	2	0.6471479965794286	292.189926008	4	4	2.1876	6	86.28	0	0	0.6666666666666666	CC(C)(C)c1nc(N2CCN(CCCCNC(=O)NCC3CCCCC3)CC2)cc(C(F)(F)F)n1
315	8109	NC(=O)c1cccc(Nc2nc3cccc(F)c3o2)c1	6	3	0.7670782980801435	271.07570478	4	2	2.8094	3	81.15	0	0	0.6956521739130435	O=C(NCCN1CCN(c2cccc3nc(O)oc23)CC1)c1ccc(F)cc1
316	8132	CNc1nc(-c2ccccc2)c(OO)n1CC(=O)Cc1ccccc1OC	6	3	0.4694741910582972	367.153206152	7	2	3.264000000000002	8	85.61000000000001	0	0	0.6623376623376623	COc1cccc2c1CCC1C2CCN1CCCCNC(=O)c1ccc(-c2ccccc2)cc1
317	8133	N=C(N)Cc1cc(SSc2cccc(NC(N)=O)c2)ccc1	6	2	0.3691775937618238	332.076553132	4	4	3.455070000000001	6	104.99	0	0	0.6909090909090909	O=C(Nc1ccccc1)Nc1cccc(CCN2CCN(c3ccccc3)CC2)c1
318	8145	COc1nc(OCc2cccc(O)c2)cc(O)n1	6	2	0.8519653390605015	248.079706864	6	2	1.4753999999999996	4	84.7	0	0	0.625	NCCc1cccc(O)c1
319	8169	COCC1Cc2ccccc2cc1OO	6	2	0.6090318444637901	206.094294308	3	1	2.3358	3	38.69	0	0	0.711864406779661	CCOC1(CC)c2cccc3c2-c2c1ccc1c2C(C3)N(C)CC1
320	8193	Cc1cc(NC(C)C)ccc1Nc1cccc(NC(N)=O)c1	6	2	0.6721011694369237	298.179361324	3	4	4.049520000000001	5	79.18	0	0	0.734375	Cc1cccc(NC(=O)CN2CCN(c3ccccn3)CC2)c1
321	8197	Cc1nc(O)cc(Sc2ccc(OCC(N)=O)c(OC)c2)n1	6	2	0.7764378593596558	321.07832696	7	2	1.51452	6	107.56	0	0	0.726027397260274	COc1ccc(C(=O)NCCCCN2CCN(c3ccccc3Cl)CC2)cc1OC
322	8227	CC(C)Cc1cc(CO)cc(=O)n(O)1	6	1	0.7036264230656196	197.10519334	4	2	0.7764	3	62.46	0	0	0.7796610169491526	CC(CN1CCN(c2cc(F)c(F)cc2F)CC1)N1C(=O)CC2(CCCC2)CC1=O
323	8231	Cc1c(O)cccc1OCc1cccc(C(F)F)c1	6	2	0.8955729426000945	264.096186128	2	1	4.217220000000001	4	29.46	0	0	0.64	COc1cccc(CCc2ccccc2OCc2cccc(OC)c2)c1
324	8268	NC(=O)Cc1ccccc1Oc1ccc(OC)cc1	6	2	0.8948102682862221	257.10519334	3	1	2.5153000000000008	5	61.55000000000001	0	0	0.6440677966101694	COc1ccc(Oc2ccc(CN3CCC(c4cccc(NC(=O)C(C)C)c4)CC3)cc2)cc1
325	8319	NC(=O)Oc1cccc(Oc2ccc(Br)cc2Br)c1	6	2	0.8463087411738446	384.894917348	3	1	4.461400000000002	3	61.55000000000001	0	0	0.7432432432432432	Nc1cc(Br)ccc1C(=O)CCCN1CCC2C(C1)c1cccc3c1N2CCCS3
326	8320	O=C(O)Cc1ccccc1OCc1cc(Br)cc(O)c1	6	2	0.8779947892368747	335.999720996	3	2	3.360800000000001	5	66.76	0	0	0.5714285714285714	c1ccc(CCc2ccccc2OCc2ccccc2)cc1
327	8340	CCC(C)(C)c1cc(OC)c(OCc2ccc(O)cc2O)c(O)c1	6	2	0.74268042105553	332.162373868	5	3	4.078600000000005	6	79.15	0	0	0.6949152542372882	COc1cc(CCN(C)Cc2cccc(O)c2OC)ccc1O
328	8344	CC(=O)c1cc2ccc(Cc3ccc4c(c3)OCO4)n2c(=O)[nH]1	6	4	0.7523777297847878	310.095356928	5	1	2.1497	3	72.8	0	0	0.6571428571428571	CC1Cc2ccccc2N1C(=O)CN1CCN(Cc2ccc3c(c2)OCO3)CC1
329	8376	COCc1cccc(OCC2CCC(=O)C2)c1	6	2	0.785158386466242	234.125594436	3	0	2.5810000000000004	5	35.53	0	0	0.6415094339622641	Brc1cccc(OCC2CCN(CC3CC3)CC2)c1
330	8381	Oc1nc2ccccc2n1Cc1cccc(C(O)c2ccccc2)c1	6	4	0.597023172925611	330.136827816	4	2	3.871900000000003	4	58.28	0	0	0.5769230769230769	Clc1ccc(Cn2c(SCc3ccccc3)nc3ccccc32)cc1
331	8408	COc1c(CCc2ccc3ccccc3c2)ccc(-n2cnnc2)c1C	6	4	0.5346587288188761	343.1684622920001	4	0	4.522720000000004	5	39.94	0	0	0.6491228070175439	COc1ccc(CN2CCN(Cc3cc4ccccc4o3)CC2)cc1
332	8411	Oc1cc2ccccc2C1(CC(O))C	6	2	0.7504301433235939	190.099379688	2	2	2.2392000000000003	2	40.46	0	0	0.7692307692307693	CC(C)=C1c2ccccc2C=C(C2=CCN(C)CC2)c2ccccc21
333	8416	Cc1cc(OCCc2cccc(C3CCC(C)CC3)c2)nc(OC)c1	6	3	0.7141159335358229	339.219829168	3	0	5.313820000000005	6	31.35	0	0	0.6440677966101694	CCCc1cccc(C2CCCN(CCC)C2)c1
334	8419	Cn1c(OOc2ccccc2O)nc(O)c1C(=O)O	6	2	0.5560306176663592	266.05388604	7	3	0.9022999999999995	4	114.04	0	0	0.6875	COc1ccccc1C(=O)CCCCCN1CCN(c2noc3ccccc23)CC1
335	8462	OOc1cc(OCc2ccccc2O)cc(O)c1O	6	2	0.3837266636449725	264.063388104	6	4	2.2342000000000013	4	99.38	0	0	0.6829268292682927	c1ccc(CCc2ccccc2OCc2ccccc2)cc1
336	8489	CCn1nc(COC(=O)c2ccccc2)cc1-c1cccc(C(=O)O)c1	6	3	0.6867221581533567	350.12665705599994	5	1	3.625200000000002	6	81.42	0	0	0.639344262295082	O=C(NC1CCN(Cc2ccccc2)C1)c1cccc(-c2ccccc2)c1
337	8504	CCCNc1nc(-c2ccc(OC)c(OC)c2)nc(O)c1O	6	2	0.7535929997899301	305.137556088	7	3	2.393900000000001	6	96.73000000000002	0	0	0.6931818181818182	C#CC1=CCC(N(CCC)CCCCNC(=O)c2ccc(OCCCc3cnn(CCCC)n3)c(OC)c2)CC1
338	8512	CC(C)(C)n1cc(NC(=O)c2ccccc2Nc2cccnc2)nn1	6	3	0.7623504154542984	336.16985926000007	6	2	3.4240000000000004	4	84.73	0	0	0.7014925373134329	O=C(CN1CCN(c2ccccn2)CC1)Nc1cccnc1
339	8579	COC(=O)c1cnc(OCC(=O)c2ccc(OC)c(OC)n2)nn1	6	2	0.5166951633267485	334.09133416800006	10	0	0.3320999999999996	7	122.62000000000002	0	0	0.7014925373134329	CCn1cncc1-c1c[nH]c2ccc(C(=O)OC)cc12
340	8595	CCc1ccccc1C(=O)C(OC)C(=O)c1cccc(C(C)=O)c1	6	2	0.5772505528087576	324.13615911999995	4	0	3.5322000000000022	7	60.440000000000005	0	0	0.6527777777777778	CC(=O)c1cccc(C=CC(=O)NCCCCN2CCc3ccc(OS(=O)(=O)C(F)(F)F)cc3C2)c1
341	8618	NC(=O)Cc1cccc(-c2ccccc2F)n1	6	2	0.8752395134599089	230.085541192	2	1	1.9155	3	55.98	0	0	0.6911764705882353	CN1CCN(C2=Nc3cc(Cl)ccc3N(NC(=O)c3cccc(F)c3F)c3ccccc32)CC1
342	8622	NC(SN)c1nc(N)ncc1F	6	1	0.4379649662145959	189.048444476	6	3	-0.2378999999999997	2	103.84	0	0	0.8	Cc1cnc(CNCC2(F)CCN(C(=O)c3ccc(F)c(Cl)c3)CC2)nc1
343	8625	Cc1cc(Oc2ccc3ccccc3c2)cc(O)c1C	6	3	0.7088933991237147	264.115029752	2	1	4.954540000000003	2	29.46	0	0	0.7241379310344828	CN1CCc2cc(-c3ccc4ccccc4c3)c(O)cc2C(c2ccccc2)C1
344	8656	CCC(C)CNc1cnc(OC)n(OC)c(NC)c1O	7	1	0.68197211864078	284.184840628	7	3	1.2894	6	78.35000000000001	0	0	0.7631578947368421	CCC(C)Cc1cc2c(s1)CC1c3cc(O)c(OC)cc3CCN1C2
345	8658	CN(C)CCOc1cc(Oc2ccccc2)nc2ccc(O)cc12	6	3	0.7495332016853651	324.1473925	5	1	3.6731000000000025	6	54.82000000000001	0	0	0.6071428571428571	CCC(=C(c1ccccc1)c1ccc(OCCN(C)C)cc1)c1ccccc1
346	8704	CC(=O)OCc1cc(C(=O)OCc2cccc(OCC)c2)nnn1	6	2	0.7065545648392669	331.11682064400014	8	0	1.6904	7	100.5	0	0	0.7121212121212122	CCOc1cccc(CN2CCN(Cc3cc4ccccc4o3)CC2)c1
347	8714	CCC(=O)CCc1cc(O)ccc1OC	6	1	0.8072652838142076	208.109944372	3	1	2.3125	5	46.53	0	0	0.6666666666666666	CCC(=C(CC)c1ccc(O)cc1)c1ccc(O)cc1
348	8744	CN(C)CCc1cc(OCc2ccccc2)ccc1O	6	2	0.8761073863541676	271.157228912	3	1	3.0753000000000017	6	32.7	0	0	0.6170212765957447	CN(C)CCOc1ccccc1Cc1ccccc1
349	8761	CCCC(C)Oc1cc(OO)cc(OC)c1C	6	1	0.6110397304061003	240.13615912	4	1	3.422820000000001	6	47.92	0	0	0.7166666666666667	COc1cc2ccccc2cc1OC(=O)CC1CCN(Cc2ccccc2)CC1
350	8805	Cc1cc(C)n(CCC(=O)c2cccc(OOc3cccc(Cl)c3)c2)c1	6	3	0.3176367535745894	369.11317118	4	0	5.404140000000004	7	40.46	0	0	0.5645161290322581	COc1cccc(C(=O)CCCN2CCN(c3ccc(Cl)cc3)CC2)c1
351	8818	O=C(CC)CC1CCC(CCCCC(CC)C(O))1	4	1	0.5991067198639826	254.2245802	2	1	3.960700000000003	10	37.3	0	0	0.7746478873239436	CCOC(=O)NC1CCC(CCN2CCN(c3nsc4ccccc34)CC2)CC1
352	8837	COC(CC(=O)Nc1ccccc1)c1cccc(O)c1	6	2	0.8780964973970101	271.120843404	3	2	3.108500000000001	5	58.56	0	0	0.6607142857142857	Oc1cccc(C(CCNCCCCN2CCN(c3ccccc3)CC2)c2cccc(O)c2)c1
353	8842	CCOC(=O)CCC(=O)c1ccc(OC)cc1	6	1	0.5610590480538248	236.104858992	4	0	2.2212000000000005	6	52.60000000000001	0	0	0.5714285714285714	COc1ccc(C(=O)CCCN2CCc3ccccc3C2)cc1
354	8850	O=c1cc(O)cc(OCc2cccc(CO)c2)cc1O	7	2	0.7866978488220421	274.084123548	5	3	1.5292999999999997	4	86.99000000000001	0	0	0.68	Oc1cccc(OCCNCc2ccccc2)c1
355	8852	CNCCCC1CCN(Nc2ccccc2CC)CC1	6	2	0.7478035824386001	275.236147928	3	2	3.2875000000000014	7	27.3	0	0	0.65	CCCCC1CCN(CCCN2C(=O)CCc3ccccc32)CC1
356	8882	COc1cc(NC(C)c2ccccc2)nc(CC)c1	6	2	0.8825385054665816	256.15756326	3	1	3.825700000000003	5	34.15	0	0	0.5964912280701754	CC(Nc1cc(NCCOc2ccc(F)cc2)ccn1)c1ccccc1
357	8893	N=C(N)c1ccc(NNNc2cccc(S(N)(=O)=O)c2)c(O)n1	6	2	0.2123187730834397	337.09570834	8	7	-0.3377299999999999	6	179.24	0	0	0.7424242424242424	OC1(c2cccc(Cl)c2)CCN(Cc2c[nH]c3ccccc23)CC1
358	8913	NCc1cc(O)ccc1Oc1cccc(Oc2ccccc2)n1	6	3	0.7487023714205789	308.116092372	5	2	3.8305000000000025	5	77.60000000000001	0	0	0.6862745098039216	Oc1cccc(N2CCN(Cc3ccccc3)CC2)c1
359	8926	NC(=O)c1cc(C=Nc2ccccc2)nc(C)n1	6	2	0.8277357978674391	240.101111004	4	1	1.63452	3	81.23	0	0	0.7346938775510204	CCOC(=O)C(CBr)c1ccccc1
360	8959	O=C(O)c1cccc(NCc2cccc(Cl)c2)c1	6	2	0.8832128554890112	261.055656304	2	2	3.6503000000000014	4	49.33	0	0	0.6037735849056604	O=C(NC1CCN(Cc2ccccc2)C1)c1cccc(-c2ccccc2)c1
361	8970	CCSC(O)(OO)Nc1ccc2ccccc2c(=O)c1O	7	2	0.3814396498553243	309.06709358	7	4	2.1638	5	99.02	0	0	0.703125	COc1c(C(=O)NCCN2CCN(c3ccccc3)CC2)ccc2ccccc12
362	8987	CC(=O)OOc1ccc(C(=O)c2ccc(O)cc2)c(C(=O)O)c1	6	2	0.4938878786030232	316.058302724	6	2	2.1783	5	110.13	0	0	0.7121212121212122	O=C(c1ccc(OCCN2CCCCC2)cc1)c1c(-c2ccc(O)cc2)sc2cc(O)ccc12
363	8990	CCn1c(NC(=O)Nc2cc(Br)cc(Br)c2)nc(C)c1OC	6	2	0.75367444803094	429.963999952	4	2	4.389020000000003	4	68.18	0	0	0.7164179104477612	CCN1CCCC1CNC(=O)c1cc(Br)cc(OC)c1OC
364	9025	Cc1cc(O)c(Oc2cccc(O)c2)cc1C(=O)O	6	2	0.7894019833114841	260.06847348400004	4	3	2.896720000000001	3	86.99	0	0	0.6862745098039216	Oc1cccc(OCCNCc2ccccc2)c1
365	9048	CC(=O)C1CC(Oc2cc(Br)cc(Br)c2)C(=O)CC1	6	2	0.7863326840182407	387.930968508	3	0	3.917200000000002	3	43.370000000000005	0	0	0.7538461538461538	CCN1CCCC1CNC(=O)c1cc(Br)cc(OC)c1OC
366	9054	CN(C)S(=O)(=O)c1nc(NCCCNN)cc(NN)c1	6	1	0.2312247764047758	303.147743912	8	5	-1.1171999999999973	8	138.4	0	0	0.7419354838709677	Clc1cncc(NCCCN2CCN(c3ccccc3)CC2)n1
367	9065	Cc1cc(O)cc(OCc2ccc(O)c(C(=O)O)c2)c1O	6	2	0.6439758023612687	290.079038168	5	4	2.389020000000001	4	107.22	0	0	0.7222222222222222	COc1cccc(CCc2ccccc2OCc2cccc(OC)c2)c1
368	9068	CCC(C)n1c(OCc2ccc3ccccc3c2)nc2cccc(C)c2cc1OO	7	4	0.4044835113028714	402.1943426919999	5	1	6.254620000000005	5	54.290000000000006	0	0	0.7108433734939759	CC(C)c1cccc(OCCN2C3CCC2CC(NS(=O)(=O)c2cccc(F)c2)C3)c1
369	9080	NCC(N)(c1ccc2ccccc2c1NC(C))O	6	2	0.6123373536910341	245.152812228	4	4	1.3340999999999998	4	84.3	0	0	0.7205882352941176	CCC(=O)Nc1nc(C)c(-c2cn(S(=O)(=O)c3cccc4ccccc34)c3ccccc23)[nH]1
370	9111	CCc1c(O)nc2ccc(OC(=O)COc3cccc(OC)c3)nn12	6	3	0.6838700700283624	343.11682064400003	8	1	1.9903	6	95.18	0	0	0.6835443037974683	COc1cccc(OCCNCC2(F)CCN(C(=O)c3ccc(Cl)c(Cl)c3)CC2)c1
371	9112	COC(=O)C1cc(OCc2ccc3ccccc3c2)CC(=O)C1	6	3	0.8122963373905249	310.12050905599995	4	0	3.392400000000002	4	52.6	0	0	0.6166666666666667	O=C(NC1CCN(Cc2ccccc2)CC1)c1ccc2ccccc2c1
372	9117	Oc1c2ccccc2cc2ccc(Cl)cc21	6	3	0.5673573972905857	228.034192588	1	1	4.352000000000002	0	20.23	0	0	0.7049180327868853	O=S(=O)(NCCN1CC=C(c2c[nH]c3ccc(Cl)cc23)CC1)c1ccc2ccccc2c1
373	9132	COC(Cc1ccccc1)C(=O)c1ccc(Cl)c(Cl)c1	6	2	0.7635882505213966	308.037085048	2	0	4.433800000000003	5	26.3	0	0	0.6567164179104478	COc1ccccc1OCCNCC1(F)CCN(C(=O)c2ccc(Cl)c(Cl)c2)CC1
374	9146	NCC(N)c1nc(OOc2ccccc2)ccn1	6	2	0.5982592605595838	246.111675688	6	2	0.8078999999999988	5	96.28000000000002	0	0	0.7288135593220338	CCC(Oc1ccccc1)c1nc(N)nc(N2CCN(C)CC2)n1
375	9162	CC(C)NCC1nncc(OCCO)c(OC)n1	7	1	0.7308589258182893	256.1535405	7	2	0.6714999999999995	6	87.80000000000001	0	0	0.7538461538461538	COc1ccccc1OCCNCC(O)c1ccc(O)c(O)c1
376	9167	O=C(Oc1ccccc1Oc1ccccc1)c1ccc2ccccc2c1	6	4	0.3451204500167081	340.109944372	3	0	5.851300000000005	4	35.53	0	0	0.6349206349206349	COc1ccccc1N(C(=O)c1ccccc1)C1CCN(CCCCNC(=O)c2ccc3ccccc3c2)CC1
377	9221	OCC(O)COc1cc(Cl)cc(Nc2cccc(F)c2)c1	6	2	0.7673620747618112	311.07244924	4	3	2.9547000000000008	6	61.72	0	0	0.6666666666666666	O=S(=O)(NC1CCN(CC(O)COc2ccccc2-c2ccccc2)CC1)c1cccc(Cl)c1
378	9226	CN=Cc1ccc(Nc2ccccc2)cc1CC#N	6	2	0.8423053247417764	249.12659748	3	1	3.5449800000000016	4	48.18	0	0	0.7419354838709677	COc1ccccc1N1CCN(Cc2cc(C#N)c3cccccc2-3)CC1
379	9234	N=C(N)CCCC1Cc2cc3ccc(O)cc3cc21	6	3	0.5784740568982163	254.141913196	2	3	3.291370000000001	4	70.10000000000001	0	0	0.7142857142857143	NC1CCc2ccc(O)cc2C1
380	9263	CCCCc1cccc(O)c(C)c1=O	7	1	0.7980578471761274	192.115029752	2	1	2.403420000000001	3	37.3	0	0	0.6521739130434783	CCCCN1CCN(c2cccc(CC)c2Cl)CC1
381	9292	CC(=O)n1c(O)ncc1OCCc1ccccc1	6	2	0.894021663776298	246.100442308	5	1	1.8703	4	64.35000000000001	0	0	0.6428571428571429	c1ccc(CCN2C3CCC2CC3)cc1
382	9315	CCC(=O)Nc1ncc(O)c(O)c1	6	1	0.6325369262682655	182.06914218	4	3	0.8412999999999997	2	82.45	0	0	0.7288135593220338	CCc1cccc(NC(=O)CN2CCN(c3ccc(Cl)cn3)CC2)c1
383	9336	O=C(C)c1cccc(OOc2ccccc2CC)c1	6	2	0.4631612724126836	256.10994437200003	3	0	3.8244000000000025	5	35.53	0	0	0.6666666666666666	CCCN1CCCC(c2cccc(C(C)=O)c2)C1
384	9422	CC(C)=CC(=O)c1cccc(OCc2nnc(C)s2)c1	6	2	0.6231326352163664	288.093248752	5	0	3.5744200000000026	5	52.08	0	0	0.6764705882352942	COc1cccc(C(=O)NCCN2CCN(c3ccccn3)CC2)c1
385	9443	CN=C(OO)c1cccc(O)c1O	6	1	0.1989898028871222	183.053157768	5	3	0.9637999999999998	1	82.28	0	0	0.7073170731707317	CN1CCc2ccccc2Cc2c(O)cccc2CC1
386	9453	CNC(=O)c1cc(C=Cc2cccc(OC)c2)[nH]n1	6	2	0.8793136067053221	257.11642672	3	2	1.9483	4	67.00999999999999	0	0	0.6557377049180327	COc1cccc(C(=O)NCCN2CCN(c3ccccc3)CC2)c1
387	9469	CNC(=S)N1CCN(c2ccccc2NC2CCCC2)CC1	6	3	0.8369038529597518	318.187817832	3	2	2.6674000000000007	3	30.54	0	0	0.6060606060606061	CNc1ccccc1N1CCN(CCCCCC(=O)NC2CCCc3ccccc32)CC1
388	9563	Nc1c(F)cccc1Nc1cccc(F)c1F	6	2	0.7864201561915858	238.071782948	2	2	3.4297000000000004	2	38.05	0	0	0.75	NC1CCc2c(F)cccc2C1
389	9664	OCC(O)COc1cc(O)c2cc(O)cc(O)c2n1	6	2	0.5312894022989922	267.074287136	7	5	0.0835999999999998	4	123.27	0	0	0.7916666666666666	O=S(=O)(NC1CCN(CC(O)COc2ccccc2-c2ccccc2)CC1)c1cccc(Cl)c1
390	9694	C[n+]1cc(CCC(=O)Nc2cccc(C(=O)O)c2)ccc1O	6	2	0.7297234351501741	301.11828344409	3	3	1.4861999999999993	5	90.51	0	0	0.6491228070175439	O=C(Cc1ccccc1)Nc1cccc(CCN2CCN(c3ccccc3)CC2)c1
391	9703	CN(C)c1ccc(Oc2ccccc2)cc1	6	2	0.7727665327521576	213.1153641	2	0	3.544900000000002	3	12.47	0	0	0.7105263157894737	Cc1ccc(OCCCNCCOc2ccccc2)cc1
392	9715	Cc1cc(Cl)cc(NCc2ccccc2C)c1	6	2	0.8354415392301946	245.097127192	1	1	4.568940000000003	3	12.03	0	0	0.6833333333333333	Cc1ccccc1CNc1cc2c(cc1O)C(c1ccccc1)CN(C)CC2
393	9747	Cn1nc(-c2ccc(F)cc2F)nc1-c1cccc(O)c1	6	3	0.7874818711886283	287.087018412	4	1	3.132900000000001	2	50.94	0	0	0.7	CN1CCc2cc(Cl)c(O)cc2C2c3cccc(-c4cccc(F)c4)c3CCC21
394	9764	CC(C)Nc1ccc(Nc2ccc(NC)c(NC)c2N)cc1	6	2	0.5228817092382321	299.2109958	5	5	3.916100000000001	6	74.14	0	0	0.8	Cc1nc(N)sc1CCCNC(N)=NC(=O)NC(C)c1ccco1
395	9783	CN(C)CCc1cc(Oc2ccc(OC)cc2)nc(OC)c1	6	2	0.7864240442094582	302.163042564	5	0	2.9952000000000014	7	43.82000000000001	0	0	0.6181818181818182	COc1ccc2c(c1)c(CCN(C)C)cn2S(=O)(=O)c1ccccc1
396	9791	NC(=O)c1cccc(C2CCCC2=O)c1	6	2	0.7935268133843425	203.094628656	2	1	1.6221	2	60.16	0	0	0.5306122448979592	CCCN1CCCC(c2cccc(C(N)=O)c2)C1
397	9803	O=C(O)c1ccnc2ccccc12	6	2	0.7163650797494612	173.047678464	2	1	1.933	1	50.19	0	0	0.6	O=C(NCCCCN1CCN(c2cccc(Cl)c2Cl)CC1)c1ccnc2ccccc12
398	9809	CN(C)c1c(CCC(=O)N)nc(-c2ccccc2)nc1C(C)(C)C	6	2	0.9167383179400912	326.210661452	4	1	2.9250000000000016	5	72.11	0	0	0.6909090909090909	CN(C)CCSc1cccc(-c2ccccc2)n1
399	9814	CNC(C)N1CCN(c2ccccc2OC)CC1	6	2	0.8723424373522397	249.184112356	4	1	1.3825999999999996	4	27.74	0	0	0.4054054054054054	COc1ccccc1N1CCN(C)CC1
400	9820	NC1CNCC(CCc2cccc(-c3cccs3)c2)C1C	6	3	0.9062723086472212	300.166019768	3	2	3.5305000000000017	4	38.05	0	0	0.6176470588235294	Cc1ccc(CN2CCC(NC(=O)c3cccc(-c4cccs4)c3)C2)cc1
401	9862	O=C(O)c1cnc(N)c(NI)n1	6	1	0.5389617918112971	279.9457234000001	5	3	0.5189	2	101.13	0	0	0.7719298245614035	O=C(CN1CCN(c2ccc(Cl)cn2)CC1)Nc1cncnc1
402	9876	Cc1cc(N)cc(Nc2ccc(O)c(C)c2)c1	6	2	0.54550688329692	228.126263132	3	3	3.3348400000000007	2	58.28	0	0	0.7560975609756098	NCCc1ccc(O)c(O)c1
403	9888	O=Cc1cc(Nc2cccc(N3CCNCC3)c2)ccc1C=N	6	3	0.586602570858906	308.16371126	5	3	2.6499700000000006	5	68.22	0	0	0.574468085106383	N#Cc1cccc(N2CCNCC2)c1
404	9909	COc1nc(NC(=O)C2CC(C)OC(C)C2)ccn1	6	2	0.8987565169847815	265.142641468	5	1	1.6272999999999995	3	73.34	0	0	0.7105263157894737	COc1ccc2c(c1)C1OCCN(CCCCNC(=O)C3CCCCC3)C1CO2
405	9914	O=c1cc(CCc2ccccc2CS)ccc1=O	6	2	0.5116414948987491	258.071450688	3	1	2.6834000000000007	4	34.14	0	0	0.7450980392156863	O=C1N(CCN2Cc3ccccc3C2)CCN1Cc1ccccc1Cl
406	9919	CC(C)Oc1ccccc1OCc1cc2ccc(O)c(O)cc2n1	7	3	0.7426155603504068	325.13140808800006	5	2	3.963800000000004	5	71.81	0	0	0.6557377049180327	COc1ccccc1OCCNCC(O)c1ccc(O)c(O)c1
407	10002	CCC(CO)c1cc(OC)cc2ccc(O)cc2c1=O	7	2	0.8980901368785217	274.120509056	4	2	2.4001	4	66.75999999999999	0	0	0.6875	COc1ccc(N2CCN(CCOc3ccc4nc[nH]c4c3)CC2)cc1
408	10008	Oc1c(NNNc2ccncc2)cc(-c2ccncn2)cc1	6	3	0.4229869579410435	294.122909068	7	4	2.1878	5	94.99	0	0	0.7692307692307693	CN1CCN(C2Cc3ccccc3Sc3ccc(-c4ccncc4)cc32)CC1
409	10011	CC(C)Nc1cc2ccc(Nc3ccc(NC)c(OC)c3)cc2nc1N	6	3	0.5256566188024038	351.20591042000007	6	4	4.431200000000001	6	84.22999999999999	0	0	0.7142857142857143	COc1cc(C23CNCC2C3)ccc1NS(=O)(=O)c1ccc(C(C)C)cc1
410	10031	Cc1cc2cccc(cc2c1N(C)c1ccccc1)CCNCCCC	7	3	0.5185575345666308	346.24089896	2	1	5.7999200000000055	8	15.27	0	0	0.6724137931034483	CCCCN(CCc1ccccc1)CCc1cccc(O)c1
411	10036	O=C(O)c1cc(C=Nc2cccc(-c3ccc(O)cc3)c2)nc(C)c1	6	3	0.7010739880083507	332.116092372	4	2	4.211420000000003	4	82.78	0	0	0.7073170731707317	CNC(=O)c1cccc(-c2ccc(C(=O)NCCCCN3CCc4ccc(OS(=O)(=O)C(F)(F)F)cc4C3)cc2)c1
412	10045	Cc1cccc(OCC2(C)CC(C)C2)c1	6	2	0.7271449505021624	204.15141526	1	0	3.8100200000000015	3	9.23	0	0	0.6	Cc1cccc(OCCNCCCOc2ccccc2)c1
413	10068	C[n+]1c(C)=cc(C(=O)O)c1C	5	1	0.4416256075286209	152.07060498009	1	1	0.6169	1	40.31	0	0	0.7580645161290323	COc1cccc2c1CCC1C2CCN1CCCCNC(=O)c1ccc(-c2ccccc2)cc1
414	10103	CC(C)OCOc1cncc(OCc2ncc3[nH]cc(O)[nH]c3c2)c1	6	3	0.659539037459414	344.14845512	8	3	3.0112000000000005	7	97.76	0	0	0.7466666666666667	CCOc1ccc(N2CCN(CCCCOc3ccc4c(c3)NC(=O)CC4)CC2)cc1
415	10132	NCC(N)C1NN(c2cccc(N)c2O)C(O)C1O	6	2	0.2372284237961254	269.148789468	8	7	-2.3670999999999984	3	154.01999999999998	0	0	0.746031746031746	CCCN1CCc2cccc3c2C1Cc1cccc(N)c1-3
416	10190	Cc1cc(N)cc(SCc2ccc(O)c(C(=O)O)c2)c1	6	2	0.5940243364578909	289.07726434	4	3	3.273320000000001	4	83.55	0	0	0.6956521739130435	Nc1ccc2c(c1)C(O)C(CCN1CCC(C(=O)c3ccc(F)cc3O)CC1)CC2
417	10225	COc1cc(CCc2ccccc2)nc(OC)c1O	6	2	0.8963193749069802	259.120843404	4	1	2.589600000000001	5	51.58	0	0	0.5882352941176471	COc1cc2c(cc1OC)Cc1ccccc1CCN(CCc1ccccc1)CC2
418	10236	CC(=O)N1CCN(c2ccccc2OC(F)(F)F)CC1	6	2	0.8365445867309285	288.10856238	3	0	2.2537000000000003	2	32.78	0	0	0.5471698113207547	COc1ccccc1N1CCN(CCCCNC(=O)C(C)(C)C)CC1
419	10244	C=CC1CCN(c2c(OC)cccc2Cl)CC1	6	2	0.758976105720473	251.107691876	2	0	3.751000000000003	3	12.47	0	0	0.625	C=CCN1CCC2c3cccc(OC)c3CCC21
420	10301	COc1nc(NC(=O)c2cccc(OC)c2)n(C)n1	6	2	0.8917574428104247	262.106590308	6	1	1.0845999999999996	4	78.27	0	0	0.5178571428571429	COc1ccc(N2CCN(CCNC(=O)c3cccc(OC)c3)CC2)cc1
421	10303	CCC(C)Oc1cc(OC)cc(OC)c1O	6	1	0.8379009998731531	226.120509056	4	1	2.586700000000001	5	47.92	0	0	0.6206896551724138	CCC(C)Oc1c(O)ccc2c1CN1CCc3cc(OC)c(O)cc3C1C2
422	10306	COCc1ccc(NC2CCC(C(=O)Nc3ccccc3C(=O)O)CC2)nc1C(=O)O	6	3	0.5037250387301312	427.17433552	6	4	3.2338000000000005	8	137.85	0	0	0.6710526315789473	COc1ccccc1NC1CCN(CCCCNC(=O)C=Cc2ccccc2)CC1
423	10310	NCC1Cc(Nc2ccc(O)c(O)c2)CC1O	6	2	0.3923197209212291	238.131742436	5	5	0.6078999999999999	3	98.74	0	0	0.6666666666666666	NCC(O)c1ccc(O)c(O)c1
424	10350	CC(C)c1cc(NC(=O)CSc2ccccc2C(=O)O)cc(O)cc1=O	7	2	0.6713653200627084	373.098393708	5	3	3.304800000000001	6	103.70000000000002	0	0	0.6716417910447762	CC(C)c1ccccc1N1CCN(CCCCCC(=O)NCc2ccccc2)CC1
425	10370	Cc1cc(NO)n(CCCO)n1	5	1	0.5724724704770624	171.100776656	5	3	0.3750199999999998	4	70.31	0	0	0.7627118644067796	O=C1CCc2ccccc2N1CCCN1CCC(CCCO)CC1
426	10380	Cc1cccc(CCC2Cc3cc(Cl)c(Cl)cc3O2)c1	6	3	0.753393229186624	306.057820492	1	0	5.238120000000004	3	9.23	0	0	0.7014925373134329	Cc1oc(-c2cccc(F)c2F)nc1CN(C)CC1Cc2ccccc2O1
427	10439	Nc1cc2cc(CC(O)Cc3ccccc3F)cc2c1	6	3	0.8825522716008564	269.121592352	2	2	2.768200000000001	4	46.25	0	0	0.7301587301587301	CC1Cc2ccccc2N1C(=O)CN1CCN(Cc2ccccc2F)CC1
428	10546	Cc1c(N)nc(Nc2cccc(CS)c2)cc1-c1cccc2ccccc12	6	4	0.3876237142883324	371.145618672	4	3	5.965820000000004	4	50.94	0	0	0.7205882352941176	COc1c(C)ccc2c1-c1cccc3c1C(C2)N(Cc1ccccc1)CC3
429	10596	OCCOOc1ccccc1Oc1cc(O)cc(O)c1O	6	2	0.2116946813770985	294.073952788	7	4	1.8984000000000003	6	108.61	0	0	0.7291666666666666	Oc1ccccc1OCCNCc1ccccc1
430	10603	COC1c(OCc2cnc(OC)cc2O)cnc1OC	6	2	0.8730893336496366	280.105921612	7	1	1.2272999999999998	5	82.4	0	0	0.7794117647058824	COc1ccc2c(n1)CNC1CCc3cc(O)c(O)cc3C21
431	10606	Oc1cc(O)nc(NCc2ccccc2CO)c1	6	2	0.6580434394409858	246.100442308	5	4	1.5971999999999995	4	85.61	0	0	0.7230769230769231	COc1ccc(C(=O)NCc2ccccc2CN2CCc3cc(OC)c(O)cc3C2)cc1
432	10610	CNc1ccc(Nc2ccc(N)cc2)c(NC)c1OC	6	2	0.6295584148366882	272.16371126	5	4	3.104400000000001	5	71.34	0	0	0.7538461538461538	CNc1cc(OC)c(C(=O)NC2CCN(Cc3ccccc3)CC2)cc1Cl
433	10625	Cc1cc(OCCc2cccc(O)c2)ncc1	6	2	0.876088854393936	229.11027872	3	1	2.7171200000000013	4	42.35	0	0	0.575	NCCc1cccc(O)c1
434	10731	Cn1cc(NCc2cccc(O)c2)ccc1=O	6	2	0.8434773821579533	230.105527688	4	2	1.7029999999999998	3	54.26	0	0	0.6428571428571429	NCCc1cccc(O)c1
435	10756	O=C(O)CC(Oc1ccc2ccccc2n1)CCC(O)OO	6	2	0.3887556635375826	307.10558726399995	6	3	2.0451	8	109.11	0	0	0.6885245901639344	O=C(NCCCCN1CCN(c2ccccc2)CC1)c1ccc2ccccc2n1
436	10837	CC1C(=O)C(O)CC1c1ccccc1OCc1ccccc1F	6	3	0.9398908071597049	314.131822688	3	1	3.4581000000000026	4	46.53	0	0	0.6923076923076923	CCCNC1CCc2c(OS(=O)(=O)C(F)(F)F)cccc2C1C
437	10865	CN(C)c1cc(C(=O)Nc2ccccc2S(C)(=O)=O)ccc1O	6	2	0.8941667618481219	334.098728056	5	2	2.1140000000000003	4	86.71000000000001	0	0	0.7142857142857143	CCCNCCCCNC(=O)c1ccc(-c2ccccc2)cc1
438	10870	CCn1c(O)cc(OC(=O)Cc2ccccc2CC)c1	6	2	0.8521243509926576	273.136493468	4	1	2.924100000000001	5	51.46	0	0	0.71875	CC(C)C(=O)Nc1cccc(C2CCN(Cc3ccc(Oc4ccccc4)cc3)CC2)c1
439	10904	OCC1CC(Oc2cc(I)cc(O)n2)cc1	6	2	0.6530326382749952	332.986191244	4	2	1.7075999999999998	3	62.58	0	0	0.7833333333333333	CCCNC1Cc2cccc3nc(O)n(c23)C1
440	10911	CC=Cc1cccc(NCc2ccc(C(=O)c3ccccc3)cc2)n1	6	3	0.6504580474882921	328.15756326	3	1	4.957800000000004	6	41.99	0	0	0.6615384615384615	COC(=O)c1ccc(CNc2nc3ccccc3n2Cc2ccc(Cl)cc2)cc1
441	10917	COC(=O)c1ccccc1I	6	1	0.5717589196112454	261.949077464	2	0	2.0778	1	26.3	0	0	0.6122448979591837	COc1ccccc1N1CCN(CCCCNC(=O)c2ccccc2I)CC1
442	10937	C[n+]1cc(Oc2ccc(OCc3ccccc3)cc2)nc(O)c1	6	3	0.7362174233290126	309.12336882409	4	1	2.983000000000001	5	55.46000000000001	0	0	0.66	Oc1ccc(OCCNCc2ccccc2)cc1
443	10948	OCC(O)c1cc(NCCCc2cccc(O)c2)ccn1	6	2	0.5843190795539802	288.1473925	5	4	1.8576	7	85.61	0	0	0.6304347826086957	NCCc1cccc(O)c1
444	10965	CC(C)C1Cc2ccccc2CN1CC(=O)O	6	2	0.8693314145320712	233.141578848	2	1	2.1539	3	40.540000000000006	0	0	0.5636363636363636	CC(C)C1Cc2ccccc2N1C(=O)CN1CCN(Cc2ccc(Cl)cc2)CC1
445	10979	CC(C)Cn1cnnc1NCCOc1ccc(Oc2ccc(OC)c(O)c2)cc1	6	3	0.500083730347224	398.19540531199993	8	2	3.9315000000000015	10	90.66	0	0	0.6617647058823529	COc1ccccc1OCCNCC(O)c1ccc(O)c(O)c1
446	10995	CNS(=O)(=O)c1cc(OC)ccc1OCc1ccccc1	6	2	0.888196225027168	307.08782902400003	4	1	2.1823	6	64.63000000000001	0	0	0.54	COc1cccc(CCc2ccccc2OCc2ccccc2)c1
447	11011	Cc1cc(N)nc(OCc2cccc3ccccc23)n1	6	3	0.7901037459996874	265.1215121	4	1	3.099420000000001	3	61.03	0	0	0.6909090909090909	CCOc1ccccc1N1CCN(Cc2cccc3ccccc23)CC1
448	11017	COCc1cnc2ccc(OC)cc2c1O	6	2	0.8583827745694185	219.089543276	4	1	2.0954	3	51.58	0	0	0.6739130434782609	COc1ccc2c(c1)CCN(C)CCc1cc(OC)ccc1C2
449	11109	Cn1ncc2cc(NC(=O)Nc3cc(OC)c(OC)c(OC)c3)nc2c1	6	3	0.7280310330170432	357.143704088	7	2	2.589700000000001	5	99.53000000000002	0	0	0.6756756756756757	COc1cc(C(=O)NN2c3ccc(Cl)cc3N=C(N3CCN(C)CC3)c3cc(Cl)ccc32)cc(OC)c1OC
450	11128	COCCCn1cc(CNc2cc(C)ccc2C)cn1	6	2	0.7876625216482935	273.184112356	4	1	3.148540000000001	7	39.08	0	0	0.6825396825396826	Cc1ccc(C)c(C(=O)NCCCCN2CCN(c3cc(C)ccc3C)CC2)c1
451	11137	Oc1cc(O)cc(Oc2ccccc2Br)c1	6	2	0.8828725332068187	279.97350624800004	3	2	3.652600000000001	2	49.69	0	0	0.7391304347826086	Oc1cccc(OCCNCc2ccccc2)c1
452	11164	CC(C)CNc1nc(COc2cccc(OOc3cc(F)cc(F)c3)n2)nc(Cl)n1	6	3	0.392804755620614	437.1066235560001	8	1	4.217900000000003	9	91.28000000000002	0	0	0.7228915662650602	Fc1ccc2c(CN3CCOC(COc4cccc(Cl)n4)C3)c[nH]c2c1
453	11275	OC(=O)c1nc(CCc2ncccc2OC)nc(-c2ccccc2)n1	6	3	0.7378424433399893	336.122240372	6	1	2.4256	6	98.09	0	0	0.6533333333333333	COc1ccccc1N1CCN(CC(O)CCNC(=O)c2ccc3cccnc3c2)CC1
454	11276	CN1CCN(Cc2ccccc2-c2ccccc2F)cC1C	6	3	0.8535802333853516	298.184526956	2	0	3.6286000000000014	3	6.48	0	0	0.6101694915254238	CC1Cc2ccccc2N1C(=O)CN1CCN(Cc2ccccc2F)CC1
455	11291	C=C(C)n1cnnc1CO	5	1	0.6390434811307514	139.074561908	4	1	0.2609999999999999	2	50.94	0	0	0.8	CCc1c(-c2ccccc2)nc(O)n1C1CCN(Cc2ccccc2)CC1
456	11299	OC(COC(=O)Nc1ccccc1Oc1ccccc1)c1ccncc1	6	3	0.6977229406134502	350.126657056	5	2	4.156000000000003	6	80.68	0	0	0.7183098591549296	CC(C)C(=O)Nc1cccc(C2CCN(Cc3ccc(Oc4ccccc4)cc3)CC2)c1
457	11302	CN(C)CC1CN(Cc2cccc(Oc3ccccn3)c2)C1=O	6	3	0.768590324784784	311.163376912	4	0	2.3939000000000004	6	45.67	0	0	0.6891891891891891	COc1ccc2c(c1)CC(CN1CCN(c3ccccn3)CC1)CC2=O
458	11344	CC(O)Oc1cnc(C(C)(C)C)cc1II	6	1	0.5693674058351605	448.934874784	3	1	3.318800000000002	3	42.35	0	0	0.7619047619047619	Cc1ccc(C(C)C)c(OCc2nc(N)nc(N3CCN(C)CC3)n2)c1
459	11369	Oc1cc(O)cc(-c2cccc(F)c2)c1	6	2	0.7493246738000715	204.058657748	2	2	2.903900000000001	1	40.46	0	0	0.6792452830188679	O=C(NC1CCN(Cc2ccccc2)C1)c1ccc(-c2cccc(F)c2)cc1
460	11404	N=C(N)Nc1cc(Cl)cc2cccnc12	6	2	0.5095108581416368	220.051573968	2	3	2.19357	1	74.79	0	0	0.7213114754098361	Oc1nc2c(OCCNCc3ccccc3)cc(Cl)cc2[nH]1
461	11406	OCc1nc(Sc2ccccc2)nc(OC)c1O	6	2	0.8205687300787163	264.056863244	6	2	1.8343	4	75.47000000000001	0	0	0.7192982456140351	CN1CCN(c2nc3ccccc3c(Cl)c2Sc2ccccc2)CC1
462	11411	C[n+]1c(O)cc(Nc2cccc(Nc3ccc4c(c3)OCO4)c2)cc1O	6	4	0.5398485267984624	352.12918247609	6	4	3.1382000000000017	4	86.86000000000001	0	0	0.7	CCc1cccc(N2CCN(CC(O)CCNC(=O)c3ccc4c(c3)OCO4)CC2)c1Cl
463	11439	CC(=O)c1cccc(NCc2ccc3c(c2)Cc2ccccc2-3)c1	6	4	0.5327639179590988	313.146664228	2	1	5.072500000000003	4	29.1	0	0	0.6037735849056604	NC(N)=NC(=O)c1ccc2c(c1)Cc1ccccc1-2
464	11443	CNC(C)(C)C(=O)Nc1ccccc1NCC(C)CCCCCCCCCCCC	6	1	0.2395690165758265	417.371913124	3	3	6.982100000000008	17	53.16	0	0	0.7	CCCC(C)NC(=O)c1cc2ccccc2[nH]1
465	11452	O=C(NO)c1cc(CCc2ccccc2Cl)c2cccc12	6	3	0.6600744863839489	299.071306368	2	2	3.5108000000000024	4	49.33	0	0	0.7	CN1CCN(c2ccccc2CNC(=O)c2ccccc2Cl)CC1
466	11486	O=C(O)c1ccccc1OCc1cccc(OC(O))c1OO	6	2	0.4086218864128805	306.073952788	6	3	2.1442	7	105.45000000000002	0	0	0.660377358490566	O=C(c1ccccc1)c1ccccc1OCCN1CCCC1
467	11499	CN(CC1CC1)C(=O)Nc1ccccc1C(F)F	6	2	0.8758887708262484	254.123069572	1	1	3.4979000000000022	4	32.34	0	0	0.660377358490566	Oc1cccc(CCN(CCc2ccccc2)CC2CC2)c1
468	11531	C=CCCNc1cccc(NC(=O)c2ccc(Br)cc2C#N)c1C	6	2	0.5517679506955447	383.063324296	3	2	4.869500000000004	6	64.91999999999999	0	0	0.717948717948718	C=CCN1CCCC1CNC(=O)c1cc(Br)ccc1OC
469	11546	CN1ccc(Cc2ccc(N)c(NP(=O)(O)OC)c2)cc(O)c1	7	2	0.483134258064836	337.11914275	5	4	2.7549	5	108.05	0	0	0.7468354430379747	CNc1cc(OC)c(C(=O)NC2CCN(Cc3ccccc3)C2C)cc1Cl
470	11609	COC(=O)c1ccccc1OC1CCc2ccccc2C1	6	3	0.8092836302201043	282.125594436	3	0	3.409500000000002	3	35.53	0	0	0.5892857142857143	CCCN(CCC)C1CCc2cccc(C(=O)OC)c2C1C
471	11672	CCOCc1cc(CN2CCC(C(=O)Nc3ccc(O)cc3)C2=O)cc(OC)c1O	6	3	0.4527009178764444	414.179086552	6	3	2.630100000000001	8	108.33	0	0	0.6774193548387096	CN1CCc2cc(Br)c(O)cc2C(c2ccc(NC(S)=Nc3ccc4c(c3)C(=O)OC43c4ccc(O)cc4Oc4cc(O)ccc43)cc2)C1
472	11673	NC(=O)CC1CC(Oc2ccc(Oc3ccc(Cl)cc3)nc2)C(O)C1O	6	3	0.7066886773459442	378.098249388	6	3	1.8917999999999997	6	114.90000000000002	0	0	0.72	O=C(c1ccc(F)c(Cl)c1)N1CCC(F)(CNCCOc2ccc(Cl)cc2)CC1
473	11680	C=CC1CCC(CCCCCC(CCCCCCCCCCC))C1=O	5	1	0.1919286835396394	348.33921602799995	1	0	8.029200000000007	17	17.07	0	0	0.7241379310344828	CCCCCC1CCN(CCCN2C(=O)CCc3ccccc32)CC1
474	11714	NC(CO)CCc1cc(O)cc(O)c1	6	1	0.5606601995042984	197.10519334	4	4	0.35	4	86.71000000000001	0	0	0.6857142857142857	NCCc1cccc(O)c1
475	11716	CNC(CO)c1ncccc1Oc1ccc(Oc2ccc(OC)c(O)c2)c(OO)c1	6	3	0.3077330347114574	414.1427010439999	9	4	3.485000000000001	9	122.53000000000002	0	0	0.7088607594936709	COc1ccccc1C1CC1CNCCCCCOc1ccc2ccc(=O)[nH]c2c1
476	11717	CNC(=O)OCc1nc(OC)c(O)c(OC)c1	6	1	0.8057067096491385	242.090271548	6	2	0.6604	4	89.91000000000001	0	0	0.6885245901639344	COc1cc2c(cc1OC)CN(CCNC(=O)c1cc(C)ccc1OC)CC2
477	11740	COC(CNc1nnc(NC)nc1)Cc1ccccc1	6	2	0.7978188937334229	273.158960228	6	2	1.5828999999999989	7	71.96000000000001	0	0	0.7222222222222222	CN(C)CCOc1ccccc1Cc1ccccc1
478	11783	Cn1cc(OCC(=O)c2ccccc2)nn1	6	2	0.718843889742344	217.085126592	5	0	1.0768	4	57.010000000000005	0	0	0.6122448979591837	O=C(CCCN1CCc2ccccc2C1)c1ccccc1
479	11825	Cc1ccc(CNC(=O)CCn2ncc(Cn3ccc4c3CCCC4)c2)cc1	6	4	0.684589788974762	376.226311516	4	1	3.6266200000000026	7	51.85	0	0	0.6867469879518072	COc1ccc(-c2ccccc2N2CCN(CCCCCC(=O)NCc3ccc(C#N)cc3)CC2)cc1
480	11862	CC(=O)Nc1cc(Nc2cccc3ccccc23)cc(N)c1	6	3	0.6357029143827049	291.137162164	3	3	4.124000000000001	3	67.15	0	0	0.6612903225806451	NCCC(=O)Nc1cccc2c1cnn2S(=O)(=O)c1cccc2ccccc12
481	11872	CCC1C(C)C(Nc2ccccc2OC)CC1	6	2	0.850384872364879	233.177964356	2	1	3.931800000000002	4	21.26	0	0	0.6	CCCNC1CCc2c(OC)cccc2C1C
482	11970	O=C(O)C1CCC(Cn2cnc3ccccc3c2=O)c(O)CC1	7	3	0.8400075357054059	316.14230712	5	2	1.6484	3	92.42	0	0	0.490566037735849	O=c1c2ccccc2ncn1CCCCN1CCN(c2ccccc2)CC1
483	12044	O=CCOc1cc(Oc2ccc(NC(=O)O)cc2)ccc1CCN	6	2	0.6417113005440664	330.12157167600003	5	3	2.6476999999999995	8	110.88	0	0	0.6973684210526315	Cc1ccc(NC(=O)C(C)C)cc1C1CCN(Cc2ccc(Oc3ccc(F)c(F)c3)cc2)CC1
484	12059	NCC(N)CNc1cccc(Nc2ccccc2)n1	6	2	0.6298828760916708	257.164045608	5	4	1.5230999999999992	6	88.99	0	0	0.7192982456140351	CC(CNc1cncc(Cl)n1)N1CCN(c2ccccc2)CC1
485	12104	CC(C)CCCc1cc(O)nc(O)c1	6	1	0.7755740508346382	195.125928784	3	2	2.4715000000000016	4	53.35000000000001	0	0	0.734375	Cc1nc(N)sc1CCCNC(N)=NC(=O)NCC(C)CCCc1ccccc1
486	12106	NC(=S)CNc1cc(-c2ccccc2)ccc1	6	2	0.8092519833732125	242.087769448	2	2	3.051600000000001	4	38.05	0	0	0.6730769230769231	O=C(NC1CCN(Cc2ccccc2)C1)c1cccc(-c2ccccc2)c1
487	12156	COc1cc(Oc2ccc(C(=O)O)cc2)nc(C)c1	6	2	0.913814221543375	259.084457896	4	1	2.889120000000001	4	68.65	0	0	0.676923076923077	COc1ccc(OCCNCC2(F)CCN(C(=O)c3ccc(Cl)c(Cl)c3)CC2)cc1
488	12186	Nc1cccc(F)c1N=Cc1cccc(F)c1	6	2	0.6257760508474923	232.08120476	2	1	3.297600000000002	2	38.38	0	0	0.6666666666666666	O=S(=O)(c1ccc(C=Cc2cccc(F)c2)nc1)c1ccccc1F
489	12195	CNC(=S)NNc1cnc(-c2ccc3ccccc3c2)nn1	6	3	0.5051604073968116	310.10006544800007	5	3	2.112599999999999	3	74.75999999999999	0	0	0.7432432432432432	Cc1oc(-c2ccc3ccccc3c2)nc1CN1CCOC(CCN)C1
490	12197	CC1cc(CC2CCON(c3ccc(Oc4ccc(N)cc4)cc3)OC2)cc1	7	4	0.71814105396285	378.194342692	5	1	5.273000000000004	5	56.95	0	0	0.7419354838709677	FCCN1CCC(COc2ccc(I)cc2)CC1
491	12218	O=c1cc(OCc2cccc(Oc3ccc(O)cc3)c2)[nH]c(=O)[nH]1	6	3	0.6661434645401237	326.09027154800003	5	3	2.1400999999999994	5	104.41	0	0	0.6851851851851852	COc1cccc(CCc2ccccc2OCc2cccc(OC)c2)c1
492	12235	COc1cc(OC)c(NS(=O)(=O)c2ccc(OC)cc2OC)cc1OC	6	2	0.7486971578780878	383.103873012	7	1	2.530400000000001	8	92.32	0	0	0.6428571428571429	COc1cc2c(cc1NS(=O)(=O)c1ccc(-c3ccc(Cl)cc3)cc1)CCN(C)CC2
493	12274	COc1ccc(Nc2ccc(N3CCN(C)CC3)cc2C(N)=O)cc1	6	3	0.8737989992465893	340.189926008	5	2	2.2895000000000003	5	70.83000000000001	0	0	0.5522388059701493	COc1ccc(N2CCN(CCC3OCCc4cc(C(N)=O)ccc43)CC2)cc1
494	12275	NC(=O)C1nnn(SCc2ccc(OC)c(OC)c2)n1O	6	2	0.751666774344673	313.08447496	9	2	0.9524	6	112.98	0	0	0.6274509803921569	COc1ccc(CN2C3CCC2CC3)cc1OC
495	12287	OCC(c1ccccc1Cl)	6	1	0.6934398572398415	156.034192588	1	1	1.8748	2	20.23	0	0	0.6829268292682927	O=C1N(CCN2Cc3ccccc3C2)CCN1Cc1ccccc1Cl
496	12306	Cc1c(O)c(Oc2cccc3ccccc23)n(OC)c1O	6	3	0.7752857657927895	285.10010796	5	2	3.211620000000002	3	63.85000000000001	0	0	0.6610169491525424	OC(COc1cccc2ccccc12)CN1CCC(Oc2ccccc2)CC1
497	12362	CCC(=O)OCc1cccc(CC(C)O)c1C	6	1	0.7983037848009636	236.1412445	3	1	2.3715200000000003	5	46.53	0	0	0.6136363636363636	CCOC(=O)CCCC(Br)c1ccccc1
498	12393	O=C(O)c1cccc2ccccc12	6	2	0.7172080990038779	172.052429496	1	1	2.538000000000001	1	37.3	0	0	0.525	O=C(NC1CCN(Cc2ccccc2)CC1)c1cccc2ccccc12
499	12400	O=C(NNc1ccc(Br)cc1)c1ccccc1OC1CC1	6	3	0.8103406502102131	346.03168982	3	2	3.747200000000002	5	50.36	0	0	0.6666666666666666	COc1ccccc1N1CCN(CCCCNC(=O)c2ccc(Br)cc2)CC1
500	12438	C=CCc1cccc(CC)c1	6	1	0.5749760137023084	146.109550448	0	0	2.977500000000002	3	0.0	0	0	0.7142857142857143	NCCc1cccc(O)c1
501	12477	CC(C)c1ccc(OCc2ccccc2O)nc1	6	2	0.8933678263535699	243.125928784	3	1	3.489600000000002	4	42.35	0	0	0.7142857142857143	COc1ccccc1OCCNCC(O)c1ccc(O)c(O)c1
502	12478	CNC(=O)Nc1cc(OC)c(OC)cc1	6	1	0.7934900688837966	210.100442308	3	2	1.4550999999999998	3	59.59	0	0	0.6415094339622641	COc1ccc(NC(=O)N2CCN(c3ccccc3OC)CC2)cc1N1CCN(C)CC1
503	12508	CCc1cc(N)nc(I)c1	6	1	0.607852996993076	247.981046288	2	1	1.8308	1	38.91	0	0	0.7608695652173914	CCc1cc(Cl)c(OC)c(N2CCN(C)CC2)c1
504	12511	CC(C)Sc1nc(SCC(=O)Nc2ccccc2OC2CCCC2=O)cc(ON)c1	6	3	0.4380010628819761	447.12864828	8	2	4.065800000000001	9	103.54	0	0	0.7045454545454546	CC(C)Oc1ccccc1N1CCN(C2CCC(NC(=O)Nc3c(Cl)cc(Cl)cc3Cl)CC2)CC1
505	12547	NCC(O)c1cc(-c2cccc(O)c2)cnn1	6	2	0.7276181300692616	231.100776656	5	3	0.8412999999999997	3	92.26	0	0	0.6511627906976745	NCC(O)c1ccc(O)c(O)c1
506	12565	Cc1cc(O)cc(C)c1	6	1	0.5577043959706656	122.07316494	1	1	2.00904	0	20.23	0	0	0.76	CCC(=C(CC)c1ccc(O)cc1)c1ccc(O)cc1
507	12598	NC(=O)CCC1CC(Oc2ccc(O)c(O)n2)CC(O)C1	6	2	0.6323058290532266	296.13722174	6	4	0.6666999999999992	5	125.90000000000002	0	0	0.7402597402597403	CN1CCN(C2=Nc3cc(Cl)ccc3N(NC(=O)CCC3CCCC3)c3ccccc32)CC1
508	12635	CC(C)CC(O)COc1ncc2ccccc2c(=O)c1	7	2	0.908313148772473	273.136493468	4	1	2.3808000000000007	5	59.42	0	0	0.7121212121212122	COc1ccccc1OCCNCC(O)COc1cccc2[nH]c3ccccc3c12
509	12648	Cc1cc(CCc2cccc(-c3ccccc3OC)c2)[nH]n1	6	3	0.76578808379121	292.15756326	2	1	4.178920000000003	5	37.91	0	0	0.6551724137931034	Cc1cc(C2CCN(Cc3ccccc3)CC2)[nH]n1
510	12650	CCNCc1cc2ccc(CC)cc2cc1OC	6	2	0.8672101629568618	243.162314292	2	1	3.5203000000000024	5	21.26	0	0	0.6491228070175439	COc1cc2ccccc2cc1CC(=O)CC1CCN(Cc2ccccc2)CC1
511	12652	CN(C)c1ccc2c(N(C)C)cc(F)cc2c1	6	2	0.784648391719581	232.137576764	2	0	3.1109000000000018	2	6.48	0	0	0.72	CN1CCc2ccc(N(C)C)cc2C(c2ccccc2)C1
512	12677	OCCc1cc(-c2cnncc2I)cc(I)c1	6	2	0.7297126188902151	451.88825894	3	1	2.8876000000000017	3	46.010000000000005	0	0	0.8135593220338984	CCn1cncc1-c1c[nH]c2c(F)cc(I)cc12
513	12682	CN(C)Cc1cc(OCc2cccc(I)c2)ccn1	6	2	0.7575433252007986	368.038561164	3	0	3.326800000000002	5	25.36	0	0	0.7	COc1cccc(CCc2ccccc2OCc2ccccn2)c1
514	12696	NC(=O)Cc1ccc(Oc2ccc(NC(N)C)cc2)cc1	6	2	0.7097732711731348	285.147726848	4	3	2.2233	6	90.37	0	0	0.6101694915254238	CC(C)C(=O)Nc1cccc(C2CCN(Cc3ccc(Oc4ccccc4)cc3)CC2)c1
515	12727	COCC1c2cc(O)ccc2C2CC(C(=O)C3CCCCC3)CC12	6	4	0.8911335510457034	328.203844756	3	1	4.395000000000004	4	46.53	0	0	0.6973684210526315	COc1ccc2c(c1)C1OCCN(CCCCNC(=O)C3CCCCC3)C1CO2
516	12814	CC(=O)c1cc(O)cc(OCc2cccc(O)c2)c1	6	2	0.8273926695218015	258.089208928	4	2	2.8794000000000013	4	66.76	0	0	0.625	NCCc1cccc(O)c1
517	12852	COC(C)n1cnc(C)c(-c2ccccc2Oc2ccccc2OC)c1=O	6	3	0.6546799498087241	366.157957184	6	0	4.184520000000004	6	62.580000000000005	0	0	0.704225352112676	COc1ccccc1-c1cn(CCC(O)CN2CCN(c3ccccc3OC)CC2)nn1
518	12924	CCOC(=O)N1CCc2ncccc2cc1OO	7	2	0.6406067339232824	250.095356928	5	1	1.8842	2	71.89	0	0	0.6557377049180327	Cc1cccc(NC(=O)CN2CCN(c3ncccn3)CC2)c1
519	12943	NC(=O)CCC1CC(Oc2ccc3ccccc3n2)CC1O	6	3	0.8842918741803134	300.1473925	4	2	2.0186	5	85.44000000000001	0	0	0.6891891891891891	COc1ccccc1N1CCN(CC(O)CCNC(=O)c2ccc3ccccc3n2)CC1
520	12988	NS(=O)(=O)c1ccc(CCc2ccc(F)c(F)c2)1	6	2	0.9102222737914392	271.047856032	2	1	2.0098000000000003	4	60.16	0	0	0.675	NCCc1ccc(O)c(O)c1
521	12993	NC(=N)c1cccc(Nc2ccc3cc(NC(N)=N)cc3N2)c1	6	3	0.2935997058850119	307.15454354400003	3	7	2.45254	4	139.59	0	0	0.759493670886076	O=C(Nc1cccc(Cn2ncc(N3CCNCC3)c(Cl)c2=O)c1)c1ccc(-c2ccccc2)cc1
522	13026	CNc1cc(OCC(=O)O)cc(O)c1	6	1	0.6678414904557851	197.068807832	4	3	0.8973	4	78.79	0	0	0.7142857142857143	Oc1cccc(OCCNCc2ccccc2)c1
523	13030	O=c1c(CCc2ccccc2CO)ccc1	6	2	0.8336703989251779	214.099379688	2	1	2.1768	4	37.3	0	0	0.75	CN(C)CCc1cccc2c1ccn2S(=O)(=O)c1ccccc1
524	13054	CC(C)(C)C(=O)Nc1cccc(Oc2cccc(C)c2)c1	6	2	0.8805962248752546	283.15722891200005	2	1	4.771920000000003	3	38.33	0	0	0.6451612903225806	Cc1ccc(Oc2cccc(CN3CCC(c4cccc(NC(=O)C(C)C)c4)CC3)c2)cc1
525	13076	NC(=N)Nc1ccc(Nc2ccccc2OC(N)=O)cc1	6	2	0.4345299394758382	285.12257472000005	4	5	2.19307	4	126.25	0	0	0.6833333333333333	COc1ccccc1N1CCN(CCCOc2ccc(NC(C)=O)cc2)CC1
526	13079	Oc1cc(OCc2ccccc2)ncn1	6	2	0.8234997858015096	202.07422756	4	1	1.7611999999999994	3	55.24	0	0	0.6410256410256411	c1ccc(CCc2ccccc2OCc2ccccc2)cc1
527	13080	CC(C)CC1C(Oc2ccc3ccccc3c2)CC1O	6	3	0.9091058446019438	270.161979944	2	1	4.014100000000004	4	29.46	0	0	0.6911764705882353	COc1ccccc1N1CCN(CCCCNC(=O)C=Cc2ccc3ccccc3c2)CC1
528	13085	Cc1cc(O)cc(CCC(=O)O)c1	6	1	0.7441200139908526	180.078644244	2	2	1.71782	3	57.53	0	0	0.6944444444444444	NCCc1cccc(O)c1
529	13142	CC(O)(c1ccc(O)cc1)c1ccc(OO)cc1O	6	2	0.502682964339701	262.08412354800004	5	4	2.2054	3	90.15	0	0	0.75	CN1CCCc2ccccc2Cc2ccc(O)cc2CCC1
530	13153	NC(=O)c1cc(NCc2cncc(Oc3ccccc3)c2)cnc1	6	3	0.7284699919045186	320.127325752	5	2	2.979900000000001	6	90.13	0	0	0.6666666666666666	NC(=O)c1ccn(-c2cccc(OC(=O)NCCN3CCN(c4ccccc4)CC3)c2)c1
531	13186	CCNC(=S)c1c2ccc(OC)c(OC)cc2[nH]c1=O	7	2	0.8411426430512448	292.088163372	4	2	1.7819	4	63.35	0	0	0.6923076923076923	COc1cc2c(cc1OC)CN(CCNC(=O)c1cc(C)ccc1OC)CC2
532	13190	Nc1cc(C=CC(=O)c2ccc(F)c(Cl)c2)on1	6	2	0.6849030130430935	266.025833396	4	1	2.945400000000001	3	69.12	0	0	0.6923076923076923	O=C(c1ccc(F)c(Cl)c1)N1CCC(F)(CNCCNc2ccccc2)CC1
533	13230	Cc1cc(OCc2ccc(C(=O)O)cc2)ccc1C	6	2	0.9090236943094584	256.10994437200003	2	1	3.5806400000000025	4	46.53	0	0	0.6	Cc1ccc(OCCNCCCOc2ccccc2)cc1C
534	13293	O=C(Oc1ccccc1OCCc1cccc(O)c1)OOO	6	2	0.3664980273246012	306.073952788	7	2	2.933700000000001	6	94.45000000000002	0	0	0.6046511627906976	NCCc1cccc(O)c1
535	13321	CCC(=O)Nc1cc(OC)c(OC)cc1OC	6	1	0.8540821483417359	239.115758024	4	1	2.0609	5	56.790000000000006	0	0	0.64	CCC(=O)NCCCCN1CCN(c2ccccc2OC)CC1
536	13374	Cc1cccc(SNc2cc3c(O)cccc3sc2=O)c1	6	3	0.7036118150495175	315.038770656	5	2	4.394720000000001	3	49.33	0	0	0.7166666666666667	Cc1cccc(N2CCN(CCN3CCCCCC3)C2=O)c1
537	13432	CC(O)Cc1cc(I)cc(OC)c1II	6	1	0.5876769554854653	545.804973656	2	1	3.4457000000000018	4	29.46	0	0	0.7142857142857143	COc1ccc(Oc2ccc(CN3CCC(c4cccc(NC(=O)C(C)C)c4)CC3)cc2)cc1
538	13484	CC(=O)CCC1OC(c2ccc3cccc(O)nc32)C(O)C1OO	7	3	0.5662917724778049	333.12123732799995	7	3	1.9202	5	109.11	0	0	0.7391304347826086	CCCN(C(C)C)C1COc2cccc(C(C)=O)c2C1
539	13490	Cc1nc(NC(=O)c2ccc(O)c(O)c2)nc(C)c1O	6	2	0.6166182221849253	275.090605896	6	4	1.4625399999999995	2	115.57	0	0	0.7333333333333333	CNCC(O)c1ccc(O)c(O)c1
540	13560	COc1nc(OCc2ccc3cccnc3c2)nc(OC)c1	6	3	0.720945065160063	297.11134134	6	0	2.6210000000000004	5	66.36	0	0	0.65	COc1ccc(N2CCN(CCc3c[nH]c4ncccc34)CC2)cc1
541	13575	NC(=O)CCc1nccc(NC2CCCC2=O)c1	6	2	0.8135159284934598	247.132076784	4	2	1.032999999999999	5	85.08000000000001	0	0	0.7058823529411765	CCCNC1CCc2ccc3[nH]c(C(N)=O)cc3c2C1
542	13597	O=C(O)c1ccccc1CCc1cccc(C(N)=O)c1	6	2	0.873299444513849	269.10519334	2	2	2.2689000000000004	5	80.38999999999999	0	0	0.6078431372549019	O=C(Cc1ccccc1)Nc1cccc(CCN2CCN(c3ccccc3)CC2)c1
543	13630	CC(=O)C1cc(OCc2ccc3cc(O)ccc3c2)cc1	6	3	0.928043058158865	280.109944372	3	1	3.720900000000002	4	46.53	0	0	0.71875	COc1ccc(N2CCN(CCCc3ccc4nc[nH]c4c3)CC2)cc1
544	13659	COC(=O)Cc1cc(NCc2ccc(I)cc2)cc(CO)c1O	6	2	0.3756309434287087	427.0280560559999	5	3	2.8167000000000018	6	78.79	0	0	0.703125	CC(C)(C)OC(=O)Nc1ccc(CCN2CCc3ccccc3C2)cc1
545	13664	O=C(O)C(O)(C)c1c(O)cccc1-c1cccc(Cl)c1O	6	2	0.6986510073760304	308.045151196	4	4	2.710300000000001	3	97.99	0	0	0.671875	CN1CCc2cc(Cl)c(O)cc2C2c3ccc(NC(=O)Nc4c(Cl)cccc4Cl)cc3CCC21
546	13686	Cn1ncc(NC(OO)Cc2cc(Cl)cc(Cl)c2Cl)n1	6	2	0.3791437115945513	335.994758632	6	2	3.2456000000000014	5	72.2	0	0	0.7432432432432432	CON=C(CCN1CCN(c2ccccn2)CC1)c1ccc(F)c(Cl)c1
547	13705	Oc1ccnc(OCCO)c1	6	1	0.6521856534658624	155.058243148	4	2	0.1583	3	62.58000000000001	0	0	0.7391304347826086	Oc1cccc(OCCNCc2ccccc2)c1
548	13727	CN1CC(O)cc1O	5	1	0.4549347015095076	115.063328528	3	2	-0.3078999999999999	0	43.7	0	0	0.7380952380952381	CCCN1CCC(c2cccc(O)c2)C1
549	13731	Oc1cc(C(=O)O)cc(COc2ccc(CCc3ccccc3)cc2)c1	6	3	0.6616765248661517	348.13615912	3	2	4.454600000000004	7	66.76	0	0	0.6363636363636364	c1ccc(CCc2ccccc2OCc2ccccc2)cc1
550	13746	COC(=O)N1C(C)CCC1Oc1ccccc1C#N	6	2	0.8192602180233947	260.116092372	4	0	2.5138800000000003	2	62.56	0	0	0.6617647058823529	COc1cc2c(cc1OC)CN(Cc1ccccc1CNC(=O)c1ccc(C#N)cc1)CC2
551	13749	CC(C)NCCOc1cccc(OCc2ccc(O)cc2)c1O	6	2	0.6528163947006577	317.162708216	5	3	3.0536000000000016	8	70.95	0	0	0.6153846153846154	COc1ccccc1OCCNCCc1ccc(O)c(O)c1
552	13767	CC(=O)Oc1ccccc1CCc1ccc2cc(O)c(O)cc2c1	6	3	0.4333107136715901	322.120509056	4	2	3.961500000000004	4	66.76	0	0	0.6078431372549019	COc1cccc(CCc2ccccc2OCc2cccc(OC)c2)c1
553	13791	C=Cc1ccc(NC(=O)N2CCCCC2c2ccncc2)cc1	6	3	0.9081212153905528	307.168462292	2	1	4.483700000000003	3	45.23	0	0	0.6166666666666667	O=C(Nc1ccncc1)Nc1ccc(CCN2CCN(c3ccccc3)CC2)cc1
554	13802	COCc1cc(OCc2ccccc2)nc2c1CCCO2	6	3	0.8459668202098142	285.136493468	4	0	3.132000000000001	5	40.58	0	0	0.625	COc1cccc(CCc2ccccc2OCc2ccccc2)c1
555	13826	Cc1c(CC)cc(NCCC(C)N)n1CCC	5	1	0.7654780934350175	237.220497864	3	2	2.918120000000002	7	42.98	0	0	0.7213114754098361	CCCNC1Cc2cccc3c2n(c(=O)n3CCC)C1
556	13873	Cc1cc(CCC(=O)Cc2ccc(O)c(O)c2)cc(O)c1	6	2	0.7385371466279665	286.120509056	4	3	2.856220000000002	5	77.76	0	0	0.6153846153846154	NCCc1ccc(O)c(O)c1
557	13878	CC(C)CCc1ccc2ccccc2c(=O)n1	7	2	0.8056885554514948	227.131014164	2	0	3.183600000000002	3	29.96	0	0	0.6984126984126984	COc1ccccc1N1CCN(CC(O)CN2C(=O)NC(C)(c3cccc4ccccc34)C2=O)CC1
558	13886	CC(C)COc1cccc(OCC(=O)O)c1	6	1	0.8042582140638271	224.104858992	3	1	2.1848	6	55.760000000000005	0	0	0.6875	Oc1cccc(OCCNCc2ccccc2)c1
559	13903	NC(=O)COc1cc(O)cc(OO)n1	6	1	0.4455794090216627	200.043321356	6	3	-0.4969000000000002	4	114.90000000000002	0	0	0.7647058823529411	NC(=O)c1ccccc1OCCCN1CCN(c2cccc3c2ccn3S(=O)(=O)c2ccccc2)CC1
560	13912	Cc1cc(I)c(NC(=O)c2cccc(N)c2)cc1NC1CC1	6	3	0.5302254127394915	407.049460196	3	3	4.008420000000001	4	67.15	0	0	0.6666666666666666	Cc1cccc(N2CCN(CCC3CCC(NC(=O)c4cccs4)CC3)CC2)c1
561	13944	CC(C)Oc1cccc(C)c1	6	1	0.6295311826395145	150.104465068	1	0	2.782220000000001	2	9.23	0	0	0.6052631578947368	Cc1cccc(OCCNCCCOc2ccccc2)c1
562	13960	CC(=O)NCc1ccc(OCc2ccc3c(c2)CCC3)C1CCCC	6	3	0.7592909658605609	339.21982916800005	2	1	4.458300000000004	8	38.33	0	0	0.6575342465753424	CCCN(CCC)C1CCc2cc(CCc3ccc(C(=O)OCC)cc3)ccc2C1
563	13970	COCCOC1CCN(C(=O)c2cnccc2N)C(O)C1O	6	2	0.6104411593384993	311.148120772	7	3	-0.7793999999999985	5	118.14	0	0	0.6857142857142857	COCC1C2CCC1CN(CCN1CCN(c3cccc(Cl)c3)C1=O)C2
564	14006	COc1nc(Oc2cccc(OC(C)C)c2)ncc1	6	2	0.8265451333280461	260.116092372	5	0	3.064700000000001	5	53.47	0	0	0.6857142857142857	COc1cccc(CN2CC=C(c3c[nH]c4ccc(OC(C)C)cc34)CC2)c1
565	14028	CC(C)CNc1cc(COc2cccc(O)c2)oc1	6	2	0.8333126641783549	261.136493468	4	2	3.632100000000002	6	54.63	0	0	0.6415094339622641	Oc1cccc(OCCNCc2ccccc2)c1
566	14044	CC=Cc1ccc2oc(=O)oc2c1	6	2	0.6696640360719713	176.047344116	3	0	2.4191000000000003	1	43.35	0	0	0.7758620689655172	CN1CCc2cc3oc(=O)[nH]c3cc2C(c2ccccc2)C1
567	14062	Cc1ccc(C)c(Nc2ccccc2C)c1C	6	2	0.7831702777966857	225.151749608	1	1	4.663880000000003	2	12.03	0	0	0.7307692307692307	Cc1cccc(N2CCN(CCCCNc3ccccn3)CC2)c1C
568	14089	CCCCCCCn1cc(C=CC2CCCC2)nn1	5	2	0.6471249170927942	261.220497864	3	0	4.451900000000004	8	30.71	0	0	0.6323529411764706	C#CC1=CCC(N(CCC)CCCCn2cc(-c3ccc(-c4ccccc4)cc3)nn2)CC1
569	14253	Cc1nc(Nc2ncc(F)c(F)n2)ncc1NC(C)(F)F	6	2	0.5135294847251374	302.0903072	6	2	2.6214200000000005	4	75.62	0	0	0.7846153846153846	Fc1ccc(CN2CCC(Nc3ccc(C(F)(F)F)nn3)CC2)cc1F
570	14271	Cc1c(O)ccc(OC(=O)c2ccccc2)c1OCc1ccccc1	6	3	0.5512610698849201	334.120509056	4	1	4.498820000000003	5	55.760000000000005	0	0	0.6440677966101694	COc1cc(CCNCCc2ccc(O)c(O)c2)ccc1OCCCc1ccccc1
571	14273	CCc1cc(OCc2cccc(OC)c2)cc(C(=O)O)c1	6	2	0.8821786098557366	286.120509056	3	1	3.534800000000001	6	55.760000000000005	0	0	0.56	COc1cccc(CCc2ccccc2OCc2cccc(OC)c2)c1
572	14274	O=C(O)COc1ccc(-c2cccc(C(=O)O)c2)nn1	6	2	0.8451183681640347	274.05897142	5	2	1.3052	5	109.61	0	0	0.6724137931034483	O=C(NC1CCN(Cc2ccccc2)C1)c1cccc(-c2ccccc2)c1
573	14323	CCn1c(O)nnc1C(=O)COc1cccc(OCc2ccc(Cl)cc2O)c1	6	3	0.5559186353453174	403.093498356	8	2	3.2033000000000023	8	106.7	0	0	0.6790123456790124	COc1cccc(OCCNCC2(F)CCN(C(=O)c3ccc(F)c(Cl)c3)CC2)c1
574	14334	O=C(CCc1cc(C2CCCN(c3ccncn3)C2)ccc1)N1CCOCC1	6	4	0.7981597878323871	380.221226136	5	0	2.652000000000001	5	58.56	0	0	0.5873015873015873	CCCc1cccc(C2CCCN(CCC)C2)c1
575	14427	CC(C)(COc1cccc2cccc(O)c12)OO	6	2	0.6440726810888426	248.104858992	4	2	3.1924000000000023	4	58.92	0	0	0.6956521739130435	Oc1ccccc1OCCNCc1ccccc1
576	14437	CC(CO)Oc1cc(Nc2ccc3ccncc3c2)cc(NN)c1O	6	3	0.202886723209416	340.1535405	7	5	2.7292	6	112.66	0	0	0.75	CC(C)Oc1ccc(S(=O)(=O)Nc2ccc3c(c2)CCN(Cc2cc[nH]n2)CC3)cc1
577	14448	O=C(O)CNc1nc(-c2ccc(OO)cc2OO)ccc1	6	2	0.4705799585654922	292.069536104	7	4	1.9487	6	121.14	0	0	0.7352941176470589	COc1cccc2c1CCN2C(=O)CN1CCN(Cc2ccc(Cl)cc2)CC1
578	14455	CCC(O)CC1CC(c2ccc(O)nc2)CC1	6	2	0.843380781161225	235.157228912	3	2	2.831900000000001	4	53.35	0	0	0.7391304347826086	CN1CCc2cc(Cl)c(O)cc2C(c2ccc(CNC3CCC3)cc2)C1
579	14462	NCC(O)CNc1cc(N)c(I)c(I)c1	6	1	0.4253753464278142	432.914808036	4	4	1.2094999999999998	4	84.3	0	0	0.7380952380952381	NCC(O)c1ccc(O)c(O)c1
580	14480	CC(=O)N1Cc2cc(O)cc(O)c2C1=O	6	2	0.6525971198849961	207.053157768	4	2	0.6001000000000001	0	77.84	0	0	0.6829268292682927	CN1CCc2cc(O)ccc2Cc2ccc(O)cc2CC1
581	14484	NCC(O)Nc1ccc(OCc2ccc3ncncc3n2)cc1	6	3	0.5889075777257818	311.13822478400004	7	3	1.2927999999999995	6	106.18	0	0	0.7536231884057971	CC(Nc1cncc(NCCOc2ccc(F)cc2)c1)c1ccccc1
582	14505	Cc1c(O)cccc1OCC(O)COC1cc2ccccc2c1	6	3	0.8385445965594395	312.13615912	4	2	1.10032	6	58.92	0	0	0.6440677966101694	OC(COc1cccc2ccccc12)CN1CCC(Cc2ccccc2)CC1
583	14510	NCC(O)CNc1cccc(-c2ccccn2)n1	6	2	0.726662413021264	244.132411132	5	3	0.8750999999999994	5	84.06	0	0	0.6857142857142857	O=C(NCC(O)CCN1CCN(c2cccc(Cl)c2Cl)CC1)c1ccc(-c2ccccn2)cc1
584	14511	CNc1cc(NN2CNC(c3ccccc3)CC2)cc(-c2ccccc2)c1	6	4	0.6172753125909413	358.215746832	4	3	4.716300000000004	5	39.33	0	0	0.6610169491525424	CNc1ccc2c(c1)C(c1ccccc1)CN(C)CC2
585	14532	O=C(O)c1cc(OCc2ccc3nc(O)cc(O)c3n2)cc(O)c1O	6	3	0.445091346720683	344.064450724	8	5	1.7294	4	153.23	0	0	0.7073170731707317	O=C(C=Cc1ccc2nc(O)ccc2c1)NCCCCN1CCc2ccc(OS(=O)(=O)C(F)(F)F)cc2C1
586	14551	CCc1c(Cc2ccccc2Cl)cc(OC(C)C)cc1C	6	2	0.6993995236316393	302.143743036	1	0	5.5888200000000055	5	9.23	0	0	0.7285714285714285	CC(C)Oc1ccc2[nH]cc(C3=CCN(Cc4ccccc4)CC3)c2c1
587	14559	CNCc1cc(OCc2ccccc2)cc(OC)c1	6	2	0.8626237707734542	257.141578848	3	1	2.9936000000000016	6	30.49	0	0	0.5434782608695652	COc1cccc(CCc2ccccc2OCc2ccccc2)c1
588	14565	CC(=O)C(=O)OCc1ncc(Cc2cccc(Oc3ccccc3OC)n2)n1C	6	3	0.4276430825645587	395.148120772	8	0	2.8390000000000004	8	92.54000000000002	0	0	0.6666666666666666	COc1ccccc1N1CCN(CCCCc2cn(-c3ccc4ccccc4c3)nn2)CC1
589	14582	NCc1ccc(NCCSc2ccc(Oc3ccc(N)cc3)nc2)cc1	6	3	0.3158010625254815	366.151432324	6	3	4.119000000000002	8	86.19	0	0	0.7166666666666667	Clc1ccc(SCCNCCCOc2ccccc2)cc1
590	14598	Cc1cc(N)c(Nc2ccc(Oc3ccccc3C)cc2)c(O)c1O	6	3	0.3112009341229993	336.1473924999999	5	4	4.832740000000004	4	87.74000000000001	0	0	0.7142857142857143	Cc1ccc(OCCNCCCOc2ccccc2C)cc1
591	14609	NC(=O)Cc1ccc(Nc2ccc(Nc3ccccc3)cc2)nn1	6	3	0.6492706362630061	319.14331016400007	5	3	2.991600000000001	6	92.93	0	0	0.703125	NC(=O)c1ccccc1OCCCNCCc1cn(S(=O)(=O)c2ccccc2)c2ccccc12
592	14639	OC(=O)c1cc(-c2ccc3ccccc3c2)nc(C(=O)O)n1	6	3	0.7698994222691622	294.0640568	4	2	2.693200000000001	3	100.38	0	0	0.6865671641791045	COc1ccccc1N1CCN(CC(O)CCn2cc(-c3ccc4ccccc4c3)nn2)CC1
593	14678	Cc1c(Oc2ccncc2)ncc2ccccc2c1=O	7	3	0.7133527264320898	264.089877624	4	0	3.090720000000001	2	52.080000000000005	0	0	0.7058823529411765	Cc1c(OCCCN2CCN(c3cccc4ccccc34)CC2)ccc2c1C(=O)NC2
594	14705	NC1cc2cc(F)ccc2c1	6	2	0.5395026441724398	149.064077476	1	1	-0.2724000000000004	0	26.02	0	0	0.7142857142857143	Fc1ccc2c(c1)CC(CC1CN=CN1)C2
595	14744	CCN(CC)Cn1cc2cccc(C)c2n1	6	2	0.784707920374426	217.157897608	3	0	2.644020000000001	4	21.06	0	0	0.7321428571428571	CCCN1CCCC(c2cccc(S(=O)(=O)N(C)C)c2)C1
596	14757	CCNC(=O)N1CCN(c2ncncc2Nc2ncnc3cc(OC)c(OC)cc23)C1	6	4	0.6123312079809357	424.197136628	9	2	1.9895999999999996	6	117.63	0	0	0.6582278481012658	CCN1CCCC1CNC(=O)c1c(O)c(Br)cc(OC)c1OC
597	14768	CN1CCCC1CS(=O)(=O)c1cc(-c2ccccc2Cl)ccc1Cl	6	3	0.7774963655066407	383.051355208	3	0	4.528300000000004	4	37.38	0	0	0.5652173913043478	CN1CCCC1Cc1c[nH]c2ccc(NS(=O)(=O)c3ccccc3Cl)cc12
598	14800	OC1CCc2cc3cc4ccccc4cc3cc2C1O	6	4	0.6113651134263395	264.115029752	2	2	3.333500000000003	0	40.46	0	0	0.6521739130434783	Oc1ccc2c(c1)CCN1Cc3ccccc3CC21
599	14834	COc1ccc(N(Cc2ccc(Br)cc2)c2ccco2)c(O)c1	6	3	0.67547980797746	373.031355472	4	1	5.094600000000003	5	45.84	0	0	0.6710526315789473	COc1ccc2c(c1)C1OCCN(CCCCNC(=O)c3ccc(Br)cc3)C1CO2
600	14897	NC(NN)Nc1ccc(Cl)c2ccccc12	6	2	0.3711140063425209	236.082874096	4	4	1.6106999999999998	3	76.1	0	0	0.75	Clc1ccc2[nH]ccc2c1N1CCN(Cc2ccccc2)CC1
601	14898	N#CCc1ccc(-c2ccc(-c3ccncc3)cc2)cc1	6	3	0.7031290646261087	270.115698448	2	0	4.4816800000000026	3	36.68	0	0	0.75	CN(C)CCSc1nc(-c2ccncc2)cs1
602	14900	NC1cc(CCc2ccccc2)nn1	6	2	0.7747886218692641	187.110947416	3	1	2.2537000000000003	3	50.74	0	0	0.6486486486486487	c1ccc(CCN2C3CCC2CC3)cc1
603	14942	O=C(O)COc1cn(-c2ccc(O)cc2)nn1	6	2	0.7973408034130578	235.059305768	6	2	0.4362999999999998	4	97.47	0	0	0.6304347826086957	c1ccc(N2CCN(Cc3cn(-c4ccccc4)nn3)CC2)cc1
604	14985	CN(C)N1CCN(c2ccccc2Nc2ccc3ccccc3c2)CC1	6	4	0.7647592771609785	346.215746832	4	1	4.182000000000003	4	21.75	0	0	0.6	COc1ccccc1N1CCN(CCCNS(=O)(=O)c2ccc3ccccc3c2)CC1
605	14991	CNCC(O)COC(=O)c1cccc(OCc2ccccc2)c1	6	2	0.7294206045583081	315.147058152	5	2	2.0026999999999995	8	67.78999999999999	0	0	0.6470588235294118	CC1(c2cccc(OCc3ccccc3)c2)C(=O)Nc2cc(Cl)cc(Cl)c2C1=O
606	15001	CCC(=O)COC(=O)Cn1cccc(O)c1=O	6	1	0.7350591127418288	239.079372516	6	1	0.0762000000000001	5	85.6	0	0	0.6909090909090909	CCC(=O)N(c1ccccc1)C1CCN(CCc2ccccc2)CC1
607	15067	CC(=O)On1cncc(Oc2ccc3c(c2)OCCC3)cc1C	7	3	0.8581900672548709	314.126657056	6	0	2.957600000000001	3	60.36	0	0	0.6911764705882353	COc1ccc2c(c1)OCCN(C)CCc1ccccc1C2
608	15071	CC1CC(NC(=O)CC(C)=O)CC(C)CC1OO	7	1	0.3481343444591816	257.162708216	4	2	1.7645999999999995	4	75.63000000000001	0	0	0.7857142857142857	CCCN1COCC2c3cc(O)ccc3OCC21
609	15084	CCN(CC)c1cc2cc(CCCN)ncc2cc1C	6	2	0.8763954656372983	271.2048478	3	1	3.2807200000000014	6	42.15	0	0	0.7746478873239436	Cc1cccc(N2CCN(CCCCNC(=O)c3cc4ccccc4cn3)CC2)n1
610	15113	CCN(CC)c1cnc(O)c(O)c1	6	1	0.7402305535891016	182.105527688	4	2	1.3389999999999995	3	56.59	0	0	0.7391304347826086	CN(C)CCSc1cccc(C2CCCCC2)n1
611	15128	OCc1cccc2cc(OCCN3CCCC3)c(O)cc21	6	3	0.8869840119509971	287.152143532	4	2	2.5123000000000006	5	52.93000000000001	0	0	0.54	c1ccc(Cc2ccccc2OCCN2CCCC2)cc1
612	15140	CN(C)CCc1ccccc1OCc1cc2cc(O)cc(O)c2oc1=O	6	3	0.6617477879962919	355.141972772	6	2	2.887300000000002	6	83.14000000000001	0	0	0.6296296296296297	CN(C)CCOc1ccccc1Cc1ccccc1
613	15152	CCC(O)Cn1c(=O)cnc2ccccc2c1=O	7	2	0.8569658085995214	246.100442308	5	1	0.5275999999999998	3	72.19	0	0	0.6615384615384615	O=C(NCCC(O)CN1CCN(c2cccc3ccccc23)CC1)c1cnc2ccccc2c1
614	15159	Cc1ccc(Oc2ccc(O)cc2)cc1OC(=O)CC(C)(C)C	6	2	0.6481582435133338	314.151809184	4	1	4.834520000000003	4	55.76	0	0	0.704225352112676	Cc1ccc(C2CCN(Cc3ccc(Oc4ccc(F)c(F)c4)cc3)CC2)cc1NC(=O)C(C)C
615	15236	Nc1cc(Cl)ncc1OCc1cccc(Cl)c1	6	2	0.8666055032647108	268.0170183	3	1	3.5496000000000016	3	48.14	0	0	0.6727272727272727	CN1CCN(c2nc(N)nc(COc3cccc(Cl)c3)n2)CC1
616	15246	COC(=O)COc1ccc(OC)cc1Oc1ccccc1Cl	6	2	0.7590931447778119	322.06080126000006	5	0	3.692700000000003	6	53.99000000000001	0	0	0.65625	COc1cccc(C(=O)NCCN2CCN(c3ccccc3Cl)CC2)c1
617	15265	Nc1cc(CCc2cc3cc(O)cc(O)c3o2)cc(O)c1	6	3	0.5543676973453958	285.10010796	5	4	2.9170000000000007	3	99.85	0	0	0.6904761904761905	NCCc1cccc(O)c1
618	15273	O=C(O)c1ccc(NCc2nc3cc(O)cccc3n2)cc1	7	3	0.6844742457263351	295.095691276	5	3	2.5973000000000006	4	95.34	0	0	0.6865671641791045	CC(C)(C)c1nc(N2CCN(CCCCNC(=O)Nc3ccccc3)CC2)cc(C(F)(F)F)n1
619	15285	CCC(=O)COc1ccccc1C(=O)O	6	1	0.8000608691175525	208.073558864	3	1	1.7427	5	63.60000000000001	0	0	0.5909090909090909	O=C(c1ccccc1)c1ccccc1OCCN1CCCC1
620	15326	O=C(O)c1cccc(NN2CCCC2)c1	6	2	0.791503641950265	206.105527688	3	2	1.8075	3	52.57	0	0	0.6779661016949152	O=C(NC1CCC(CCN2CCN(c3cccc(Cl)c3Cl)CC2)CC1)c1ccccc1
621	15341	Cc1cc(SC)cc(OC)c1	6	1	0.627861122837567	168.060886004	2	0	2.7255200000000013	2	9.23	0	0	0.7368421052631579	COc1ccc2[nH]cc(CN3CCC(O)(c4ccc(SC)cc4)CC3)c2c1
622	15366	OCCc1cCc(-c2ccccc2)cc1=O	6	2	0.8381903598948014	214.099379688	2	1	2.3516000000000004	3	37.3	0	0	0.6851851851851852	O=C1CCCC(c2ccccc2)N1CCC1=CCc2ccccc21
623	15369	CN(C)CCc1nc(O)ncc1Oc1ccccc1CF	6	2	0.8860386706394097	291.138305036	5	1	2.5481000000000007	6	58.48	0	0	0.6470588235294118	CN(C)CCOc1ccccc1Cc1ccccc1
624	15372	NC(=O)Cc1cc(NS(=O)(=O)c2ccc(O)c(O)c2)ncn1	6	2	0.5507901642582801	324.05284048400006	7	4	-0.2836000000000001	5	155.5	0	0	0.7142857142857143	NCC(O)c1ccc(O)c(O)c1
625	15389	CC(=O)CCCc1ccc(C2CCC2)c(I)c1I	6	2	0.5519761792287841	467.944711196	1	0	5.075000000000004	5	17.07	0	0	0.7	CCCCc1ccccc1N1CCN(CCCCCC(=O)NC2CCCc3ccccc32)CC1
626	15411	CCC(CC)CCc1cnc(I)c(OC)c1	6	1	0.5784491395748903	333.05896226	2	0	4.063600000000003	6	22.12	0	0	0.7192982456140351	COc1cccc(CCc2ccccc2OCc2cccnc2)c1
627	15417	CC1cc2ccc(CO)cc2c1	6	2	0.6298042316030042	160.088815004	1	1	0.3896	1	20.23	0	0	0.7021276595744681	CCCN1CCCC(c2cccc(CO)c2)C1
628	15452	CCc1cccc(Nc2ccc(Nc3ccccc3OC)c(Cl)c2)c1	6	3	0.538239378495098	352.134240972	3	2	6.398200000000004	6	33.29	0	0	0.6619718309859155	CCCC1CN(Cc2ccccc2)CC1CNC(=O)c1cc(Cl)c(NC)cc1OC
629	15465	CCC(Cc1cc2cc(OC)c(OC)cc2cc1O)CC	6	2	0.8476864527379904	288.172544628	3	1	4.541300000000004	6	38.69	0	0	0.7288135593220338	COc1cc2ccccc2cc1OC(=O)CC1CCN(Cc2ccccc2)CC1
630	15559	OC(=O)C(Cc1ccc2c(c1)CCO2)Nc1nnc(C2CC2)o1	6	4	0.840879325101205	315.121906024	6	2	1.9897	6	97.48	0	0	0.6951219512195121	CSc1cc2c(c(C(=O)NCC3CCCN3CCc3ccccc3)c1)OCC2
631	15589	CCC(=O)c1cc(COCc2ccc(O)cc2)cc(OO)c1I	6	2	0.2999687608846893	428.012071644	5	2	4.158100000000003	7	75.99000000000001	0	0	0.7045454545454546	CCC(=C(CC)c1ccc(O)cc1)c1ccc(O)cc1
632	15607	CN(C)c1cc(OC)c(OC(=O)Cc2ccccc2O)c(O)c1	6	2	0.650676016033081	317.126322708	6	2	2.320500000000001	5	79.23	0	0	0.6	COc1cc(CCN(C)Cc2cccc(O)c2OC)ccc1O
633	15613	O=C(O)Cc1ccccc1CCOc1ccc2cc(N)ccc2n1	6	3	0.6812629630352043	322.131742436	4	2	3.0656000000000008	6	85.44	0	0	0.7123287671232876	O=C(c1ccc(Cl)c(Cl)c1)N1CCC(F)(CNCCOc2ccccn2)CC1
634	15692	CCc1nc(C)cc(OC(=O)O)c1	6	1	0.7087488266271376	181.073893212	3	1	2.00922	2	59.42	0	0	0.717391304347826	CCOC(=O)CCCC(Br)c1ccccc1
635	15701	CC(C)OOc1cccc(Oc2ccc(O)cc2)c1	6	2	0.6538499087242376	260.104858992	4	1	3.9033000000000015	5	47.92	0	0	0.7111111111111111	Oc1ccc(OCCNCCCOc2ccccc2)cc1
636	15715	NCC(N)Oc1cccc(-c2cccc(O)c2)c1	6	2	0.714640006453722	244.121177752	4	3	1.6814999999999996	4	81.5	0	0	0.6216216216216216	NCCc1cccc(O)c1
637	15724	N=Cc1cc(Cl)cc(-c2cccc(CC)c2)c1	6	2	0.7641346328517432	243.081477128	1	1	4.567070000000003	3	23.85	0	0	0.6935483870967742	CCc1cccc(NC(=O)CN2CCN(c3ccc(Cl)cn3)CC2)c1
638	15790	COc1c(OC)cc2ccccc2c1	6	2	0.7210537401799794	188.083729624	2	0	2.857000000000001	2	18.46	0	0	0.5853658536585366	COc1cc2ccccc2cc1OCCC1CCN(Cc2ccccc2)CC1
639	15809	Cc1cc(N)c(Nc2ccc(Nc3ccccc3OC(N)C)cc2)cc1	6	3	0.3815260331785636	348.195011388	5	4	4.747920000000002	6	85.33	0	0	0.7083333333333334	COc1ccc(C)cc1S(=O)(=O)NC1CCC(N2CCN(c3ccccc3OC(C)C)CC2)CC1
640	15812	Oc1cc(Oc2cccc(O)c2)ccc1Cc1ccccc1	6	3	0.7450242144931978	292.109944372	3	2	4.480900000000003	4	49.69	0	0	0.5555555555555556	Oc1cccc(OCCNCc2ccccc2)c1
641	15842	CC(C)Cc1ccc(NC(c2ccc3ccc(Oc4ccc(O)cc4)nc3n2)C(N)=O)cc1	6	4	0.3555183216955724	442.200490692	6	3	4.964700000000005	8	110.36	0	0	0.7341772151898734	COc1ccc(CC(C)NCC(O)c2ccc(O)c(NC=O)c2)cc1
642	15904	Cc1cc(N)cc(N)c1N	6	1	0.4613661581647104	137.095297352	3	3	0.7416200000000002	0	78.06	0	0	0.7906976744186046	CCCN1CCCC(c2cccc(N)c2)C1
643	15976	NC(=O)COc1ccc(CCc2ccccc2CS(C)(=O)=O)cc1	6	2	0.7897916149139715	347.119129152	4	1	1.8805	8	86.46000000000001	0	0	0.6666666666666666	c1ccc(CCc2ccccc2OCc2ccccc2)cc1
644	15990	CC(=O)Nc1cccc(SCc2ccccc2)c1C#N	6	2	0.8675244363220423	282.082684068	3	1	3.808980000000002	4	52.89	0	0	0.7	CSc1ccccc1N1CCN(CCCCCC(=O)NCc2ccc(C#N)cc2)CC1
645	16002	CNc1ccc(C(C)=NNC(=O)c2ccccc2OC)c(F)c1F	6	2	0.6524934699777959	333.128883224	4	2	3.169100000000001	5	62.72	0	0	0.6521739130434783	CNc1cc(OC)c(C(=O)NC2CCN(Cc3ccccc3)CC2)cc1Cl
646	16008	Cc1c(O)nnc(CCCc2ccc(OC)c(OC)c2)n1	6	2	0.8769495150284771	289.142641468	6	1	2.07812	6	77.36000000000001	0	0	0.6206896551724138	COc1cc(CCNCCc2ccc(O)c(O)c2)ccc1OCCCc1ccccc1
647	16030	COC(=O)c1c(N=C(SS)c2ccccc2OC)csc1CC	6	2	0.2720344040326052	367.03705640400005	7	1	4.762000000000002	5	47.89	0	0	0.676923076923077	CCC(=O)NCCCCN1CCN(c2ccccc2OC)CC1
648	16052	CSc1cc(C)c(C(=O)COc2cccc(OC)c2)c(C)c1	6	2	0.5879462190123016	316.1133155	4	0	4.295640000000004	6	35.53	0	0	0.6428571428571429	COc1cccc(OCCNCC2(F)CCN(C(=O)c3ccc(F)c(Cl)c3)CC2)c1
649	16066	CNc1cc(N=Cc2ccccc2)ccc1C(=O)c1ccccc1	6	3	0.5471518217209372	314.141913196	3	1	4.709900000000004	5	41.46	0	0	0.7027027027027027	CC(=O)c1cccc(C=CC(=O)NCCCCN2CCc3ccc(OS(=O)(=O)C(F)(F)F)cc3C2)c1
650	16092	C[n+]1c(Cc2cc3cccnc3nc2)cc(O)c(O)c1	6	3	0.6902380847398621	268.10805310809	4	2	1.4562999999999997	2	70.12	0	0	0.7352941176470589	O=S(=O)(c1cccc(F)c1)n1ccc2c(N3CCNCC3)nc3ccccc3c21
651	16136	C[n+]1c(O)ccc(CO)c1O	6	1	0.4762648687522294	156.06551960009	3	3	-0.5854	1	64.57000000000001	0	0	0.7419354838709677	CCC(=C(CC)c1ccc(O)cc1)c1ccc(O)cc1
652	16146	C=CCc1cc(OC)c(OC)cc1C	6	1	0.6827966221232251	192.115029752	2	0	2.7407200000000014	4	18.46	0	0	0.6875	C=CCN1CCc2ccccc2Cc2cc(OC)c(OC)cc2CC1
653	16147	CC(=O)C(c1ccccc1)Cc1ccc(O)cc1	6	2	0.8898185340172693	240.115029752	2	1	3.307500000000002	4	37.3	0	0	0.6	CCOC(=O)C(CBr)c1ccccc1
654	16223	CN(C)Sc1cccc(NCCN)c1	6	1	0.7263299063684924	211.114318544	4	2	1.6259	5	41.29	0	0	0.7391304347826086	CN(C)CCc1c(-c2ccccc2)[nH]c2ccccc12
655	16231	CN(C)CC(O)CC(O)Oc1cccc2ccccc12	6	2	0.790038767928879	275.152143532	4	2	1.849599999999999	6	52.93000000000001	0	0	0.6491228070175439	OC(COc1cccc2ccccc12)CN1CCC(Cc2ccccc2)CC1
656	16245	CC(=O)c1ccc(OCc2cnc(I)cc2)c(C(=O)O)c1I	6	2	0.3673484059365967	522.8777538319999	4	1	3.7706000000000017	5	76.49	0	0	0.7236842105263158	COc1ccccc1N1CCN(CCCCNC(=O)C=Cc2ccc(OCc3ccccc3)cc2)CC1
657	16248	CCC(=O)Nc1cc(C=Cc2ccc(C)cc2)ccc1O	6	2	0.6508874522205029	281.141578848	2	2	4.219520000000004	4	49.33	0	0	0.7	CCC(=O)Nc1cccc2c1CCC1C2c2cc(O)c(Cl)cc2CCN1C
658	16303	COC(=O)C=Cc1cccc(OCc2ccccc2)c1O	6	2	0.6765960563657321	284.104858992	4	1	3.157400000000002	5	55.760000000000005	0	0	0.5961538461538461	COc1cccc(CCc2ccccc2OCc2ccccc2)c1
659	16364	COc1c(Nc2ccncc2)ncc(Nc2ccncc2)c1C	6	3	0.7489985954701154	307.143310164	6	2	3.6758200000000016	5	71.96000000000001	0	0	0.7794117647058824	COc1ccccc1N1CCN(CCCCCC(=O)NCc2ccncc2)CC1
660	16386	CCc1c(O)cnn(Oc2ccccc2O)c(O)c1O	7	2	0.6765780205041675	278.090271548	7	4	2.4946	3	105.75	0	0	0.7	CCCN1CCN(c2ccccc2OC)CC1
661	16402	CC(C)CCc1cc(CC)ccc1O	6	1	0.7732127678389058	192.15141526	1	1	3.543200000000003	4	20.23	0	0	0.66	CCc1ccc2c(c1)C1c3cc(O)c(O)cc3CCC1NC2
662	16405	CC(C)(C)C(=S)Nc1cc(Nc2ccnc(NC(C)C)c2)ccc1CCCC	6	2	0.4281713944520652	398.250418088	4	3	6.773500000000005	8	48.98	0	0	0.6944444444444444	CC(Nc1cc(NCCOc2ccc(F)cc2)ccn1)c1ccccc1
663	16408	CS(=O)(=O)NC1CCC(NC(=O)O)C(=O)CC1	7	1	0.6048100411500162	264.077992612	4	3	-0.3165	3	112.57000000000002	0	0	0.7076923076923077	CS(=O)(=O)NC1CCC(CCN2CCC(c3cccc4c3CCO4)CC2)CC1
664	16424	CNc1cc(C(=O)OCc2ccccc2)c2c(c1C)CC(C)C2	6	3	0.8631095386856824	309.17287897600005	3	1	4.128420000000004	4	38.33	0	0	0.647887323943662	CNc1cc(OC)c(C(=O)NC2CCN(Cc3ccccc3)C2C)cc1Cl
665	16443	OC(CNC1CCCCS1)Cc1cccs1	6	2	0.8498065524989384	257.090806228	4	2	2.4843	5	32.26	0	0	0.7	O=C(NC1CCN(Cc2ccc(Cl)c(Cl)c2)C1)c1ccc(-c2cccs2)cc1
666	16495	Oc1c(OCc2ccccc2)nccc1	6	2	0.8284578253681637	201.078978592	3	1	2.3662	3	42.35	0	0	0.6216216216216216	c1ccc(CCc2ccccc2OCc2ccccc2)cc1
667	16497	O=CC1Cc(C(=O)CCCC2Cc3ccc(F)cc3C2=O)CCC1O	6	3	0.804161425135235	346.158037436	4	1	2.8962000000000017	6	71.44	0	0	0.625	O=C1c2ccc(F)cc2CC1CCN1CCc2ccccc2C1
668	16498	CCc1cc(O)ccc1O	6	1	0.579216457405964	138.06807956	2	2	1.6601999999999997	1	40.46	0	0	0.6428571428571429	CCC(=C(CC)c1ccc(O)cc1)c1ccc(O)cc1
669	16504	COS(=O)c1cccc(OC)c1O	6	1	0.7961448596182562	202.0299798	4	1	1.0698	3	55.760000000000005	0	0	0.6829268292682927	COc1ccccc1N1CCNCC1
670	16507	Cn1cnc(NCc2ccc3c(c2)CC(C)(C)C3)c1	6	3	0.912716635589608	255.173547672	3	1	3.157000000000002	3	29.85	0	0	0.7037037037037037	CC1(C)CC(=O)N(CCCCN2Cc3ccccc3C2)C(=O)C1
671	16532	CC(=N)Oc1cccc(-c2cccc(F)c2)c(=O)c1F	7	2	0.6744845547222638	275.07578503200006	3	1	3.3679700000000024	2	50.15	0	0	0.6865671641791045	CCOc1ccccc1C(=O)NC1CCN(CCOc2cccc(F)c2)CC1
672	16585	Oc1cc(O)cc2cc(O)cc(Br)c12	6	2	0.6777992456432218	253.957856184	3	3	2.719099999999999	0	60.69	0	0	0.7959183673469388	CN1CCc2cc(O)c(O)cc2C1Cc1ccccc1Br
673	16590	NC1CCN(c2nnnc(N)c2N)c1	6	2	0.502223282986433	195.123243416	7	3	-1.4265999999999992	1	119.97	0	0	0.7301587301587301	NC1CCN(c2ccc3[nH]nc(S(=O)(=O)c4cccc5ccccc45)c3c2)C1
674	16610	CCN(CC)Nc1ccccc1N	6	1	0.5479415753174758	179.142247544	3	2	1.9375	4	41.29	0	0	0.7555555555555555	CCN(CC)CCOc1ccccc1Cc1ccccc1
675	16614	CC(C)Cc1cc(O)cc(O)c1	6	1	0.7072922984932449	166.099379688	2	2	2.2963000000000005	2	40.46	0	0	0.71875	NCCc1cccc(O)c1
676	16628	O=C(O)C1ccn(CCc2ccccc2)cc1O	6	2	0.8529640770117333	245.10519334	3	2	2.1586	4	60.77	0	0	0.6097560975609756	c1ccc(CCN2CCN(c3ccccc3)CC2)cc1
677	16643	CCN(CC)c1ccc(OCc2ncc(OC)cc2C(=O)C)(O)c1	6	2	0.5816345285613598	332.17360724799994	6	1	2.2935	8	71.89	0	0	0.7236842105263158	COc1ccc(OCCNCC2(F)CCN(C(=O)c3ccc(Cl)c(Cl)c3)CC2)cc1
678	16685	CC(C)CCc1ccc(Nc2ccc3[nH]c4ccc(N)cc4cc3[nH]2)cc1	6	4	0.5640139020202051	358.21574683200004	4	4	5.064400000000003	5	62.11	0	0	0.7375	Cc1ccc2c(c1)C(NC1CCN(Cc3ccccc3)CC1)=Nc1cccnc1N2
679	16686	O=c1ccc(NNc2ccc(N3CNCCC3)cc2)cc(N)c1	7	3	0.6449659964267276	311.17461029200007	6	4	1.8251999999999995	4	82.42	0	0	0.7142857142857143	O=C1N(CC2CCCNC2)CCN1c1cccc(Cl)c1
680	16701	Nc1c(OCc2ccccc2)cc(O)cc1C	6	2	0.6281974645052263	229.11027872	3	2	2.8618200000000016	3	55.48	0	0	0.6	c1ccc(CCc2ccccc2OCc2ccccc2)cc1
681	16703	CCN(SNSCNN)	0	0	0.1450406748202733	168.050338384	6	4	-0.1823000000000002	6	62.11	0	0	0.8181818181818182	CCOC(=O)CCCC(Br)c1ccccc1
682	16722	N=C(N)c1cccc(CNc2cc(-c3ccccc3Cl)oc2)c1	6	3	0.4774226198507265	325.098189812	3	3	4.496170000000003	5	75.04	0	0	0.6944444444444444	CN1CCc2cc(NCc3cccc(Cl)c3)c(O)cc2C(c2ccccc2)C1
683	16731	OC(=O)c1cc(CCc2ccc3c(c2)OCO3)nc2c1CCC2	6	4	0.9400475926532494	311.115758024	4	1	2.782400000000001	4	68.65	0	0	0.676056338028169	CC1Cc2ccccc2N1C(=O)CN1CCN(Cc2ccc3c(c2)OCO3)CC1
684	16740	CN(C)CCc1ccc(OCc2cc(=O)n(O)c(O)n2)cn1	6	2	0.7384112286365343	306.13280505600005	8	2	0.2642999999999998	6	100.71	0	0	0.7333333333333333	CN(C)CCN1C(=O)c2ccccc2N(C)c2ccccc21
685	16751	CN1CCN(c2cc(N)ccn2)CC1	6	2	0.6999924102413231	192.137496512	4	1	0.4155999999999996	1	45.39	0	0	0.6153846153846154	CN1CCN(c2cccc(Cl)c2Cl)CC1
686	16825	CCN(CC)CCOOOCOc1ccc(I)cc1	6	1	0.2050145076290923	381.04370612	5	0	2.849100000000001	10	40.16	0	0	0.6521739130434783	CCN(CC)CCOc1ccccc1Cc1ccccc1
687	16826	COc1nnc(OC)c(OC)c1	6	1	0.6608211243910552	170.06914218	5	0	0.5023999999999998	3	53.47000000000001	0	0	0.7291666666666666	CCn1cncc1-c1c[nH]c2ccc(OC)cc12
688	16844	OCC(O)CCc1cnc2ccccc2n1	6	2	0.8003279628914147	218.105527688	4	2	0.9156	4	66.24000000000001	0	0	0.7076923076923077	COc1ccccc1N1CCN(CC(O)CCNC(=O)c2cnc3ccccc3c2)CC1
689	16856	CCN(C=S)c1ccccc1S	6	1	0.5860746401071105	197.033291352	2	1	2.7588000000000013	3	3.24	0	0	0.7441860465116279	Oc1ccccc1N1CCN(Cc2ccccc2)CC1
690	16867	CC(C)NC(CO)Cc1ccc(N)c(NC)c1	6	1	0.5613676359847757	237.184112356	4	4	1.2118999999999995	6	70.31	0	0	0.7538461538461538	COc1ccc(CC(C)NCC(O)c2ccc(O)c(NC=O)c2)cc1
691	16875	C=Cc1cc(Cc2ncccc2OCCC(C)C)ccc1	6	2	0.7309726996040425	281.177964356	2	0	4.740300000000004	7	22.12	0	0	0.6857142857142857	COc1cccc(CCc2ccccc2OCCN2CCN(c3ncccn3)CC2)c1
692	16998	OCc1nc(Nc2ncnc(NC3CNCCN3)c2)ccn1	6	3	0.4944105859657823	302.160357196	9	5	-0.5666999999999993	5	119.91	0	0	0.7631578947368421	CCC(C)(C)c1ccc(S(=O)(=O)Nc2ccc(C34CNCC3C4)cc2)cc1
693	17011	COc1ccc(S)c(-c2ccc(C#N)c(OC)c2)c1N	6	2	0.6717055367508458	286.077598688	5	2	3.113380000000001	3	68.27	0	0	0.7096774193548387	COc1ccccc1N1CCN(Cc2cc(C#N)c3cccccc2-3)CC1
694	17013	CC1cc(COc2cccc(OC)c2)CC1OO	6	2	0.4956618589525787	250.120509056	4	1	2.8984000000000005	5	47.92	0	0	0.660377358490566	CCCN1CCC(c2cccc(OC)c2)CC1
695	17021	CC(=O)CCc1cc(NCc2cc(O)nc(O)c2)nc(O)n1	6	2	0.6246950692714165	304.117154992	8	4	1.1220999999999997	6	128.46	0	0	0.7222222222222222	CC(C)(C)c1nc(N2CCN(CCCCNC(=O)CCc3ccccc3)CC2)cc(C(F)(F)F)n1
696	17044	CCC(OO)CCCOCC1CCOc2ccc(O)cc2C1	7	2	0.4374328944932704	310.17802393200003	5	2	3.3984000000000023	8	68.15	0	0	0.6515151515151515	CCCN(CC=CI)C1COc2ccc(O)cc2C1
697	17071	COc1cccc(CCc2cccc(O)c2)c(=O)c1	7	2	0.9140476426974689	256.10994437200003	3	1	2.5462000000000007	4	46.53	0	0	0.4545454545454545	COc1cccc(CCc2ccccc2OCc2cccc(OC)c2)c1
698	17082	CN(C)c1cc(O)cc(Nc2ccnc(C(C)C)n2)c1	6	2	0.895121439108712	272.16371126	5	2	3.115200000000001	4	61.28	0	0	0.7777777777777778	CN(C)c1ccc(C(=O)NCCCCN2CCC(c3cccc(O)c3)C2)cc1
699	17097	COC(=O)c1ccc(Oc2ccccn2)c(O)c1O	6	2	0.6491062055446739	261.06372245200004	6	2	2.0717000000000008	3	88.88000000000001	0	0	0.7164179104477612	COc1cccc(N2CCN(CCCCNC(=O)c3ccccn3)CC2)n1
700	17110	COC1Oc2ccc(O)cc2C(O)C1O	6	2	0.6172520414820196	212.068473484	5	3	0.1513999999999998	1	79.15	0	0	0.6511627906976745	CN(C)C1CCc2ccc(O)cc2C1
701	17111	CCN1cc(C)cc(NC(C)CN2CC2)cc1	7	2	0.7318179597012487	233.189197736	3	1	1.917	5	18.28	0	0	0.7368421052631579	CCC(O)CN1CCN(c2cccc(Cl)c2Cl)CC1
702	17153	CCCCc1cccc(CC(O)O)c1	6	1	0.7025685248365957	194.130679816	2	2	1.8824000000000003	5	40.46	0	0	0.5952380952380952	CCCCN(CCc1ccccc1)CCc1cccc(O)c1
703	17154	Cc1cc(CN2CCC(C3CCCC3)CC2)cc(C)c1	6	3	0.7695729540543874	271.229999928	1	0	4.705640000000004	3	3.24	0	0	0.6170212765957447	Cc1cc(C2CCN(Cc3ccccc3)CC2)[nH]n1
704	17192	Cc1c(OOc2ccccn2)nc(O)nc1O	6	2	0.6035868065629362	235.059305768	7	2	0.9640199999999997	3	97.59	0	0	0.7222222222222222	CC(C)(C)c1nc(CN2CCN(Cc3ccccn3)CC2)cs1
705	17202	CCC(=O)COc1cccc(-c2ccccc2)n1	6	2	0.8070114810921831	241.11027872	3	0	3.1065000000000014	5	39.19	0	0	0.6170212765957447	CN(C)CCSc1cccc(-c2ccccc2)n1
706	17257	COOC(=O)C=Cc1cc(OC)c(OC)cc1O	6	1	0.4876613103745456	254.079038168	6	1	1.5271999999999997	5	74.22000000000001	0	0	0.7288135593220338	COc1cc(F)ccc1C=Cc1ccc(S(=O)(=O)c2ccccc2F)cn1
707	17269	CS(=O)(=O)Nc1cccc(CC2CNc3ccccc32)c1	6	3	0.9128135194334828	302.108898816	3	2	2.8099000000000007	4	58.2	0	0	0.6140350877192983	CS(=O)(=O)Nc1cccc(OCCNCc2ccccc2)c1
708	17281	Nc1cc(OCc2cccc(OCc3ccccc3)c2)[nH]c1	6	3	0.7274931541971092	294.136827816	3	2	3.754900000000002	6	60.27	0	0	0.6166666666666667	CC1(c2cccc(OCc3ccccc3)c2)C(=O)Nc2cc(Cl)cc(Cl)c2C1=O
709	17282	NCC(O)c1cc(Cc2cccc(O)c2)nc2cc(O)cc(O)c12	6	3	0.4996010331099329	326.126657056	6	5	1.9344999999999997	4	119.83	0	0	0.6382978723404256	NCCc1cccc(O)c1
710	17344	OPC(O)COc1cc(Oc2ccc(O)cc2)cc(O)c1	6	2	0.6103302582447976	310.06062483	6	4	2.1731	6	99.38	0	0	0.6956521739130435	Oc1ccc(OCCNCCCOc2ccccc2)cc1
711	17364	NC(=O)c1ccc(Nc2cccnc2Nc2ccccc2N)c(N)c1	6	3	0.4557719156715796	334.15420919600007	6	5	2.8321	5	132.08	0	0	0.7162162162162162	NC(=O)c1ccccc1OCCNCC1(F)CCN(C(=O)c2ccc(F)c(Cl)c2)CC1
712	17399	CC1=C(c2cccc(O)c2)C(=O)c1=O	6	2	0.678056693929564	188.047344116	3	1	0.96362	1	54.37	0	0	0.6875	CC1(c2cccc(O)c2)C(=O)Nc2cc(Cl)cc(Cl)c2C1=O
713	17444	COc1cc(Br)c(OC)cc1O	6	1	0.8501365758626569	231.973506248	3	1	2.1719000000000004	2	38.69	0	0	0.6521739130434783	COc1cc2c(cc1O)CCN1Cc3c(ccc(OC)c3O)CC21
714	17463	CC1CCCN(c2nc(-c3ccc(F)cc3)no2)CC1	7	3	0.8408759411055814	275.143390416	4	0	3.502100000000002	2	42.16	0	0	0.6666666666666666	CCN1CCN(c2cc(-c3ccc(F)cc3)c3c(n2)CCCC(O)CC3)CC1
715	17466	NC(=O)COc1cc(Cl)cc2c1OcO2	6	2	0.8372344220297405	229.014185416	4	1	0.9328	3	70.78000000000002	0	0	0.7352941176470589	COC(=O)NC1CCC(CCN2CCC(c3cccc4c3OCO4)CC2)CC1
716	17490	CCCCc1nc(N2CCCC(N)C2)cc(=O)[nH]1	6	2	0.8369645499397431	250.179361324	4	2	1.0400000000000005	4	75.01	0	0	0.6805555555555556	NC1CCN(c2ccc3[nH]nc(S(=O)(=O)c4cccc5ccccc45)c3c2)C1
717	17509	CC(C)CC(=O)Nc1cc(C)ncc1OCC	6	1	0.8548470012710604	236.15247788	3	1	2.773320000000001	5	51.22	0	0	0.734375	Cc1ccc(C2CCN(CC(=O)Nc3cccc(C)c3)CC2)nc1
718	17538	CCOC(=O)Nc1nnc(NC(=O)c2ccccc2)c(C)c1	6	2	0.904915725658019	300.122240372	5	2	2.6057200000000007	4	93.21	0	0	0.660377358490566	CCCNCCCCNC(=O)c1ccc(-c2ccccc2)cc1
719	17552	O=C(O)c1cc(CCc2cncc(-c3cccc(OO)c3)n2)cnn1	6	3	0.5188499741887354	338.10150492800005	7	2	2.2688	6	118.32	0	0	0.7125	Cc1cc(C(N)=O)c(-c2cccc(OC(=O)NCCN3CCN(c4ccccc4)CC3)c2)s1
720	17558	COC(=O)C=Cc1cccc(I)c(C)c1=O	7	1	0.4741085346040797	329.975292212	3	0	2.14602	2	43.370000000000005	0	0	0.671875	COc1ccccc1N1CCN(CCCCNC(=O)C=Cc2ccccc2I)CC1
721	17564	O=Cc1cccc(OCc2ccc3c(=O)cc(C)c3c2)c1	6	3	0.8012271098602586	278.094294308	3	0	3.6777000000000033	4	43.370000000000005	0	0	0.7068965517241379	COc1cccc(CCc2ccccc2OCc2cccc(OC)c2)c1
722	17578	CN(C)c1ncc(OCc2ccc(OC)c(O)c2)cc1N	6	2	0.8762212422948331	289.142641468	6	2	2.023	5	80.84	0	0	0.7049180327868853	COc1ccccc1OCCNCCc1ccc(O)c(O)c1
723	17592	CC(OO)c1cnc(Oc2ccc(OC)c(OC)c2O)c(O)c1O	6	2	0.4629125242291572	339.095416504	9	4	2.5585000000000018	6	130.73000000000002	0	0	0.7230769230769231	CCOc1ccc2c(c1OC)CN1CCc3cc(OC)c(O)cc3C1C2
724	17608	CNc1cc(C)c(NS(=O)(=O)c2ccccc2OC)cc1	6	2	0.8911166209062837	306.103813436	4	2	2.846120000000001	5	67.42999999999999	0	0	0.6865671641791045	COc1ccccc1C1CC1CNCCC1CCC(NS(=O)(=O)c2ccccc2)CC1
725	17813	Cn1c(COC(=O)c2ccccc2)cc(Cl)c1	6	2	0.7832817491163072	249.055656304	3	0	3.0355000000000016	3	31.23	0	0	0.6153846153846154	O=C(OCC1CCN(Cc2ccccc2)CC1)c1ccc(Cl)cc1
726	17820	Cc1cc(O)ccc1OC(=O)c1ccc(O)c(-c2ccccc2)n1	6	3	0.5679537681077947	321.10010796000006	5	2	3.687420000000002	3	79.65	0	0	0.671875	COC(=O)c1ccc(-c2nc3ccccc3n2Cc2ccc(Cl)cc2)cc1
727	17840	CN1CC(C)Cc(C(F)(F)F)c1CC	6	1	0.6379240144923904	207.123484172	1	0	3.184400000000002	1	3.24	0	0	0.7346938775510204	CCCN1CCC(c2cccc(C(F)(F)F)c2)CC1
728	17848	COCC(O)COc1ncc(F)c(F)c1F	6	1	0.8256807056383549	237.06127784	4	1	0.8850000000000002	5	51.58	0	0	0.7358490566037735	OC(COc1ccccc1)CN1CCC(Oc2ccccc2)CC1
729	17890	CCc1cc(O)c(C(=S)NC(C)C)cc1C	6	1	0.7928062356834299	237.118735228	2	2	2.9365200000000016	3	32.26	0	0	0.7457627118644068	CCN(C(C)C)C1COc2cccc(C(=O)NC(C)C)c2C1
730	17919	O=Cc1c(-c2ccccc2)cccc1OC	6	2	0.7302727323881774	212.083729624	2	0	3.1747000000000014	3	26.3	0	0	0.6170212765957447	COc1ccccc1N1CCN(Cc2ccc3cccccc2-3)CC1
731	18001	COc1sc(N)cc1NC(=O)c1cc(OC)c(OC)c(C(=O)O)c1	6	2	0.7293181762335748	352.0729072319999	7	3	2.3065999999999995	6	120.11	0	0	0.6712328767123288	COc1cc(Br)cc(C(=O)NCCCCN2CCN(c3cccc(Cl)c3Cl)CC2)c1OC
732	18050	COCC1CN(c2ncccc2O)c(=O)C1	6	2	0.8207548872619779	222.100442308	4	1	0.7865000000000002	3	62.66	0	0	0.6666666666666666	COCC1C2CCC1CN(CCN1CCN(c3cccc(Cl)c3)C1=O)C2
733	18071	CN(CCCC)Sc1cc2nc(O)cc(O)cc2c1Cl	7	2	0.8175507444217817	312.06992646400005	5	2	3.990000000000003	5	56.59	0	0	0.7457627118644068	CCCCN(CCc1ccccc1)CCc1cccc(O)c1
734	18076	C=CCc1c(OC)nc(O)nc1C	6	1	0.7105832484089339	180.089877624	4	1	1.2277199999999997	3	55.24	0	0	0.7419354838709677	C=CCc1ccc2c(c1O)-c1cc(OC)cc3c1C(C2)N(C)CC3
735	18080	CC(=O)NNc1cccc(NC(N)=O)c1	6	1	0.5486481000166835	208.096025624	3	4	0.6401999999999999	3	96.25	0	0	0.711864406779661	CC(=O)Nc1cccc(C2CCN(CCCC(=O)c3ccc(Cl)cc3)CC2)c1
736	18084	CN1cc(O)cc(O)cc1O	7	1	0.4910242693299337	155.058243148	4	3	1.1725	0	63.93000000000001	0	0	0.8	CN1CCN(c2ccc(O)c3c2OCCO3)CC1
737	18096	CNc1cc(NC2(C(C)NC)CC(C)C2)cc(OC)c1	6	2	0.7479424770621599	277.215412484	4	3	2.9254000000000016	6	45.31999999999999	0	0	0.7543859649122807	CCCNC1CCc2ccc(OC)cc2C1
738	18101	CC(=O)COc1nccc(-c2ccccc2Br)c1O	6	2	0.9390879851245888	321.000055344	4	1	3.184500000000002	4	59.42	0	0	0.7241379310344828	CCOC(=O)N1CCc2ccccc2Cc2ccsc2CC1
739	18131	CSc1cc(F)cc(Nc2ccccc2OC(F)(F)F)c1	6	2	0.6191989613111348	317.04974785200005	3	1	5.189800000000002	4	21.26	0	0	0.7166666666666667	CN(CCc1ccccc1OC(F)(F)F)CCN1CCCC1
740	18165	Nc1cc(Cl)c2c(c1)OCCC2	6	2	0.6265678856190595	183.04509162	2	1	2.2472000000000003	0	35.25	0	0	0.78125	c1cc2c(c(N3CCN(CCCc4c[nH]c5ccccc45)CC3)c1)CCCO2
741	18181	CN(CCNC)c1ccc(Nc2ccccc2-c2ccccc2)cc1	6	3	0.6538871208210006	331.20484780000004	3	2	4.752800000000003	7	27.3	0	0	0.6911764705882353	CN(C)C(=O)c1cccnc1NCCCN1CCN(c2ccccc2-c2ccccc2)CC1
742	18211	COC(CO)CCCc1ccc2cc(OO)cc2c(O)c1OC	7	2	0.5114150863702287	322.14163842399995	6	3	2.6874	8	88.38000000000001	0	0	0.759493670886076	COc1ccc2[nH]c(C)c(CCNCc3ccc(-c4ccc(O)cc4)o3)c2c1
743	18234	CC1c(O)ccc1CC1CC(O)C(O)C(O)C1	6	2	0.5775507487968382	240.13615912	4	4	0.8871999999999998	2	80.92	0	0	0.7708333333333334	CCCN1CCC(c2cccc(O)c2)CC1
744	18261	Cn1nc(C)c(-c2ccccc2-c2ccccc2S)c1	6	3	0.6908642263753084	280.103419512	3	1	4.351220000000003	2	17.82	0	0	0.6	Cn1cc2c(n1)-c1ccccc1CCC2
745	18320	Cc1cc2c(cc1Nc1cccc(-c3cccc(O)c3)c1)OC2	6	4	0.7148503014273596	303.125928784	3	2	5.003620000000003	3	41.49	0	0	0.711864406779661	CN1CCOc2cc(O)ccc2Cc2ccccc2CC1
746	18362	CC(C)C1CC(c2ccc3ccccc3c2)C(O)C1O	6	3	0.8785427021318762	270.161979944	2	2	3.3211000000000026	2	40.46	0	0	0.6382978723404256	CCCN1CCC(c2ccc3ccccc3c2)CC1
747	18367	Cc1cc(C)cc(CSc2cccc(-c3ccccc3O)c2)c1C	6	3	0.5668297010385772	334.139136324	2	1	6.276760000000006	4	20.23	0	0	0.7288135593220338	Cc1ccccc1CC1c2ccc(O)cc2CCN1C
748	18381	O=C(O)c1cncc(SCC2CC2)c1	6	2	0.7727987273228595	209.051049592	3	1	2.2819000000000003	4	50.19	0	0	0.7241379310344828	O=C(NC1CCC(CCN2CCN(c3ccccc3)CC2)CC1)C1CCCCC1
749	18391	CC(C)COc1ccc2cc(-c3ccccc3)c(CCCCCCCCCCC)cc2c1	6	3	0.2312493076074896	430.323565964	1	0	9.614899999999995	14	9.23	0	0	0.7051282051282052	CC(C)CS(=O)(=O)n1ccc2c(-c3ccc(OCc4ccccc4)cc3)cc(N3CCN(C)CC3)nc21
750	18392	Oc1cc(O)ccc1OCc1cc(F)cc(CC(F)F)n1	6	2	0.8905736110759698	299.076927904	4	2	3.0185000000000013	5	62.58	0	0	0.7166666666666667	Fc1ccc(N2CCN(Cc3cn4nc(Cl)ccc4n3)CC2)cc1
751	18417	CCOc1cc(C(=O)O)cc(OC)c1O	6	1	0.7904114878697281	212.068473484	4	2	1.4976999999999998	4	75.99000000000001	0	0	0.6363636363636364	CCOc1ccc2c(c1OC)CN1CCc3cc(OC)c(O)cc3C1C2
752	18449	N=C(Nc1ccc(Br)cc1)CCc1cc2cc(-c3ccc4c(c3)OCO4)oc2s1	6	5	0.2529830589419461	468.0143255039999	5	2	6.674470000000003	5	67.48	0	0	0.7261904761904762	CN1CCN(C2=Nc3cc(Cl)ccc3N(NC(=O)c3ccc4c(c3)OCO4)c3ccc(Cl)cc32)CC1
753	18465	CCc1nc(OCc2cccc(O)c2)cc(O)c1O	6	2	0.7864628671641892	261.10010796	5	3	2.339800000000001	4	82.81	0	0	0.6190476190476191	NCCc1cccc(O)c1
754	18480	Cn1cc(COc2cccc(Cl)c2)nc(-c2cccc(Cl)c2)c(C)c1O	7	3	0.7577316880762336	388.074533176	4	1	5.437800000000004	4	45.06	0	0	0.6065573770491803	CN1CCN(c2nc(N)nc(COc3cccc(Cl)c3)n2)CC1
755	18560	Nc1cc(O)cc(NNCc2ccccc2O)c1	6	2	0.4183403225278546	245.11642672	5	5	1.7966999999999995	4	90.54	0	0	0.72	Oc1cccc(C2CCN(Cc3ccccc3)CC2)c1
756	18581	Cc1c(O)sc2ccccc12	6	2	0.6343681202028505	164.029585876	2	1	2.9153200000000004	0	20.23	0	0	0.6585365853658537	CN1CCc2ccccc2Cc2sc3ccccc3c2CC1
757	18638	CCC(C)(Cc1cccnc1)Cc1ccc(OC)c(OC)c1O	6	2	0.83863345720639	315.18344366	4	1	4.005900000000004	7	51.58	0	0	0.6	COc1cccc(CCc2ccccc2OCc2cccnc2)c1
758	18655	CCc1nc(Cc2cccc(O)c2)nc(O)c1	6	2	0.8463839115937609	230.105527688	4	2	2.0409999999999995	3	66.24000000000001	0	0	0.6	CCCN(CCc1ccccc1)CCc1cccc(O)c1
759	18663	CSc1cc(C=Cc2cccc(OC)c2OC)c(O)cc1O	6	2	0.6442279065249928	318.092580056	5	2	4.007300000000004	5	58.92	0	0	0.7	CCN(CCc1ccc(O)c(OC)c1)Cc1cccc(O)c1OC
760	18685	O=C(O)c1cc(Cl)ccc1OCc1ccccc1	6	2	0.9154070545112796	262.039671892	2	1	3.617200000000001	4	46.53	0	0	0.6	c1ccc(CCc2ccccc2OCc2ccccc2)cc1
761	18721	O=C(NCC1cnnn1)Nc1cccc(-c2ccccc2)c1	6	3	0.8909725571689788	293.1276601	4	2	3.295300000000002	4	78.21000000000001	0	0	0.6507936507936508	Cc1cccc(NC(=O)CN2CCC(c3ccccn3)CC2)c1
762	18726	COc1ccccc1Oc1cccc(O)c1	6	2	0.8558016366874921	216.078644244	3	1	3.193100000000002	3	38.69	0	0	0.6363636363636364	Oc1cccc(OCCNCc2ccccc2)c1
763	18728	CC(C)=CCc1nc(OO)c(=O)n1	5	1	0.3955351106391669	182.06914218	4	1	1.1695	2	71.25	0	0	0.82	CN(C)CCN1C(=O)c2ccccc2N(C)c2ccccc21
764	18729	COc1cc(Nc2cccc(NC(C)=O)c2)c(OC)cc1	6	2	0.8840187233913002	286.131742436	4	2	3.405800000000002	5	59.59	0	0	0.65	COc1ccccc1N1CCN(CCCOc2ccc(NC(C)=O)cc2)CC1
765	18747	O=c1cc(Sc2cccc(CO)c2)c(=O)[nH][nH]1	6	2	0.7483917297685589	250.04121318	4	3	0.7067000000000001	3	85.94999999999999	0	0	0.7321428571428571	CCCN1CCCC(c2cccc(CO)c2)C1
766	18784	C=C1C(=O)C(NC(=O)Nc2ccccc2Cl)C1O	6	2	0.7068429376994342	266.045819892	3	3	1.3298999999999996	2	78.43	0	0	0.6461538461538462	CC(C)Oc1ccccc1N1CCN(C2CCC(NC(=O)Nc3ccccc3Cl)CC2)CC1
767	18812	NC(=O)c1ccc(Oc2cccc(SS(C)(=O)=O)c2)cc1	6	2	0.8547995158359852	323.028599896	5	1	2.629500000000001	5	86.46000000000001	0	0	0.6956521739130435	NC(=O)c1ccn(-c2cccc(OC(=O)NCCCN3CCN(c4ccccc4)CC3)c2)c1
768	18824	Nc1cc(Nc2cc(NS(N)(=O)=O)ccc2N)ccc1	6	2	0.5396006134460384	293.09464572	5	5	1.2099999999999995	4	136.26	0	0	0.746031746031746	CN1CCc2ccc(NS(=O)(=O)c3ccc(-c4ccc(Cl)cc4)s3)cc2CC1
769	18875	O=C(O)Cc1cnc(NC2CCCC2)nc1Nc1ccncc1	6	3	0.753301369593334	313.15387484800004	6	3	2.596800000000001	6	100.03	0	0	0.6557377049180327	c1cnc(NC2CCC(CCN3CCN(c4ccncc4)CC3)CC2)nc1
770	18878	C=Cc1cc(-c2ccccc2OC)cc(OC)c1OC	6	2	0.8208555769668283	270.12559443600003	3	0	4.022400000000003	5	27.69	0	0	0.6545454545454545	C=Cc1ccc2c(c1OC)-c1cccc3c1C(C2)N(C)CC3
771	18908	NC(=N)Cc1ccccc1Oc1ccc(O)cc1	6	2	0.5692883156244265	242.105527688	3	3	2.6629700000000014	4	79.33000000000001	0	0	0.6744186046511628	Oc1ccc(OCCNCCCOc2ccccc2)cc1
772	18915	Cc1cccc(Cl)c1	6	1	0.5015016660067645	126.023627904	0	0	2.6484200000000007	0	0.0	0	0	0.6590909090909091	Cc1cccc(NC(=O)CN2CCC(c3ccc(Cl)cc3)CC2)c1
773	18941	CCC(C)Cc1ncc(NC(=O)Nc2ccc(OC)c(OC)c2)c(O)c1O	6	2	0.5862599820699265	375.1794209	6	4	3.7426000000000026	7	112.94	0	0	0.7176470588235294	COc1ccc(NC(=O)c2ccc(-c3ccc(-c4noc(C)n4)cc3C)cc2)cc1N1CCN(C)CC1
774	18981	FCCCc1ccc2c(c1)CCC(CCN1CCCCC1)C2	6	3	0.7438765968518536	303.23622818	1	0	4.569600000000004	6	3.24	0	0	0.6226415094339622	Fc1cccc(CCCN2CCCC2)c1
775	18993	COCC(=O)N1CCC(C)C1c1ccccc1	6	2	0.8010008442697206	233.141578848	2	0	2.2425000000000006	3	29.54	0	0	0.64	CCN1CCc2ccccc2Cc2ccc(O)cc2CC1
776	19019	COc1cc(O)cc(O)c1Oc1cccc(Oc2cccc(F)c2)c1	6	3	0.6949582852200512	342.09035180000006	5	2	4.830100000000002	5	68.15	0	0	0.6785714285714286	COc1cc(CCN(C)Cc2cccc(O)c2OC)ccc1O
777	19091	CC(C)C(C)CC(O)Nc1ccccc1Nc1ccccc1C(C)C	6	2	0.5189860552367143	340.25146364399995	3	3	5.966100000000005	8	44.29	0	0	0.75	CC(CN1c2ccccc2Sc2ccccc21)N(C)C
778	19098	O=C(NC1CC(Oc2ccccc2)C1)c1cc(F)cc(F)c1	6	3	0.940854149331877	303.10708516000005	2	1	3.304600000000001	4	38.33	0	0	0.5925925925925926	O=C(NC1CCN(Cc2ccccc2)CC1)c1ccc2ccccc2c1
779	19148	O=C(C=Cc1ccccc1)Oc1ccc(O)c(OC)c1	6	2	0.526860182511975	270.089208928	4	1	3.0196000000000014	4	55.760000000000005	0	0	0.6129032258064516	COc1ccccc1N1CCN(CCCCNC(=O)C=Cc2ccc(Oc3ccccc3)cc2)CC1
780	19180	O=C(N)c1cncc(SC(C)C)c1C#N	6	1	0.7851946782482568	221.062282972	4	1	1.55268	3	79.77000000000001	0	0	0.7586206896551724	CC(C)NC1COc2cccc(C(N)=O)c2C1
781	19181	COc1c(OCc2ccccc2OC)ccc(C)c1OC	6	2	0.8135584550824788	288.13615912	4	0	3.599820000000002	6	36.92	0	0	0.6458333333333334	COc1cccc(CCc2ccccc2OCc2cccc(OC)c2)c1
782	19205	Cc1cc2ccc(OCCC(O)CC3COc4ccc(O)cc4C3)cc2c(=O)C1C	6	4	0.7409901412431816	408.193673996	5	2	4.399100000000003	6	75.99000000000001	0	0	0.6741573033707865	O=C1CCc2ccc(OCCCCN3CCOC4c5cc(O)ccc5OCC43)cc2N1
783	19237	Oc1c(OCc2ccc3ccccc3c2)nc(O)nc1	6	3	0.7633111253986419	268.084792244	5	2	2.62	3	75.47	0	0	0.7	Oc1cccc(OCCNCc2ccccc2)c1
784	19328	CNCC(O)CNc1ccc(Nc2cc(Cl)ccc2NC(C)(C)C)cc1	6	2	0.4753341884991054	376.202989228	5	5	4.286200000000002	8	68.35	0	0	0.7358490566037735	CNCC(O)c1ccc(O)c(O)c1
785	19333	CNC(OC)(CC)CCC	0	0	0.595104627906536	145.146664228	2	1	1.7586	5	21.26	0	0	0.8235294117647058	CCCC(C)(C)C(=O)NCCN1CCN(c2ccc(Cl)cc2)CC1
786	19341	CC(=O)CC1CN(C(=O)Cc2cc(Br)ccc2O)CC(CO)C1O	6	2	0.6880176290211915	399.0681349039999	5	3	1.1041	5	98.07	0	0	0.726027397260274	COc1ccc(Br)cc1C(=O)NCC1CCN(Cc2ccccc2)C1
787	19379	NCCCC1CNC(Cc2ccccc2)NC1=O	6	2	0.714696949776372	247.168462292	3	3	0.6296999999999995	5	67.15	0	0	0.673469387755102	c1ccc(CN2CCC(n3cccc3)CC2)cc1
788	19380	CCCCNC1CCC(CC(C)CO)C1O	5	1	0.5803825610395281	229.204179104	3	3	1.5341	7	52.49	0	0	0.7547169811320755	CCCCNC1CCc2c(F)cccc2C1
789	19391	Cn1c(OI)nc(C)n1	5	1	0.6818508001185486	238.955559812	4	0	0.85232	1	39.94	0	0	0.7755102040816326	Cc1cc(NC(=O)Nc2ccc3c(ccn3C)c2)sn1
790	19431	COc1c(N)cccc1NN1CCCCC1	6	2	0.7673284439804257	221.152812228	4	2	2.0902000000000003	3	50.52	0	0	0.6851851851851852	COc1cccc(N2CCN(CCN3CCCCCC3)C2=O)c1
791	19443	CC(=O)c1ccc(OCc2ccc(C(=O)O)cc2)c(C(=O)O)c1	6	2	0.7950603992329399	314.07903816799995	4	2	2.8646000000000003	6	100.90000000000002	0	0	0.6949152542372882	CCCN1CCOC2c3cc(C(C)=O)ccc3CCC21
792	19467	NC(=O)c1c(O)cccc1Oc1ccccc1OC(F)F	6	2	0.8882461303960164	295.065614272	4	2	2.884800000000001	5	81.78000000000002	0	0	0.7346938775510204	CCOC(=O)CCCC(Br)c1ccccc1
793	19469	OC(=O)Cc1c(NCc2ccccc2)ccnc1I	6	2	0.6294877021301859	368.002175656	3	2	2.9254000000000016	5	62.22	0	0	0.6981132075471698	Oc1cccc(OCCNCc2ccccc2)c1
794	19495	CN(C)N=NC(=O)c1ccccc1-c1cccc(Cl)c1Cl	6	2	0.6056046138697315	321.043567396	2	0	4.729400000000003	3	45.03	0	0	0.6721311475409836	CN(C)C(=O)C(CCN1CCN(c2cccc(Cl)c2Cl)CC1)(c1ccccc1)c1ccccc1
795	19541	O=C(CCc1nc2ccccc2nc1OO)Nc1ccc(O)c(O)c1	6	3	0.2430388038031337	341.10117058	7	4	2.4641	5	124.8	0	0	0.6666666666666666	O=C(Cc1ccncc1)Nc1ccc(CCN2CCN(c3ccccc3)CC2)cc1
796	19544	N#Cc1cc(CCc2cccc(-c3cccc4ccccc34)c2)ccc1CC	6	4	0.3866338998355911	361.183049736	1	0	6.726080000000006	5	23.79	0	0	0.6666666666666666	N#Cc1ccccc1-c1cccc(CN2CCN(c3cccc4nc(O)oc34)CC2)c1
797	19551	OC(=O)C1CCc2nc3ccc(F)cc3nc2C1O	6	3	0.8122737784397754	262.075370432	4	2	1.4493	1	83.31	0	0	0.6984126984126984	O=C(CN1CCC(S(=O)(=O)c2ccccc2)CC1)c1ccc(F)cc1F
798	19573	O=C(O)COc1nc(-c2cccc(OC)c2)cc(OO)n1	6	2	0.607827354259337	292.069536104	7	2	1.4674	6	111.0	0	0	0.6805555555555556	COc1cccc(-c2ccc(C(=O)N3CCN(C(=O)c4ccc5cc[nH]c5c4)C(C)C3)cc2)c1
799	19588	CSc1ccc(NC(=S)CS2CC(C)C(C)CC2)cc1	6	2	0.4671367618105355	327.1149128	2	2	4.824900000000004	4	12.03	0	0	0.676923076923077	CSc1ccc(-c2ccc(C(=O)NC3CCN(Cc4ccccc4)C3)cc2)cc1
800	19631	CNCc1cc(OCc2c(Br)cccc2Cl)nc(Cl)n1	6	2	0.8049302209655149	374.954079464	4	1	3.8443000000000014	5	47.04	0	0	0.71875	CN1CCN(c2nc(N)nc(COc3cccc(Cl)c3)n2)CC1
801	19672	CC(=O)c1cnc(CCc2cnc(I)nn2)cc1N	6	2	0.6475518087726312	369.0086580040001	6	1	1.4411999999999998	4	94.65	0	0	0.7636363636363637	O=S(=O)(c1ccc(F)cc1)c1ccc(CCc2ccc(F)cc2)nc1
802	19696	CC1CC(Nc2ncnc(Nc3ccncc3)c2C#N)c1C	6	3	0.901235907315681	294.159294576	6	2	2.943280000000001	4	86.52000000000001	0	0	0.7704918032786885	CNC1Cc2cccc3ncn(c23)C1
803	19699	COc1cc(OC)cc(-c2cccc(OC)c2)n1	6	2	0.83008585938348	245.10519334	4	0	2.774400000000001	4	40.58	0	0	0.6470588235294118	COc1cccc(C2=NCCc3c2[nH]c2ccccc32)c1
804	19708	COc1cc(OCc2cccc(Cl)c2)nc(C2CCC2)n1	6	3	0.8376769694879522	304.097855464	4	0	3.9851000000000023	5	44.24	0	0	0.65625	Cc1nn(C2CCN(Cc3cccc(Cl)c3)CC2)cc1-c1ccccc1
805	19742	O=C(O)c1ccccc1Oc1ccc(-c2ccncc2)c(N)c1	6	3	0.7155994591926488	306.100442308	4	2	3.8213000000000017	4	85.44	0	0	0.684931506849315	COc1ccccc1N1CCN(CCCCN2CCc3cc(-c4ccncc4)ccc3C2=O)CC1
806	19774	O=C(OCc1ccccc1)C1CCOC(Cc2c[nH]cc2)CN1	7	3	0.8292376402405229	314.163042564	4	2	2.0477	5	63.35	0	0	0.6911764705882353	O=C(Nc1ccccn1)NC1CCN(Cc2ccccc2)CC1
807	19824	CC(=N)Nc1ccnc(Nc2ccncc2)c1	6	2	0.5563466344838646	227.117095416	4	3	2.629270000000001	3	73.69	0	0	0.7068965517241379	CC(Nc1ccnc(NCCOc2ccc(F)cc2)c1)c1ccccc1
808	19827	Nc1cc(NCc2cccc(Nc3ccc(NN)cc3)c2)ccc1	6	3	0.2700013056055992	319.179695672	5	5	3.910100000000001	6	88.13	0	0	0.6833333333333333	Nc1cccc(-c2ccc(C(=O)NC3CCN(Cc4ccccc4)C3)cc2)c1
809	19848	C=CCN1cc(C(=O)Nc2ccccc2CC)cccc1OCC	7	2	0.7706715371144404	324.18377800799993	3	1	4.007100000000003	7	41.57000000000001	0	0	0.75	CCCN1CCc2cccc3c2C1Cc1cccc(OC(=O)Nc2cccc4ccccc24)c1-3
810	19865	CC(OOCNc1nnc(I)nc1)	6	1	0.2850618553585839	295.9770235280001	6	1	0.8137000000000001	5	69.16	0	0	0.7857142857142857	CCCN1CC(c2ccc(N)nc2)OCC1C
811	19894	CCn1cc(NCc2ccc(Nc3ccc4ccccc4c3)cc2)c(OC)c1	6	4	0.4167367124188104	371.19976242	4	2	6.0255000000000045	7	38.22	0	0	0.6567164179104478	COc1ccccc1N1CCN(CCNC(=O)c2ccc3ccccc3c2)CC1
812	19953	NCCSS1CCN(Sc2ccncc2)C1	6	2	0.4884621526718791	275.058460544	5	2	1.9699	5	42.15	0	0	0.75	O=C(NCCN1CCN(c2ccc(Cl)cc2)CC1)c1ccncc1
813	19993	Nc1cc(NCc2ccc(O)cc2)ncc1	6	2	0.7317468141092662	215.105862036	4	3	1.9815	3	71.17	0	0	0.6756756756756757	NCCc1ccc(O)cc1
814	20079	C=CC(C)Nc1nccc(N2CCN(c3ccccc3)CC2)c1N	6	3	0.8285985271196021	323.21099580000003	5	2	2.976800000000001	5	57.42	0	0	0.6296296296296297	c1ccc(N2CCN(C3CCC(Nc4ncccn4)CC3)CC2)cc1
815	20102	O=C(O)Cc1cncc(N2CCCC(C(N)=O)c2)c1	6	2	0.81978130583824	263.126991404	4	2	0.4104000000000002	4	96.52	0	0	0.6811594202898551	O=C(NC1CCC(CCN2CCN(c3cccc(Cl)c3)CC2)CC1)C1CCCCC1
816	20128	CSc1cc(OC)cc(OC)c1	6	1	0.6720731177459714	184.055800624	3	0	2.4257	3	18.46	0	0	0.7169811320754716	COc1ccc2[nH]cc(CN3CCC(O)(c4ccc(SC)cc4)CC3)c2c1
817	20130	CNc1cc(NC(C)c2ccccc2OC)ccc1Cl	6	2	0.8465100571953605	290.11859090800004	3	2	4.563400000000003	5	33.29	0	0	0.6615384615384615	CNc1cc(OC)c(C(=O)NC2CCN(Cc3ccccc3)CC2)cc1Cl
818	20157	CC(=O)CCc1cc(O)ccc1C(=O)c1ccccc1	6	2	0.8474442636846254	268.10994437200003	3	1	3.144800000000002	5	54.37	0	0	0.6481481481481481	CN(C)CCc1cn(C(=O)c2ccccc2)c2ccc(O)cc12
819	20179	NC(=O)CCc1cc(O)c(O)c(C(=O)O)c1	6	1	0.5457474745803409	225.063722452	4	4	0.2138999999999998	4	120.85	0	0	0.6756756756756757	NCCc1ccc(O)c(O)c1
820	20223	NCCc1ccc(Nc2ccccc2C#N)cc1	6	2	0.8591049794811834	237.12659748	3	2	2.8030800000000005	4	61.84	0	0	0.6486486486486487	NCCc1ccc(O)cc1
821	20224	Nc1cc(N)cc(NCCCN2CC2)c1	6	2	0.3813359676256582	206.153146576	4	3	0.9686	5	67.08	0	0	0.6170212765957447	Clc1cncc(NCCCN2CCN(c3ccccc3)CC2)n1
822	20267	COc1c(C(=O)C=Cc2ccc3c(c2)OCO3)sc(=O)n1Cc1ccccc1	6	4	0.4713615844114031	395.08274364400006	7	0	3.5915000000000026	6	66.76	0	0	0.5333333333333333	COc1ccccc1N1CCN(CCCCNC(=O)C=Cc2ccc3c(c2)OCO3)CC1
823	20275	Cc1nc(N)oc1C	5	1	0.541468774066839	112.063662876	3	1	0.87364	0	52.05	0	0	0.8048780487804879	Cc1oc(C)c2c1CCCc1cnn(C)c1-2
824	20296	OCC(O)c1cc(OC2Ccc(Cc3ccccc3)cc2)ccc1	6	3	0.8543418653389563	322.156894564	3	2	3.588700000000002	6	49.69	0	0	0.704225352112676	Clc1cccc(C(OC2CC3CCC(C2)N3CCCc2ccccc2)c2ccccc2)c1
825	20352	CNC=CNc1ccc(OC)c(OC)c1Cl	6	1	0.8325561655034951	242.0822054	4	2	2.4597000000000007	5	42.52	0	0	0.734375	CNc1cc(OC)c(C(=O)NC2CCN(Cc3ccccc3)CC2)cc1Cl
826	20368	O=C(O)c1ccccc1Oc1ccnc(OCC2CCC(C)C2)c1	6	3	0.8520567861843906	327.147058152	4	1	4.387100000000004	6	68.65	0	0	0.6470588235294118	COc1cc2ccccc2cc1C(=O)OCC1CCN(Cc2ccccc2)CC1
827	20414	Oc1c(NCc2ccccc2)ccn(O)c1=O	6	2	0.6992230933083081	232.084792244	5	3	1.4032999999999995	3	74.49000000000001	0	0	0.6428571428571429	CN1CCc2cc(NCc3ccccc3)c(O)cc2C(c2ccccc2)C1
828	20437	Oc1cccc2c1c(Cc1ccccc1)c2CC1CCCCC1	6	4	0.7531644588532048	304.182715388	1	1	5.829500000000004	4	20.23	0	0	0.6415094339622641	Oc1cccc(CCN(CCc2ccccc2)CC2CCC2)c1
829	20465	OC1(CNOc2cccc(O)c2)CC(C)C1C	6	2	0.6972453163276534	237.136493468	4	3	1.6826	4	61.72	0	0	0.6792452830188679	CCCN1CCC(c2cccc(O)c2)CC1
830	20510	NC(=O)c1cccc(-c2cccc(-c3ccccc3)n2)c1	6	3	0.7941420879435364	274.110613068	2	1	3.5145000000000017	3	55.98	0	0	0.6363636363636364	CN(C)CCSc1cccc(-c2ccccc2)n1
831	20581	Cc1cc(C)c(-c2ccc(S(=O)(=O)NCc3ccccc3)cc2)cc1C	6	3	0.7086112638843146	365.144949976	2	1	4.757360000000004	5	46.17	0	0	0.639344262295082	O=S(=O)(NCC1CCN(CCOc2ccccc2-c2ccccc2)CC1)c1ccc(F)cc1
832	20623	CC(=O)COc1ccc(-c2ccccc2S(C)(=O)=O)cc1	6	2	0.8518902134431182	304.076929992	4	0	2.7249000000000008	5	60.440000000000005	0	0	0.6956521739130435	CS(=O)(=O)Oc1ccc(CNC(=O)CCCCCN2CCN(c3ccccc3-c3ccccc3)CC2)cc1
833	20624	NC(=O)CCc1cnc(NCc2ccc(N)nc2)cc1	6	2	0.7286576789539049	271.143310164	5	3	1.088799999999999	6	106.92	0	0	0.7142857142857143	Fc1ccccc1N1CCN(CCCCNc2ccc(-c3ccccc3)cn2)CC1
834	20668	N=C(N)c1cc(NCc2cc3cc(Cl)ccc3o2)ccn1	6	3	0.5089291110744631	300.07778871600004	4	3	3.3773700000000018	4	87.93	0	0	0.71875	Clc1ccc(N2CCN(CCCc3cc4ccccc4o3)CC2)cc1
835	20723	Cc1cc(OCC2=CCC(c3cccc(O)c3)OC2)cc(O)c1	6	3	0.8413878763427531	312.13615911999995	4	2	3.873020000000002	4	58.92	0	0	0.6724137931034483	CCCN1CCC(c2cccc(O)c2)CC1
836	20724	O=C(O)COc1ccccc1Oc1cc(O)cc(O)n1	6	2	0.7632561351146209	277.058637072	6	3	1.7484999999999995	5	109.11	0	0	0.7288135593220338	O=C(CCCCN1Cc2ccccc2C1)c1nc2ccccc2s1
837	20726	CNc1cc(Nc2cccc(Oc3ccc(OC)c(OC)c3)c2)ccc1	6	3	0.6069149325353138	350.163042564	5	2	5.281400000000004	7	51.75	0	0	0.6956521739130435	COc1ccc(CN2C3CCC2CC3)cc1OC
838	20744	Oc1c(OCc2ccc(OCc3ccccc3)cc2)cc(=O)c1	6	3	0.883964759130301	308.10485899199995	4	1	3.6907000000000014	6	55.76	0	0	0.6304347826086957	Oc1ccc(OCCNCc2ccccc2)cc1
839	20764	OCC(N)c1cccc(-c2ccc(-c3ccccc3)cc2)n1	6	3	0.7738544908171178	290.141913196	3	2	3.407700000000002	4	59.14	0	0	0.6521739130434783	CN(C)CCSc1cccc(-c2ccccc2)n1
840	20806	CN(C)Cc1cc(Nc2ccc3ccccc3c2C)ccc1N	6	3	0.6955282332974114	305.18919773600004	3	2	4.535620000000002	4	41.29	0	0	0.7192982456140351	CN(C)CCc1cn(S(=O)(=O)c2ccccc2)c2ccccc12
841	20856	NCC(O)COc1ccccc1Oc1ccc(O)c(O)c1	6	2	0.6023320925661171	291.11067264400003	6	4	1.5884999999999991	6	105.17000000000002	0	0	0.625	COc1ccccc1OCCNCC(O)c1ccc(O)c(O)c1
842	20880	NC(=O)CNC(=O)c1nc(Oc2ccccc2C(N)=O)ncn1	6	2	0.6133218140187884	316.09200286400005	7	3	-1.0221000000000002	6	163.18	0	0	0.6753246753246753	CCCc1c(C(=O)NCCCCN2CCN(c3ccccc3OC)CC2)nnn1Cc1ccccc1
843	20912	O=C(Oc1cccc2ccccc12)COO	6	2	0.3712532489527889	218.0579088	4	1	2.2348	3	55.760000000000005	0	0	0.6730769230769231	OC(COc1cccc2ccccc12)CN1CCC(Cc2ccccc2)CC1
844	20915	Cc1cc(C)c(Cc2cccc3ccccc23)C(C)C1C	6	3	0.6373092659483672	276.187800768	0	0	5.930900000000005	2	0.0	0	0	0.7222222222222222	CCOc1ccccc1N1CCN(Cc2cccc3ccccc23)CC1
845	20927	O=c1cc(C#Cc2cccc(-c3ccccc3)c2)nn1	6	3	0.7206564642320864	258.07931294	2	0	3.581400000000001	1	41.79	0	0	0.7592592592592593	O=C(c1ccc(-c2ccccc2)cc1)N1CCN(C(=O)c2ccc3cc[nH]c3c2)CC1
846	20964	Oc1cc(Nc2ccccc2)ccc1NC(F)(F)F	6	2	0.5805112322089644	268.082347632	3	3	4.067500000000001	3	44.29	0	0	0.7413793103448276	CN1CCc2cc(NCc3ccccc3)c(O)cc2C(c2ccccc2)C1
847	21006	C#Cc1cccc(Oc2ccccc2C(C)=O)c1CC	6	2	0.6100260929834593	264.115029752	2	0	4.225200000000003	4	26.3	0	0	0.6785714285714286	CCCN(C(C)C)C1COc2cccc(C(C)=O)c2C1
848	21035	Cc1c(O)ccc(-c2cccc(O)c2)c1	6	2	0.7422434641782003	200.083729624	2	2	3.073220000000001	1	40.46	0	0	0.6857142857142857	NCCc1cccc(O)c1
849	21051	COc1c2ccccc2ccc1	6	2	0.6196937967945625	158.07316494	1	0	2.8484000000000007	1	9.23	0	0	0.6216216216216216	COc1cccc2c1Cc1ccccc1CCN(C)CC2
850	21114	CNC(C)C(C)Sc1cc2cc(NC)ccc2cc1Cl	6	2	0.7879261559754569	308.11139735200004	3	2	4.623400000000004	5	24.06	0	0	0.7361111111111112	CCCN(CCC1(O)CC(NC(=O)c2ccc3ccccc3c2)C1)C1CC1c1ccccc1Cl
851	21132	CCC(=O)Cc1cc(O)cc2ccccc12	6	2	0.852108830872042	214.099379688	2	1	3.067000000000001	3	37.3	0	0	0.6944444444444444	CCC(=C(CC)c1ccc(O)cc1)c1ccc(O)cc1
852	21158	COC(=O)c1ccc(OOc2ccc(O)cc2O)cc1OO	6	2	0.4368692998294648	308.053217344	8	3	2.1089999999999995	5	114.68000000000002	0	0	0.7428571428571429	COC(=O)c1cccc2c1CCC1C2c2cc(O)c(Cl)cc2CCN1C
853	21167	C[n+]1cc(COc2ccc(O)cc2)nc(O)c1OO	6	2	0.4286437071405171	265.08189793609	6	3	0.7480999999999998	4	95.92000000000002	0	0	0.6875	Oc1ccc(OCCNCCCOc2ccccc2)cc1
854	21205	NCC(N)Nc1cccc(NC(C)C)n1	6	1	0.5320039987543197	209.164045608	5	4	0.5572999999999995	5	88.99	0	0	0.7543859649122807	Cc1cccc(C(=O)NCN2CCN(c3ccccc3Cl)CC2)c1
855	21226	NC(=O)C1ON(Oc2ccccc2Oc2ccc(OC(N)N)c(O)c2)C(=O)C1	6	3	0.477290271077917	390.117548916	9	4	0.0758999999999994	7	172.59	0	0	0.7142857142857143	COc1ccc2oc(C(=O)NCCC(F)CN3CCN(c4ccccc4OC)CC3)cc2c1
856	21269	CNCC(C)COc1cccc(Nc2ccc(OC)c(OC)c2)c(O)1	6	2	0.6046955090109781	346.18925731199994	6	3	3.387300000000002	9	71.98	0	0	0.6612903225806451	COc1ccccc1OCCNCC(O)c1ccc(O)c(O)c1
857	21282	Cn1cc(Oc2ccc(Cl)cc2)cc1	6	2	0.7357044608537913	207.04509162	2	0	3.4708000000000023	2	14.16	0	0	0.6938775510204082	CN1CCC(C2=Cc3cc(Cl)ccc3Cc3ccccc32)CC1
858	21294	CN(C)c1ccccc1CC(C)C	6	1	0.6858282465067278	177.151749608	1	0	2.951100000000001	3	3.24	0	0	0.717948717948718	CC(N)Cc1c[nH]c2ccccc12
859	21308	NC1CC(COc2cccc3ccccc23)CCC1	6	3	0.9064968422970292	255.162314292	2	1	3.736100000000003	3	35.25	0	0	0.625	OC(COc1cccc2ccccc12)CN1CCC(Cc2ccccc2)CC1
860	21331	CCn1c(CCc2ccc(-c3ccncc3)cc2)cc(O)c1O	6	3	0.754143029615648	308.15247787999994	4	2	3.766400000000004	5	58.28	0	0	0.7166666666666667	c1ccc(CCN2CCC(c3cc(-c4ccncc4)[nH]n3)CC2)cc1
861	21366	CSCC(=O)N1CCC1CCCCC	4	1	0.6346053464905591	215.134385292	2	0	2.5306000000000006	6	20.31	0	0	0.7058823529411765	CCCCCN1CCC(c2cccc(O)c2)C1
862	21485	Cc1ccc(O)c(Nc2ccccc2OC(F)(F)F)c1	6	2	0.8230982946924258	283.082013284	3	2	4.342820000000001	3	41.49	0	0	0.7288135593220338	CN(CCc1ccccc1OC(F)(F)F)CCN1CCCC1
863	21494	Cc1nc2ccccc2nc1CCCC(=O)c1ccc(C)s1	6	3	0.6509768687325527	310.113984196	4	0	4.513740000000004	5	42.85	0	0	0.6551724137931034	O=C(CCCCN1Cc2ccccc2C1)c1nc2ccccc2s1
864	21569	CC(C)Cc1ncc(CNc2ccc3c(c2)CC(CCCCCO)C3)s1	6	3	0.5619782227123667	372.223534644	4	2	5.221200000000006	10	45.150000000000006	0	0	0.7051282051282052	COc1cc2c(cc1O)C1Cc3sc(CC(C)C)cc3CN1CC2
865	21592	CCCc1cc2ccc(C)cc(OC)c2c(=O)c1OC	7	2	0.8550655725385051	272.1412445	3	0	3.4297200000000023	4	35.53	0	0	0.7083333333333334	COc1cc(C)ccc1CN1CCN(C2CCc3cccc4c3N(C2=O)C(C)(C)C4)CC1
866	21617	CC(O)Oc1cc(OCc2cc(F)ccc2F)nnn1	6	2	0.836730767764234	283.0768476520001	6	1	1.4458999999999995	5	77.36	0	0	0.7285714285714285	Cc1ccc(N2CCN(CC(O)CN3C(=O)NC(C)(c4ccc(F)cc4)C3=O)CC2)cc1C
867	21642	CCC(=O)N(c1ccc(OC)c(OC)c1)c1ccccc1OC	6	2	0.8135648960252845	315.147058152	4	0	3.7871000000000015	6	48.0	0	0	0.6190476190476191	CCC(=O)N(c1ccccc1OC)C1CCN(CCCCNC(=O)c2ccc3ccccc3c2)CC1
868	21696	COC(=O)c1c(SCC(=O)Nc2cccc(C)c2)cc(C)c1=O	6	2	0.6631512603120374	331.087829024	5	1	2.622820000000001	5	72.47	0	0	0.6065573770491803	Cc1cccc(NC(=O)CN2CCN(c3ncccn3)CC2)c1
869	21717	OCCc1cc(C2CCN(c3cccc(Br)c3)CC2)cc(O)c1O	6	3	0.693436468044795	391.078305664	4	3	3.779100000000005	4	63.93000000000001	0	0	0.6610169491525424	CCCN1CCCC(c2cccc(Br)c2)C1
870	21726	Cc1cc(C)c(COC(=O)c2ccccc2C(=O)O)o1	6	2	0.8672108169302448	274.084123548	4	1	2.951640000000001	4	76.74000000000001	0	0	0.6666666666666666	Cc1cc(=O)oc2cc(OCCCN3CCN(c4ccccc4)CC3)ccc12
871	21727	CNCC(O)Nc1cnc(Nc2ccc3ccccc3c2)C(O)C(O)C1	7	3	0.4413112811388561	356.184840628	7	6	0.7444999999999993	5	109.14	0	0	0.6753246753246753	CC1(c2ccc3ccccc3c2)NC(=O)N(CC(O)CN2CCN(c3ccccc3C#N)CC2)C1=O
872	21728	O=C(OCN1CCCC1)c1cccc2ccccc12	6	3	0.789426123485759	255.125928784	3	0	3.049900000000002	3	29.54	0	0	0.5625	O=C(NC1CCN(Cc2ccccc2)CC1)c1cccc2ccccc12
873	21765	OCc1cc(OCc2cccc(-c3ccccn3)n2)ccn1	6	3	0.7828509186449955	293.11642672000005	5	1	2.6099	5	68.13	0	0	0.6379310344827587	COc1cccc(CCc2ccccc2OCc2ccccn2)c1
874	21811	COc1cc(SCC(=O)c2cccc(OCC)c2)cc(CC)c1O	6	2	0.569173521356965	346.123880184	5	1	4.336900000000004	8	55.760000000000005	0	0	0.6621621621621622	COc1cccc(C(=O)NCc2ccccc2CN2CCc3cc(OC)c(O)cc3C2)c1
875	21815	O=C(O)COc1cccc(NC2CCNCN2)c1	6	2	0.6072586916915278	251.126991404	5	4	0.4284000000000002	5	82.62	0	0	0.7017543859649122	Oc1cccc(OCCNCc2ccccc2)c1
876	21857	O=C(O)c1cc(COc2cc(O)cc(O)c2)cn1O	6	2	0.6217269093312424	265.058637072	6	4	1.4137999999999995	4	112.15000000000002	0	0	0.7142857142857143	Oc1cccc(C2CCN(Cc3ccccc3)CC2)c1
877	21893	Oc1oc2cc(O)ccc2[n+]1CCCc1ccc(F)cc1	6	3	0.7257343488244381	288.10304798009	3	2	2.9034000000000013	4	57.48000000000001	0	0	0.6507936507936508	Oc1ccc(-c2ccc(CNCCc3c[nH]c4cc(F)ccc34)o2)cc1
878	21904	Oc1cc(N)cc2ccccc12	6	2	0.5782198076018069	159.068413908	2	2	2.1276	0	46.25	0	0	0.7352941176470589	NCCc1ccc(O)c(O)c1
879	21910	COc1c(Nc2cccc(Br)c2)ccc(-c2cccc(O)c2)c1O	6	3	0.5710963165062224	385.031355472	4	3	5.279500000000005	4	61.72	0	0	0.6901408450704225	COc1ccc2[nH]cc(CCNCc3ccc(-c4cccc(O)c4)o3)c2c1
880	21926	Cc1cc(N)ncc1O	6	1	0.5342382544852698	124.063662876	3	2	0.6778199999999999	0	59.14	0	0	0.7727272727272727	CC1COC(c2ccc(N)nc2)CN1
881	21949	COCCCc1cc(C=Cc2ccc(O)cc2)cc(O)c1OO	6	2	0.3140546089004091	316.1310737399999	5	3	3.699000000000002	7	79.15	0	0	0.7532467532467533	CCc1cc(Cl)c(OC)c(C(=O)NCC2CC(OCCCc3ccccc3)CN2)c1O
882	21951	Cc1c(C)cc2c(c1OCCOn1cccc1C)CCC2	6	3	0.7859433646316352	285.17287897600005	3	0	3.4096600000000024	5	23.39	0	0	0.6964285714285714	Cc1sc(C)c2c1CCCc1nccn1-2
883	21963	CCC(=O)Oc1ncc(OC)nc1OC	6	1	0.6875996837930006	212.079706864	6	0	0.8091999999999998	4	70.54	0	0	0.6896551724137931	CCn1cncc1-c1c[nH]c2ccc(C(=O)OC)cc12
884	22008	O=C(O)COn1nnc(-c2ccccc2C(=O)O)n1=O	6	2	0.5128655832755049	280.044383976	7	2	-1.2100999999999995	5	141.48	0	0	0.711864406779661	CN1CCc2cccc3c2C1Cc1cccc(C(N)=O)c1-3
885	22028	NC(=N)N1CCN(c2ccccc2Oc2ccccc2F)CC1	6	3	0.6750434045114764	314.15428944800004	3	2	2.633470000000001	3	65.58000000000001	0	0	0.5555555555555556	CCCN1CCN(c2ccccc2OC)CC1
886	22057	NC(=O)COc1ccc(Oc2ccccc2)cc1	6	2	0.8762914112174667	243.089543276	3	1	2.343	5	61.55000000000001	0	0	0.65	Oc1ccc(OCCNCCCOc2ccccc2)cc1
887	22074	Cc1cc(O)ccc1NC(=O)c1ccc(C(N)=O)c(C)c1CCC	6	2	0.73595389319598	326.163042564	3	3	3.3127400000000016	5	92.42	0	0	0.6825396825396826	CCCN(C1CCCC1)C1COc2cccc(C(N)=O)c2C1
888	22137	CNC(=O)c1nc(Cc2cccc(OSS(C)(=O)=O)c2)n[nH]1	6	2	0.5876636495743917	342.045646928	7	2	0.7417	6	114.04	0	0	0.7088607594936709	CCc1cccc(N2CCN(CC=CCNC(=O)c3nc(C)c[nH]3)CC2)c1Cl
889	22144	Cc1cc2c(cc1C(=O)O)CC2	6	2	0.6831323050787894	162.06807956	1	1	1.79182	1	37.3	0	0	0.6944444444444444	CN1CCc2cc(O)ccc2Cc2ccc(O)cc2CC1
890	22176	CC(=O)Nc1nc(Nc2ccccc2S(N)(=O)=O)ccc1Cl	6	2	0.7879813406766705	340.039688956	5	3	2.0844	4	114.18	0	0	0.7014925373134329	NCCC(=O)Nc1cccc2c1cnn2S(=O)(=O)c1cccc2ccccc12
891	22195	CCC(=O)OCc1ccc(CC(C)n2nc3ccccc3n2)cc1	6	3	0.6492446286266489	323.16337691200005	5	0	3.688200000000003	6	57.010000000000005	0	0	0.68	CCC(=O)N1CCC(c2ccccc2)(c2ccccc2)C1
892	22217	NC(=O)c1ccn(CCCc2cccc(Oc3ccccc3)c2)n1	6	3	0.7247397088184219	321.14772684800005	4	1	3.4071000000000016	7	70.14	0	0	0.6285714285714286	NC(=O)c1ccn(-c2cccc(OC(=O)NCCCN3CCN(c4ccccc4)CC3)c2)c1
893	22226	CNC(=C)Sc1nnc(SCc2ccccc2C(=O)O)c(O)n1	6	2	0.648293542800012	350.0507323079999	8	3	2.3504	7	108.23	0	0	0.7027027027027027	CCOC(=O)c1cnn2cccc(CN3CCN(c4ccc(Cl)cc4)CC3)c12
894	22241	O=C(NCc1cccc(-c2ccccc2)n1)CC	6	2	0.8924687199575719	240.126263132	2	1	2.774800000000001	4	41.99	0	0	0.6530612244897959	CN(C)CCSc1cccc(-c2ccccc2)n1
895	22292	CCOn1c(Oc2ccccc2)cnc(C)c1=O	6	2	0.8249507119517347	246.100442308	5	0	1.79252	4	53.35	0	0	0.7058823529411765	Cc1ccc(OCCNCCCOc2ccccc2)cc1C
896	22338	Cc1cc(C)c2cc(N3CCCCC3)cccc12	7	3	0.7127038213816407	239.167399672	1	0	4.398540000000003	1	3.24	0	0	0.6458333333333334	Cc1cccc(N2CCN(CCN3CCCCCC3)C2=O)c1
897	22345	CNC(=O)C1CCC(Nc2ccccc2I)CC1	6	2	0.8160644384296367	358.05421122800004	2	2	3.007900000000001	3	41.13	0	0	0.6666666666666666	COc1ccccc1NC1CCN(CCCCNC(=O)C=Cc2ccccc2)CC1
898	22431	NCC(=O)c1ccc(NC(=O)Nc2ccc(Oc3ccccc3)cc2)c(O)c1	6	3	0.3833567383214045	377.137556088	5	4	3.969900000000002	6	113.68	0	0	0.6617647058823529	CC(C)C(=O)Nc1cccc(C2CCN(Cc3ccc(Oc4ccccc4)cc3)CC2)c1
899	22454	CC(=O)C1CC(c2ccccc2O)C1=O	6	2	0.7451072113117673	204.078644244	3	1	1.6538	2	54.37	0	0	0.6727272727272727	CC(=O)Nc1cc2c(cc1O)C(c1ccccc1)CN(C)CC2
900	22494	COC(=O)c1cc(OC)cc(OC)c1OC	6	1	0.7280380918950724	226.084123548	5	0	1.499	4	53.99000000000001	0	0	0.6727272727272727	COc1cc2c(cc1OC)CN(CCCCNC(=O)c1cc(Br)cc(OC)c1OC)CC2
901	22505	C=CS(=O)(=O)c1cc(C)c(N=Cc2ccccc2O)cc1	6	2	0.8804108534505735	301.07726434	4	1	3.368420000000002	4	66.73	0	0	0.7068965517241379	O=S(=O)(c1ccc(C=Cc2ccccc2O)nc1)c1ccccc1F
902	22511	CC(C)=Nc1cc(-c2ccncc2)ccc1NC	6	2	0.8246046285510114	239.142247544	3	1	3.9026000000000014	3	37.28	0	0	0.7192982456140351	CN1CCC(c2cn(-c3ccncc3)c3ccc(-c4ccncc4)cc23)CC1
903	22534	Cc1cc(C)c(NC(=S)NC(C)C(=O)Nc2ccccc2C)cc1C	6	2	0.7184310712973598	355.17183342	2	3	4.233880000000003	4	53.16	0	0	0.6862745098039216	CC(C)NC(=O)c1cc2ccccc2[nH]1
904	22560	CC(=O)c1ccccc1OC1CCN(c2ccc(-c3ccc(S(C)(=O)=O)cc3)cc2)C1=O	6	4	0.5284716564899107	449.129693836	5	0	4.144000000000004	6	80.75	0	0	0.6388888888888888	COc1ccccc1N1CCN(CCCCNC(=O)c2ccc(-c3ccc(S(C)(=O)=O)cc3)cc2)CC1
905	22625	OC(=O)CCCc1nc2cc(O)ccc2n1CCc1ncc[nH]1	6	3	0.6194079155903971	314.137890436	5	3	2.115	7	104.03	0	0	0.726027397260274	COC(=O)c1ccc(CCc2nc3ccccc3n2Cc2ccc(Cl)cc2)cc1
906	22633	Oc1c(Nc2cccc(Nc3ccccc3)c2)ccccC1CCCC	7	3	0.5328142549527374	346.204513452	3	3	6.544100000000004	7	44.29	0	0	0.7192982456140351	CCCCN(CCc1ccccc1)CCc1cccc(O)c1
907	22650	Cc1ccc(-c2ccc(F)cc2)cc1NC(=O)CCNC(=O)c1cccs1	6	3	0.6534596399940213	382.115127068	3	2	4.621220000000003	6	58.2	0	0	0.6461538461538462	O=C(NCCCCN1CCN(C(c2ccccc2)c2ccccc2)CC1)c1cccs1
908	22655	COc1cc2ccc(I)cc2c(I)c1II	6	2	0.3979650870709413	663.6754068759999	1	0	5.280200000000002	2	9.23	0	0	0.7090909090909091	COc1cc2ccccc2cc1OCCC1CCN(Cc2ccccc2)CC1
909	22676	CN(C)CCCC(=O)c1cc(O)cc(O)c1O	6	1	0.4100636410143231	239.115758024	5	3	1.3279	5	81.00000000000001	0	0	0.7076923076923077	CN(C)CCC(=O)OC1(c2ccc(Cl)cc2)CCN(CCCC(=O)c2ccc(F)cc2)CC1
910	22785	CNC(=O)Cc1ccccc1Oc1ccccc1	6	2	0.893441797242237	241.11027872	2	1	2.7674000000000003	4	38.33	0	0	0.6551724137931034	CC(C)C(=O)Nc1cccc(C2CCN(Cc3ccc(Oc4ccccc4)cc3)CC2)c1
911	22834	CON1cc(-c2ccccc2OC)cc1	6	2	0.7631894125462828	203.094628656	3	0	2.2221	3	23.39	0	0	0.6363636363636364	COc1ccccc1N1CCC2(CCNCC2)CC1
912	22835	OCCCNc1nc(Nc2ncnc(NCc3ccccn3)n2)ncn1	6	3	0.4004350025184684	354.16650519600006	11	4	0.6015999999999992	9	146.55	0	0	0.673469387755102	c1ccc(CCN2CCCC2)nc1
913	22883	CCc1c(NCc2ccc(OC)cc2OC)cccc1OC	6	2	0.8420224643840248	301.167793596	4	1	3.8869000000000025	7	39.72	0	0	0.6851851851851852	COc1cccc(CCc2ccccc2OCc2cccc(OC)c2)c1
914	22889	CCc1c(O)cc2ccc(O)cc2c1OO	6	2	0.5371944054133265	220.073558864	4	3	2.6652	2	69.92	0	0	0.68	CCCN1COCC2c3cc(O)ccc3OCC21
915	22917	OC(=O)C(C)NNc1ccccc1Oc1ccccc1	6	2	0.7052969638738326	272.116092372	4	3	2.868500000000001	6	70.59	0	0	0.7076923076923077	COc1ccccc1N1CCN(CCCCNC(=O)C=Cc2ccc(Oc3ccccc3)cc2)CC1
916	22953	Cc1cc2cc(NNN3CCCCS3)ccc2o1	6	3	0.6564714164859147	263.109233164	5	2	3.316720000000002	3	40.44	0	0	0.7428571428571429	CC1CCCN1CCc1cc2cc(C(=O)c3ccc(F)cc3)ccc2o1
917	22957	COc1cc(O)c(C(=O)Cc2ccccc2F)cc1C	6	2	0.8702873143312619	274.10052256	3	1	3.2737200000000017	4	46.53	0	0	0.6724137931034483	COc1cc(CCN(C)Cc2cccc(O)c2OC)ccc1O
918	22967	CCn1c(=O)c2cccc(O)c2c1=O	6	2	0.6737065619161006	191.058243148	3	1	1.0080999999999998	1	57.61000000000001	0	0	0.6590909090909091	CN(C)CCN1C(=O)c2ccccc2N(C)c2ccccc21
919	22984	O=C(OC1CCCCC1)C1CCON(c2ccc(O)cc2)C1	6	3	0.8698887591798165	305.162708216	5	1	3.0260000000000016	3	59.0	0	0	0.7368421052631579	Oc1ccc(C2=CCN(CC3CCC=C(c4ccc(O)cc4)C3)CC2)cc1
920	22994	NCC(O)c1ccc(OCc2ccc3ccccc3c2)cc1	6	3	0.7576697254647639	293.14157884800005	3	2	3.4109000000000016	5	55.48	0	0	0.6097560975609756	NCC(O)c1ccc(O)c(O)c1
921	23021	COCCCn1ccc(Cc2ccccc2)cc1=O	6	2	0.7444113625336479	257.141578848	3	0	2.475600000000001	6	31.23	0	0	0.6764705882352942	CC(C)(C)c1nc(N2CCN(CCCCn3ccc(-c4ccccc4)cc3=O)CC2)cc(C(F)(F)F)n1
922	23046	CCC(C)Nc1cc2ccccc2c(CO)c1OO	6	2	0.570007759976673	261.136493468	4	3	3.3943000000000016	5	61.72	0	0	0.7230769230769231	OCc1cc(C(O)CNCCCCCCOCCCCc2ccccc2)ccc1O
923	23077	CC(C)CC1CCC(Nc2cccc(O)c2O)c(O)C1O	6	2	0.548286781539068	295.17835828	5	5	2.056200000000001	4	92.95	0	0	0.7037037037037037	CCCNC1CCc2c(O)cccc2C1
924	23097	CN(C)c1ccc(Nc2ccccc2N2CCN(c3cc(Cl)cc(N)c3)CC2)cc1	6	4	0.5637514356033431	421.203323576	5	2	5.058400000000003	5	47.77	0	0	0.6714285714285714	COc1ccccc1N1CCN(CCCCNC(=O)c2ccc(N(C)C)cc2)CC1
925	23189	C=C(O)CNNC(=O)c1ccCc1C1cc1C	5	2	0.3823518791648766	232.121177752	3	3	1.5115000000000005	5	61.36	0	0	0.7464788732394366	CNC(=O)c1cc(C(=O)NC2C3COCC32)cc2c1OC(CF)C2c1ccccc1
926	23205	Oc1cc(CCc2cccnc2)cc(-c2cccnc2)n1	6	3	0.7960078457293314	277.1215121	4	1	3.0294000000000016	4	58.900000000000006	0	0	0.6491228070175439	c1ccc(CCN2CCC(c3cc(-c4cccnc4)[nH]n3)CC2)cc1
927	23233	COCC1Oc(OC)c(OC)c(OC)c1	6	1	0.6863386939346745	216.099773612	5	0	1.0238	5	46.150000000000006	0	0	0.7758620689655172	COc1ccc2c(c1)C1CN(Cc3ccccc3)CC1CO2
928	23274	O=C(O)c1cc(OCc2cc(O)ccc2O)ccc1O	6	2	0.6367745742743511	276.063388104	5	4	2.0806	4	107.22	0	0	0.717391304347826	Oc1ccc(OCCNCCCOc2ccccc2)cc1
929	23309	COCc1cc2c(cc1OCc1ccccc1)CC2C	6	3	0.813439323698744	268.14632988	2	0	4.071600000000003	5	18.46	0	0	0.6226415094339622	COc1cccc(CCc2ccccc2OCc2ccccc2)c1
930	23453	Cc1cc(Cl)ccc1NC(=O)CCCc1c(F)ccc(F)c1C(N)=O	6	2	0.8110005838983668	366.094661904	2	2	3.986920000000002	6	72.19	0	0	0.7014925373134329	Cc1cccc(NC(=O)CN2CCN(c3ccc(Cl)cn3)CC2)c1
931	23489	CC(=O)Oc1ccc(Oc2cccc3ccc(-c4ccc5ccccc5c4)cc23)cn1	6	5	0.3095343937707138	405.136493468	4	0	6.772600000000005	4	48.42	0	0	0.7066666666666667	COc1ccccc1N1CCN(CCCCn2cc(-c3ccc4ccccc4c3)nn2)CC1
932	23536	NC(=O)c1ccccc1Nc1cccc(C(=O)O)c1	6	2	0.7816164258303552	256.084792244	3	3	2.2273	4	92.42	0	0	0.6785714285714286	O=C(NC1CCN(Cc2ccccc2)C1)c1cccc(-c2ccccc2)c1
933	23537	O=C(NCc1nn(COc2ccccc2O)nn1)c1ccc(OC)c(O)c1	6	3	0.561677429043901	371.122968644	9	3	1.0593999999999997	7	131.62	0	0	0.5294117647058824	COc1cc2c(cc1O)CN(CCCCNC(=O)c1ccc(-c3ccccc3)cc1)CC2
934	23558	COc1cc(Nc2cccc(Oc3cccc(Br)c3)c2)cc(OC)c1	6	3	0.5508460504223056	399.047005536	4	1	6.002200000000004	6	39.72	0	0	0.6595744680851063	Brc1cccc(OCC2CCN(CC3CC3)CC2)c1
935	23565	CC1ccc(OCc2ccccc2O)cc(O)c1O	7	2	0.7792844054366994	260.104858992	4	3	3.326200000000002	3	69.92	0	0	0.7115384615384616	COc1cccc(CCc2ccccc2OCc2cccc(OC)c2)c1
936	23643	CCC(CC)NCc1cc(OC)cc(OCCC)c1O	6	1	0.7274781306043433	281.199093724	4	2	3.4678000000000027	9	50.72	0	0	0.7205882352941176	CCCOc1c(O)ccc2c1CN1CCc3cc(OC)c(O)cc3C1C2
937	23679	COc1c(Nc2cccc(OC)c2)ccc(O)c1O	6	2	0.5828333987509766	261.10010796	5	3	2.858600000000002	4	70.95	0	0	0.68	COc1cccc(CCc2ccccc2OCc2cccc(OC)c2)c1
938	23686	CC(Cc1ccc2c(c1)OCN2CS(=O)(=O)C1CC1)	6	3	0.8307932999078638	281.108564468	4	0	2.3301	5	46.61	0	0	0.6896551724137931	CCCc1cccc(C2CCCN(CCC)C2)c1
939	23747	O=C(O)c1ccnc2c1ccn2CCCCN1CCCCC1	6	3	0.8333159945866939	301.179026976	4	1	3.0006000000000013	6	58.36	0	0	0.6181818181818182	O=c1n(CCCN2CCCCCC2)ccn1-c1cccc(Cl)c1
940	23749	COC(=O)Cn1ncc(CC)c1Oc1ccccc1OC	6	2	0.764509341070908	290.126657056	6	0	2.4194	6	62.58000000000001	0	0	0.6271186440677966	CCC(=O)NCCCCN1CCN(c2ccccc2OC)CC1
941	23763	O=C(O)CNc1cccc(NC(C)C)c1	6	1	0.692293071237755	208.121177752	3	3	2.0034	5	61.36	0	0	0.7111111111111111	CCC(=O)C(CCN(C)C)(c1ccccc1)c1ccccc1
942	23768	CC1CCC(Cc2ccc(OO)cc2)CC1	6	2	0.6179096694166334	220.14632988	2	1	3.907200000000003	3	29.46	0	0	0.6818181818181818	CCCN1CCC(c2ccc(OC)cc2)CC1
943	23832	NC(=O)C1CCCC1Nc1cccc(-c2cccnc2)c1	6	3	0.9051427604730669	281.152812228	3	2	2.8145000000000007	4	68.01	0	0	0.6933333333333334	O=C(NCC=CCN1CCN(c2cccc(Cl)c2Cl)CC1)c1ccc(-c2cccnc2)cc1
944	23872	CNC(=O)n1nc(COc2ccccc2)nn1	6	2	0.8313411334073775	233.091274592	6	1	0.4396	3	81.93	0	0	0.6607142857142857	CN1CCN(c2nc(N)nc(COc3ccccc3)n2)CC1
945	23874	CC(C)CCc1ccccc1OC1(O)Cc2ccccc2cc1	6	3	0.817219474132968	308.177630008	2	1	4.612100000000004	5	29.46	0	0	0.6964285714285714	c1ccc(CCc2ccccc2OCc2ccccn2)cc1
946	23883	CC(=N)c1c(Nc2ncccc2N)ncnn1	6	2	0.6758586468787523	229.107593352	7	3	0.98017	3	113.46	0	0	0.7727272727272727	Clc1ccc(N2CCCN(Cc3c[nH]c4ncccc34)CC2)cc1
947	23909	CN1CCc2c(OCc3cccc(OC4CCC(O)CC4)c3)ccnc2C1	6	4	0.8772970190462581	368.209992756	5	1	3.3308000000000018	5	54.82000000000001	0	0	0.6707317073170732	CCCN(CCN1CCN(c2ccnc3ccccc23)CC1)C1CCc2ccc(O)cc2C1
948	23914	OC1Cc(c2ccccc2)nc11CCCCC1CC	6	3	0.8626622582498988	257.177964356	2	1	3.5793000000000026	2	32.59	0	1	0.6724137931034483	Oc1ccc(C2=CCN(CC3CCC=C(c4ccccc4)C3)CC2)cc1
949	23920	NCC(N)CN1CCc2cccc(Nc3c(Cl)cccc3Cl)c2C1=O	6	3	0.7457682008948087	378.10141662	4	3	3.021300000000002	5	84.38	0	0	0.6153846153846154	O=C1c2ccccc2CCN1CCCCN1CCN(c2cccc(Cl)c2Cl)CC1
950	23958	CC(=O)Oc1cc(OOc2ccc(O)nc2)ccc1C	6	2	0.3993269267858765	275.07937251600003	6	1	2.393720000000001	4	77.88000000000001	0	0	0.7532467532467533	COc1ccc2c(c1)C1OCCN(CCCCNC(=O)c3cccnc3)C1CO2
951	23964	CCC(CC)c1nccc(C(N)=O)c1F	6	1	0.8279544962813774	210.11684132	2	1	2.2232000000000003	4	55.98	0	0	0.6415094339622641	Cn1cncc1-c1c[nH]c2ccc(C(N)=O)c(F)c12
952	24046	COc1nnc(Oc2cccc(O)c2)nc(=O)n1	7	2	0.8162972747108297	248.054554736	8	1	0.1332999999999998	3	107.32	0	0	0.7115384615384616	Oc1cccc(OCCNCc2ccccc2)c1
953	24059	Nc1cc(O)cc(NCc2ccc3c(c2)OCO3)c1	6	3	0.7364062877396096	258.100442308	5	3	2.3152	3	76.74000000000001	0	0	0.6666666666666666	O=C(NC1CCN(Cc2ccc3c(c2)OCO3)C1)c1ccc(-c2cccs2)cc1
954	24085	COC(O)CC1CCN(C(=O)c2ccccc2C(C)=O)cc1C(C)=O	6	2	0.6309604819663407	345.157622836	5	1	2.1791	6	83.91	0	0	0.6818181818181818	COc1c(C(C)=O)ccc2c1-c1cccc3c1C(C2)N(C)CC3
955	24109	COCC1CCC(c2ccc(Br)cc2)CC1	6	2	0.8000521629065559	282.061927328	1	0	4.369300000000004	3	9.23	0	0	0.55	Brc1ccc(OCC2CCN(CC3CC3)CC2)cc1
956	24118	CCC(CC)Cc1cc(OC)c(Nc2ccc(OC)c(OC)c2)cc1O	6	2	0.6490068859547562	359.209658408	5	2	5.140300000000005	9	59.95	0	0	0.6666666666666666	COc1ccccc1OCCNCC(O)c1ccc(O)c(O)c1
957	24121	Nn1c(O)nc(OCc2ccccc2O)n1	6	2	0.630030873695031	222.07529018	7	3	-0.0179000000000002	3	106.42	0	0	0.7222222222222222	Oc1nc(-c2ccccc2)cn1C1CCN(Cc2ccccc2)CC1
958	24159	CCn1nc2c(c(C(=O)O)c2C(=O)O)n1	5	2	0.7069534238810464	209.043655704	5	2	-0.3086	3	105.31	0	0	0.7317073170731707	CCC(=O)N1CCC(c2ccccc2)(c2ccccc2)C1
959	24161	CC(C)(c1ccc(NC(=O)Nc2ccccc2C(N)=O)cc1)C(C)C	6	2	0.7557753748736428	339.19467704	2	3	4.363100000000002	5	84.22	0	0	0.6964285714285714	O=C(Nc1ccccc1)Nc1ccc(CCN2CCN(c3ccccc3)CC2)cc1
960	24163	OC1cc(-c2ccccc2)cc(-c2ccc(Cl)cc2)C1	6	3	0.8552309046412933	282.08114278	1	1	4.571600000000003	2	20.23	0	0	0.6851851851851852	Oc1ccc(C2=CCN(CC3CCC=C(c4ccccc4)C3)CC2)cc1
961	24164	CCC(=O)c1ccc(CCCc2ccc3ccc(O)c(O)c3c2)cc1OO	6	3	0.2402691197236927	366.1467238039999	5	3	4.870800000000005	7	86.99000000000001	0	0	0.6610169491525424	COc1cc(CCN(C)Cc2cccc(O)c2OC)ccc1O
962	24168	O[n+]1cc(O)cc(OOc2cccc(O)c2O)c1	6	2	0.2106886308272302	252.05026346009	6	4	0.7009999999999996	3	103.26000000000002	0	0	0.7272727272727273	O=S(=O)(c1ccc(C=Cc2ccc(F)cc2O)nc1)c1ccccc1F
963	24207	CN(C)CCC(O)CC1c2ccccc2Oc2ccccc21	6	3	0.9145378754548572	297.17287897600005	3	1	3.6269000000000022	5	32.7	0	0	0.6538461538461539	CN(C)CC1CC2c3ccccc3Oc3ccc(Br)cc3C2O1
964	24280	Cc1nc(C2CCN(C(=S)NC3CCc4ccccc43)CC2)c2csccc12	6	5	0.5837871631901532	407.1489898	3	1	5.297720000000005	2	28.160000000000004	0	0	0.6790123456790124	CN(C)c1ccccc1N1CCN(CCCCCC(=O)NC2CCCc3ccccc32)CC1
965	24333	OC1=C(c2ccccc2C(=O)O)Cc(C(=O)O)C1	6	2	0.761344681652084	248.068473484	3	3	2.1485000000000003	3	94.83	0	0	0.6274509803921569	O=C(NCCCN1CCN(c2ccccc2)CC1)C1c2ccccc2-c2ccccc21
966	24345	CC(C)Oc1nc(NC2CCCC2)nc(Cl)c1Cl	6	2	0.853556277509203	289.074867524	4	1	3.925100000000002	4	47.04	0	0	0.7297297297297297	CC(C)Oc1ccccc1N1CCN(C2CCC(NS(=O)(=O)c3cnc(Cl)c(Br)c3)CC2)CC1
967	24368	CC(=O)Oc1ccc(CN)cc1Oc1ccccc1	6	2	0.675446802856841	257.10519334	4	1	2.8629000000000016	4	61.55	0	0	0.6774193548387096	CC(C)C(=O)Nc1cccc(C2CCN(Cc3ccc(Oc4ccccc4)cc3)CC2)c1
968	24397	CC(=N)c1cccc(C(=O)O)c1O	6	1	0.6011592279282493	179.058243148	3	3	1.47817	2	81.38000000000001	0	0	0.68	CC(=O)c1ccc2c(c1O)-c1cccc3c1C(C2)N(C)CC3
969	24411	CC(C)CC1Cc2ccc(O)c(O)c2OC1OO	6	2	0.4385606608158922	254.115423676	5	3	2.510700000000001	3	79.15	0	0	0.7090909090909091	CCCN(CCC)C1CCc2c(ccc(O)c2O)C1
970	24434	NC(=O)c1ccccc1OCc1cc(Oc2ccccc2)nc(N)c1	6	3	0.7205546838806496	335.1269914040001	5	2	3.1340000000000003	6	100.46	0	0	0.6521739130434783	NC(=O)c1ccccc1OCCCN1CCC(c2cn(Cc3ccccc3)c3ccccc23)CC1
971	24481	CNCCCc1cc2ccc(Br)nc2cc1NC1CC(O)C(O)C1O	6	3	0.3651906338962579	409.1001037279999	6	5	1.4161999999999997	6	97.64	0	0	0.7333333333333333	COc1ccc(N2CCN(CCNC(=O)c3cc(Br)c4ccccc4c3OC)CC2)cc1
972	24512	CCCC(OO)c1c(OC(=O)c2cccc(C)c2)ccc(Cc2cc(O)ccc2)cc1=O	7	3	0.2874980792839925	434.172938552	6	2	5.2016200000000055	8	93.06	0	0	0.7051282051282052	COc1ccccc1C1CCN(CNC(=O)c2cccc(C)c2)CC1
973	24525	NC(=O)Cc1cc(OCc2cccc(Oc3ccccc3)n2)ccc1O	6	3	0.682286843612192	350.126657056	5	2	3.1863000000000024	7	94.67000000000002	0	0	0.6811594202898551	CC(C)C(=O)Nc1cccc(C2CCN(Cc3ccc(Oc4ccccc4)cc3)CC2)c1
974	24532	CCOc1nc(NCc2ccc(OC)cc2)nc(C(C)O)c1O	6	2	0.719908317531476	319.153206152	7	3	2.254900000000001	7	96.73	0	0	0.6666666666666666	COc1ccc(CC(C)NCC(O)c2ccc(O)c(NC=O)c2)cc1
975	24535	CN(C(S)N(C)Nc1ccccc1)C1CC1	6	2	0.4651122597776523	237.129968608	4	2	2.2529000000000003	5	18.51	0	0	0.68	CN(c1ncccn1)C1CCC(CCN2CCN(c3ccccc3)CC2)CC1
976	24565	O=C(O)COc1ccccc1Oc1cccc(O)c1	6	2	0.8638388931259527	260.068473484	4	2	2.647900000000001	5	75.99000000000001	0	0	0.5869565217391305	Oc1cccc(OCCNCc2ccccc2)c1
977	24570	CCN(CO)Cc1cccc(O)c1O	6	1	0.4947707057059562	197.10519334	4	3	0.8694999999999997	4	63.93000000000001	0	0	0.6122448979591837	CCN(CCc1ccc(O)c(OC)c1)Cc1cccc(O)c1OC
978	24699	O=C(CCCCl)Nc1cc(Cl)cc(Cl)n1	6	1	0.6713269573240828	265.97804594800004	2	1	3.345900000000001	4	41.99	0	0	0.6865671641791045	COc1ccc2nc(NC(=O)CCCCN3CCN(c4ccc(Cl)cc4)CC3)sc2c1
979	24713	Cc1cc(O)cc(CCc2cccc(C(=O)O)c2)c1	6	2	0.8828676753434842	256.10994437200003	2	2	3.184020000000001	4	57.53	0	0	0.5777777777777777	CCCN(CCc1ccccc1)CCc1cccc(O)c1
980	24720	CN1CCN(CCNc2ccc3nc(O)nc(O)c3c2)CC1	6	3	0.7664194925847385	303.16952491200004	7	3	0.7002999999999994	4	84.75	0	0	0.6417910447761194	CC(C)(C)c1nc(N2CCN(CCCCNC(=O)Nc3ccccc3)CC2)cc(C(F)(F)F)n1
981	24721	NCCCc1c(NNCC2CC2)cccc1C	6	2	0.6328909358844927	233.189197736	3	3	2.21282	7	50.08	0	0	0.660377358490566	CCCCCCc1ccc2c(c1)Cc1ccccc1C2CN
982	24735	CCC(C)C(C)CCCCCCC	0	0	0.4641155076130906	184.219100896	0	0	5.029100000000005	8	0.0	0	0	0.775	CCOC(=O)CCCC(Br)c1ccccc1
983	24753	Oc1c(NCCc2ccncc2)nc(Nc2ccccc2)n1-c1ccncc1	6	4	0.4577179078134507	372.16985926000007	7	3	3.7661000000000016	7	87.89	0	0	0.6612903225806451	O=C(Cc1ccncc1)Nc1ccc(CCN2CCN(c3ccccc3)CC2)cc1
984	24781	Cc1ccc2c(c1)Oc1ccc(OCc3cccc(C(=O)O)c3)cc12	6	4	0.5597830055750697	332.10485899199995	3	1	5.171620000000003	4	59.67	0	0	0.625	Cc1ccc2c3c(c(=O)oc2c1)CN(Cc1ccccc1)CC3
985	24801	OCCOc1cc(Oc2ccccc2)ccc1CC1CCC(C)CC1	6	3	0.7509170007225802	340.203844756	3	1	5.218800000000004	7	38.69	0	0	0.6617647058823529	CC(C)C(=O)Nc1cccc(C2CCN(Cc3ccc(Oc4ccccc4)cc3)CC2)c1
986	24804	CNCC1OC(O)C(O)C1O	5	1	0.3660869875642465	163.084457896	5	4	-2.355199999999998	2	81.95	0	0	0.8059701492537313	COc1ccccc1N1CCN(Cc2cn(C3OC(CO)C(O)C(O)C3F)nn2)CC1
987	24823	OC(CNc1ccc(NC(N)N)c11)c1NNN	6	2	0.1448761798984818	239.149458164	8	8	-3.2554999999999987	4	146.41	0	0	0.7936507936507936	FC1CCNCC1c1c(-c2ccccc2)[nH]c2cc(Cl)ccc12
988	24843	C[N+]1c(Br)ccc1-c1cc(N)cc(O)c1C	6	2	0.4721185765860641	280.02057655609	3	2	2.6435200000000005	1	52.150000000000006	0	0	0.7627118644067796	CN1CCc2cc(Br)c(O)cc2C(c2ccc(N)cc2)C1
989	24872	COCCc1cc(OCc2ccc3nccnc3c2)nc(C)n1	6	3	0.6964706216571516	310.142975816	6	0	2.4961200000000003	6	70.02000000000001	0	0	0.7384615384615385	COc1cccc(CCc2ccccc2OCc2ccccn2)c1
990	24878	O=C(CCC1CCCO1)c1ccc(O)cc1O	6	2	0.7866424872135945	236.104858992	4	2	2.2397000000000005	4	66.76	0	0	0.6724137931034483	Oc1ccc2c(c1)C1OCCN(CCc3ccccc3)C1CC2
991	24911	COCc1nc(SC(=O)C2CCCC2)nc2c1CSC2	6	3	0.6287048883747285	310.080969816	6	0	3.178700000000002	4	52.08	0	0	0.7538461538461538	CCCNC1CCc2c(C(=O)OC)cccc2C1C
992	24944	NC(C)=C(C)Nc1cccc(Br)c1C(C)=O	6	1	0.8369533282891214	282.0367752	3	2	3.2737000000000016	3	55.12	0	0	0.75	CC(=O)Nc1ccc(CCCCN2CCN(c3ccccn3)CC2)cc1
993	24955	CN(C)c1cc(CN2CCC(CC(=O)c3ccc(N)cc3)CC2)ccc1	6	3	0.6348456178720578	351.231062548	4	1	3.8198000000000025	6	49.57	0	0	0.5671641791044776	CC1Cc2ccccc2N1C(=O)CC1CCN(Cc2cccc(Cl)c2)CC1
994	24966	CC(C)Oc1cccc(O)c1O	6	1	0.6627369988562845	168.078644244	3	2	1.885000000000001	2	49.69	0	0	0.7017543859649122	CC(C)Oc1ccccc1N1CCN(C2CCC(NC(=O)Nc3c(F)cccc3F)CC2)CC1
995	24975	COC(CC)N1CCN(c2ccccc2NC(=O)O)c(O)C1O	6	2	0.6376877520271618	325.163770836	6	4	0.9178	5	105.5	0	0	0.6615384615384615	CCc1ccc(CN2CCN(CC(=O)N3c4ccccc4CC3C)CC2)cc1
996	24999	OC(CNCc1nccc(O)c1)COc1cccc(F)c1F	6	2	0.7241123331437715	310.112898812	5	3	1.5948999999999998	7	74.61	0	0	0.6617647058823529	COc1ccccc1OCCNCC(O)COc1cccc2[nH]c3ccccc3c12
997	25049	Cc1cc(O)cc(C(C)C)c1	6	1	0.6522740358347691	150.104465068	1	1	2.824020000000001	1	20.23	0	0	0.7692307692307693	CC(C)NCC(O)c1ccc(O)c(O)c1
998	25108	CC1CC(NC(=O)c2nc(F)ccc2O)cc(-c2ccccc2F)1	6	3	0.8490990392551011	330.117984192	3	2	3.287200000000001	3	62.22	0	0	0.7027027027027027	CC1CN(C(=O)c2ccc(-c3ccccc3F)cc2)CCN1C(=O)c1ccc2cc[nH]c2c1
999	25133	O=C(ONC(=O)c1cnnnc1)c1ccncc1	6	2	0.7277496210615232	245.054889084	7	1	-0.2316000000000007	2	106.96	0	0	0.696969696969697	CN1CCN(C2=Nc3cc(Cl)ccc3N(NC(=O)c3ccncc3)c3ccccc32)CC1
1000	25205	CC1(C)CCC(Oc2cccc(Oc3ccccc3Cl)c2)C1=O	6	3	0.7657806798283696	330.102272148	3	0	5.268800000000004	4	35.53	0	0	0.7142857142857143	Clc1ccccc1OCCNCCCOc1ccccc1
1001	25257	CC(=O)c1cc(O)ccc1OCc1ccc(Oc2ccc(O)cc2)cc1	6	3	0.6318218024578237	350.115423676	5	2	4.671700000000004	6	75.99000000000001	0	0	0.6981132075471698	COc1cccc(CCc2ccccc2OCc2ccccc2)c1
1002	25269	CN(C)c1cccc(-c2cccc(-c3cccc(NN)c3)c2)c1	6	3	0.5551973645598692	303.17354767200004	3	2	4.372200000000002	4	41.29	0	0	0.75	CN(C)c1cccc(OCCNCC2(F)CCN(C(=O)c3ccc(F)c(Cl)c3)CC2)c1
1003	25298	COCC1CCC(c2ccc(O)cc2)CC1O	6	2	0.8461732410203938	236.1412445	3	2	2.2832000000000003	3	49.69	0	0	0.6666666666666666	CCCN1CCC(c2ccc(OC)cc2)CC1
1004	25385	NCC1CC(Oc2ccccc2O)C1	6	2	0.7646196396516088	193.11027872	3	2	1.5082999999999998	3	55.48	0	0	0.6666666666666666	Oc1ccccc1OCCNCc1ccccc1
1005	25413	COC(=O)c1cc(NC(=O)c2ccc(Oc3CC3)cc2)cc(C)c1C	6	3	0.8396622456856148	339.147058152	4	1	3.883540000000002	5	64.63	0	0	0.684931506849315	CCCN1CCOC2c3cc(C(=O)Nc4ccc(OC)cc4)ccc3CCC21
1006	25458	O=C(O)COc1cc2ccc(OC(=O)O)cc2cc1OC(=O)O	6	2	0.5587189321725881	322.03248189999994	6	3	2.4168000000000003	5	139.59	0	0	0.6949152542372882	COc1cc2ccccc2cc1OC(=O)CC1CCN(Cc2ccccc2)CC1
1007	25485	Cc1ccc(Cl)c(NC(=S)Nc2ccc(S(C)(=O)=C)cc2C)c1	6	2	0.786127766989783	366.062732908	2	2	4.470840000000003	3	41.13	0	0	0.7384615384615385	Cc1cc2c(cc1NS(=O)(=O)c1ccc(-c3ccc(Cl)cc3)cc1)CCN(C)CC2
1008	25489	COc1c(OC)ccc(OC)c1CCCC	6	1	0.7429316037029978	224.1412445	3	0	3.055000000000001	6	27.69	0	0	0.6818181818181818	CCCCN1CCN(c2ccccc2OC)CC1
1009	25494	CCC1cc2cccc(O)cc2C1OO	7	2	0.53918583082325	206.094294308	3	2	2.7489	2	49.69	0	0	0.803030303030303	CCN1CCCC1CNC(=O)c1c(OC)ccc(I)c1O
1010	25512	CC(=O)CCNC(=O)c1cccc(C(=O)O)c1	6	1	0.7998513932816116	235.084457896	3	2	1.0937	5	83.47	0	0	0.5510204081632653	COc1cccc(C(=O)NCCN2CCN(c3ccccc3)CC2)c1
1011	25554	O=Cc1cc(OCc2ccccc2)ccc1CC	6	2	0.745713984007838	240.115029752	2	0	3.640500000000003	5	26.3	0	0	0.6206896551724138	CC1(c2cccc(OCc3ccccc3)c2)C(=O)Nc2cc(Cl)cc(Cl)c2C1=O
1012	25579	CS(=O)(=O)c1cc(-c2cccc(NCN)c2)cc(C#N)n1	6	2	0.8251543946587787	302.0837466880001	6	2	1.35188	4	108.87	0	0	0.7428571428571429	NCCC(=O)Nc1cccc2c1cnn2S(=O)(=O)c1cccc2ccccc12
1013	25623	CC(C)Nc1ccccc1-c1cccc(N)c1	6	2	0.7820123866580958	226.146998576	2	2	3.756100000000001	3	38.05	0	0	0.7192982456140351	CC(C)Nc1cc2c(cc1NS(=O)(=O)c1ccc(-c3ccc(Cl)cc3)cc1)CCN(C)CC2
1014	25801	CC(=O)CCc1cn(Cc2ccc(F)cc2)nn1	6	2	0.8113731974151747	247.112090288	4	0	1.9871	5	47.78	0	0	0.6056338028169014	O=C(CCc1cn(CCCCCCCCCCn2cc(CCC(=O)OC3(c4ccc(Cl)cc4)CCN(CCCC(=O)c4ccc(F)cc4)CC3)nn2)nn1)OC1(c2ccc(Cl)cc2)CCN(CCCC(=O)c2ccc(F)cc2)CC1
1015	25809	O=C(CC1CCCCN1)c1ncc2c[nH]c(-c3ccncc3)nc12	6	4	0.7218754600980802	321.15896022800007	5	2	2.686400000000001	4	83.56	0	0	0.6615384615384615	O=C1N(CC2CCCCN2)CCN1c1cccnc1
1016	25835	COc1cc(CCc2cccc(OC)c2OC)ccc1O	6	2	0.8864363200203398	288.13615912	4	1	3.203200000000002	6	47.92	0	0	0.3777777777777777	COc1cc(CCN(C)Cc2cccc(O)c2OC)ccc1O
1017	25853	OC(=O)c1cccc(CNc2ccc3c(c2)OCO3)c1	6	3	0.8945194994442015	271.084457896	4	2	2.725600000000001	4	67.79	0	0	0.5757575757575758	O=C(NC1CCN(Cc2ccc3c(c2)OCO3)C1)c1ccc(-c2cccs2)cc1
1018	25916	Oc1cc(O)nc2cc(OCc3cccc(F)c3)cc(O)c12	6	3	0.6922512338686894	301.075036084	5	3	3.069700000000001	3	82.81	0	0	0.66	Fc1cccc(CCN2C3CCC2CC3)c1
1019	25927	CCC(C)(C)(C(OO)Nc1ccccc1Oc1ccccc1)	6	2	0.422028424112347	301.167793596	4	2	5.142700000000004	7	50.72	0	0	0.7115384615384616	Cc1ccccc1OCCNCCCOc1ccccc1
1020	25935	CC(C)CCc1cc(OCc2ccccc2)cnn1	6	2	0.7910533307875639	256.15756326	3	0	3.6442000000000014	6	35.010000000000005	0	0	0.6538461538461539	COc1cccc(CCc2ccccc2OCc2ccccc2)c1
1021	26010	Cc1c(O)cc(Nc2cccnn2)cc1O	6	2	0.716053929730279	217.085126592	5	3	1.93982	2	78.27	0	0	0.7555555555555555	CNCC(O)c1ccc(O)c(O)c1
1022	26039	COCCc1ccc2c(c1)CN(CC)C(SS)N2	6	2	0.6411946217265561	284.10170526	5	2	2.984500000000001	5	24.5	0	0	0.6911764705882353	CCc1ccc2c(c1)C(C1=CC(C)N(C)CC1)=Nc1ccccc1N2
1023	26083	Cc1ccccc1OC1CC(O)C(O)C(O)C1O	6	2	0.5758541545636925	254.115423676	5	4	-0.41028	2	90.15	0	0	0.6888888888888889	Cc1ccccc1OCCNCCCOc1ccccc1
1024	26089	CN(C)C(=O)Nc1cc(OC)cc(OC)n1	6	1	0.8388975692494666	225.11134134	4	1	1.1923	3	63.69000000000001	0	0	0.7285714285714285	CCC(=O)Nc1nc(CC)c(-c2cn(S(=O)(=O)c3ccccc3)c3ccc(OC)cc23)[nH]1
1025	26122	CNC(=O)Cc1cc(NC2CCC(NCCCN)CC2)cc(Nc2ccncc2)c1	6	3	0.3859793298051057	410.27940970800006	6	5	2.7752	10	104.1	0	0	0.6857142857142857	O=C(Cc1ccncc1)Nc1cccc(CCN2CCN(c3ccccc3)CC2)c1
1026	26130	Cc1cc(C#Cc2ccc(O)cc2O)cc(O)c1	6	2	0.6199516694982472	240.078644244	3	3	2.5116200000000006	0	60.69	0	0	0.7317073170731707	CN1CCc2cc(O)ccc2Cc2ccc(O)cc2CC1
1027	26144	O=C(O)c1cnc(SNc2ccccc2CO)c(N)n1	6	2	0.6095261128225485	292.06301124400005	7	4	1.3684999999999996	5	121.36	0	0	0.7246376811594203	NCCC(=O)Nc1cccc2c1cnn2S(=O)(=O)c1cccc2ccccc12
1028	26171	N=C(N)c1ccc(Nc2ccccc2NN)cc1N	6	2	0.1627381088430034	256.143644512	5	6	1.58207	4	125.97	0	0	0.75	COc1ccccc1OCCNCCc1ccc(O)c(O)c1
1029	26210	CNC(=O)C1CCC(c2cccc(F)c2)C(=O)C1	6	2	0.8712727858747129	249.116506972	2	1	2.0245	2	46.17	0	0	0.6716417910447762	CCOc1ccccc1C(=O)NC1CCN(CCOc2cccc(F)c2)CC1
1030	26236	Cc1ccc2cc(CC(C)C(C)c3ccccc3)c(=O)c2c1	6	3	0.7360109981296205	290.167065324	1	0	5.404620000000005	4	17.07	0	0	0.7205882352941176	CCN(Cc1ccc(-c2cc(S(=O)(=O)CC)ccc2OC)[nH]1)C(C)c1ccccc1
1031	26239	CC(=O)c1cc(OCCOc2cnccc2)cc(C)c1CCCCCCCCCCC	6	2	0.2120492407255731	425.292994108	4	0	7.123720000000008	16	48.42	0	0	0.6794871794871795	O=C(c1ccc(F)c(Cl)c1)N1CCC(F)(CNCCOc2cccnc2)CC1
1032	26249	COc1ccc(S(=O)(=O)CC(=O)c2ccccc2F)cc1	6	2	0.7962712449605439	308.05185811600006	4	0	2.490900000000001	5	60.440000000000005	0	0	0.6181818181818182	COc1ccc(C(=O)CCCN2CCc3ccccc3C2)cc1
1033	26319	Nc1cc(CC(=O)c2cccc(-c3ccccc3)c2)cc(C)c1	6	3	0.5618773469483832	301.146664228	2	1	4.669620000000003	4	43.09	0	0	0.6140350877192983	O=C(NC1CCN(Cc2ccccc2)C1)c1cccc(-c2ccccc2)c1
1034	26336	CC=Nc1ccc2c(c1)Sc1cc(Cl)ccc1-2	6	3	0.5168509343359143	259.022248	2	0	5.430100000000002	1	12.36	0	0	0.734375	COc1ccc(NS(=O)(=O)c2sc3ccc(Cl)cc3c2C)cc1N1CCN(C)CC1
1035	26378	CC1(C)NCC(NNc2cccc(-c3ncc(Br)o3)c2)S1	6	3	0.7182977281880046	368.030644264	6	3	3.419200000000001	4	62.12	0	0	0.7444444444444445	Cn1c(SCCCN2CCC3(CC3c3ccc(C(F)(F)F)cc3)C2)nnc1-c1cccc(-c2ncco2)c1
1036	26426	Oc1cnc(NCCc2cccnc2)cc1NC(C)C	6	2	0.7538961810183062	272.16371126	5	3	2.6571000000000007	6	70.07000000000001	0	0	0.6875	COc1cccc(CCc2ccccc2OCc2cccnc2)c1
1037	26433	O=C(O)Cc1ccc(O)cc1OOc1ccc2c(c1)OCO2	6	3	0.6450385962736168	304.058302724	6	2	2.1208	5	94.45000000000002	0	0	0.704225352112676	COc1ccccc1N1CCN(CCCCNC(=O)C=Cc2ccc3c(c2)OCO3)CC1
1038	26437	Oc1c(O)cccc1Cc1ccccc1	6	2	0.7315509798896029	200.083729624	2	2	2.6886	2	40.46	0	0	0.625	c1ccc(Cc2ccccc2NCCN2CCCC2)cc1
1039	26454	CNc1cc(O)ccc1-c1cccc(C(F)(F)F)c1	6	2	0.8574282932585053	267.087098664	2	2	4.119700000000001	2	32.26	0	0	0.65	FC(F)(F)c1cccc(N2CCN(CCCCNc3cc(-c4ccccc4)ccn3)CC2)c1
1040	26459	NC1CNC(Oc2cccc(Oc3cc(O)cc(O)c3)c2)C(=O)O1	6	3	0.6121515348079042	332.10083623199995	8	4	1.0261999999999996	4	123.27000000000002	0	0	0.7213114754098361	Oc1cccc(C23CCCC(NCC2)C3O)c1
1041	26464	O=C(O)COc1cccc(Oc2ccncc2)n1	6	2	0.8647273843041542	246.0640568	5	1	1.7323	5	81.54	0	0	0.6949152542372882	O=C(CN1CCN(c2ccc(Cl)cn2)CC1)Nc1cccnc1
1042	26470	COC(=O)C1CCCC1COc1ccccc1Cl	6	2	0.7861859309336344	268.086622084	3	0	3.3081000000000023	4	35.53	0	0	0.6212121212121212	COc1cc(N)c(Cl)cc1C(=O)NC1CC2CCCC(C1)N2Cc1ccccc1
1043	26499	COc1cc(Br)cc2cc(CC(=O)O)ccc12	6	2	0.9452301745544556	293.98915631200003	2	1	3.2380000000000004	3	46.53	0	0	0.6551724137931034	CCN1CCCC1CNC(=O)c1cc(Br)cc(OC)c1OC
1044	26546	Cc1cc(Oc2ccccc2OCC(O)O)cc(OC)c1O	6	2	0.7090487065725948	306.110338296	6	3	2.1910200000000013	6	88.38000000000001	0	0	0.6551724137931034	COc1ccccc1OCCNCC(O)c1ccc(O)c(O)c1
1045	26579	O=c1c(CC)ccc1SCCCN	5	1	0.6841750304889426	197.0874351	3	1	1.8714	5	43.09	0	0	0.7894736842105263	CCCN(CCC)C1CCc2cc(CCc3ccc(Cl)cc3)ccc2C1
1046	26592	CCC(=O)NN(C)CNn1cnc2nnncc12	6	2	0.5232666257576581	250.129057068	8	2	-0.904699999999999	5	100.86	0	0	0.7681159420289855	CCCN(CCC)C1CCn2ncc(C(=O)OC)c2C1
1047	26625	CNCC1Cc2cc3ccc(N)cc3cc2CC1=O	6	3	0.8050939533415369	254.141913196	3	2	1.9253	2	55.12	0	0	0.6666666666666666	CNCC1Cc2ccc3c(ccn3S(=O)(=O)c3ccccc3)c21
1048	26652	CNC(C)SNc1nnc(OC)c(Nc2ccc3ccccc3c2)cC1C	7	3	0.5387585942533996	383.17798142	7	3	3.946900000000003	5	70.04	0	0	0.7361111111111112	COc1cc2ccccc2cc1OC(=O)CC1CCN(Cc2ccccc2)CC1
1049	26671	CC(C)c1c(O)cc2ccc(Oc3cccc(C(=O)O)c3)nc2n1=O	6	3	0.5578463604958216	340.10592161200003	5	2	3.187700000000002	4	106.59	0	0	0.7236842105263158	COc1cccc(C(=O)NCCCCN2CCN(c3cccc(C)c3C)CC2)c1
1050	26675	Cc1cc2nc(-c3cccc(OC(F)(F)F)c3)oc2c(C)1C	6	3	0.7883161350476479	309.097663348	3	0	4.934700000000002	2	35.260000000000005	0	0	0.6911764705882353	CC(C)N1CCN(CCN2CCN(c3cccc(OC(F)(F)F)c3)C2=O)CC1
1051	26677	CC(C)(C)CCNc1ncc(-c2ccncc2)c(O)c1	6	2	0.8899113807669656	271.168462292	4	2	3.697300000000002	4	58.040000000000006	0	0	0.7230769230769231	FC(F)(F)c1cccc(N2CCN(CCCCNc3cc(-c4ccccc4)ccn3)CC2)c1
1052	26687	CNCC(O)CCn1cc2cccc(O)c2c(C)c(=O)C1	7	2	0.6591425374572455	290.163042564	5	3	-0.8440999999999996	5	72.80000000000001	0	0	0.6923076923076923	CNCC(O)c1ccc(O)c(O)c1
1053	26710	Cn1c(OCc2ccc3c(c2)OCO3)nc(=O)nc1OC	6	3	0.810096750850586	291.08552051600003	8	0	0.4915999999999998	4	84.7	0	0	0.6428571428571429	CCN(Cc1ccc2c(c1)OCO2)Cc1ccc(-c2cc(S(=O)(=O)CC)ccc2OC)[nH]1
1054	26714	COCc1cc(SCc2cccc3ccccc23)cc(=O)[nH]1	6	3	0.7250608288533447	311.097999784	3	1	3.9668000000000023	5	42.09	0	0	0.6901408450704225	CC1(c2ccc(F)cc2)NC(=O)N(CC(O)CN2CCN(Cc3cccc4ccccc34)CC2)C1=O
1055	26730	OC(c1ccc(Cl)cc1)C(c1cccc(Cl)c1)C1cC1	6	3	0.8206895441357114	306.057820492	1	1	5.220600000000003	4	20.23	0	0	0.6538461538461539	OCCOCCN1CCN(C(c2ccccc2)c2ccc(Cl)cc2)CC1
1056	26734	Cc1ccc(C=Cc2ccc3oc(=O)oc3c2)o1	6	3	0.6900877177786189	242.0579088	4	0	3.4578200000000026	2	56.49	0	0	0.765625	Cc1c(C)c2ccc(OCCCN3CCN(c4ccccc4)CC3)cc2oc1=O
1057	26735	CC(C)Cn1c2ccc3c(c2cc1OO)CC(C)(C)C3	6	3	0.6689765851794703	273.172878976	3	1	4.273900000000003	3	34.39	0	0	0.7333333333333333	CCCN1CCC(c2cn(C)c3ccc(F)cc23)CC1
1058	26753	CNC1=CC(C(=O)c2cc(OC)ccc2OC)C1	6	2	0.8085078769809512	247.120843404	4	1	2.0097	5	47.56	0	0	0.6615384615384615	COc1ccc(OC)c(CN2CCN(CC(=O)N3c4ccccc4CC3C)CC2)c1
1059	26766	NCC(NCn1cc(-c2ccccc2)nn1)CC1CCC1	6	3	0.8162760634581943	285.195345736	5	2	2.009699999999999	7	68.75999999999999	0	0	0.5714285714285714	c1ccc(CN2CCC(n3cc(-c4ccccc4)nn3)CC2)cc1
1060	26781	CC(C)CCn1nnc(-c2ccccc2)c1-c1ccccc1Cl	6	3	0.6359552263734741	325.13457532	3	0	5.311600000000004	5	30.71	0	0	0.6181818181818182	Cc1c(-c2ccccc2)nnn1C1CCN(Cc2ccccc2)CC1
1061	26804	OCC(O)Cc1ccccc1Oc1cccc(Cl)c1Cl	6	2	0.8850819503524308	312.031999668	3	2	3.681400000000002	5	49.69	0	0	0.6470588235294118	CCC(O)CN1CCN(c2cccc(Cl)c2Cl)CC1
1062	26839	CN(C)CCCOc1ccc2cc(OO)c(OC)nc2c1O	6	2	0.460268473706777	308.13722174	7	2	2.1313	7	84.28000000000002	0	0	0.7258064516129032	COc1ccccc1OCCNCCc1ccc(O)c(O)c1
1063	26845	NC(=O)C=c1ccc2cc(COc3ccc(C4CC(CO)C4)cc3)cc(=O)c2c1	6	4	0.7820099678964239	389.162708216	4	2	1.4204999999999983	6	89.62	0	0	0.7105263157894737	Cc1ccc(C)c(C(=O)CCCN2CCC(c3ccc(Cl)cc3)CC2)c1
1064	26870	NC(=O)c1cc(SCc2ccccc2)ccc1O	6	2	0.8298022258624322	259.066699656	3	2	2.7834000000000017	4	63.32000000000001	0	0	0.6739130434782609	Oc1ccccc1N1CCN(Cc2ccccc2)CC1
1065	26914	CNc1cc(OCc2ccc3nccnc3c2)cc2c1CC(C)C2	6	4	0.7898072258766827	319.168462292	4	1	3.9852000000000025	4	47.04	0	0	0.7307692307692307	CCON=Cc1cccc2c1CCC1C2c2cc(O)c(Cl)cc2CCN1C
1066	26920	CC(C)Oc1cccc(Oc2ccccc2)c1	6	2	0.7777601291525714	228.115029752	2	0	4.266100000000003	4	18.46	0	0	0.6326530612244898	CC(C)Oc1cccc(N2CCN(CCN3Cc4ccccc4C3)C2=O)c1
1067	26979	C=C(C)Oc1ccc(OCC)cc1	6	1	0.6596971492245887	178.099379688	2	0	2.997700000000002	4	18.46	0	0	0.72	CCOc1ccc(C(O)CN2CCN(c3ccccc3F)CC2)cc1
1068	27005	O=C(O)COc1ccc2cc(O)cc(O)c2c1	6	2	0.7521372550337371	234.05282342	4	3	1.7144	3	86.99000000000001	0	0	0.711864406779661	COc1ccc(N2CCN(CCOc3ccc4nc[nH]c4c3)CC2)cc1
1069	27079	CC(C)CCNC(=O)Cn1nc2ncc(F)cc2c1C	6	2	0.9101587988612811	278.15428944800004	4	1	2.0411200000000003	5	59.81	0	0	0.7341772151898734	O=C(NCCC(O)CN1CCN(c2cccc(Cl)c2Cl)CC1)c1cnc2ccc(F)cc2c1
1070	27114	CCOC(=O)CCc1ccc(O)cc(O)n1OO	7	1	0.3918375172438598	257.0899372	7	3	1.7751	5	99.46	0	0	0.6862745098039216	CCOC(=O)CCCC(Br)c1ccccc1
1071	27126	NC(=O)CSc1nc2c(N3CCCNCC3)cccc2[nH]c1=O	7	3	0.6953766135087738	333.125945848	6	3	0.3002000000000001	4	104.11	0	0	0.59375	Oc1nc2c(N3CCN(Cc4ccccc4)CC3)cccc2[nH]1
1072	27129	O=C1NC(CNC(=O)c2cccc(Br)c2)C(=O)O1	6	2	0.6388659599850388	311.974568868	4	2	0.8138999999999996	3	84.50000000000001	0	0	0.5967741935483871	O=C(NCc1ccccc1CN1CCc2cc(O)c(O)cc2C1)c1cccc(Br)c1
1073	27169	CNCc1cc(Cc2ccccc2)cc(NCc2ccccc2)n1	6	3	0.6913082773022706	317.18919773600004	3	2	4.0039000000000025	7	36.95	0	0	0.6721311475409836	FC(F)(F)c1nc2c(OCCNCc3ccccc3)cc(Cl)cc2[nH]1
1074	27176	Cc1c(NC(=O)c2cccc(-c3ccccc3)c2)[nH]c(=O)c(C(=O)O)c1	6	3	0.6734268186737246	348.11100699199994	3	3	3.3008200000000008	4	99.26	0	0	0.639344262295082	O=C(NC1CCN(Cc2ccccc2)C1)c1cccc(-c2ccccc2)c1
1075	27183	CC(=O)c1ccc(O)cc1OCC(O)COc1ccc(I)cc1	6	2	0.5241150522461817	428.01207164400006	5	2	3.0181000000000013	7	75.99000000000001	0	0	0.7058823529411765	C=CCN1CCCC1CNC(=O)c1cc(I)ccc1OC
1076	27220	CC(C)Oc1cc(OCc2ccc3ncccc3c2)cc(O)c1	6	3	0.7628985494066545	309.136493468	4	1	4.306600000000004	5	51.58	0	0	0.7014925373134329	CC(C)Oc1cccnc1N(C)C1CCN(Cc2ccc(I)cc2)CC1
1077	27225	CNC(=O)c1ccc(O)c(Oc2ccc3ccc(OC)cc3n2)c1	6	3	0.7705848911556815	324.111006992	5	2	3.100900000000001	4	80.68	0	0	0.6486486486486487	CNC(=O)c1ccc2c(c1)CCOC2CCN1CCN(c2ccc(OC)cc2)CC1
1078	27256	COCc1cc(OCc2ccccc2)cc(OC)c1	6	2	0.7942387783576366	258.12559443600003	3	0	3.420600000000002	6	27.69	0	0	0.5116279069767442	COc1cccc(CCc2ccccc2OCc2ccccc2)c1
1079	27279	Nc1nc(NCCc2cc(I)cc(I)c2)nc(N)n1	6	2	0.576228465473737	481.921290384	6	3	1.8998	4	102.74	0	0	0.75	Nc1nc(-c2ccc(Cl)cc2)cc(C2CCN(Cc3ccccc3)CC2)n1
1080	27316	O=C1CCN(CCOc2cccc3cc4cccc(O)c4cc23)c1	6	4	0.7487827903379475	321.136493468	4	1	3.3522000000000025	4	49.77	0	0	0.6212121212121212	COc1cccc(CCc2ccccc2OCCN2CCc3ccccc3C2)c1
1081	27327	CC(=O)OCCOc1cccc2cc(C)nc(C)c12	6	2	0.6254642148318894	259.120843404	4	0	2.793540000000001	4	48.42	0	0	0.6865671641791045	COc1c(OCCF)cccc1C(=O)C1CCN(CCc2ccc(C)cc2)CC1
1082	27353	NC(=O)CCC1Cc2ccc(=O)[nH]c2cc1O	6	2	0.7182100236214571	234.100442308	3	3	0.7115999999999998	3	96.18	0	0	0.6984126984126984	CCCNC1CCc2ccc3[nH]c(C(N)=O)cc3c2C1
1083	27370	CCC(C)Cc1nc(OCc2nccnc2)ncc1Cl	6	2	0.8185690978788307	292.109088844	5	0	3.087600000000002	6	60.790000000000006	0	0	0.734375	CCC(Oc1cc(Cl)cc(Cl)c1)c1nc(N)nc(N2CCN(C)CC2)n1
1084	27376	CCC(=O)c1cc(O)cc(O)c1	6	1	0.6570841493090307	166.06299418	3	2	1.6905	2	57.53	0	0	0.6428571428571429	CCC(=C(CC)c1ccc(O)cc1)c1ccc(O)cc1
1085	27385	CCC(=O)Nc1nnc(O)nn1	6	1	0.607859391445112	169.059974464	6	2	-0.6793000000000003	2	100.89	0	0	0.7380952380952381	CCC(=O)N1CCC(c2ccccc2)(c2ccccc2)C1
1086	27455	CNc1cc(F)c(Nc2ccccc2Nc2ccc(OC)c(F)c2)cc1	6	3	0.546097298566192	355.149618668	4	3	5.502300000000003	6	45.31999999999999	0	0	0.703125	COc1ccc(NC(=O)N2CCN(c3ccccc3F)CC2)cc1N1CCN(C)CC1
1087	27521	COc1cc(Nc2cccc(Cl)c2)ccc1Cl	6	2	0.8671219380203841	267.021769332	2	1	4.745600000000002	3	21.26	0	0	0.6551724137931034	COc1ccccc1N1CCN(CCCCNC(=O)Nc2cccc(Cl)c2)CC1
1088	27567	CCC(C)Cc1c(OC)Occ1OC	5	1	0.7286537847363534	198.125594436	3	0	2.885400000000001	5	31.6	0	0	0.7142857142857143	CCC(C)Cc1cc2c(s1)CC1c3cc(O)c(OC)cc3CCN1C2
1089	27585	OCC1OC(Oc2c(O)ccc(O)c2O)1	6	2	0.3180894244163148	214.04773804	6	4	-0.1006000000000001	3	102.68	0	0	0.6833333333333333	OCC1OC(Oc2ccc(CC3NCCc4cc(O)c(O)cc43)cc2)C(O)C(O)C1O
1090	27590	NC(=O)Nc1ccccc1Oc1ccccc1	6	2	0.8477171236402222	228.089877624	2	2	2.969500000000002	3	64.35000000000001	0	0	0.7014925373134329	CN1CCN(C2=Nc3cc(Cl)ccc3N(NC(=O)c3ccccc3Oc3ccccc3)c3ccccc32)CC1
1091	27595	COc1cc(NC(=O)c2ccc(OC)cc2)cc(OC)c1OC	6	2	0.8870310127829565	317.126322708	5	1	2.973300000000001	6	66.02000000000001	0	0	0.6065573770491803	CCCN1CCOC2c3cc(C(=O)Nc4ccc(OC)cc4)ccc3CCC21
1092	27601	Oc1c(N)cccc1N=Nc1cc2cc(O)cccc2n1	7	3	0.3787128102834621	280.096025624	6	3	3.595200000000001	2	104.09	0	0	0.7352941176470589	CCCCCCNC(=O)N=C(N)Nc1cccc(-c2csc(N)n2)c1
1093	27667	CN(C)CCC(=O)Nc1ncc(C(C)(C)C)nc1C	6	1	0.9030333057739705	264.195011388	4	1	1.9727199999999991	4	58.120000000000005	0	0	0.7115384615384616	CN(C)CCSc1nc(C(C)(C)C)cs1
1094	27692	CC(C)c1cccc(NCc2c(F)ccc(OC)c2F)c1	6	2	0.8611352720146945	291.143470668	2	1	4.708900000000003	5	21.26	0	0	0.7142857142857143	COc1ccccc1N1CCN(CCCCNC(=O)N=Nc2cc(F)c(F)c(F)c2)CC1
1095	27693	N#Cc1cc(Nc2ccccc2)ccc1NNN	6	2	0.4846282485790245	239.117095416	5	4	2.0920799999999997	4	85.9	0	0	0.7419354838709677	N#Cc1ccccc1S(=O)(=O)N1CCC(CCc2ccc(F)cc2F)CC1
1096	27732	Cc1c(OCCc2cccc(Oc3cnccc3)c2)ccc(O)c1O	6	3	0.6591773481012504	337.131408088	5	2	4.215020000000004	6	71.81	0	0	0.5833333333333334	COc1cccc(CCc2ccccc2OCc2cccnc2)c1
1097	27734	OC(=O)c1ccc(CCC2cccc(O)cc2O)c(Br)c1	7	2	0.7615921942696856	350.01537106000006	3	3	4.149700000000002	4	77.76	0	0	0.7424242424242424	O=C(NCCN1CCN(c2ccccc2)CC1)c1cc(Br)c2ccccc2c1
1098	27771	CN(C)CC1CC(CCc2cc3cc(O)cc(Cl)cc3c2)C1	7	3	0.8658277015439643	317.154642068	2	1	4.670800000000005	5	23.47	0	0	0.7166666666666667	CN(C)CC1CC2c3ccccc3Oc3ccc(Cl)cc3C2O1
1099	27773	COCCOc1ccccc1CCc1ccc2c(c1)CC(C)CC2	6	3	0.6918404357901629	324.208930136	2	0	4.621800000000005	7	18.46	0	0	0.5384615384615384	COc1cccc(CCc2ccccc2OCCCCN2CCc3ccccc3C2)c1
1100	27784	CN1CCN(NC(=O)c2cccc(N)c2)[nH]c(=O)c1=O	7	2	0.4607423434529702	277.11748934	5	3	-1.2811999999999997	2	107.76999999999998	0	0	0.6521739130434783	CCOC(=O)Nc1cccc(N2CCN(CCCCNC(=O)c3ccc4ccccc4c3)CC2)c1
1101	27826	CNC(=O)OCc1ncc(OC(=O)O)(O)c(I)1	5	1	0.3842029535834586	355.95053400800003	6	3	0.4566	3	117.45000000000002	0	0	0.734375	CC(C)(C)OC(=O)NCCCCCN1CCC(O)(c2ccc(Cl)cc2)CC1
1102	27831	CNCC1OC(n2cc3ccccc3n2)C1O	6	3	0.810858581285622	233.11642672	5	2	0.5139999999999996	3	59.31	0	0	0.7162162162162162	COc1ccccc1N1CCN(Cc2cn(C3OC(CF)C(O)C(O)C3O)nn2)CC1
1103	27840	Cc1c(N)ccc(Oc2ccncc2)c1C	6	2	0.7813639394670941	214.110613068	3	1	3.072940000000002	2	48.14	0	0	0.765625	Cc1ncc2nccn2c1-c1ccc(Oc2nccc3occc23)cc1C(F)(F)F
1104	27843	COCCNc1c(C)ccc(Nc2ccccc2C#N)c1CCN	6	2	0.6496759738126732	324.195011388	5	3	3.1698000000000013	8	83.1	0	0	0.676923076923077	N#Cc1ccccc1N1CCN(CNC(=O)c2ccc(Cl)cc2)CC1
1105	27857	CCCCn1c(OC)ccc1NC(=O)c1cccn(CCCCCC)c1=O	6	2	0.5976210596297309	373.236541852	5	1	4.291100000000004	11	65.25999999999999	0	0	0.7051282051282052	COc1cccn(CCCCN2CCN(c3cc(C(F)(F)F)nc(C(C)(C)C)n3)CC2)c1=O
1106	27861	O=C(O)C(=O)Nc1ccccc1Sc1ccc(OC)c(F)c1F	6	2	0.8371471811509195	339.03768527200003	4	2	3.1477000000000013	4	75.63	0	0	0.6857142857142857	COc1ccc(SC)cc1C(=O)NCC1CCCN1CCc1ccccc1
1107	27875	CCc1c(O)ccnc1Oc1ccc(OC)c(O)c1	6	2	0.8850087615877114	261.10010796	5	2	2.8561000000000014	4	71.81000000000002	0	0	0.6935483870967742	COc1cc2c(cc1O)C(C)N(Cc1cccc(O)c1OC)CC2
1108	27946	COOc1c(OCc2ccccc2)ccc(OC)c1OC	6	2	0.5785002405061016	290.115423676	5	0	3.2230000000000016	7	46.150000000000006	0	0	0.5957446808510638	COc1cccc(CCc2ccccc2OCc2ccccc2)c1
1109	27953	Oc1c(O)cccc1Nc1ccc(F)cc1F	6	2	0.7031972408949718	237.060134968	3	3	3.1196	2	52.49	0	0	0.7272727272727273	CC(C)Oc1ccccc1N1CCN(C2CCC(NC(=O)Nc3ccc(F)cc3F)CC2)CC1
1110	27982	C=CCOc1ccc(CCc2cccc3c2CCCC3)cc1OC	6	3	0.6733681619825028	322.193280072	2	0	4.924000000000005	7	18.46	0	0	0.5689655172413793	COc1cccc(CCc2ccccc2OCc2ccccn2)c1
1111	28011	CC(=O)COc1nc(CCCCc2ccc(O)cc2)cc(O)c1O	6	2	0.6432057775022658	331.141972772	6	3	2.731600000000002	8	99.88	0	0	0.6428571428571429	NCCc1ccc(O)cc1
1112	28025	NC1(OC(NC(=O)Nc2ccc(Cl)cc2O)CC1O)CC	6	2	0.5396039438617274	315.098583736	5	5	1.3393999999999997	3	116.84	0	0	0.691358024691358	COc1ccc(Cl)cc1NC(=O)NC1CCC(N2CCN(c3ccccc3OC(C)C)CC2)CC1
1113	28055	N=C(O)C1CCN(Cc2ccc(Oc3ccccc3)cc2)C(=O)O1	6	3	0.6477116290828892	326.12665705599994	4	2	3.7250700000000014	5	82.85000000000001	0	0	0.5873015873015873	CC(C)C(=O)Nc1cccc(C2CCN(Cc3ccc(Oc4ccccc4)cc3)CC2)c1
1114	28105	CC(OO)c1cc(OC)cc(OC)c1	6	1	0.5950938012491999	198.089208928	4	1	2.2544000000000004	4	47.92	0	0	0.7435897435897436	COc1ccc2c(c1)CCN(C)CCc1cc(OC)ccc1C2
1115	28221	COCC1CCC(=O)C(CCc2c(Cl)cccc2Cl)C1	6	2	0.7961263927346067	314.08403524	2	0	4.557800000000005	5	26.3	0	0	0.6825396825396826	COCC1CCCN1N1CCN(c2cccc(Cl)c2)C1=O
1116	28268	CC1CC1C(=O)NCc1cc(CNC(C)=O)ccc1	6	2	0.8444485775370099	260.15247788	2	2	1.5948999999999998	5	58.2	0	0	0.6206896551724138	CC(=O)NCc1ccc2c(c1)C(N1CCN(C)CC1)Cc1ccccc1S2
1117	28293	Clc1cc2ccccc2o1	6	2	0.5655773967075932	152.00289246	1	0	3.0862000000000007	0	13.14	0	0	0.5833333333333334	c1ccc(CN2CCN(Cc3cc4ccccc4o3)CC2)cc1
1118	28341	O=C(O)CC(Cc1ccc(O)cc1)OCCCCCCOOO	6	1	0.2903148944177684	328.1522031079999	6	3	2.7762	13	105.45000000000002	0	0	0.7547169811320755	Oc1ccc(OCCNCCCOc2ccccc2)cc1
1119	28376	CC(C)N1CCN(NS(=O)(=O)c2ccc(N3CCCC3=O)cc2)CC1	6	3	0.8427339478563581	366.17256169199993	5	1	1.0326999999999995	5	72.96000000000001	0	0	0.6875	CC(C)c1cc2c(cc1NS(=O)(=O)c1ccc(-c3ccc(Cl)cc3)cc1)CCN(C)CC2
1120	28390	CNS(C)S(=O)(=O)c1ccccc1Cc1ccccc1	6	2	0.659288602066405	309.085720848	3	2	2.7315000000000014	5	46.17	0	0	0.6222222222222222	c1ccc(Cc2ccccc2NCCN2CCCC2)cc1
1121	28401	Cc1nc(O)ncc1COC(=O)c1cc(O)cc(OCc2ccccc2)n1	6	3	0.6388544870005294	367.116820644	8	2	2.52722	6	114.66	0	0	0.6923076923076923	CN1CC(CNC(=O)OCc2ccccc2)CC2c3cccc4c3c(cn4C)CC21
1122	28433	Cc1cc(F)sc1CN1C(=O)C2CC2CC1	6	3	0.7764200944863319	239.078013288	2	0	2.564020000000001	2	20.31	0	0	0.7384615384615385	O=C1c2ccc(F)cc2CCC1C1CCN(Cc2ccccc2)CC1
1123	28435	Cc1cc(CCc2ccc(O)cc2)ccc(=O)c1O	7	2	0.8869212290218585	256.10994437200003	3	2	2.551620000000001	3	57.53	0	0	0.6060606060606061	NCCc1ccc(O)cc1
1124	28445	NC1Cc(Oc2ccccc2O)CC1	6	2	0.7504978024613239	193.11027872	3	2	1.6507999999999996	2	55.48	0	0	0.6666666666666666	COc1cccc2c1CCC(N)C2
1125	28453	CN(C)Cc1ccc(CC(=O)O)nc1	6	1	0.768832647016567	194.105527688	3	1	0.7703	4	53.43000000000001	0	0	0.7083333333333334	CCN(C)C1CCc2ccc(O)cc2C1
1126	28456	C[n+]1c2ccc(Cl)cc2cc2ccc(Cl)cc2c1=O	7	3	0.5808165004974969	290.01339572009	1	0	3.484500000000001	0	20.95	0	0	0.7407407407407407	CCn1cncc1-c1c[nH]c2ccc(Cl)cc12
1127	28486	CN(C)Cc1ccc(Oc2ccc3ccccc3c2)c(O)c1	6	3	0.7736130135374626	293.141578848	3	1	4.399300000000004	4	32.7	0	0	0.6842105263157895	COc1cc(CCN(C)Cc2cccc(O)c2OC)ccc1O
1128	28488	COCc1cc(CN2CCN(C(=O)CC)CC2)ccc(-c2ccc(OC)cc2)c1=O	7	3	0.7025126314440227	410.22055744	5	0	2.923000000000001	7	59.080000000000005	0	0	0.6	COc1ccc(N2CCN(Cc3ccc4c(c3)OCC(=O)N4)CC2)cc1
1129	28496	CN(C)CCc1ccc(COc2ccc(Cl)c(Cl)c2)cn1	6	2	0.8003888097364877	324.079618556	3	0	4.071500000000003	6	25.36	0	0	0.6557377049180327	CN1CCN(c2nc(N)nc(CCCOc3ccc(Cl)c(Cl)c3)n2)CC1
1130	28500	CC(C)=CCOc1cccc(NCc2cccc(Br)n2)n1	6	2	0.6279612565132147	347.0633242960001	4	1	4.196200000000003	6	47.04	0	0	0.7183098591549296	CCCN1CCc2cccc3c2C1Cc1cccc(OCC=C(C)C)c1-3
1131	28516	COC(=O)c1cccc(Nc2cccc(Cl)c2OC)c1	6	2	0.8685692237265574	291.066220988	4	1	3.8788000000000022	4	47.56	0	0	0.6666666666666666	COc1cccc(C(=O)NCCN2CCN(c3cccc(Cl)c3Cl)CC2)c1
1132	28522	CCn1c(=O)nc(SCC(=O)O)n1O	5	1	0.522008974521563	219.031376768	7	2	-0.5212999999999999	4	97.35	0	0	0.7647058823529411	CCOc1ccn(CCCCN2CCN(c3cc(C(F)(F)F)nc(C(C)(C)C)n3)CC2)c(=O)n1
1133	28531	CC(C)CCC1ccc2ccc(CCCc3ccc4ccccc4c3)nc21	6	4	0.4463491593393124	355.22999992800004	1	0	6.956700000000007	7	12.89	0	0	0.71875	CCCCCCc1ccc2c(c1)Cc1ccccc1C2CN
1134	28559	COC(=O)c1cc(O)c2ccc(OOc3ccc(O)cc3)nc2n1	6	3	0.4258318460650716	328.06953610400006	8	2	2.2004	4	111.0	0	0	0.6923076923076923	CCn1cncc1-c1c[nH]c2ccc(C(=O)OC)cc12
1135	28601	CN(C)NC(=O)Nc1cccc(OC(F)F)c1	6	1	0.7962878388596444	245.097583096	3	2	1.8861	4	53.60000000000001	0	0	0.7	CC(C)Oc1ccccc1N1CCN(C2CCC(NC(=O)Nc3ccc(F)c(F)c3)CC2)CC1
1136	28606	O=C(O)CCc1cc(I)cc(I)n1	6	1	0.6231270783232534	402.8566244640001	2	1	2.3080000000000007	3	50.19	0	0	0.7777777777777778	O=C(CCCCN1Cc2ccccc2C1)c1nc2ccccc2s1
1137	28731	Nc1cc(O)cc(NC(=O)O)c1	6	1	0.4713223899892801	168.053492116	3	4	1.0643	1	95.58	0	0	0.7241379310344828	CN1CCc2cc(Cl)c(O)cc2C2c3ccc(NC(=O)C4CC4)cc3CCC21
1138	28735	COC(=O)c1cc(OCOc2ccc(Oc3ccc(O)c(O)c3)nc2)cc(OC)c1	6	3	0.3250144857053195	413.111066568	9	2	3.495600000000003	8	116.57000000000002	0	0	0.703125	COc1ccccc1OCCNCCc1ccc(O)c(O)c1
1139	28745	O=C(O)c1ccccc1OC(=O)Nc1ccc(F)c(F)c1	6	2	0.9102526745158592	293.049964208	3	2	3.273900000000001	3	75.63	0	0	0.6119402985074627	CC(C)Oc1ccccc1N1CCN(C2CCC(NC(=O)Nc3ccc(F)c(F)c3)CC2)CC1
1140	28748	CCC(S)CCC(=O)c1ccccc1OC(F)F	6	1	0.6014388635294547	274.083907192	3	1	3.9593000000000025	7	26.3	0	0	0.7115384615384616	CCOC(=O)CCCC(Br)c1ccccc1
1141	28755	CC(=O)CCc1cc(N)cc(Nc2cccc3ccccc23)n1	6	3	0.7449394149307972	305.152812228	4	2	4.082200000000002	5	68.01	0	0	0.6461538461538462	NCCC(=O)Nc1cccc2c1cnn2S(=O)(=O)c1cccc2ccccc12
1142	28759	Cc1c(CNC(=O)c2cccc(OCc3ccccc3)c2)nn(OC)c1	6	3	0.7108116495095658	351.1582915320001	5	1	2.7589200000000007	7	65.38	0	0	0.5588235294117647	COc1cccc(C(=O)NCCN2CCN(c3ccccn3)CC2)c1
1143	28794	O=C(OCc1ccccc1)c1cc(O)cc(O)c1	6	2	0.8137220701062454	244.073558864	4	2	2.4548000000000005	3	66.76	0	0	0.6388888888888888	NCCc1cccc(O)c1
1144	28844	CNCCCNNNc1ccc2ccccc2c1NNCCNNCCCC	6	2	0.1625963176511214	388.306293152	8	8	1.681200000000001	16	96.24	0	0	0.6785714285714286	CCCCNC(=O)c1cc2ccccc2[nH]1
1145	28921	O=C(O)CSc1nc(OOc2ccccc2CC(O)O)ccc1CCc1ccccc1	6	3	0.1800533385482082	441.124608456	7	3	3.2695000000000025	11	109.11	0	0	0.6538461538461539	c1ccc(CCc2ccccc2OCc2ccccc2)cc1
1146	28923	CCN(CC)c1nc2ccc(-c3ccc(OC)cc3)nc2cc1C	6	3	0.6952062455069634	321.184112356	4	0	4.460020000000004	5	38.25	0	0	0.671875	CCN(CC)CCCOc1ccc(-c2nc3ccccc3n2CC=CCn2c(-c3ccc(OC)cc3)nc3ccccc32)cc1
1147	28947	Cc1cc(O)cc(CCc2ccccc2)c1O	6	2	0.791938512702257	228.115029752	2	2	3.191420000000002	3	40.46	0	0	0.5675675675675675	c1ccc(CCc2ccccc2OCc2ccccc2)cc1
1148	28964	NC(CO)C(C)CCCc1cc(Cc2c(F)cccc2F)co1	6	2	0.7823145649723654	323.169685416	3	2	3.4270000000000023	8	59.39	0	0	0.7592592592592593	NCCc1cccc(O)c1
1149	28975	NC(=O)Nc1cccc(Br)c1	6	1	0.7383128146355711	213.974174944	1	2	1.9397	1	55.120000000000005	0	0	0.7058823529411765	Cc1cccc(NC(=O)CN2CCC(c3ccc(Cl)cc3)CC2)c1
1150	28980	CC(C)NC(=S)Nc1ccccc1C(=O)O	6	1	0.7037350172279527	238.077598688	2	3	2.0796	3	61.36	0	0	0.6808510638297872	CC(C)NC(=O)c1cc2ccccc2[nH]1
1151	29034	NCC(N)Nc1ccccc1NCNc1cccc(Nc2ccc(C(N)=O)cc2)c1	6	3	0.2569305197670586	405.227708484	7	7	2.6659999999999995	10	143.25	0	0	0.7341772151898734	NC(=O)c1ccccc1OCCNCC1(F)CCN(C(=O)c2ccc(F)c(Cl)c2)CC1
1152	29049	NC(=O)Cc1ccc(Cc2ccccc2)cc1CC1CCC(CC)CC1	6	3	0.7453811664496865	349.240564612	1	1	5.064100000000005	7	43.09	0	0	0.676923076923077	COc1cc2ccccc2cc1CC(=O)CC1CCN(Cc2ccccc2)CC1
1153	29061	CC#Cc1ccc(Cc2ccccc2)Ccc1CCC	7	2	0.6512511911445418	262.172150704	0	0	5.235400000000004	4	0.0	0	0	0.6730769230769231	CCCN(CCc1ccccc1)CCc1cccc(O)c1
1154	29077	Cc1cc(=O)nc(NC(C)=O)c1=O	6	1	0.5495202277864589	180.053492116	3	1	-0.4234	0	75.6	0	0	0.75	CC(=O)Nc1ccc(CCCCN2CCN(c3ccccn3)CC2)cc1
1155	29154	Cn1c(O)c(CC(=O)Nc2cccc3ccccc23)cc1C	6	3	0.7778402007270466	294.136827816	3	2	3.373520000000002	3	54.260000000000005	0	0	0.6271186440677966	Cc1cccc(NC(=O)CN2CCN(c3cccc4ccccc34)CC2)c1
1156	29181	O=C(O)c1cc(OCc2cccc(O)c2)cc(O)n1	6	2	0.7751442692367396	261.06372245200004	5	3	1.7699999999999996	4	99.88	0	0	0.64	Oc1cccc(OCCNCc2ccccc2)c1
1157	29185	CC(C)Cc1cccc(CO)c1	6	1	0.7268385236806434	164.120115132	1	1	2.3774000000000006	3	20.23	0	0	0.6363636363636364	CCCN1CCCC(c2cccc(CO)c2)C1
1158	29201	O=C(O)Cc1cc(OC2CC2)cc(I)c1I	6	2	0.7273246290330643	443.87194018	2	1	3.0641000000000016	4	46.53	0	0	0.7115384615384616	OC(COc1ccccc1)CN1CCC(Oc2ccccc2)CC1
1159	29217	Cc1cc(OCc2cc(O)cc(O)c2)ccc1O	6	2	0.7783482884927085	246.089208928	4	3	2.690820000000001	3	69.92	0	0	0.6888888888888889	Cc1ccc(OCCNCCCOc2ccccc2)cc1C
1160	29260	Nc1cc(Nc2ccc(CC3CC(N)Nc3)cc2)cc(=O)N1	6	3	0.5814544101444511	299.174610292	5	5	1.1374999999999995	4	108.95999999999998	0	0	0.7375	CS(=O)(=O)Nc1cccc(OCCN2CCC(Cc3ccc4c(c3)NC(=O)CC4)CC2)c1
1161	29279	COCc1cc(CCN2CCc3ccccc3C2)cs1	6	3	0.8343726855535311	287.13438529200005	3	0	3.495300000000003	5	12.47	0	0	0.5272727272727272	COc1ccc(CCN2CCCc3ccccc3C2)cc1Cl
1162	29288	CN(C)Cc1nc2cc[nH]c(CC)c2c1	6	2	0.8284294377960988	203.142247544	2	1	2.1385	3	31.92	0	0	0.7450980392156863	CN(C)CCSc1nc2ccccc2s1
1163	29322	O=Cc1cc(S(=O)(OO)O)ccc1	6	1	0.2926930857017064	204.009244356	4	3	0.7523	3	83.83000000000001	0	0	0.7307692307692307	CCCN1CCCC(c2cccc(C=O)c2)C1
1164	29334	CC(C)C1Cc2cc3c(cc2O1)OCO3	6	3	0.705658329242	206.094294308	3	0	2.3748000000000005	1	27.69	0	0	0.627906976744186	c1c2c(cc3c1OCO3)CN1CCc3cc4c(cc3C1C2)OCO4
1165	29354	Nn1c(-c2ccccc2)ccc(-c2cccc(O)c2)c1=O	6	3	0.7079302490066808	278.105527688	4	2	2.6017	2	68.25	0	0	0.6666666666666666	Oc1cccc(N2CCN(Cc3ccccc3)CC2)c1
1166	29385	N=C(NCc1ccc(F)cc1)c1ccc(CCc2ccc(C)cc2)CC1	6	3	0.5260993826714663	348.20017702	1	2	5.480390000000004	6	35.88	0	0	0.6557377049180327	Cc1ccc(N2CCN(CCCCc3ccc(F)cc3)CC2)nc1
1167	29405	CC(=O)c1ccccc1OCc1ccccc1	6	2	0.7460477382525894	226.099379688	2	0	3.468200000000002	4	26.3	0	0	0.5277777777777778	c1ccc(CCc2ccccc2OCc2ccccc2)cc1
1168	29406	CC(C)Nc1nc(Nc2cccc(NCC(=O)O)c2)nc(=O)n1CC	6	2	0.569963555587528	346.175338564	8	4	1.7185999999999997	8	121.17000000000002	0	0	0.7307692307692307	CC(C)C(=O)Nc1cccc(C2CCN(CCCC(=O)c3ccc(Cl)cc3)CC2)c1
1169	29440	O=C1OC(Nc2cc(Br)cc(O)c2)OC1O	6	2	0.6963421649051574	288.958584456	6	3	0.7419999999999998	2	88.02000000000001	0	0	0.7951807228915663	CN1CCc2cc(Br)c(O)cc2C(c2ccc(NC(S)=Nc3ccc4c(c3)C(=O)OC43c4ccc(O)cc4Oc4cc(O)ccc43)cc2)C1
1170	29474	OC1cc(OCc2cccc(O)c2)cc(O)nn1	7	2	0.761726298426021	248.079706864	6	3	1.9763	3	94.64	0	0	0.6428571428571429	NCCc1cccc(O)c1
1171	29482	Cc1c(NCc2ccccc2)nc(O)nc1O	6	2	0.7504424563886887	231.100776656	5	3	1.80832	3	78.27000000000001	0	0	0.6851851851851852	Cc1nc(O)n(C2CCN(Cc3ccccc3)CC2)c1-c1ccccc1
1172	29496	O=C(O)Cc1cc(NCc2ccccc2NCC2CCCN2)ccn1	6	3	0.590633782862589	340.18992600800004	5	4	2.4847	8	86.28	0	0	0.6623376623376623	O=S(=O)(Nc1ccc2[nH]cc(CC3CCCN3)c2c1)c1ccccc1Cl
1173	29527	Oc1nc2ccc(Cl)cc2nc1Sc1ccc(O)cc1	6	3	0.7526090150535034	304.007326208	5	2	3.845600000000001	2	66.24000000000001	0	0	0.7391304347826086	NC1CCc2ccc(O)cc2C1
1174	29543	CC(C)OCc1cccc(OCc2ccccc2)c1	6	2	0.7711784403080654	256.14632988	2	0	4.190600000000003	6	18.46	0	0	0.5555555555555556	COc1cccc(CCc2ccccc2OCc2ccccc2)c1
1175	29547	Cc1nc(N)ncc1Nc1cccc(OC)c1OC	6	2	0.8758994563474869	260.127325752	6	2	2.12802	4	82.29	0	0	0.72	COc1cc(C(=O)NN2c3ccc(Cl)cc3N=C(N3CCN(C)CC3)c3ccccc32)cc(OC)c1OC
1176	29576	COC(=O)c1cc(N2CCC(Nc3cc4cc(c3)OCO4)Cc2)ncc1	6	4	0.8454340945716001	355.15320615200005	7	1	2.6778000000000004	4	72.92	2	0	0.6515151515151515	CCCN1CCCC(c2cccc(C(=O)OC)c2)C1
1177	29583	CN(C)c1ccc(O)nn1	6	1	0.6054586468417698	139.074561908	4	1	0.2481999999999998	1	49.25	0	0	0.7659574468085106	CN(C)CCSc1cccc(C2(O)CCCCC2)n1
1178	29629	CNC(=O)c1ccccc1OCC1Cc2cc(Cl)cc(Cl)c2O1	6	3	0.9121080115995812	351.0428987	3	1	3.7355000000000023	4	47.56	0	0	0.6301369863013698	COc1ccccc1N1CCC(CNCC2COc3ccc(Cl)cc3O2)CC1
1179	29648	CC(C)COc1cc(Nc2cccc(S(=O)(=O)c3ccccc3)c2)cc(=O)[nH]1	6	3	0.6283056707933656	398.130028184	5	2	3.986100000000002	7	88.25999999999999	0	0	0.6825396825396826	O=S(=O)(c1ccccc1)c1cnc2c(N3CCNCC3)cccc2c1
1180	29696	CC(C)Oc1ccc(Oc2ccccc2)cc1	6	2	0.7777601291525715	228.115029752	2	0	4.266100000000002	4	18.46	0	0	0.6666666666666666	CC(C)Oc1cccc(N2CCN(CCN3Cc4ccccc4C3)C2=O)c1
1181	29740	C=CCC1Cc2ccc(O)cc2C(=O)N1CC1CCOCC1	6	3	0.8700413344949174	301.167793596	3	1	2.761800000000001	4	49.77	0	0	0.6825396825396826	CCCN1CCOC2c3cc(O)ccc3CCC21
1182	29744	CCNc1cc(OOc2ccc(OC)c(OC)c2)cc(OC)c1O	6	2	0.4354910861180387	335.13688739199995	7	2	3.222600000000002	8	78.41000000000001	0	0	0.7083333333333334	COc1ccc(CN2C3CCC2CC3)cc1OC
1183	29795	NC(=O)NN1CCN(c2ccccc2-c2cccc(Br)c2)CC1	6	3	0.8674991670005916	374.074223328	3	2	2.821400000000001	3	61.60000000000001	0	0	0.6229508196721312	O=C(CCCCCN1CCN(c2ccccc2-c2ccccc2)CC1)NCc1ccccc1
1184	29807	CCN1CCCC1CCCCNCCCCCN(CCC)CCC	5	1	0.4170245669960995	339.36134844000003	3	1	4.522900000000004	16	18.51	0	0	0.7076923076923077	CCN1CCCC1CNc1nncc2ccc(OC)c(OC)c12
1185	29817	OC(=O)C(O)c1cccc(OCc2ccccc2O)c1	6	2	0.7767642589763747	274.084123548	4	3	2.0892	5	86.99000000000001	0	0	0.64	Oc1cccc(OCCNCc2ccccc2)c1
1186	29879	OCC1ccc2ccc(N3CCC3)cc21	6	3	0.790737398414948	201.1153641	2	1	1.9994	2	23.47	0	0	0.6818181818181818	N#Cc1cccc(N2CCNCC2)c1
1187	29889	CC(C)(C)c1ccc(OCc2ccccc2)nc1	6	2	0.8111474046457395	241.146664228	2	0	3.9581000000000026	3	22.12	0	0	0.65	c1ccc(CCc2ccccc2OCc2ccccc2)cc1
1188	29956	CCCNc1ccc(-c2ccccc2N)nn1	6	2	0.7892568646319914	228.137496512	4	2	2.5476999999999994	4	63.83	0	0	0.7413793103448276	CCCN1CCc2cccc3c2C1Cc1cccc(N)c1-3
1189	29990	CCCCc1ccc2c(c1)N(CC(=O)Nc1ccc(C3CCNC3)cc1)CC2	6	4	0.7632557816630213	377.246712612	3	2	4.107300000000003	7	44.370000000000005	0	0	0.6	CCCCc1ccc(S(=O)(=O)Nc2ccc3c(c2)CCNCC3)cc1
1190	30043	OCC1CC(Oc2cccc(OO)c2)OC1=O	6	2	0.4596955833272884	240.063388104	6	2	0.7986999999999997	4	85.22	0	0	0.7419354838709677	CN1CCCC(c2cccc(OS(=O)(=O)C(F)(F)F)c2)C1
1191	30052	CC(=O)OCc1ccccc1C(=O)c1cc(O)cc(O)c1O	6	2	0.3456509656063712	302.07903816799995	6	3	2.097500000000001	4	104.06000000000002	0	0	0.6842105263157895	CC1(C(=O)NCCN2CCN(c3ccc(Cl)cc3)CC2)CCCCC1
1192	30101	OCC(O)(Oc1nccc(NCc2cccc(O)c2)n1)c1ccccc1	6	3	0.4812946793405338	353.13755608800005	7	4	2.0107	7	107.73	0	0	0.65	Oc1cccc(OCCNCc2ccccc2)c1
1193	30151	CCC(C)(C)NC(C)c1cccc(Cl)c1C(C)C	6	1	0.7630496389837931	267.175377512	1	1	5.302600000000005	5	12.03	0	0	0.6981132075471698	CCC(O)CN1CCN(c2cccc(Cl)c2Cl)CC1
1194	30172	Cc1cc(=O)n(C)c(C)nn1C(=O)CCOc1ccc(F)cc1F	7	2	0.8466664322076641	337.123797844	4	0	2.2715000000000005	4	62.21000000000001	0	0	0.6883116883116883	O=C1NCc2cc(F)c(OCCCCN3CCN(c4cccc5ccc(F)cc45)CC3)cc21
1195	30173	CCC(C)Oc1ccc(Oc2ccc(OC)c(OC)c2)c(OO)c1O	6	2	0.5439845532591093	350.1365530439999	7	2	4.230800000000004	8	86.61000000000001	0	0	0.6617647058823529	CCC(C)Oc1c(O)ccc2c1CN1CCc3cc(OC)c(O)cc3C1C2
1196	30191	CC(C)NCCn1cc(Cl)nc(-c2ccc(C#N)cc2Cl)nc1	7	2	0.8287361518225594	349.08610090400003	5	1	3.337880000000002	5	63.78	0	0	0.6875	CCCCN1CCc2cc(C#N)ccc2C1
1197	30206	COC(=C)c1cc(C=Cc2ccc(=O)n(OC)c2)ccc1O	6	2	0.8612722695324517	299.115758024	5	1	2.3998000000000013	5	60.69	0	0	0.765625	CC(C)NC(=O)c1cccc2c1CC(NC(C)C)CO2
1198	30216	CC(=O)c1cnc2ccc(COc3ccc(OC)cc3)nc2c(OO)1	6	3	0.4181715160375579	340.105921612	7	1	3.2718000000000007	6	90.77	0	0	0.7123287671232876	COc1ccc2c(c1)c(-c1cnc(NC(C)=O)[nH]1)cn2S(=O)(=O)c1ccccc1
1199	30236	CCOc1c(OCc2cccc(OC)c2)ncc(O)c1O	6	2	0.8506699189447113	291.110672644	6	2	2.4791000000000016	6	81.04	0	0	0.54	COc1cccc(CCc2ccccc2OCc2cccc(OC)c2)c1
1200	30253	CCC(=O)NC1OC(=O)C(O)C(=O)C1O	6	1	0.3534798082238582	217.058637072	6	3	-2.3136	2	112.93	0	0	0.7575757575757576	CCC(=O)NC1CCC(CCN2CCN(c3cccc4c3OCO4)CC2)CC1
1201	30262	CC(C)Oc1cc(O)cc(O)c1OC(O)C	6	1	0.6820431360120931	228.099773612	5	3	1.6020999999999994	4	79.15	0	0	0.746031746031746	CCC(C)Oc1c(O)cc(Br)c2c1CN1CCc3cc(OC)c(O)cc3C1C2
1202	30267	CN(C)C1CCC(Nc2ccccc2Br)C1	6	2	0.914877385635554	282.073160708	2	1	3.343700000000002	3	15.27	0	0	0.7307692307692307	CCCN(CCC)C1CCc2cccc(O)c2C1
1203	30293	O=c1cc(OOc2cccc(CCC(=O)ONc3cc(Cl)no3)n2)oo1	6	3	0.4514996684878645	383.01564196	11	1	2.1449	8	139.06	0	0	0.7446808510638298	COc1ccc(CCC(=O)NN2c3ccc(Cl)cc3N=C(N3CCN(C)CC3)c3ccccc32)cc1Cl
1204	30300	O=C(O)Cc1ccc(O)cc1OCC1COc2ccc(I)cc2O1	6	3	0.6934932245139381	441.9913362	5	2	2.8427000000000016	5	85.22000000000001	0	0	0.5689655172413793	Oc1ccc2c(c1)OC(CNCc1ccccc1)CO2
1205	30326	CC1cc(OCCc2nc(CC3CC3)ccc2)cc1	6	3	0.7732317006469155	255.162314292	2	0	3.6830000000000025	6	22.12	0	0	0.6981132075471698	COc1cccc2c1CCC(N)C2
1206	30342	CC=NNc1cccc2ccccc12	6	2	0.5619177293411747	184.100048384	2	1	3.2574000000000014	2	24.39	0	0	0.7045454545454546	CCCN1CCC(c2cccc3ccccc23)CC1
1207	30352	O=C(O)CCn1ccc2cc(CCC(=O)OO)cc2cc1=O	7	2	0.6166143839775656	305.0899372	6	2	1.3766	6	105.83	0	0	0.7123287671232876	CC(C)(C)c1nc(N2CCN(CCCCn3ccc(-c4ccccc4)cc3=O)CC2)cc(C(F)(F)F)n1
1208	30378	COC(CO)Cc1nc(OC)nc(OO)c1	6	1	0.5196279986485373	230.090271548	7	2	-0.1132000000000006	6	93.93	0	0	0.7846153846153846	COc1ccccc1N1CCN(Cc2cn3nc(Cl)ccc3n2)CC1
1209	30390	CCC(C)(C)N(c1ccccc1O)c1ccc(C)cc1C	6	2	0.8187776629413562	283.19361442	2	1	5.335740000000006	4	23.47	0	0	0.7090909090909091	Cc1ccc(N2CCN(CC3CC3c3ccccc3)CC2)c(C)c1
1210	30419	CC=Cn1cc(-c2ccncc2)cn1	6	2	0.719011185156007	185.095297352	3	0	2.4357	2	30.71	0	0	0.7017543859649122	CN1CCC(c2cn(-c3ccncc3)c3ccc(-c4cnn(C)c4)cc23)CC1
1211	30420	CS(=O)(=O)c1ccc2c(c1)CC(COC(=O)C1CC(C)C1)C2	6	3	0.7987223818864596	322.12388018400003	4	0	2.3942000000000005	4	60.440000000000005	0	0	0.6875	CCN(CC)CCNC(=O)c1cc(S(C)(=O)=O)ccc1OC
1212	30433	O=C(O)Cc1ccccc1NCc1cccc(Nc2ccc(O)c(O)c2)c1	6	3	0.3197960949352212	364.14230712	5	5	4.080600000000002	7	101.82	0	0	0.6666666666666666	O=C(Cc1ccccc1)Nc1cccc(CCN2CCN(c3ccccc3)CC2)c1
1213	30522	CC(C)CCn1c(NCc2ccnc3ccccc23)ncn1	6	3	0.7561046194154086	295.17969567200004	5	1	3.484500000000001	6	55.63	0	0	0.6756756756756757	CC(C)c1ccccc1OCCN1CCC(NS(=O)(=O)c2cccc3ncccc23)CC1
1214	30567	CC(=O)CCC1OC(c2ccc(Cl)cc2)C(=O)C1O	6	2	0.918244307969946	282.06588664000003	4	1	2.0791	4	63.60000000000001	0	0	0.7037037037037037	CC(=O)NCCCCN1CCN(c2ccc(Cl)cc2)CC1
1215	30589	CN1CCC(C(O)c2cc(Oc3ccccc3Oc3ccccc3)ccc2)nC1	6	4	0.6464303486501358	390.194342692	5	2	4.555800000000004	6	53.96000000000001	0	0	0.6857142857142857	CC(C)C(=O)Nc1cccc(C2CCN(Cc3ccc(Oc4ccccc4)cc3)CC2)c1
1216	30607	Cn1c(-c2ccccc2)ccc1NCc1ccc2c(c1)OCO2	6	4	0.790109794890223	306.13682781599994	4	1	4.032900000000002	4	35.42	0	0	0.6229508196721312	COc1ccc(CCN(CCCc2ccccc2)CCc2ccc3c(c2)OCO3)cc1OC
1217	30613	COC(=O)CCC(=O)Cc1ccc(C)cc1OC	6	1	0.7251669498065428	250.120509056	4	0	2.06842	6	52.60000000000001	0	0	0.6610169491525424	COc1ccccc1N1CCN(CNC(=O)c2cccc(C)c2)CC1
1218	30651	CC(C)(Cc1ccc(F)cc1)Nc1ccc(F)cc1	6	2	0.8598663167293744	261.132905984	1	1	4.398000000000003	4	12.03	0	0	0.7169811320754716	Fc1ccc(N2CCN(CCC3CCC(Nc4ncccn4)CC3)CC2)cc1
1219	30676	CC(O)(C)c1cc(O)cc(Cl)c1Cl	6	1	0.7647898233365085	220.00578492	2	2	2.926400000000001	1	40.46	0	0	0.7446808510638298	CN1CCc2cc(Cl)c(O)cc2C1c1ccccc1
1220	30738	CCC1OC(Oc2cc3cccc(F)c3c(=O)o2)C(O)C1	6	3	0.939483539341852	294.0903518	5	1	2.1968	3	68.9	0	0	0.7283950617283951	Cc1cc2c(cc1OCCCCN1CCN(c3cccc4cccc(F)c34)CC1)C(=O)NC2
1221	30860	OCC(O)c1ccc(OCc2ccc(Oc3ccc(O)cc3)cc2)cc1	6	3	0.6028646265117262	352.13107374	5	3	3.789200000000003	7	79.15	0	0	0.6808510638297872	Oc1ccc(OCCNCc2ccccc2)cc1
1222	30876	CN1CCCN1NC(=O)c1ccnc(NC(=O)c2ccccc2)c1	6	3	0.8913234837746672	325.15387484800004	5	2	1.5311999999999988	4	77.57	0	0	0.6388888888888888	COc1cccc(C(=O)NCCCCN2CCN(c3nccc4ccccc34)CC2)c1
1223	30878	Cn1c(COc2ccccc2)nc2c1CCC2	6	3	0.806663096733904	228.126263132	3	0	2.487800000000001	3	27.05	0	0	0.6226415094339622	CN1CCN(c2nc(N)nc(COc3ccccc3)n2)CC1
1224	30910	CNC(=S)Nc1cccc(-c2cccc(C)c2C)c1OC	6	2	0.842496754807649	300.12963426	2	2	3.895240000000003	3	33.29	0	0	0.7323943661971831	COc1c(C(=O)NCCN2CCN(c3cccc(C)c3C)CC2)cc(Br)c2ccccc12
1225	30959	CC(CO)C1CCC(C(=O)c2ccccn2)C1	6	2	0.8118025918662024	233.141578848	3	1	2.309	4	50.19	0	0	0.671875	CC(C)OC(=O)NC1CCC(CCN2CCc3ccccc3C2)CC1
1226	30971	CCOc1ccOC(OC)c1OC	6	1	0.664591100492746	186.089208928	4	0	1.3973	4	36.92	0	0	0.7551020408163265	CCCN1CCC(c2cccc(OC)c2)CC1
1227	31038	CC(C)CCCn1cc(Cc2ccccc2)cc1	6	2	0.7006979464982833	241.183049736	1	0	4.515100000000004	6	4.93	0	0	0.6829268292682927	c1ccc(CCN2C3CCC2CC3)cc1
1228	31130	O=C(CSc1ccnc2ccncc12)N1CCNCC1=O	6	3	0.8404890333876566	302.083746688	6	1	0.6802999999999997	3	75.19	0	0	0.7	Cn1c(SCCCN2CCC3(CC3c3ccc(C(F)(F)F)cc3)C2)nnc1-c1cnccn1
1229	31157	COC(=O)C=Nc1cc(-c2ccccc2OC)ccc1	6	2	0.6320711194020628	269.10519334	4	0	3.2375000000000016	4	47.89	0	0	0.6612903225806451	COC(=O)N1CCc2ccc(N=CN3CCc4cc(OC)c(OC)cc4C3)cc21
1230	31180	CNCC(N)Nc1cncc(NCN)c1CCN	6	1	0.3220901416314874	253.201493736	7	6	-1.1729999999999985	8	127.04	0	0	0.7704918032786885	CC(CNc1cncc(Cl)n1)N1CCN(c2ccccc2)CC1
1231	31183	CC1=C(CCCC(=O)c2cc(Br)ccc2Br)nc(O)c1=O	6	2	0.7266834697904883	412.926217476	3	1	4.377800000000003	5	66.72999999999999	0	0	0.7058823529411765	Cc1ccc(C)c(C(=O)CCCN2CCC(O)(c3ccc(Cl)cc3)CC2)c1
1232	31189	CC(=O)COc1cccc2cc1nc1cc(Br)c(O)cc12	7	3	0.9212103810738348	345.000055344	4	1	3.6762000000000015	3	59.42	2	0	0.7613636363636364	CN1CCc2cc(Br)c(O)cc2C(c2ccc(NC(S)=Nc3ccc4c(c3)C(=O)OC43c4ccc(O)cc4Oc4cc(O)ccc43)cc2)C1
1233	31196	CCCC1Cc2ccccc2C1	6	2	0.622915674762448	160.125200512	0	0	3.201500000000002	2	0.0	0	0	0.6	C#CCCCCN(CCC)C1Cc2ccccc2C1
1234	31227	CC1Cc2cc(F)ccc2C1C(=O)OCC1CCCO1	6	3	0.7975572314635242	278.131822688	3	0	2.8237000000000005	3	35.53	0	0	0.6567164179104478	CCCN1CCOC2c3cc(C(N)=O)ccc3CCC21
1235	31229	COC(=O)C1CCN(Oc2cnc(OC)cc2)CC1O	6	2	0.7921168212958706	282.121571676	7	1	0.2397999999999996	4	81.12	0	0	0.6901408450704225	COC(=O)c1ccc(OCC2CCC3CN(c4ncccn4)CCN3C2)cc1
1236	31250	CC(C)CCc1nnc2ccccc2c1	6	2	0.759873234725632	200.131348512	2	0	3.2184000000000017	3	25.78	0	0	0.7090909090909091	CC(Oc1cccc(Cl)c1)c1nc(N)nc(N2CCN(C)CC2)n1
1237	31276	Cc1nc(Oc2ccccc2)ccc1Oc1ccc(O)c(O)c1	6	3	0.6994736841032501	309.10010796	5	2	4.385820000000003	4	71.81	0	0	0.6610169491525424	COc1cc(CCNCCc2ccc(O)c(O)c2)ccc1OCCCc1ccccc1
1238	31299	NC(ON)c1cc(Cl)ccc1Nc1cccc(Cl)c1	6	2	0.5955485264252584	297.043567396	4	3	3.584600000000001	4	73.3	0	0	0.7083333333333334	Clc1cccc(OCCNCCCOc2ccccc2)c1
1239	31330	CNS(=O)(=O)c1cc(OC(C)c2ccccc2OC)ncn1	6	2	0.8109016391663767	323.0939770240001	6	1	1.5333	6	90.41	0	0	0.6515151515151515	CCOc1ccccc1OCCNC(C)Cc1ccc(OC)c(S(N)(=O)=O)c1
1240	31332	O=C(O)Cc1ccccc1NC(C)=O	6	1	0.7592452141623831	193.073893212	2	2	1.2721	3	66.4	0	0	0.6666666666666666	CC(=O)Nc1cc2c(cc1O)C(c1ccccc1)CN(C)CC2
1241	31336	CC(C)(C)c1ccc(OCc2ccc(-c3cc4c(s3)CCC4)cn2)cc1	6	4	0.5523788173956662	363.1656854200001	3	0	6.175300000000005	4	22.12	0	0	0.7230769230769231	Cc1ccc(OCc2nc(N)nc(N3CCN(C)CC3)n2)cc1
1242	31337	COCC1CCC(c2cccc(OC)c2O)C1=O	6	2	0.8888220346769583	250.120509056	4	1	2.109900000000001	4	55.76	0	0	0.6461538461538462	C=CCN1CCc2cc(OC)c(O)cc2C(c2c(Cl)cccc2Cl)C1
1243	31349	COc1c(OC)ccc(CC)c1CC	6	1	0.7334209011034757	194.130679816	2	0	2.8286000000000016	4	18.46	0	0	0.6808510638297872	COc1cc(CCN(C)Cc2cccc(O)c2OC)ccc1O
1244	31363	CSc1c(C)cc(C)cc1-c1ccoc1	6	2	0.6976254055681086	218.076536068	2	0	4.285340000000003	2	13.14	0	0	0.7272727272727273	CCCN(CCC)C1COc2c(cccc2-c2ccoc2)C1
1245	31418	NCCc1cccc(Nc2ccccc2)c1CCNN	6	2	0.4579588794749901	270.184446704	4	4	1.9372	7	76.1	0	0	0.6923076923076923	NCCc1cccc2c1ccn2S(=O)(=O)c1ccccc1
1246	31463	Cc1cc(NCc2ccccn2)cc(O)c1	6	2	0.8253007667943952	214.110613068	3	2	2.70772	3	45.150000000000006	0	0	0.6491228070175439	Cc1cccc(NC(=O)CN2CCN(c3ccccn3)CC2)c1
1247	31569	OCCCc1ccc2ccccc2c1C(=O)O	6	2	0.8478255288004322	230.094294308	2	2	2.4629000000000003	4	57.53	0	0	0.6851851851851852	O=C(NCCCCN1CCN(c2ccccc2)CC1)c1ccc2ccccc2n1
1248	31581	CC(=O)CC1CCCC1C(=O)C(=O)N	5	1	0.663959455454918	197.10519334	3	1	0.4362	4	77.23	0	0	0.7777777777777778	CC(C)CC(NC(=O)C1CCCN1)C(=O)NCC(N)=O
1249	31637	NCC(N)Nc1ccccc1Nc1ccc(Cl)c(Cl)c1	6	2	0.6384892157673812	310.075201872	4	4	3.392400000000001	5	76.1	0	0	0.7454545454545455	Clc1ccc(N2CCN(Cc3cccs3)CC2)cc1Cl
1250	31658	NC1ccc(Nc2ccc(S(N)(=O)=O)cc2O)c(N)cc1	7	2	0.4998339824892374	308.094311372	6	5	0.0751000000000006	3	144.45999999999998	0	0	0.7571428571428571	CCN1CCCC1CNC(=O)c1cc(S(N)(=O)=O)ccc1OC
1251	31675	Cc1nc(O)c(OCc2ccc(OC(C)C)c(Cl)c2)nc1C	6	2	0.9062055400931884	322.10842014800005	5	1	3.818640000000003	5	64.47000000000001	0	0	0.71875	CN1CCN(c2nc(N)nc(COc3ccc(Cl)cc3Cl)n2)CC1
1252	31746	C=C(O)CN1CCN(c2ccnc(Nc3ccccc3)c2)CC1N	6	3	0.7323769760234503	325.19026035600007	6	3	2.3037	5	77.65	0	0	0.6617647058823529	O=C(Nc1cccc(CCN2CCN(c3ccccc3)CC2)c1)Nc1ccccn1
1253	31776	COCCn1cc(-c2cccc(C#N)c2)cn1	6	2	0.8029804331875928	227.105862036	4	0	2.06818	4	50.84	0	0	0.6491228070175439	CCCN1CCCC(c2cccc(C#N)c2)C1
1254	31785	O=c1ccc2cc(CNNC(=O)CC3CS3)cc2c1	6	3	0.5808924088167977	274.077598688	4	2	1.0443999999999996	5	58.2	0	0	0.7230769230769231	O=C(NC1CCN(Cc2ccccc2)C1)c1ccc(-c2ccsc2)cc1
1255	31789	O=C1CC(Oc2cccc(C(=O)OCCO)c2)n1	6	2	0.5707257955982965	251.079372516	5	2	0.0605000000000001	5	84.86000000000001	0	0	0.676056338028169	COc1cccc(C(=O)NCc2ccccc2CN2CCc3cc(OC)c(O)cc3C2)c1
1256	31795	Cc1cc(O)c(NC(=O)c2ccc(Cl)cc2Cl)c(O)c1	6	2	0.7350387170001195	311.011598572	3	3	3.96532	2	69.56	0	0	0.7068965517241379	CCN1CCN(CCCNC(=O)c2ccc(F)cc2Cl)CC1
1257	31808	O=C1OCC(c2cccc(O)c2O)cC(O)c1	7	2	0.4991014585262617	238.084123548	5	3	0.8792999999999997	1	86.99000000000001	0	0	0.5853658536585366	O=C1CC(c2ccccc2)CO1
1258	31860	C[N+](C)CCOc1ccccc1OCc1ccoc1	6	2	0.7190011386945621	261.13594488809	4	0	2.637100000000001	7	37.5	0	0	0.6511627906976745	c1ccc(CCc2ccccc2OCc2ccccc2)cc1
1259	31974	CC(=O)Nc1cccc(OCCCc2ccc3c(c2)OCO3)c1	6	3	0.8306467613168688	313.131408088	4	1	3.3853000000000018	6	56.790000000000006	0	0	0.6031746031746031	COc1ccc(CCN(CCCc2ccccc2)CCc2ccc3c(c2)OCO3)cc1OC
1260	32018	COc1cc(O)cc(Oc2cccc(C(=O)O)c2)c1C	6	2	0.8949342255949425	274.08412354800004	4	2	3.199720000000001	4	75.99	0	0	0.6271186440677966	COc1cccc(C(=O)NCCN2CCN(c3ccc(C)cc3)CC2)c1
1261	32032	O=C(O)Cc1ccccc1NC(=O)c1ccc(Cl)cc1	6	2	0.9079818254266075	289.050570924	2	2	3.219400000000001	4	66.4	0	0	0.62	O=C(NCN1CCN(c2ccccc2Cl)CC1)c1ccc(Cl)cc1
1262	32041	CC(=O)c1cc(NCC(=O)Nc2cccc(-c3ccccc3)c2)ccn1	6	3	0.6625079430333117	345.14772684800005	4	2	4.001800000000002	6	71.09	0	0	0.639344262295082	Cc1cccc(NC(=O)CN2CCN(c3ccccn3)CC2)c1
1263	32046	COC1CC(c2ccc3ccccc3n2)OC(C)(C)CC1O	7	3	0.924919824534257	301.167793596	4	1	3.240800000000001	2	51.58	0	0	0.71875	COC1(C)c2cccc3c2-c2c1ccc1c2C(C3)N(C)CC1
1264	32048	CC1c2ccccc2cc1CC1CCC(CC2CCCC2=O)CC1	6	4	0.650134580825322	322.22966558	1	0	6.142900000000005	4	17.07	0	0	0.6666666666666666	CC1c2ccccc2C=C(N2CCN(C)CC2)c2ccccc21
1265	32055	NC(=O)Cc1ccccc1Nc1cccc(OOc2ccccc2)n1	6	3	0.5112495137479294	335.1269914040001	5	2	3.2258000000000013	7	86.47000000000001	0	0	0.6911764705882353	CC(C)C(=O)Nc1cccc(C2CCN(Cc3ccc(Oc4ccccc4)cc3)CC2)c1
1266	32114	C=CCC(=S)Nc1CCN(Cc2c(C)cccc2C)CC1	6	2	0.6583867866622712	302.18166983199995	2	1	3.7609400000000033	5	15.27	0	0	0.6071428571428571	O=C(NC1CCN(Cc2ccccc2)CC1)c1cccc2ccccc12
1267	32129	CC(=O)c1ccccc1NC(=O)CCCc1ccc2ccc(O)c(O)c2n1	6	3	0.4561595512118336	364.14230712	5	3	3.810000000000004	6	99.52	0	0	0.6857142857142857	NCCC(=O)Nc1cccc2c1cnn2S(=O)(=O)c1cccc2ccccc12
1268	32142	Fc1cc(F)cc(Oc2cc(C3CC(O)C(O)C3O)ccc2C)n1	6	3	0.7467306003968932	337.11256446400006	5	3	2.030519999999999	3	82.81	0	0	0.7285714285714285	CCN1CCN(c2cc(-c3ccc(F)cc3)c3c(n2)CCC(O)CCC3)CC1
1269	32143	COC(=O)c1nncc(NC(=O)c2cccc(O)c2)c1CO	6	2	0.7110179448896136	303.08552051600003	7	3	0.7133999999999998	4	121.64	0	0	0.7205882352941176	COc1ccc(N2CCN(CCNC(=O)c3cccc(OC)c3)CC2)cc1
1270	32149	CC1CCCC1Nc1nc(Nc2ccccc2F)no1	6	3	0.8937055990015915	276.138639384	5	2	3.5528000000000013	4	62.98	0	0	0.7241379310344828	CC(C)NC1CCc2c(F)cccc2C1
1271	32178	CC(OO)C1CC(Oc2cccc(OC)c2)CC(O)C1	6	2	0.6412156702388708	282.14672380400003	5	2	2.481700000000001	5	68.15	0	0	0.696969696969697	COc1cccc(C(=O)CCCCCN2CCN(c3ccc(Cl)cc3)CC2)c1
1272	32214	C=C(C)Cn1c(OC)ccc1C	5	1	0.6271121053367686	165.1153641	2	0	2.381220000000001	3	14.16	0	0	0.7288135593220338	COc1ccccc1C1CCN(CNC(=O)c2cccc(C)c2)CC1
1273	32247	CC(=O)OCc1cn(-c2cccc(OC)c2)nn1	6	2	0.7625873952567228	247.095691276	6	0	1.339	4	66.24000000000001	0	0	0.6119402985074627	COc1ccccc1N1CCN(CCCCc2cn(-c3ccc4ccccc4c3)nn2)CC1
1274	32316	Cc1nc(O)c(OC)c(C)c1CCC	6	1	0.804683607204473	195.125928784	3	1	2.36514	3	42.35000000000001	0	0	0.7543859649122807	CCCCCNC(=O)N=C(N)NCCCc1sc(N)nc1C
1275	32343	CCC(C)Oc1nc2ccccc2cc1Cc1cc(OC)cc(OC)c1O	6	3	0.6543018419352788	367.17835828	5	1	4.725700000000005	7	60.81	0	0	0.6875	COc1ccc2c(c1)c(-c1[nH]c(NC(=O)Cc3ccccc3)nc1C)cn2S(=O)(=O)c1ccccc1
1276	32363	CN1CC(C)CC(NC(=O)Nc2cccc(Cl)c2)C1=O	6	2	0.8794804056535799	295.108754496	2	2	2.3283000000000005	2	61.440000000000005	0	0	0.6	CC1CN(CCC2CCC(NC(=O)Nc3ccccc3)CC2)CCc2ccc(Cl)cc21
1277	32410	NC(=O)Cc1ccc2cccc(OC(=O)O)c2c1CC(=O)C(C)C	6	2	0.6257102399392642	329.126322708	4	2	2.692000000000001	6	106.69000000000004	0	0	0.7076923076923077	COc1cc2ccccc2cc1OC(=O)CC1CCN(Cc2ccccc2)CC1
1278	32414	C[n+]1cc2ccccc2cc1O	6	2	0.5781172347408706	160.07569036009	1	1	1.3698999999999997	0	24.11	0	0	0.7254901960784313	Cc1ccccc1N1CCN(CCCCNC(=O)c2ccc3ccccc3c2)CC1
1279	32432	COCC(O)Cc1ncc(NC2CCc3cc(OC)c(OC)cc3C2)cc1OC	6	3	0.6671878344842243	402.21547206	7	2	2.6266000000000016	9	82.07000000000001	0	0	0.6271186440677966	CCNC1CCc2c(cccc2OC)C1
1280	32480	CC(=O)CCCC1CC(c2ccc(O)cc2)C(=O)OC1O	6	2	0.8120684962004387	292.13107374	5	2	2.1166	5	83.83	0	0	0.6935483870967742	O=C1N(CCN2CCC(C(F)(F)F)CC2)CCN1c1cccc(O)c1
1281	32491	NCC(N)CNc1c(Cl)cc(Nc2cccc(CC(N)=O)c2)cc1	6	2	0.498625661163238	347.151288004	5	5	1.809299999999999	8	119.19	0	0	0.7142857142857143	O=C(Cc1ccccc1)Nc1cccc(CCN2CCN(c3ccccc3)CC2)c1
1282	32523	NC(=O)c1cccc(Oc2cccc(OO)c2)n1	6	2	0.6334322268070132	246.0640568	5	2	1.8246	4	94.67000000000002	0	0	0.7142857142857143	COc1cccc(N2CCN(CCCCNC(=O)c3ccccn3)CC2)c1
1283	32532	Cc1cc(NCc2ccccc2)cc(NC(=O)c2ccncc2)c1C	6	3	0.7202618040089007	331.168462292	3	2	4.562840000000003	5	54.02	0	0	0.6451612903225806	O=C(Nc1ccncc1)Nc1cccc(CCN2CCN(c3ccccc3)CC2)c1
1284	32565	CCN(CC)Sc1ncc(SC)nc1OC	6	1	0.5772491069064161	259.081304164	6	0	2.556	6	38.25	0	0	0.7543859649122807	CCCN(CCC)C1CCc2nc(OC)ccc2C1
1285	32580	CC1CN(c2cccc(OCc3ccc(F)cc3)c2)CC1	6	3	0.8323283504627066	285.15289248	2	0	4.250900000000003	4	12.47	0	0	0.6271186440677966	Fc1ccc(OCC2CCC3CN(c4ccc(F)cc4)CCN3C2)cc1
1286	32589	COc1cc(O)c(OC(=O)c2cccc(OC)c2)cc1OC	6	2	0.6759085168884067	304.094688232	6	1	2.637200000000001	5	74.22	0	0	0.5806451612903226	COc1cccc(C(=O)NCc2ccccc2CN2CCc3cc(OC)c(O)cc3C2)c1
1287	32590	C=C1CCC(CCCc2cc(O)cc(O)c2)CC1=O	6	2	0.8161755991653181	260.1412445	3	2	3.345900000000002	4	57.53	0	0	0.7037037037037037	Oc1cccc(CCN(CCc2ccccc2)CC2CC2)c1
1288	32614	CN(C1cc2cc3ccccc3cc2c1)N1CCN(C(=O)C2CCCC2)C1=O	6	5	0.8251548015834917	375.19467704	3	0	2.084199999999999	3	43.86	0	0	0.6857142857142857	CN(CCN1CCN(c2cccc(Cl)c2)C1=O)Cc1cc2ccccc2s1
1289	32621	O=C(O)c1ccccc1	6	1	0.6106035394285075	122.036779432	1	1	1.3848	1	37.3	0	0	0.65625	CN(C)CCC(C(=O)N(C)C)(c1ccccc1)c1ccccc1
1290	32733	COC(=O)C1C(=O)NCc1Cc1c[nH]c2c1CCCC2	6	3	0.6381478616629334	276.1473925	3	2	0.9711999999999996	3	71.19	0	0	0.7101449275362319	CCN1CCCC1CNC(=O)c1c(OC)ccc(I)c1O
1291	32771	CNCc1ccc(NCc2cccc(OC)c2)C(OC)O1	6	2	0.8014329814417118	290.163042564	5	2	1.7747	7	51.75	0	0	0.6666666666666666	COc1cccc(CN2CCC(NC(=O)c3ccc(-c4cccs4)cc3)C2)c1
1292	32791	Oc1cc2cc(Br)ccc2n1CCCO	6	2	0.8995882663838569	269.005140724	3	2	2.491800000000001	3	45.39	0	0	0.7540983606557377	Oc1ccc(Br)cc1-c1nc(CN2CCN(c3ccccc3)CC2)co1
1293	32793	O=C(CC(=O)Oc1ccccc1Cl)CCC(=O)O	6	1	0.4861208551706109	270.029501132	4	1	2.0694	6	80.67	0	0	0.6595744680851063	Clc1ccccc1OCCNCCCOc1ccccc1
1294	32809	N=C(Nc1ccccc1Nc1cccc(Nc2cccc(C#N)c2)c1)CN	6	3	0.332212059269347	356.17494464000004	5	5	4.3933500000000025	6	109.75	0	0	0.6909090909090909	CCCN1CCN(c2cccc(C#N)c2)CC1
1295	32831	CC(C)Oc1ccc(OCCc2ccccc2)c(OC)c1OC	6	2	0.7341411963535155	316.16745924799994	4	0	4.112500000000003	8	36.92	0	0	0.6428571428571429	COc1cc(CCNCCc2ccc(O)c(O)c2)ccc1OCCCc1ccccc1
1296	32863	CCN(C)Nc1cccc(OC)c1OC	6	1	0.7534321719394463	210.136827816	4	1	1.9824	5	33.730000000000004	0	0	0.6666666666666666	CCN(CC)C1CCc2c(cccc2OC)C1
1297	32878	NC(=O)CCc1cc(OCc2cccc(Cl)c2)cc(O)c1	6	2	0.8612715690396111	305.08187105199994	3	2	3.0425000000000013	6	72.55000000000001	0	0	0.627906976744186	NCCc1cccc(O)c1
1298	32905	CN(C)c1cc(NCc2ccccc2Nc2ccc(Cl)c(Cl)c2)ncc1	6	3	0.5600442411273701	386.106502	4	2	5.810100000000004	6	40.19	0	0	0.726027397260274	Clc1cccc(N2CCN(CCCCNc3cc(-c4ccccc4)ccn3)CC2)c1Cl
1299	32953	CC(C)(C)c1cc(-c2ccccc2OC)ccc1O	6	2	0.8644006446488619	256.14632988	2	1	4.365300000000004	2	29.46	0	0	0.6538461538461539	COc1ccccc1OCCNCCc1ccc(O)c(O)c1
1300	33000	NC(=O)c1ccccc1NCc1cc2cc(OCC(=O)O)nc2n1	6	3	0.7166526765568989	326.10150492800005	6	3	0.9330999999999998	6	126.37000000000002	0	0	0.7162162162162162	NC(=O)c1ccccc1OCCCN1CCN(c2cccc3c2ccn3Cc2ccccc2)CC1
1301	33025	O=C1OC(OCCc2ccc(O)cc2)C(=O)C1O	6	2	0.5673895049135489	252.063388104	6	2	-0.2358	4	93.06000000000002	0	0	0.6216216216216216	NCCc1ccc(O)cc1
1302	33070	NC(=O)c1cc(OCc2cccc(O)c2)nc(O)n1	6	2	0.7397358872678371	261.074955832	6	3	0.5656999999999999	4	118.56000000000002	0	0	0.6097560975609756	NCCc1cccc(O)c1
1303	33071	CC(=O)Nc1ccc(CCc2ncc3cc(C)c(C)n3n2)cc1	6	3	0.8054742472489801	308.16371126	4	1	3.0897400000000017	4	59.290000000000006	0	0	0.6129032258064516	CC(=O)Nc1ccc(CCCCN2CCN(c3ccccn3)CC2)cc1
1304	33112	N=C(O)CSc1cc2oc3cc(O)cc(O)c3oc2oc1=O	6	3	0.3281747447845731	323.009972628	8	4	2.5763700000000003	3	133.21	0	0	0.7777777777777778	CC(C)NCC(O)c1ccc(O)c(O)c1
1305	33205	O=C(O)c1ccccc1Nc1nc2ccc(C(=O)O)c(O)cc2c1	7	3	0.5819365641043454	324.074621484	5	4	3.032000000000001	4	119.75	0	0	0.6984126984126984	CN1CCc2cc(NCc3ccccc3)c(O)cc2C(c2ccccc2)C1
1306	33208	O=S(O)(=O)c1cc(-c2ccccc2-c2cccc(Cl)c2)ccn1	6	3	0.7178732516947328	345.022641924	3	1	4.315700000000002	3	67.25999999999999	0	0	0.6507936507936508	O=S(=O)(NC1CCN(CC(O)COc2ccccc2-c2ccccc2)CC1)c1cccc(Cl)c1
1307	33327	CNc1c(C(=O)OCc2ccc(O)cc2)occ1-c1ccc(C)o1	6	3	0.6902029050103692	327.110672644	6	2	3.952320000000003	5	84.84	0	0	0.7058823529411765	COC(=O)c1ccc(Cc2nc3ccccc3n2Cc2ccc(Cl)cc2)cc1
1308	33328	CC(C)CC1CCC(NC(=O)Nc2ccccc2)C1=O	6	2	0.8854358900961141	274.168127944	2	2	3.201900000000001	4	58.2	0	0	0.5686274509803921	O=C(Nc1ccccc1)NC1CCN(Cc2ccccc2)CC1
1309	33374	CNC(=O)c1nnc(OCc2cccc(OC)c2)nc1	6	2	0.8682783326781744	274.106590308	6	1	0.8187999999999995	5	86.23	0	0	0.6	COc1cccc(CCc2ccccc2OCc2cccc(OC)c2)c1
1310	33381	CC(C)CCC(=O)Nn1cnc2nc(=O)n(CC)nc2c1=O	6	2	0.823540831753315	306.144038436	8	1	-0.1255999999999999	5	111.77	0	0	0.7341772151898734	CC(C)CCC(=O)NC1CCC(CCN2CCN(c3nccc4c3CCO4)CC2)CC1
1311	33402	O=C(O)c1cc(CSc2nn[nH]n2)ccn1	6	2	0.7492926112053031	237.032045464	6	2	0.5851999999999999	4	104.65	0	0	0.7538461538461538	O=C(O)c1ccc(CSc2nc3ccccc3n2Cc2ccc(Cl)cc2)cc1
1312	33421	OCC1OC(COc2ccc(-c3ccccn3)cc2)cc(O)O1	6	3	0.8806859365298763	315.110672644	6	2	2.2606	5	81.04	0	0	0.7051282051282052	COc1ccccc1N1CCN(CC=CCNC(=O)c2ccc(-c3ccccn3)cc2)CC1
1313	33441	Oc1c(C)cccc1NNc1ccccc1NNCc1CCC1	6	3	0.3967257527293796	312.195011388	5	5	3.856220000000001	7	68.35	0	0	0.6818181818181818	Cc1ccccc1N1CCN(CCCCCC(=O)NC2CCCc3ccccc32)CC1
1314	33470	NCC(O)Cc1cccc(O)c1	6	1	0.6043878414810753	167.094628656	3	3	0.2542999999999999	3	66.48	0	0	0.4516129032258064	NCCc1cccc(O)c1
1315	33475	Oc1cn(C)cc1CCCC(=O)C	5	1	0.7668817154512955	181.11027872	3	1	1.6424	4	42.23	0	0	0.7647058823529411	CC(=O)NCCCCN1CCN(c2ccc(Cl)cc2)CC1
1316	33476	CCSS(C)Nc1nc(OC)cc(OC)c1	6	1	0.6093836183407394	262.080969816	5	2	2.724800000000001	6	43.38000000000001	0	0	0.7169811320754716	CCCNC1CCc2ccc(OC)cc2C1
1317	33477	C#CCc1cnc(NCN)c(C#N)c1C#N	6	1	0.5540994451999329	211.085795288	5	2	0.3287599999999999	3	98.51999999999998	0	0	0.7741935483870968	N#Cc1cc(F)ccc1C=Cc1ccc(S(=O)(=O)c2ccccc2F)cn1
1318	33497	O=C(OCc1ccccc1)c1cc(O)cc(O)c1	6	2	0.8137220701062454	244.073558864	4	2	2.4548000000000005	3	66.76	0	0	0.6388888888888888	NCCc1cccc(O)c1
1319	33519	NC(=O)CCc1c(NCc2c(Cl)cccc2Cl)cc(CC)cc1Cl	6	2	0.6845421075980619	384.056296268	2	2	5.239200000000003	7	55.120000000000005	0	0	0.7	CC(C)(C)C(=O)NCCCCN1CCN(c2ccccc2Cl)CC1
1320	33537	Cc1cc2cc(CCc3ccc(O)c(O)c3)cn2nn1	6	3	0.7152733729986068	269.11642672	5	2	2.2341200000000008	3	70.65	0	0	0.6097560975609756	NCCc1ccc(O)c(O)c1
1321	33542	Cc1cc(OCc2ccc(O)c(O)c2)c(O)c(O)c1	6	2	0.637594637345155	262.08412354800004	5	4	2.3964200000000018	3	90.15	0	0	0.5588235294117647	NCCc1ccc(O)c(O)c1
1322	33553	CC(=O)c1cc(OCc2cccc(Br)c2)cc(O)c1	6	2	0.8678961950879754	320.004806376	3	1	3.936300000000003	4	46.53	0	0	0.6792452830188679	Oc1cccc(OCCNCc2ccccc2)c1
1323	33595	CNc1cc(OCC(=O)Oc2ccccc2C(=O)O)ccc1C(C)C	6	2	0.5907994830237675	343.14197277200003	5	2	3.5343000000000018	7	84.86	0	0	0.6515151515151515	COc1cc2ccccc2cc1OC(=O)CC1CCN(Cc2ccccc2)CC1
1324	33608	N=C(NNOc1ccccc1)c1cc(O)cc(O)c1O	6	2	0.1641281791105903	275.090605896	6	6	1.2169699999999994	4	117.83	0	0	0.7021276595744681	Oc1ccc(OCCNCCCOc2ccccc2)cc1
1325	33623	Cc1c(O)nnc(Oc2ccccc2)c1	6	2	0.8112079217578708	202.07422756	4	1	2.28292	2	55.24000000000001	0	0	0.717391304347826	Cc1ccccc1OCCNCCCOc1ccccc1
1326	33641	O=C(O)c1cc(-c2ccccc2-c2ccccc2)ccc1-c1ccccc1	6	4	0.4631344937597145	350.130679816	1	1	6.385800000000005	4	37.3	0	0	0.7021276595744681	O=C(c1ccc(-c2ccccc2)cc1)N1CCN(C(=O)c2ccc3cc[nH]c3c2)CC1
1327	33645	CCOC(=O)c1c(OCc2ccccc2OC)ccc2ccccc12	6	3	0.6169879322338866	336.13615912	4	0	4.604100000000004	6	44.760000000000005	0	0	0.671875	COc1ccccc1N1CCN(CCNC(=O)c2ccc3ccccc3c2)CC1
1328	33647	CC(=O)c1cccc(NCc2ccc3nc(NC4CCCC4)ccc3c2)c1	6	4	0.5783463459779491	359.19976242	4	2	5.404000000000004	6	54.02	0	0	0.6507936507936508	CCCN1CCCC(c2cccc(C(C)=O)c2)C1
1329	33653	OC(CC1CCcc1)c1ccccc1	6	2	0.7226313820684619	188.120115132	1	1	3.0763000000000016	3	20.23	0	0	0.6666666666666666	O=C(CCCC(O)c1ccccc1)NCCC1=CCc2ccccc21
1330	33665	COC(=O)Oc1cc(OC)ccc1OC	6	1	0.5649336816349073	212.068473484	5	0	1.849	3	53.99000000000001	0	0	0.6491228070175439	COc1ccc(OC)c(N2CCN(CCCCNC(=O)c3ccc(Br)cc3)CC2)c1
1331	33702	NC(=O)CCc1ccccc1OCc1cc(O)cc(O)c1	6	2	0.7581493061310306	287.115758024	4	3	2.0947	6	92.78000000000002	0	0	0.525	c1ccc(CCc2ccccc2OCc2ccccc2)cc1
1332	33703	Cc1cc(C)c(O)c(S(=O)(=O)NC(=O)Nc2cccc(F)c2F)c1	6	2	0.7879618637604435	356.064234368	4	3	2.7976400000000003	3	95.5	0	0	0.7402597402597403	COc1ccc(C)cc1S(=O)(=O)NC1CCC(N2CCN(c3ccccc3OC(C)C)CC2)CC1
1333	33705	CNc1c(Cl)cc(NS(=O)NO)cc1	6	1	0.5955947155456645	235.01822524	3	4	1.3510999999999995	4	73.39	0	0	0.7096774193548387	CNc1cc(OC)c(C(=O)NC2CCN(Cc3ccccc3)CC2)cc1Cl
1334	33707	Cc1cc(O)cc(OC#N)c1C	6	1	0.6427461324798073	163.063328528	3	1	1.86892	1	53.25	0	0	0.8055555555555556	CCC(=C(CC)c1ccc(O)cc1)c1ccc(O)cc1
1335	33720	OCCCOc1cc(OCc2cccc(I)c2)cc(C#N)n1	6	2	0.561466590511805	410.0127403400001	5	1	2.898080000000001	7	75.37	0	0	0.7419354838709677	Oc1cccc(OCCNCc2ccccc2)c1
1336	33721	CN(C)CCCc1cnc(OC)c(OI)c1	6	1	0.7470623502430055	336.033475784	4	0	2.3132	6	34.59	0	0	0.6779661016949152	COc1ccc(CCN(CCCc2ccccc2)CCc2ccc3c(c2)OCO3)cc1OC
1337	33763	Cc1cc(Oc2cccc(Oc3cccc(CC)c3)c2)ncn1	6	3	0.669978893573249	306.13682781600005	4	0	4.932020000000004	5	44.24	0	0	0.7096774193548387	CCc1cccc(NC(=O)CN2CCN(c3ccccn3)CC2)c1
1338	33769	Cc1nccc(OCc2cccc(Cl)c2)c1	6	2	0.8079264309430971	233.060741684	2	0	3.622420000000002	3	22.12	0	0	0.6415094339622641	CN1CCN(c2nc(N)nc(COc3cccc(Cl)c3)n2)CC1
1339	33774	Cc1nc(Oc2cccc(-c3ccccc3)c2)cc(O)c1O	6	3	0.7570453890491503	293.10519334	4	2	4.260520000000004	3	62.58	0	0	0.7	Cc1ccc2nc(CNCCCOc3ccccc3)cc(O)c2c1
1340	33783	C[N+](C)(C)c1ccccc1OCc1ccc(O)c(O)c1	6	2	0.6655442268305143	274.14376992009	3	2	2.8735000000000017	4	49.69	0	0	0.5510204081632653	COc1ccccc1OCCNCCc1ccc(O)c(O)c1
1341	33791	NC(=O)COc1cnc(O)c(O)c1	6	1	0.5787682728768871	184.048406736	5	3	-0.6431000000000001	3	105.67000000000002	0	0	0.7761194029850746	O=C(c1ccc(F)c(Cl)c1)N1CCC(F)(CNCCOc2cncnc2)CC1
1342	33816	Cn1c(O)ncc1Cc1ccccc1O	6	2	0.7774156517247481	204.089877624	4	2	1.4220999999999997	2	58.28	0	0	0.7142857142857143	Cc1c(-c2ccccc2)nc(O)n1C1CCN(C)CC1
1343	33904	N=C(O)CN	0	0	0.2891020698270757	74.048012812	2	3	-0.51963	1	70.1	0	0	0.8260869565217391	NCCc1ccc(O)cc1
1344	33912	N=C(N)Nc1cc(NC(C)NNc2cccc(NC(C)C)c2)ccc1	6	2	0.1718918057426581	341.23279386400003	5	7	3.1868700000000008	8	110.02	0	0	0.7205882352941176	CC(C)C(=O)Nc1cccc(C2CCN(Cc3ccc(Oc4ccc(Cl)c(Cl)c4)cc3)CC2)c1
1345	33989	Cc1nc(Nc2ccc(Nc3ncccn3)cc2)ccc1	6	3	0.7615426299679072	277.13274548	5	2	3.667220000000001	4	62.73	0	0	0.7333333333333333	COC(=O)c1ccc(Nc2nc3ccccc3n2Cc2ccc(Cl)cc2)cc1
1346	33994	CCn1c(N)ccc1NNC(=O)c1cccc(OC)c1	6	2	0.7268253381691492	274.142975816	5	3	1.8557	5	81.31	0	0	0.5409836065573771	COc1cccc(C(=O)NCCN2CCN(c3ccc(Cl)cc3)CC2)c1
1347	33998	C[n+]1nc(OOc2ccccc2)nc(-c2ccccc2)n1	6	3	0.4139275273393401	281.10330207609	5	0	1.7358999999999996	4	61.010000000000005	0	0	0.7592592592592593	Cc1[nH]cnc1Cc1nc(-c2ccccc2)cs1
1348	34043	O=C(O)c1ccccc1Cc1ccccc1	6	2	0.8487726130244938	212.083729624	1	1	2.975600000000001	3	37.3	0	0	0.5952380952380952	c1ccc(Cc2ccccc2OCCN2CCOCC2)cc1
1349	34062	CC(C)(C)CCOc1c(O)ncnc1Oc1ccccc1	6	2	0.9064233878652858	288.1473925	5	1	3.789500000000002	5	64.47	0	0	0.6938775510204082	Oc1ccc(OCCNCCCOc2ccccc2)cc1
1350	34063	C=Cc1cccc(Nc2ccccc2OC)c1	6	2	0.8460329406525515	225.1153641	2	1	4.081800000000003	4	21.26	0	0	0.6923076923076923	C=CCN1CCc2ccccc2Cc2cc(OC)c(OC)cc2CC1
1351	34064	Oc1cc(-c2cccc(S)c2)ccc1S	6	2	0.6435034931389396	234.01730694	3	3	3.636600000000001	1	20.23	0	0	0.7307692307692307	c1ccc(-c2cccc(CN3CCN(c4cccc5c4OCO5)CC3)c2)cc1
1352	34077	Cc1cc(C)c(Nc2ccccc2OCCN2CCN(O)CC2)cc1	6	3	0.8428647653520355	341.210327104	5	2	3.432640000000001	6	47.97	0	0	0.6119402985074627	COc1ccccc1N1CCN(CCCCNC(=O)c2cc(C)ccc2C)CC1
1353	34079	COCC(=O)NCC(=O)NCc1cc(Cl)cc2c1OCO2	6	2	0.7959147096294568	314.06694926	5	2	0.4475000000000003	6	85.89	0	0	0.6575342465753424	COCC(=O)NC1CCC(CCN2CCC(c3cccc4c3OCO4)CC2)CC1
1354	34083	O=C(NCCC1CC(Oc2cc3ccc(OO)nc3cc2)CCCO)C(O)C1O	7	3	0.3209610111049724	406.1740011719999	8	5	0.8544999999999996	8	141.37	0	0	0.7528089887640449	CC1CN(C(=O)c2ccc(-c3ccc(OC(F)(F)F)cc3)cc2)CCN1C(=O)c1ccc2cc[nH]c2c1
1355	34089	CN1CCC(C(=O)c2ccc(OC)c(O)c2)CC1	6	2	0.8315204841110221	249.136493468	4	1	1.9253	3	49.77	0	0	0.576271186440678	COc1cc2c(cc1OC)C(=O)CC(CN1CCC(C(=O)c3ccc(F)cc3)CC1)C2
1356	34093	NC(=O)COc1cccc(C=Cc2cccc(O)c2)c1	6	2	0.8186848056210322	269.10519334	3	2	2.4267000000000003	5	72.55000000000001	0	0	0.6458333333333334	Oc1cccc(OCCNCc2ccccc2)c1
1357	34120	COC(=O)Nc1cccn1NCc1cc(OC)cc(OC)c1	6	2	0.8571850068893232	305.137556088	6	2	2.4273	6	73.75	0	0	0.6811594202898551	COc1ccc(Oc2cccc(CN3CCC(c4cccc(NC(=O)C(C)C)c4)CC3)c2)cc1
1358	34151	C[n+]1ccccc1Oc1ccc2ccc(O)cc2c1	6	3	0.7106261940773557	252.10190510809	2	1	3.162200000000001	2	33.34	0	0	0.7333333333333333	O=C(NCCCCN1CCN(c2cccc(O)c2)CC1)c1ccc2ccccc2c1
1359	34210	CCCNc1cccc(-c2cccc(CCN)c2)c1	6	2	0.8249938160204798	254.178298704	2	2	3.676700000000001	6	38.05	0	0	0.5675675675675675	NCCc1cccc(O)c1
1360	34231	CC(C)Cc1nc(SCc2cccc(OC)c2)[nH]c(=O)c1O	6	2	0.6320176236450229	320.11946349999994	5	2	2.974900000000001	6	75.21	0	0	0.6567164179104478	COc1cccc(CC2NCCc3c2[nH]c2ccc(OC)cc32)c1
1361	34241	CC(C)Cn1c(-c2ccncc2)nc2ccccc12	6	3	0.7093630895777154	251.142247544	3	0	3.7543000000000015	3	30.71	0	0	0.6	CN(C)CCCOc1ccc(-c2nc3ccccc3n2CC=CCn2c(-c3ccc(OCCCN(C)C)cc3)nc3ccccc32)cc1
1362	34242	CC(=O)C(c1ccc(C(C)C)cc1)c1ccccc1	6	2	0.7809121154857473	252.15141526	1	0	4.530900000000004	4	17.07	0	0	0.6486486486486487	CCOC(=O)C(CBr)c1ccccc1
1363	34279	O=C(O)c1cc(-Oc2ccc3cc(O)ccc3c2)nc(O)n1	6	3	0.6805218754575876	298.05897142	6	3	2.5315000000000007	3	112.77	0	0	0.7540983606557377	O=C(NCCCCN1CCN(c2ccc(O)cc2)CC1)c1cc2ccccc2cn1
1364	34356	O=C(O)c1cccc(OC)c1-c1ccccc1O	6	2	0.8707430884638779	244.073558864	3	2	2.7660000000000013	3	66.76	0	0	0.5909090909090909	COc1cccc2c1Cc1ccccc1CCN(C)CC2
1365	34359	O=C(OCC1CC1)c1cccc(OOc2ccccc2)c1	6	3	0.4614398189925233	284.104858992	4	0	3.6262000000000025	6	44.760000000000005	0	0	0.54	O=C(OCC1CCN(Cc2ccccc2)CC1)c1ccc(Cl)cc1
1366	34381	Cc1cc(OCc2ccc(Oc3ccc(O)cc3)nc2)cc(O)c1O	6	3	0.6110846172451696	339.110672644	6	3	3.878120000000003	5	92.04	0	0	0.7272727272727273	NCCc1ccc(O)cc1
1367	34398	NCCNc1cc(-c2ccc(N)nc2)ncn1	6	2	0.7060514791614964	230.127994448	6	3	0.4913999999999995	4	102.74	0	0	0.7	Fc1ccccc1N1CCN(CCCCNc2ccc(-c3ccccc3)cn2)CC1
1368	34400	CCN(CCCc1cc(O)cc(OC)c1)NCCCCC	6	1	0.485125117794088	294.2307282	4	2	3.350100000000002	11	44.73	0	0	0.6666666666666666	CCCCCN(CCc1ccccc1)CCc1cccc(O)c1
1369	34434	CCN(CO)c1cccc(O)c1	6	1	0.6639789278510178	167.094628656	3	2	1.1682999999999997	3	43.7	0	0	0.6363636363636364	CCCCCN(CCc1ccccc1)CCc1cccc(O)c1
1370	34449	NCC1=CCc2ccc(OCCNCc3ccco3)cc2C(=O)O1	7	3	0.5970824838210534	328.14230711999994	6	2	2.0037000000000003	7	86.72000000000001	0	0	0.6507936507936508	Nc1cc(OCCNCc2ccccc2)ccc1Cl
1371	34457	Nc1cc(C)c1NC(=O)NCCCF	4	1	0.5854551079195612	199.112090288	2	3	0.7754	4	67.14999999999999	0	0	0.7384615384615385	COc1ccccc1N1CCN(CCCCNC(=O)Nc2cccc(Cl)c2)CC1
1372	34474	NCC(N)Oc1ccc(Oc2ccccc2I)nc1I	6	2	0.3775832482272189	496.909722656	5	2	2.7054	5	83.39	0	0	0.7627118644067796	c1ccc(CNCCOc2cccc3[nH]cnc23)cc1
1373	34486	COCCNc1cnc(OCc2cccc(OC)c2)cc1ON	6	2	0.5394956913315446	319.15320615200005	7	2	1.98	9	87.86	0	0	0.603448275862069	COc1cccc(CCc2ccccc2OCc2cccc(OC)c2)c1
1374	34488	CCC(=O)Oc1cc2ccc(OC)cc2cc1OC(C)C	6	2	0.6169995159350082	288.13615912	4	0	3.951000000000003	5	44.760000000000005	0	0	0.65	COc1cc2ccccc2cc1OC(=O)CC1CCN(Cc2ccccc2)CC1
1375	34570	COC1CC(C(=O)O)cc1O	5	1	0.61536524390987	158.0579088	3	2	0.5478	2	66.76	0	0	0.7543859649122807	COc1cccc(N2CCN(CCCCNC(=O)c3ccccc3)CC2)n1
1376	34590	Cc1cc(NCCc2ncnc3ccccc23)nc(N(C)C)c1OC	6	3	0.7457457840074064	337.19026035599995	6	1	3.0624200000000013	6	63.17	0	0	0.7108433734939759	COc1ccc2[nH]cc(CCNCc3ccc(-c4cnc5ccccc5c4)o3)c2c1
1377	34644	CNC(=O)c1c(C)nc(NCC(=O)Nc2ccncc2)nc1OC	6	2	0.7094486464093218	330.144038436	7	3	0.598819999999999	6	118.13	0	0	0.696969696969697	O=C(Cc1ccncc1)Nc1ccc(CCN2CCN(c3ccccc3)CC2)cc1
1378	34661	CC(C)CCc1ccc(OCc2cc(OC)cc(OC)c2)cc1	6	2	0.6953776083235956	314.188194692	3	0	4.871400000000005	8	27.69	0	0	0.625	COc1cccc(CCc2ccccc2OCc2cccc(OC)c2)c1
1379	34662	Cn1cc(CSc2ccccc2OCc2ccccc2Cl)cc1	6	3	0.544601312772972	343.079762876	3	0	5.549800000000004	6	14.16	0	0	0.6825396825396826	CN1CCN(c2nc(N)nc(CSc3ccccc3Cl)n2)CC1
1380	34683	N=C(O)c1cccc(-c2cc(O)cc(O)c2)c(=O)c1O	7	2	0.420947868271507	273.06372245200004	5	5	1.7139699999999995	2	121.84000000000002	0	0	0.7321428571428571	Oc1cccc2c1-c1cccc3c1C(C2)N(Cc1ccccc1)CC3
1381	34701	CNC(=O)c1nc2ccccc2cc1OCC	6	2	0.8768884715515012	230.105527688	3	1	1.9931	3	51.22	0	0	0.6716417910447762	COc1ccccc1N1CCN(CC(O)CCNC(=O)c2cnc3ccccc3c2)CC1
1382	34737	COc1c(Oc2ccccc2OC)cccc1C	6	2	0.8182225662125439	244.109944372	3	0	3.804520000000003	4	27.69	0	0	0.675	COc1cccc2c1CCC(N)C2
1383	34800	CCC1c(Cc2ccc(=O)[nH]c2)cccCC1CCCC	7	2	0.8113821551853595	285.209264484	1	1	4.636300000000004	6	32.86	0	0	0.7567567567567568	CCCCc1ccc(S(=O)(=O)Nc2ccc(C34CNCC3C4)cc2)cc1
1384	34844	OCC(O)(C)c1cc(-c2ccncc2)cc(OC2CC2)c1	6	3	0.8856907869697351	285.136493468	4	2	2.4896000000000003	5	62.58	0	0	0.7183098591549296	CN1CCc2cc(Cl)c(O)cc2C2c3cccc(-c4ccncc4)c3CCC21
1385	34856	CC(C)CCCNc1ccc2nc(N)nc(N)c2c1	6	2	0.7180982769302151	259.179695672	5	3	2.6423	5	89.85	0	0	0.7301587301587301	CC(Oc1cccc(Cl)c1)c1nc(N)nc(N2CCN(C)CC2)n1
1386	34862	COc1cc(O)cc(C=Cc2cccc(O)c2)c1	6	2	0.8119497250802955	242.094294308	3	2	3.276800000000001	3	49.69	0	0	0.65625	COc1cccc(C=CC(=O)NCCCCN2CCc3ccc(OS(=O)(=O)C(F)(F)F)cc3C2)c1
1387	34892	NC(=S)Nc1ccc(-c2ccccc2Cl)cc1	6	2	0.8114534565283277	262.033147032	1	2	3.6625000000000014	2	38.05	0	0	0.7096774193548387	CC1CN(C(=O)c2ccc(-c3ccccc3Cl)cc2)CCN1C(=O)c1ccc2cc[nH]c2c1
1388	34918	Cc1c(N)nc(NSc2nccc(Nc3ccccc3N)n2)cc1C	6	3	0.3128284512584846	353.14226460800006	8	4	3.515640000000001	5	114.77	0	0	0.7674418604651163	Cc1ccc(Cn2ncc(N3CCNCC3)c(Cl)c2=O)cc1NC(=O)c1ccc(-c2ccccc2)cc1
1389	34929	NCc1nc(NCc2cccc3[nH]cnc23)ccn1	6	3	0.6545461177972033	254.127994448	5	3	1.4237000000000002	4	92.51	0	0	0.631578947368421	c1ccc(CN2CCN(c3cccc4[nH]cnc34)CC2)cc1
1390	34981	CN(C)CCC1CC(OOc2cccc3ccccc23)CC1	6	3	0.587091068866471	299.18852904000005	3	0	4.270600000000004	6	21.700000000000003	0	0	0.6031746031746031	CN(C)C(=O)NC1CCC(CCNCC2CC2c2cccc3ccccc23)CC1
1391	34995	COc1cc(OC(=O)O)ccc1OC(=O)Nc1cccc(C)c1	6	2	0.6597663613894201	317.08993720000007	5	2	3.6713200000000015	4	94.09	0	0	0.65	Cc1cccc(NC(=O)CN2CCN(c3ncccn3)CC2)c1
1392	35003	NC(=O)CCC1CC(Oc2ccc(Oc3ccc4ccccc4c3)cc2)nc1	6	4	0.6516694157967438	374.163042564	4	1	4.693200000000004	7	73.91000000000001	0	0	0.6891891891891891	COc1ccccc1N1CCN(CCCCNC(=O)C=Cc2ccc3ccccc3c2)CC1
1393	35017	N=C(O)c1cc(Br)cc(Br)c1	6	1	0.6017304626133558	276.87378798000003	1	2	3.094970000000001	1	44.08	0	0	0.7777777777777778	CCOC(=O)C(CBr)c1ccccc1
1394	35033	NC(CCCc1cc(O)ncc1)c1ccccc1	6	2	0.8472071246874563	242.141913196	3	2	2.8099000000000007	5	59.14	0	0	0.6938775510204082	CCOC(=O)C(CCCBr)c1ccccc1
1395	35117	CN=Cc1cccc(NCc2ncnc3cc(CC)c23)c1	6	3	0.8431364707108441	278.153146576	4	1	1.4922	5	50.17	0	0	0.7564102564102564	COc1cccc(OCCNCC2(F)CCN(C(=O)c3ccc(Cl)c(Cl)c3)CC2)c1
1396	35131	CCn1c(SCc2ccccc2)cnc(O)c1=C	6	2	0.899332328282126	260.098334132	3	1	3.5244000000000018	4	35.83	0	0	0.6923076923076923	CCCSc1nnc(-c2ccccc2)n1C
1397	35142	CNCC(C)COc1ccc(OC)c(OC)c1	6	1	0.7890330001588141	239.152143532	4	1	1.9381	7	39.72	0	0	0.6888888888888889	COc1ccc(CN2C3CCC2CC3)cc1OC
1398	35152	COCCSn1ncc(C2CCCC2C)nc(OCC)c1	7	2	0.5344778366081976	311.16674804	6	0	3.2950000000000017	7	46.42	0	0	0.717948717948718	CCCN1CCC2c3cc4ccc(C(F)(F)F)cc4nc3C(CC)C3CCCC1C23
1399	35160	C[n+]1c(N)cc(Nc2ccccc2)c(NN)c1	6	2	0.3617802744896602	230.14002193209	4	4	1.1224999999999996	3	79.98	0	0	0.7735849056603774	CN1Cc2cc(Cl)c(O)cc2C(c2ccccc2)C1
1400	35177	O=C(O)C(=O)OCc1cc(O)nc(-c2cccc3ccccc23)n1	6	3	0.5607107749317976	324.07462148400003	6	2	2.1302000000000003	3	109.61	0	0	0.68	COc1cccc2cc(C(=O)NCCCCN3CCN(c4[nH]nc5ccccc45)CC3)oc12
1401	35205	NC(=O)c1ccccc1OCc1ccc(OCc2ccc3ccccc3c2)cc1	6	4	0.4830820549192441	383.152143532	3	1	5.096700000000004	7	61.55000000000001	0	0	0.6376811594202898	NC(=O)c1ccccc1OCCCN1CC=C(c2cn(S(=O)(=O)c3ccccc3)c3ccccc23)CC1
1402	35226	O=C(NCC1NN1Nc1cccc(Cl)c1)C(OO)O	6	2	0.2118519726813997	288.062532576	7	5	-0.2625999999999999	6	115.77	0	0	0.6956521739130435	CC(C)C(=O)Nc1cccc(C2CCN(Cc3ccc(Oc4ccc(Cl)cc4)cc3)CC2)c1
1403	35232	OCC1OCc2ccc(O)cc2C1	6	2	0.6725041777100546	180.078644244	3	2	0.8258000000000001	1	49.69	0	0	0.5897435897435898	NC1CCc2ccc(O)cc2C1
1404	35261	CCc1cc(N)cc(NC2CCC2)c1	6	2	0.7191729425600543	190.146998576	2	2	2.795600000000001	3	38.05	0	0	0.7333333333333333	CCc1cccc(NC(=O)CN2CCC(c3ccccn3)CC2)c1
1405	35289	CCC(CC)c1cc(CC)cc(OC)c1	6	1	0.7025333268911983	206.167065324	1	0	4.161200000000004	5	9.23	0	0	0.723404255319149	COc1cccc(CCc2ccccc2OCc2cccc(OC)c2)c1
1406	35292	O=C(O)CCCn1nc2cc3c(cc2c1)Cc1ccc(I)cc1C3	6	4	0.4964258593031208	432.033475784	3	1	4.000700000000003	4	55.12	0	0	0.7121212121212122	O=C(CCCN1CCC(c2ccccc2)CC1)c1nc2ccccc2s1
1407	35316	CC(C)CCN1CN(CCc2cccc3[nH]ccc23)CC1	6	3	0.8792367006239628	285.22049786400004	2	1	3.3316000000000017	6	22.27	0	0	0.5576923076923077	c1ccc(CN2CCN(c3cccc4[nH]ccc34)CC2)cc1
1408	35352	CCN(CCCCCCC)Sc1nccc(-c2ccccc2Cl)c1N	6	2	0.3902366791639981	377.169246576	4	1	6.283600000000006	10	42.150000000000006	0	0	0.7272727272727273	CCCN(CCCCN1CCN(c2cccc(Cl)c2Cl)CC1)Cc1ccc2c(c1)Cc1ccccc1-2
1409	35373	CCCC(CC)N1CCN(C(=O)Nc2cnc3cccnc3c2O)CC1	6	3	0.8593840788503115	357.216475104	5	2	3.063600000000001	5	81.59	0	0	0.6987951807228916	CC(C)c1ccccc1OCCN1CCC(NS(=O)(=O)c2cccc3cccnc23)C1
1410	35478	NC(=O)CCNc1ccc(O)cc1OC(C)(C)O	6	1	0.443454639776562	254.126657056	5	4	0.7866999999999995	6	104.81000000000002	0	0	0.7017543859649122	CCCC(C)(C)C(=O)NCCN1CCN(c2ccc(Cl)cc2)CC1
1411	35485	CCOc1c(OC)cc(OO)c(OO)c1O	6	1	0.5223333568779379	232.058302724	7	3	1.5031	5	97.61	0	0	0.6842105263157895	CCOc1ccc2c(c1OC)CN1CCc3cc(OC)c(O)cc3C1C2
1412	35540	CC(CNCCn1ccnc1)c1cccc2c1CCCC2	6	3	0.8253743617446438	283.20484780000004	3	1	3.1552000000000016	6	29.85	0	0	0.6753246753246753	O=S(=O)(NC1CCN(CCOc2cccc3c2CCCC3)C1)c1cccs1
1413	35545	CCSCSCCCC	0	0	0.436502781058753	164.069342512	2	0	3.2303000000000024	6	0.0	0	0	0.8181818181818182	CCCCN1CCN(c2cccc(CC)c2Cl)CC1
1414	35565	Cc1cc(O)c(C(=O)O)c(OCOc2c(Cl)cccc2Cl)c1	6	2	0.7989263299851149	342.006178844	4	2	4.120920000000002	5	75.99000000000001	0	0	0.6911764705882353	C=CCN1CCc2cc(OC)c(O)cc2C(c2c(Cl)cccc2Cl)C1
1415	35583	CC(C)CCOc1ccc2c(c1)CCC2	6	2	0.7278081992929377	204.15141526	1	0	3.6002000000000027	4	9.23	0	0	0.6222222222222222	COc1ccc2c(c1)CCCN(C)CCCc1ccccc1C2
1416	35664	CNc1nc(N)c2cc(OCc3cccc(OC)c3)ccc2n1	6	3	0.7538363719977204	310.142975816	6	2	2.8413000000000013	5	82.29	0	0	0.6140350877192983	COc1cccc(CCc2ccccc2OCc2cccc(OC)c2)c1
1417	35670	Oc1nc(OCc2cccnc2)nc(O)c1	6	2	0.7955114796601885	219.064391148	6	2	0.8617999999999997	3	88.36000000000001	0	0	0.5348837209302325	c1ccc(CCc2ccccc2OCc2cccnc2)cc1
1418	35692	OCc1cc(OCc2cccc(-c3ccccc3)c2)cc(I)c1	6	3	0.5916990349640638	416.027327784	2	1	5.029500000000003	5	29.46	0	0	0.64	COc1cccc(CCc2ccccc2OCc2cccc(OC)c2)c1
1419	35746	CNC(=O)COc1c(O)cc2ccc(=O)cc(O)c2c1OC	7	2	0.7694173387633101	305.0899372	6	3	0.7445999999999997	4	105.09	0	0	0.6911764705882353	COc1ccc(CC(C)NCC(O)c2ccc(O)c(NC=O)c2)cc1
1420	35767	COCc1c(CCc2ccc(O)cc2)cccc1	6	2	0.8711284035094716	242.130679816	2	1	3.323800000000002	5	29.46	0	0	0.59375	NCCc1ccc(O)cc1
1421	35776	CC(CC)c1ccc(NCCCc2nc3ccc(CC)c3n2)c(CC)c1	6	3	0.5419684280552788	349.25179799200004	3	1	6.041600000000006	9	36.75	0	0	0.76	CC(Nc1cc(NCCOc2ccc(F)cc2)ccn1)c1ccccc1
1422	35778	CC1(CCc2ccccc2)Cc(Nc2cccc(O)c2)CC1	6	3	0.8136287524089458	295.19361442	2	2	4.995700000000005	5	32.26	0	0	0.6111111111111112	Oc1cccc(CCN(CCc2ccccc2)CC2CC2)c1
1423	35819	Nc1cc(Oc2ccccc2)cc(-c2cccc(F)c2)c(O)1	6	3	0.5493329019658194	295.100856908	3	2	4.572800000000003	3	55.48	0	0	0.625	CN1CCc2cc(Cl)c(O)cc2C2c3cccc(-c4cccc(F)c4)c3CCC21
1424	35902	CNCC(S)NC(=S)c1cccc(NS(C)(=O)=O)c1OC	6	1	0.3314086140117629	349.05885446799994	6	4	0.8070999999999995	7	79.46	0	0	0.7076923076923077	CS(=O)(=O)Nc1cccc(OCCNCc2ccccc2)c1
1425	35907	COc1ccc(C(=O)C(C)SS(O)(=O)CCn2cccc2Cl)cc1	6	2	0.4101786541184701	389.0522278	5	2	3.559400000000002	8	68.53	0	0	0.6818181818181818	COc1ccc(C(=O)CCCN2CCc3ccccc3C2)cc1
1426	35950	COCc1cn(Cc2ccc3ccccc3C(OC)c2O)c(OO)n1	7	3	0.6185151006562748	344.13722174	7	2	3.1079000000000008	6	85.97000000000001	0	0	0.7215189873417721	COc1ccccc1N1CCN(Cc2cn(-c3ccc(OCCCF)cc3)nn2)CC1
1427	35968	C=CCC1CC(CCCC(=O)c2ccccc2)C(OO)C1	6	2	0.3314105283343759	288.172544628	3	1	4.500100000000003	8	46.53	0	0	0.6428571428571429	O=C(CCCN1CCC(O)(c2ccccc2)CC1)c1ccccc1
1428	36010	OC(=O)OOc1cc(O)cc(O)c1	6	1	0.4720988945017549	186.016437912	5	3	1.0861999999999998	2	96.22	0	0	0.7142857142857143	Oc1cccc(OCCNCc2ccccc2)c1
1429	36020	Cc1ccc2c(c1)C(NC(CC(F)(F)F)C1CCC1)C2	6	3	0.8682538547269627	283.1547843	1	1	4.302920000000003	4	12.03	0	0	0.6949152542372882	Cc1ccc2c(c1)C1c3cc(O)c(O)cc3CCC1NC2
1430	36022	COc1cc(CCc2cccc(I)c2)cc(OC)c1O	6	2	0.7976153145351581	384.022242404	3	1	3.799200000000003	5	38.69	0	0	0.6170212765957447	COc1cccc(CCc2ccccc2OCc2cccc(OC)c2)c1
1431	36035	O=C(O)c1cc(Cc2ccccc2)cc(C#N)c1	6	2	0.892361498460574	237.078978592	2	1	2.8472800000000014	3	61.09	0	0	0.6851851851851852	N#Cc1ccc(C(=O)CCCN2CCc3ccccc3C2)cc1
1432	36070	CNc1cc2c(cc1Oc1ccc3c(c1)OCO3)CC2C	6	4	0.9267585672743132	283.120843404	4	1	3.9089000000000023	3	39.72	0	0	0.6825396825396826	COc1ccc(OC)c2c1CC1c3cc4c(cc3CCN1C2)OCO4
1433	36114	CC(=O)n1cc(O)nc(CO)n1O	6	1	0.4991287512169249	187.059305768	6	3	-0.7976000000000001	1	96.6	0	0	0.7931034482758621	Cc1ccc(C)c(C(=O)CCCN2CCC(O)(c3cc(C)ccc3C)CC2)c1
1434	36146	O=C(O)Cc1ccccc1OCc1ccc(-c2ccccc2)cc1	6	3	0.7245028154861417	318.125594436	2	1	4.559700000000003	6	46.53	0	0	0.4571428571428571	c1ccc(CCc2ccccc2OCc2ccccc2)cc1
1435	36159	CCC(=O)c1nnc(COc2cccc(Oc3ccccc3)n2)c(C)n1	6	3	0.6022596715964783	350.1378904360001	7	0	3.5390200000000016	7	87.09	0	0	0.7166666666666667	CCC(=C(c1ccccc1)c1ccc(OCCN(C)C)cc1)c1ccccc1
1436	36211	CN(C)C(COc1ccc2nc(O)ncc2c1O)C(C)(O)O	6	2	0.5720896919257095	309.132470708	8	4	0.0507999999999999	5	119.17000000000002	0	0	0.7413793103448276	CCC(=O)C(CC(C)N(C)C)(c1ccccc1)c1ccccc1
1437	36222	CNC(=O)n1nnc(COc2cccc(OC)c2)c1CC	6	2	0.9048877965875534	290.137890436	6	1	1.6155999999999997	5	78.27000000000001	0	0	0.6438356164383562	COc1cccc(OCCNCC2(F)CCN(C(=O)c3ccc(Cl)c(Cl)c3)CC2)c1
1438	36291	CC(Nc1ccccc1)C1CCN(C(=O)C)CC1	6	2	0.8891001157345336	246.173213324	2	1	2.7455000000000007	3	32.34	0	0	0.660377358490566	Cc1cccc(NC(=O)CN2CCC(c3ccccc3)CC2)c1
1439	36339	Nc1cc(Br)ccc1CCC(=O)c1cccc(O)c1	6	2	0.6687449724087142	319.020790788	3	2	3.5524000000000013	4	63.32000000000001	0	0	0.6774193548387096	COc1cccc(C(=O)CCCN2CCN(c3ccc(Cl)cc3)CC2)c1
1440	36409	CC(=O)Nc1ccccc1Oc1ccc2cc(OC(C)C)cc2nc1	7	3	0.731888906907487	336.1473925	4	1	4.724300000000004	5	60.45	0	0	0.6923076923076923	COc1ccc(NC(=O)NC2CCC(N3CCN(c4ccccc4OC(C)C)CC3)CC2)c(OC)c1
1441	36410	NC(=O)Cc1ccc(NCc2cc3ccccc3nc2OC(C)CO)cc1	6	3	0.5700651308908937	365.173941596	5	3	2.6343000000000005	8	97.47	0	0	0.6712328767123288	COC(=O)Cc1ccc(CSc2nc3ccccc3n2Cc2ccc(Cl)cc2)cc1
1442	36431	CC(=O)c1cnc(NC(C)CNc2cnc(C(N)=O)nc2)ccc1=O	7	2	0.6159511520467428	342.144038436	8	3	0.4457999999999992	7	139.96	0	0	0.746268656716418	CC(CNc1cncc(Cl)n1)N1CCN(c2ccccc2)CC1
1443	36461	Nc1cc(O)ccc1OC(=O)O	6	1	0.3314151476684781	169.037507704	4	3	1.0312	1	92.78000000000002	0	0	0.6842105263157895	NC1CCc2ccc(O)cc2C1
1444	36472	OCC1Oc(Oc2ccc(O)cc2)ccc1O	6	2	0.7397484752429602	236.068473484	5	3	1.4454	3	79.15	0	0	0.6888888888888889	Oc1ccc(OCCNCCCOc2ccccc2)cc1
1445	36475	CC(C)Nc1cc(NC(=S)NC(=O)NSc2ccc(C)cc2Br)ccc1	6	2	0.3665460604018544	452.034015392	4	4	5.281120000000004	5	65.19	0	0	0.7076923076923077	Cc1ccc(C2CCN(CC(=O)Nc3cccc(C)c3)CC2)cc1
1446	36481	COc1c(O)cc(-c2ccccc2-c2ccncc2)cc1	6	3	0.7823501930181987	277.11027872000005	3	1	4.129800000000003	3	42.35	0	0	0.676923076923077	COc1ccccc1N1CCN(CCCCN2CCc3cc(-c4ccncc4)ccc3C2=O)CC1
1447	36503	CCN(C)Cc1cc(OC)c(O)(OOc2ccc(F)cc2)c1	6	2	0.4754930738177911	309.13763634	5	1	2.2467000000000006	7	51.16000000000001	0	0	0.6944444444444444	COc1ccc2c(c1)CC(CN1CCC(C(=O)c3ccc(F)cc3)CC1)CC2=O
1448	36571	Oc1c(Cl)c(O)ccc1-c1cccc(C(C)F)c1Cl	6	2	0.809599604482154	300.012013172	2	2	5.102100000000002	2	40.46	0	0	0.673469387755102	CN1CCc2ccccc2Cc2c(ccc(O)c2Cl)CC1
1449	36612	CC(C)(C)c1ccc(OCc2ccc(-c3ccccc3O)cc2)cc1	6	3	0.6408354951297593	332.177630008	2	1	5.935700000000006	4	29.46	0	0	0.6938775510204082	Oc1ccc(OCCNCc2ccccc2)cc1
1450	36625	C=CCn1c(=O)nc(S2CCCCC2C)c2c(F)cccc21	6	3	0.5320553927829968	320.135862512	3	1	3.6541000000000015	3	34.89	0	0	0.7014925373134329	O=S(=O)(c1ccccc1F)N1CCC(CCc2ccc(F)cc2F)CC1
1451	36637	COc1cc(N)ccc1Nc1ccccc1O	6	2	0.5599128190864257	230.105527688	4	3	2.726600000000001	3	67.51	0	0	0.671875	CNc1cc(OC)c(C(=O)NC2CCCN(Cc3ccccc3)C2)cc1Cl
1452	36639	CN1ccc(OCc2ccc(O)cc2)cc(OC)c1	7	2	0.9024228632811788	259.120843404	4	1	2.739600000000001	4	41.93000000000001	0	0	0.6842105263157895	NCCc1ccc(O)cc1
1453	36642	CCCc1c(CCc2ccc3ccccc3c2)cccc1-c1cnccNc1	7	4	0.5629327702215381	366.209598832	2	1	6.063600000000006	6	24.39	0	0	0.7142857142857143	COc1cccc(CCc2ccccc2OCc2cccc(OC)c2)c1
1454	36648	Nc1nc(OCc2ccc(I)cc2I)cc(O)n1	6	2	0.6764685485502899	468.878422528	5	2	2.5526000000000013	3	81.26	0	0	0.7638888888888888	COc1cc2c(cc1O)CN(Cc1ccccc1CNC(=O)c1ccc(I)cc1)CC2
1455	36652	NC(=O)CCc1cc2ccccc2c(=O)[nH]1	6	2	0.8008482240937757	216.089877624	2	2	0.9459999999999996	3	75.95	0	0	0.6666666666666666	CCOC(=O)c1[nH]c2ccccc2c1CCN(C)C
1456	36656	CNCCc1cc(OCc2cc(OC)c(O)c(OC)c2)cc(OC)c1O	6	2	0.6304922884833596	363.16818752	7	3	2.4645000000000006	9	89.41000000000001	0	0	0.660377358490566	COc1cccc(CCc2ccccc2OCc2cccc(OC)c2)c1
1457	36674	Nn1cc(COc2cc(O)ccc2O)nc(O)n1O	6	2	0.3824280122612187	268.08076948400003	8	5	0.0274999999999999	3	135.01	0	0	0.7555555555555555	NCCc1ccc(O)c(O)c1
1458	36675	O=c1cc(OCc2ccccc2)cccc1O	7	2	0.8765586126767484	228.078644244	3	1	2.331400000000001	3	46.53	0	0	0.5476190476190477	Oc1cccc(OCCNCc2ccccc2)c1
1459	36695	Cc1cc(OCc2ccc(Oc3ccccc3)cc2)nc(O)n1	6	3	0.7750231199740927	308.116092372	5	1	3.861920000000004	5	64.47	0	0	0.6909090909090909	COc1cccc(CCc2ccccc2OCc2ccccc2)c1
1460	36715	CNc1cccc(Oc2cccc(N3Cc4ccccc4C3)n2)c1	6	4	0.7719244161917912	317.152812228	4	1	4.435800000000003	4	37.39	0	0	0.7	CCc1cc(OC)ccc1C1Cc2ccccc2CN1C
1461	36729	O=C(OCc1ccc(Cl)cc1O)C1OC(O)(O)C1	6	2	0.5491272607256774	274.02441575200004	6	3	0.5160999999999998	3	96.22	0	0	0.7096774193548387	O=C(CN1C2CCC1CC(O)(c1ccc(Cl)cc1)C2)c1ccc(F)cc1
1462	36730	N=C(N)Nc1nccc(NCCc2cccc(=N)[nH]2)c1	6	2	0.3557783132101182	271.154543544	4	6	0.8491399999999991	5	126.46	0	0	0.6507936507936508	CC(Nc1cc(NCCOc2ccc(F)cc2)ccn1)c1ccccc1
1463	36735	CC(C)NC1CCN(Cc2cccc(O)c2)C(C)C1	6	2	0.875569539192553	262.204513452	3	2	2.743100000000001	4	35.5	0	0	0.6037735849056604	Oc1cccc(C2CCN(Cc3ccccc3)CC2)c1
1464	36744	O=c1cc(O)cc2cc3c(cc2c1)CCC3	7	3	0.7276539872668474	212.083729624	2	1	2.3943000000000003	0	37.3	0	0	0.7209302325581395	Oc1ccc2c(c1)CCCNCCc1ccccc1C2
1465	36745	Oc1c(OCCc2ccccc2)cc(O)c(O)c1OO	6	2	0.2896691922552681	278.079038168	6	4	2.2767	5	99.38	0	0	0.5925925925925926	COc1cc(CCNCCc2ccc(O)c(O)c2)ccc1OCCCc1ccccc1
1466	36752	CCC1Oc2cccc(OC)c2C(OO)C1	6	2	0.6331667592942379	224.104858992	4	1	2.787000000000001	3	47.92	0	0	0.6545454545454545	CCCN(CCC)C1CCc2cccc(OC)c2C1C
1467	36784	CNC(=N)c1ccccc1Sc1cc(OC)c(OC)c(OC)c1	6	2	0.6268429408468669	332.1194635	5	2	3.4083700000000023	6	63.57000000000001	0	0	0.6615384615384615	COc1ccccc1N1CCN(CCNC(=O)c2cc(Br)c3ccccc3c2OC)CC1
1468	36824	Cc1cc(C)c(C(=O)COc2ccccc2)CC(C)C1	7	2	0.8137765080518775	270.161979944	2	0	4.327200000000004	4	26.3	0	0	0.7164179104477612	CC(C)C(=O)Nc1cccc(C2CCN(Cc3ccc(Oc4ccccc4)cc3)CC2)c1
1469	36864	COC(=O)Oc1cc(OC2CCN(c3ccccc3)CC2)ccc1OC1CC1	6	4	0.5436221950998754	383.1732729	6	0	4.420800000000003	6	57.23	0	0	0.6206896551724138	CC(=O)NC1CCC(CCN2CCN(c3ccccc3)CC2)CC1
1470	36927	CNC(=O)c1cc(SCc2nnc(CC)cc2C)ccc1C	6	2	0.8601600728510194	315.140533292	4	1	3.3077400000000026	5	54.88	0	0	0.7272727272727273	Cc1ccc(C)c(C(=O)NCCCCN2CCN(c3cc(C)ccc3C)CC2)c1
1471	36954	COCCc1cc(OCc2ccccc2)cc(OC)c1OC	6	2	0.7479747169046886	302.151809184	4	0	3.471700000000002	8	36.92	0	0	0.5510204081632653	COc1cccc(CCc2ccccc2OCc2ccccc2)c1
1472	36960	Nc1nc(SCc2cccc(OC)c2)cc(=O)[nH]1	6	2	0.6472955125582927	263.072847656	5	2	1.6529999999999998	4	81.0	0	0	0.6461538461538462	COc1cccc(CN2CCc3cc4nc(N)sc4cc3CC2)c1
1473	36984	CCC(=O)Nc1cc(NNc2ccc(O)cc2O)ccc1O	6	2	0.2873819836887841	303.121906024	6	6	2.5909	5	113.85	0	0	0.704225352112676	CCC(=O)Nc1cccc2c1CCC1C2c2cc(O)c(Cl)cc2CCN1C
1474	37015	CC1=C(C)C(=O)N(CC(=O)OC)C1=O	5	1	0.4564456974724021	197.068807832	4	0	-0.1353999999999999	2	63.68	0	0	0.7636363636363637	COC(=O)c1ccc(-c2nc3ccccc3n2Cc2ccc(Cl)cc2)cc1
1475	37029	NCC(O)c1cccc(OCc2ccc3cc(O)ccc3c2)c1	6	3	0.6766624948323646	309.136493468	4	3	3.116500000000001	5	75.71000000000001	0	0	0.6046511627906976	NCC(O)c1ccc(O)c(O)c1
1476	37052	C#CC1cc(C=C)c2cccc2n1	6	2	0.5299064841945507	167.073499288	1	0	2.0514	1	12.36	0	0	0.8305084745762712	C#CCN1CCCC(c2cccc(C#N)c2)C1
1477	37062	Cc1nc(C)nc(O)c1	6	1	0.556016024838875	124.063662876	3	1	0.79904	0	46.010000000000005	0	0	0.7954545454545454	Cc1c(-c2ccccc2)nc(O)n1C1CCN(C)CC1
1478	37090	CN1CCC(Nc2cccc(Nc3cc(F)c(F)cc3F)c2C)CC1	6	3	0.786216625072696	349.176582364	3	2	4.662020000000004	4	27.3	0	0	0.6666666666666666	Cc1ccc2c(c1)C(NC1CCN(C)CC1)=Nc1cccnc1N2
1479	37115	CC(C)(C)Nc1ccc(CCNc2ccc(N)c(NN)c2)nc1	6	2	0.3192126293061265	314.221894832	6	5	2.8144	6	101.02	0	0	0.7586206896551724	O=S(=O)(c1ccc(F)cc1)c1ccc(CCc2ccc(F)cc2)nc1
1480	37129	Cc1cc(F)c(-c2cccc(F)c2)cc1C(C)(C)C	6	2	0.6576049186278795	260.137657016	0	0	5.237720000000004	1	0.0	0	0	0.7037037037037037	CCN(C)CCc1c(-c2cccc(F)c2)[nH]c2ccccc12
1481	37152	CCN(CC)c1ccc(CN2CCN(C(=O)Cc3cc4ccccc4cc3O)CC2)cc1	6	4	0.6066664878486596	431.257277296	4	1	4.278500000000004	7	47.02	0	0	0.5636363636363636	CN(C(=O)CN1CCN(Cc2ccc(Cl)cc2)CC1)c1ccccc1
1482	37180	Cc1cc(Nc2cncc(-c3cccc(N)c3)c2)ccc1C	6	3	0.6875799837624407	289.15789760800004	3	2	4.691240000000002	3	50.94	0	0	0.7391304347826086	CCCCCCNC(=O)N=C(N)Nc1cccc(-c2csc(N)n2)c1
1483	37191	NC(=O)c1ccccc1OC1CC(Oc2ccc(Oc3ccc(O)c(Cl)c3)nc2O)C1	6	4	0.5042040694998198	442.093164008	7	3	4.026200000000002	7	124.13000000000002	0	0	0.6582278481012658	NC(=O)c1ccccc1OCCNCC1(F)CCN(C(=O)c2ccc(F)c(Cl)c2)CC1
1484	37210	COc1c(O)ccc(OCC)c1	6	1	0.7474648261697667	168.078644244	3	1	1.7995	3	38.69	0	0	0.625	CCN(CCc1ccc(O)c(OC)c1)Cc1cccc(O)c1OC
1485	37233	CC(C)CC1c(OOC(=O)Cc2ccccc2)nnn1	6	2	0.626117039866456	275.126991404	6	0	2.8979000000000017	4	72.61	0	0	0.7297297297297297	COc1nc(N)c(Cl)cc1C(=O)NC1CC2CCCC(C1)N2Cc1ccccc1
1486	37346	CCOC(=O)COc1c(OC)cccc1CC	6	1	0.712608158274628	238.120509056	4	0	2.1995000000000005	6	44.760000000000005	0	0	0.6666666666666666	CCOC(=O)CCCC(Br)c1ccccc1
1487	37349	CC1Oc2cc(O)cc(O)c2O1	6	2	0.6109624091928796	168.042258736	4	2	1.2149999999999996	0	58.92	0	0	0.7647058823529411	COc1cc(CCN(C)Cc2cccc(O)c2OC)ccc1O
1488	37394	NC(=O)CC1Cc2ccccc2C1NNc1cccc(O)n1	6	3	0.6266957799865108	298.142975816	5	4	1.4927	5	100.27	0	0	0.7	Oc1ccc2c(c1)CCN1Cc3ccccc3CC21
1489	37419	Cc1c(Cl)ncnc1NC(=O)CC(C)(Cl)O	6	1	0.6433892914056231	263.022831952	4	2	1.7143199999999998	3	75.11	0	0	0.765625	Cc1cccc(NC(=O)CN2CCN(c3ccc(Cl)cn3)CC2)c1
1490	37432	CNC(=O)CCCC1Cc2ccc(I)cc2C1	6	2	0.8372303457043956	343.043312196	1	1	2.9223000000000017	4	29.1	0	0	0.7014925373134329	C=CCN1CCCC1CNC(=O)c1cc(I)ccc1OC
1491	37440	Cc1cc(CCN2CC3CCC(C3)C2)c1	6	3	0.6813162290225971	203.167399672	1	0	2.9947000000000017	3	3.24	2	0	0.673469387755102	O=C1N(CCN2CC3CCC(CC3)C2)CCN1c1cccc(Cl)c1
1492	37467	N=C(N)Nc1cc(Nc2cc(N)cc(O)c2)ccc1O	6	2	0.1492482910927424	273.12257472	5	7	1.7289699999999997	3	140.41	0	0	0.75	NCCc1ccc(O)c(O)c1
1493	37482	CCC(C)C1CCC(C)C(Cc2ccccc2C(CC)OC)CC1	7	2	0.4985860159552311	330.292265836	1	0	6.815200000000007	7	9.23	0	0	0.6911764705882353	CCCN(CCC)C1CCc2c(ccc(C(O)Cc3ccccc3)c2OC)C1
1494	37484	Oc1ccc(CCC2Oc3cc(Br)ccc3O2)cc1	6	3	0.9321553097366504	320.004806376	3	1	3.884800000000003	3	38.69	0	0	0.6216216216216216	NCCc1ccc(O)cc1
1495	37532	Oc1cc(N=Nc2ccc(O)cc2)cc(O)c1	6	2	0.6921225521826397	230.06914218	5	3	3.2188000000000008	2	85.41000000000001	0	0	0.6785714285714286	NCCc1ccc(O)cc1
1496	37637	CC(Cc1cccc2nc3ccc(N)cc3nc2N1)NC1CC1	7	4	0.7568923428455042	307.179695672	5	3	3.065200000000001	4	75.86	0	0	0.7176470588235294	CC(C)Cc1ccc(C(=O)NC2CCC(CCN3CCC(c4coc5ccccc45)CC3)CC2)cc1
1497	37649	Nc1cc(=O)cc(-c2cccc(-c3ccccc3)c2)c(=O)1	6	3	0.8571964076521921	275.094628656	3	1	2.7314000000000007	2	60.16	0	0	0.7321428571428571	O=C(NC1CCN(Cc2ccccc2)C1)c1cccc(-c2ccccc2)c1
1498	37691	COc1nc2c(c(COC(=O)O)c2Cl)c(C)c1	6	2	0.8407353655998467	255.02983548	4	1	2.51372	3	68.65	0	0	0.734375	COc1cccc(N2CCN(CCCCNC(=O)c3ccccc3)CC2)n1
1499	37756	O=C(O)c1ccccc1NCc1ccc(C(N)C)c(O)c1N	6	2	0.4265353752421115	301.1426414680001	5	5	2.3044	5	121.6	0	0	0.6617647058823529	Cc1ccccc1CNc1cc2c(cc1O)C(c1ccccc1)CN(C)CC2
1500	37759	C=Cc1ccc(-c2ccc(-c3ccccc3)cc2Cc2CCNCC2)cc1	6	4	0.5751580782386108	353.21434986400004	1	1	6.205700000000006	5	12.03	0	0	0.6785714285714286	c1ccc2c(CCC3CCNCC3)c[nH]c2c1
1501	37791	CC(=O)Nc1nc2cccc(NCc3cccc(OCc4ccccc4)c3)nc2c1C	7	4	0.4447461781400995	412.189926008	5	2	5.039320000000004	7	76.14	0	0	0.6333333333333333	Oc1cccc(OCCNCc2ccccc2)c1
1502	37797	CCOC(=O)c1cc(Br)ccc1O	6	1	0.8130848472914549	243.973506248	3	1	2.331400000000001	2	46.53	0	0	0.6491228070175439	CCOC(=O)c1cnn2cccc(CN3CCN(c4ccc(Cl)cc4)CC3)c12
1503	37812	CC(C)(C)c1cc(O)ccc1CCc1ccccc1CC	6	2	0.8328442732996777	282.198365452	1	1	5.0373000000000046	4	20.23	0	0	0.6896551724137931	CCc1cccc(N2CCN(CCC(c3cccc(O)c3)c3cccc(O)c3)CC2)c1Cl
1504	37831	Cc1nc(O)c(OCc2ccc(O)cc2)cc1	6	2	0.8508848352507253	231.089543276	4	2	2.3802200000000004	3	62.58000000000001	0	0	0.6944444444444444	NCCc1ccc(O)cc1
1505	37832	O=C(N)NNCCCSSNNC(=S)CCl	0	0	0.1058140348238766	303.004900748	6	5	0.5062000000000001	9	91.21	0	0	0.7543859649122807	CC(C)NC1COc2cccc(C(N)=O)c2C1
1506	37845	Cc1nc(=O)cc(CSc2cccc(S(C)(=O)=O)c2)cc1O	7	2	0.8607299001254706	337.04424996	6	1	2.1516200000000008	4	84.33	0	0	0.6896551724137931	CS(=O)(=O)c1cccc(N2CCN(Cc3ccccc3)CC2)c1
1507	37853	Cc1cc(O)c(O)cc1Oc1cccc(C)c1C	6	2	0.789511030125915	244.109944372	3	2	3.8153600000000023	2	49.69	0	0	0.7428571428571429	CCC(=C(CC)c1ccc(O)cc1)c1ccc(O)cc1
1508	37863	CC(C)OOc1ccc(Oc2ccccc2)c(OC)c1O	6	2	0.6453495775599394	290.115423676	5	1	3.9119000000000015	6	57.150000000000006	0	0	0.7258064516129032	COc1cc2ccccc2cc1OC(=O)CC1CCN(Cc2ccccc2)CC1
1509	37901	CC(C)CCC1=C(OO)CC(O)C1=O	5	1	0.5327847240389875	200.104858992	4	2	1.5	4	66.75999999999999	0	0	0.7758620689655172	CCCN(CCC)C1Cc2cccc3ccc(=O)n(c23)C1
1510	37937	O=C(O)c1ccccc1OCc1cc(Cl)ccc1-c1ccccc1	6	3	0.6876716138446388	338.07097202000006	2	1	5.284200000000004	5	46.53	0	0	0.6190476190476191	O=S(=O)(NC1CCN(CCOc2ccccc2-c2ccccc2)CC1)c1cccc(Cl)c1
1511	37967	CC(=O)Oc1ccccc1-c1cccc(O)c1	6	2	0.6345317592616067	228.078644244	3	1	2.984500000000001	2	46.53	0	0	0.6792452830188679	CN1CCc2cccc3c2C1Cc1ccc(-c2ccccc2)c(O)c1-3
1512	37973	COc1cc(N)nc(Nc2cccc(S(C)(=O)=O)c2)c1	6	2	0.8926142039985728	293.08341234000005	6	2	1.8195	4	94.31	0	0	0.6909090909090909	CS(=O)(=O)c1cccc(N2CCN(Cc3ccccc3)CC2)c1
1513	37984	CCc1c(OOc2ccc(OC)cc2)cn(O)n1	6	2	0.49960221871174	250.095356928	6	1	2.0642	5	65.74000000000001	0	0	0.6808510638297872	CCCN1CCC(c2ccc(OC)cc2)CC1
1514	38133	COc1cc(OCC)cc(OC)n1	6	1	0.7088112306926857	183.089543276	4	0	1.4975	4	40.58	0	0	0.6486486486486487	COc1ccc(OCCNCCCOc2ccccc2)cc1
1515	38138	Oc1cc2cc(O)ccc2c(OCc2ccc(O)cc2)n1	6	3	0.6880793577929207	283.08445789600006	5	3	2.930600000000001	3	82.81	0	0	0.7027027027027027	NCCc1ccc(O)cc1
1516	38141	O=C(O)c1ccc(CCCc2ccc(O)cc2)nc1C	6	2	0.8767001262402725	271.120843404	3	2	2.969120000000002	5	70.42	0	0	0.6666666666666666	NCCc1ccc(O)cc1
1517	38143	CC(C)c1cc(NCc2ccccc2O)ccc1OO	6	2	0.5693489697689085	273.136493468	4	3	3.9795000000000016	5	61.72	0	0	0.671875	CC(C)c1ccccc1OCCN1CCC(NS(=O)(=O)c2cc(F)ccc2F)CC1
1518	38150	NCCCCCN(c2cccc(-c3ccccc3)c2)C(=O)	6	2	0.5952187255647678	282.173213324	2	1	3.445400000000002	8	46.33	0	0	0.7037037037037037	CCCN(CCC)CCCCNC(=O)c1ccc(-c2ccccc2)cc1
1519	38165	CC(C)NC(=O)Nc1ccc(OCc2nnccn2)cc1	6	2	0.8773842865918196	287.13822478400004	5	2	1.9805	5	89.03	0	0	0.6875	CC(=O)Nc1ccc(OCCCN2CCN(c3ncccn3)CC2)cc1
1520	38199	O=C(O)c1ccc(CCC2Cc3ccc(O)cc3O2)cc1	6	3	0.905296244697974	284.104858992	3	2	3.0267000000000017	4	66.76	0	0	0.5740740740740741	Oc1ccc2c(c1)OC(CNCc1ccccc1)CC2
1521	38209	CNCC(N)Nc1cccc(C(N)=O)c1	6	1	0.4998162648862631	208.132411132	4	4	-0.2983999999999995	5	93.17	0	0	0.6346153846153846	CCCN1CCCC(c2cccc(C(N)=O)c2)C1
1522	38237	COc1c(CCCc2ccccc2)n[nH]n1	6	2	0.832829812954534	217.1215121	3	1	1.9886	5	50.8	0	0	0.6744186046511628	c1ccc(CCCNCCCOc2ccccc2)cc1
1523	38275	Cc1cc(O)cc(OCc2ccccc2OO)c1	6	2	0.6424060528199019	246.089208928	4	2	3.1314200000000003	4	58.92	0	0	0.6862745098039216	COc1cccc(CCc2ccccc2OCc2cccc(OC)c2)c1
1524	38303	NC(=O)CC1c2ccccc2Oc2cc(Cl)cc(Cl)c21	6	3	0.9075280847871624	307.01668395200005	2	1	4.106400000000002	2	52.32000000000001	0	0	0.6491228070175439	CN(C)CC1CC2c3ccccc3Oc3ccc(Cl)cc3C2O1
1525	38329	COc1cc(CN)ccc1Nc1cccc(NC(F)F)c1	6	2	0.7130716113786201	293.133968604	4	3	3.532000000000001	6	59.31	0	0	0.68	COc1ccc(CN2C3CCC2CC3)cc1OC
1526	38354	O=C(OC1ncnc(N2CCCCC2)C1)c1ccccc1	6	3	0.7844224316486347	285.147726848	5	0	2.485900000000001	2	54.26	0	0	0.6779661016949152	O=C(OCC1CCN(Cc2ccccc2)CC1)c1ccc(Cl)cc1
1527	38393	CC(C)CCc1cc(O)nc(O)n1	6	1	0.742563004076786	182.105527688	4	2	1.4764	3	66.24000000000001	0	0	0.7166666666666667	COc1cc2c(cc1O)C1Cc3sc(CCC(C)C)cc3CN1CC2
1528	38445	CC(=O)N1CCC(OOc2cccc(-c3ccc4ccccc4c3)c2)C1	6	4	0.5173223218029347	347.152143532	3	0	4.438000000000003	4	38.77	0	0	0.6301369863013698	COc1cccc(-c2ccc(C(=O)N3CCN(C(=O)c4ccc5cc[nH]c5c4)C(C)C3)cc2)c1
1529	38513	O=Cc1ccc(OCCc2ccccc2)cc1	6	2	0.7320758444283689	226.099379688	2	0	3.1206000000000014	5	26.3	0	0	0.5135135135135135	c1ccc(CCCNCCCOc2ccccc2)cc1
1530	38535	Cc1cc(C(C)C)cc(Oc2ccccc2C#N)c1	6	2	0.7858585129554915	251.131014164	2	0	4.782400000000004	3	33.02	0	0	0.7076923076923077	COc1ccccc1N1CCN(Cc2cn3cc(C)cc(C#N)c3n2)CC1
1531	38582	O=C(O)c1cc(C=Cc2ccc(O)cc2)nc(CCc2ccc(O)cc2)c1OO	6	3	0.3536535713379233	393.121237328	6	4	3.998400000000002	7	120.11	0	0	0.7142857142857143	COC(=O)c1ccc(C=Cc2nc3ccccc3n2Cc2ccc(Cl)cc2)cc1
1532	38588	Oc1cc(O)ccc1OCc1cccc(OC)c1	6	2	0.8703565628891884	246.089208928	4	2	2.6854000000000005	4	58.92	0	0	0.4418604651162791	COc1cccc(CCc2ccccc2OCc2cccc(OC)c2)c1
1533	38598	OCC(O)c1cc(Cl)ncc1Oc1ccccc1	6	2	0.8342563411704128	265.050570924	4	2	2.553	4	62.58	0	0	0.7	Clc1cccc(OCCNCCCOc2ccccc2)c1
1534	38693	CN1ccc2cc(NS(=O)(=O)Cc3ccc(NC(=O)CCCCCC)cc3)cc2c1	6	3	0.447849434210719	427.192962788	4	2	4.980700000000004	10	80.2	0	0	0.6666666666666666	CS(=O)(=O)Oc1ccc(CNC(=O)CCCCCN2CCN(c3ccccc3-c3ccccc3)CC2)cc1
1535	38745	OOc1cc(O)ccc1Nc1cccc(I)c1	6	2	0.3449983453513486	342.97054118	4	3	3.592200000000001	3	61.72	0	0	0.7441860465116279	NCCc1cccc(O)c1
1536	38764	COCCOc1ccc(CC2CCN(C)CC2)cc1Nc1cccc(-c2ccccc2)c1	6	4	0.4218197979109084	430.262028328	4	1	6.006700000000006	9	33.730000000000004	0	0	0.6	COc1cc2ccccc2cc1OCCC1CCN(Cc2ccccc2)CC1
1537	38768	Cc1c(CCCc2ccc3c(c2)OCO3)nc2n(c1=O)n2CCC(C)CO	6	4	0.7160427216253208	371.18450628	7	1	2.0573200000000003	8	76.59	0	0	0.6666666666666666	COc1ccc(CCN(CCCc2ccccc2)CCc2ccc3c(c2)OCO3)cc1OC
1538	38801	CC(=O)c1cncc(Oc2cccc(I)c2)c1	6	2	0.6325853510256207	338.97562656	3	0	3.6811000000000025	3	39.19	0	0	0.7121212121212122	COc1cccc(C(=O)NCCN2CCN(c3ccc(Cl)cn3)CC2)c1
1539	38820	Oc1cc(-c2ccccc2)ccn1	6	2	0.7144713459179298	171.068413908	2	1	2.4542	1	33.120000000000005	0	0	0.7	Fc1ccccc1N1CCN(CCCCNc2cc(-c3ccccc3)ccn2)CC1
1540	38837	C[n+]1cc2ccccc2c(N)c1NC(=S)N(C=S)CC	6	2	0.6723905857218259	305.08891496409	3	2	2.2223999999999995	3	45.17	0	0	0.7166666666666667	CCOC(=O)c1[nH]c2ccccc2c1CCN(C)C
1541	38839	CSc1cc(C)ccc1NC(=O)C1cc2cc(C)ccc2c1	6	3	0.8834825096838212	309.11873522800005	2	1	2.854840000000001	3	29.1	0	0	0.7288135593220338	Cc1cccc(NC(=O)CN2CCC(c3ccccc3)CC2)c1
1542	38856	NCCCc1cc(CCNc2ccc(CNNNNN)cc2)ccc1	6	2	0.17257810007171	343.24844392800003	7	7	0.7096000000000025	12	112.19	0	0	0.6911764705882353	O=C(c1ccc(F)c(Cl)c1)N1CCC(F)(CNCCCc2ccccc2)CC1
1543	38858	CN(C)CCNc1ncnc(NCc2ccccn2)c1O	6	2	0.7045564317210872	288.16985925999995	7	3	1.1627999999999992	7	86.2	0	0	0.66	CN(C)CCCN1c2ccccc2CCc2ccccc21
1544	38909	Cc1cc(C)c(C(=O)C=Cc2ccccc2F)c(=O)c1=O	6	2	0.3710112502288358	284.084872496	3	0	2.8226000000000004	3	51.21	0	0	0.6730769230769231	O=S(=O)(c1ccc(C=Cc2ccccc2F)nc1)c1ccccc1F
1545	38933	Cc1ccc2cc(NC(C)Cc3ccc(O)cc3)ccc2c1C	6	3	0.6936172192821398	305.177964356	2	2	5.205340000000005	4	32.26	0	0	0.7121212121212122	COc1ccc(CC(C)NCC(O)c2ccc(O)c(NC=O)c2)cc1
1546	38944	Cc1cc(C)c(-c2ccccc2SS(C)C)cc1Cl	6	2	0.5443864415978723	310.061670288	1	1	5.891740000000004	3	0.0	0	0	0.7368421052631579	Cc1cccc2c1N(C(=O)CN1CCN(Cc3ccc(Cl)cc3)CC1)CC2
1547	38994	Cc1cc(Nc2cccc(NC(N)=N)c2)ncc1CN	6	2	0.4299666420327513	270.159294576	4	5	1.89769	4	112.84	0	0	0.7272727272727273	Cc1cccc(NC(=O)CN2CCN(c3ccc(Cl)cn3)CC2)c1
1548	39153	COC(=O)c1cc2ccc(CCN3CCCCC3)cc2s1	6	3	0.8063433910760367	303.129299912	4	0	3.716300000000003	4	29.54	0	0	0.5735294117647058	COc1ccccc1N1CCCN(CCCCNC(=O)c2cc3ccccc3s2)CC1
1549	39242	OC(=O)c1ccccc1Nc1ccccc1	6	2	0.8230286279242138	213.078978592	2	2	3.128400000000001	3	49.33	0	0	0.6976744186046512	O=C(Nc1ccccc1)Nc1ccc(CCN2CCN(c3ccccc3)CC2)cc1
1550	39255	CNC(=S)Nc1ccc(NC(=S)Nc2ccc(OC)c(OC)c2)cc1NC(C)=O	6	2	0.4394193813808643	433.124231596	5	5	3.387300000000001	6	95.68	0	0	0.7014925373134329	COc1ccc(NC(=O)N2CCN(c3ccc(F)cc3)CC2)cc1N1CCN(C)CC1
1551	39281	NCc1nc(SCc2ccc3ccc(OC(C)=O)cc3c2)ccc1O	6	3	0.4134650510540424	354.103813436	6	2	3.616700000000003	5	85.44000000000001	0	0	0.6891891891891891	COC(=O)c1cccc(CSc2nc3ccccc3n2Cc2ccc(Cl)cc2)c1
1552	39293	COc1cc(NC(=O)Nc2ccccc2)cc(OC)c1	6	2	0.896925472786981	272.116092372	3	2	3.347800000000001	4	59.59	0	0	0.6226415094339622	COc1cccc(NC(=O)CCN2CCN(c3ccc(Cl)cc3)CC2)c1
1553	39295	Cc1c(NCCc2cccc(OC(=O)O)c2)cc(O)c(O)c1	6	2	0.2930464016411139	303.110672644	5	4	3.1176200000000014	5	99.02	0	0	0.6545454545454545	Oc1cccc(OCCNCc2ccccc2)c1
1554	39349	Cc1cc(O)cc(O)c1CCOC(O)CO	6	1	0.5432718688514377	228.099773612	5	4	0.2760199999999997	5	90.15	0	0	0.7543859649122807	COc1cc(CCN(C)Cc2cccc(O)c2OC)ccc1O
1555	39364	COC(=O)C1Cc2ccccc2CC1NC(=O)Cc1ccc(OC)cc1OC	6	3	0.7752654156453194	383.1732729	5	1	2.3191	6	73.86	0	0	0.6142857142857143	COc1ccc(OC)c(CN2CCN(CC(=O)N3c4ccccc4CC3C)CC2)c1
1556	39376	CNCC(C)CCC(=O)Nc1nc2cc(OC)c(OC)cc2o1	6	2	0.7764344354675241	321.168856216	6	2	2.419200000000001	8	85.62	0	0	0.6973684210526315	COc1ccccc1N1CCN(CCCC(=O)Nc2ccn3nccc3c2)CC1
1557	39413	COC(C)Cc1cncc(OC)c1CCCCC	6	1	0.6635328995114107	251.18852904	3	0	3.4003000000000023	8	31.35	0	0	0.7368421052631579	CCCCNC1CCc2c(cccc2OC)C1
1558	39420	C[n+]1cc(O)cc(NCc2cccc(OCc3ccccc3)c2)n1	6	3	0.6852856250660485	322.15500330009	4	2	2.8028000000000013	6	58.260000000000005	0	0	0.5925925925925926	Oc1cccc(OCCNCc2ccccc2)c1
1559	39503	c1cc(NCNc2cc(-c3cccc4ccccc34)ccc2)ccn1	6	4	0.4834768194958115	325.15789760800004	3	2	5.383300000000004	5	36.95	0	0	0.7230769230769231	O=C(CCCCCN1CCN(c2ccccc2-c2ccccc2)CC1)NCc1ccncc1
1560	39508	C=C(C)Cc1ccc(C=Cc2ccc3c(c2)CCO3)nc1N1CC1	6	4	0.6121467019913411	318.173213324	3	0	4.125500000000003	5	25.130000000000003	0	0	0.6962025316455697	COc1ccccc1N1CCN(CCCCNC(=O)C=Cc2ccc3c(c2)OCO3)CC1
1561	39594	N=C(NCc1ccccn1)Nc1cc(Cl)nc(Oc2ccccc2)n1	6	3	0.3687324109900889	354.09958678000004	5	3	3.4537700000000013	5	95.81	0	0	0.6986301369863014	COc1cccc(N2CCN(CCCCNC(=O)c3ccccn3)CC2)c1
1562	39631	CCCCCc1cc(CCC2CCC2)ncn1	6	2	0.665354742148871	232.193948768	2	0	3.942000000000003	7	25.78	0	0	0.6923076923076923	CCCCCCc1ccc2c(c1)Cc1ccccc1C2CN
1563	39732	CCC(=O)CSc1cc(OC)cc(C)c1	6	1	0.7189316691606304	224.087100752	3	0	3.0748200000000017	5	26.3	0	0	0.7090909090909091	COc1cccc(N2CCN(CCN3CCCCCC3)C2=O)c1
1564	39787	COC(=O)NNc1cc(OC)ccc1OC	6	1	0.7590765944792347	226.095356928	5	2	1.3866999999999998	4	68.82000000000001	0	0	0.6885245901639344	COc1ccc(OC)c(N2CCN(CCCCNC(=O)c3ccc(Br)cc3)CC2)c1
1565	39790	Cc1cc(N)ccc1NC(=N)Nc1cccc(N)c1	6	2	0.3233379362640823	255.148395544	3	5	2.61819	2	99.95	0	0	0.7115384615384616	CCCN1CCCC(c2cccc(N)c2)C1
1566	39794	O=C(O)c1cc(NCc2ccccc2)nc(O)c1O	6	2	0.6681487199932606	260.079706864	5	4	1.8031	4	102.68	0	0	0.66	Oc1cccc(OCCNCc2ccccc2)c1
1567	39850	N=C(N)Nc1c(Cl)ccc(Cl)c1Cl	6	1	0.4000857134381051	236.962730232	1	3	2.9521700000000006	1	61.900000000000006	0	0	0.7045454545454546	CC(=O)NCCCCN1CCN(c2ccc(Cl)cc2)CC1
1568	39870	CC(=O)Nc1ccc(N=Nc2ccc(C(=O)O)cc2)cc1CNN	6	2	0.3681161352453274	327.1331394040001	6	4	2.721899999999999	6	129.17000000000002	0	0	0.703125	CC(=O)Nc1cc2c(cc1O)C(c1ccccc1)CN(C)CC2
1569	39912	CC(C)OOc1cc(CCc2cnccc2)ccc1	6	2	0.5851662649757867	257.141578848	3	0	3.585600000000002	6	31.35	0	0	0.5294117647058824	COc1cccc(CCc2ccccc2OCc2cccnc2)c1
1570	39915	CC(C)C(=O)Nc1cccc(Nc2cccc3c(OC)cccc23)c1	6	3	0.6751840924168172	334.168127944	3	2	5.186500000000004	5	50.36	0	0	0.6349206349206349	COc1ccc(Oc2ccc(CN3CCC(c4cccc(NC(=O)C(C)C)c4)CC3)cc2)cc1
1571	39920	O=C(COc1cc(O)ccc1O)Oc1cccc(O)c1O	6	2	0.2917846360071359	292.058302724	7	4	1.4933999999999994	4	116.45000000000002	0	0	0.7142857142857143	NCCc1cccc(O)c1
1572	39939	NC(=O)c1cccc(NNc2cccc(Nc3ccc(Cl)c(Cl)c3)c2)c1	6	3	0.4344189844000942	386.070116492	4	4	5.274900000000002	6	79.18	0	0	0.6851851851851852	CCCN1CCCC(c2cccc(C(N)=O)c2)C1
1573	39978	CCOc1cc(OC)c(Oc2ccccc2)cc1	6	2	0.7982772293972529	244.109944372	3	0	3.8862000000000014	5	27.69	0	0	0.6046511627906976	Cc1ccc(OCCNCCCOc2ccccc2)cc1C
1574	39983	COc1c(O)cccc1OCc1ccc(C(=O)O)cc1O	6	2	0.7820584267475067	290.079038168	5	3	2.3836	5	96.22	0	0	0.639344262295082	COc1cc2c(cc1O)C(C)N(Cc1cccc(O)c1OC)CC2
1575	40040	CC(C)C(C(=O)Oc1ccccc1)c1ccccc1	6	2	0.6078990178071912	254.130679816	2	0	4.031800000000003	4	26.3	0	0	0.6052631578947368	CCOC(=O)C(CBr)c1ccccc1
1576	40055	Nc1cc(Nc2ccccc2F)ccc1OCCN	6	2	0.7229005247969308	261.127740352	4	3	2.489	5	73.3	0	0	0.6779661016949152	FCCCOc1ccc(CN2CCN(Cc3cc4ccccc4o3)CC2)cc1
1577	40093	CC(C)C(=O)NNc1nc(NC2CCC2)cc(Br)c1Br	6	2	0.6535279796568805	403.984735396	4	3	3.6701000000000006	5	66.05	0	0	0.7125	CN1CCN(C2=Nc3cc(Cl)ccc3N(NC(=O)c3ccccc3NC3CCCCC3)c3ccccc32)CC1
1578	40251	Oc1cc(CCCc2ccccc2)cc(Br)c1	6	2	0.8885806401701138	290.0306272	1	1	4.330000000000003	4	20.23	0	0	0.6046511627906976	CCCCN(CCc1ccccc1)CCc1cccc(O)c1
1579	40265	CC(C)Oc1cc2ccccc2cc1O	6	2	0.808917105024874	202.099379688	2	1	3.3326000000000024	2	29.46	0	0	0.6976744186046512	CC(C)NC(=O)c1cc2ccccc2[nH]1
1580	40316	C=Cc1ccc2c(CCN3CCOCC3)coc2c1	6	3	0.8418105402427782	257.141578848	3	0	2.950500000000001	4	25.61	0	0	0.68	CC(=O)N1CCC(C)c2c(C)ccc(CCN3CCN(c4noc5ccccc45)CC3)c21
1581	40326	CNCc1ccc(CCCc2ccc3c(c2)OC(=O)O3)cc1	6	3	0.7583460060660655	297.136493468	4	1	3.280700000000002	6	55.38	0	0	0.711864406779661	COc1ccc(CCCN2CCN(Cc3cc4ccccc4o3)CC2)cc1
1582	40397	Cc1cc(O)cc(Cl)c1OCc1ccccc1Cl	6	2	0.892506023988836	282.021434984	2	1	4.586420000000002	3	29.46	0	0	0.6981132075471698	Cc1ccccc1CC1c2ccc(O)cc2CCN1C
1583	40426	C=C(O)c1cc(CSCc2ccccc2)ccn1	6	2	0.8204388880794562	257.0874351	3	1	4.043700000000003	5	33.120000000000005	0	0	0.7368421052631579	c1ccc(CCN2CCC(c3cc(-c4ccccn4)[nH]n3)CC2)cc1
1584	40429	O=C(Oc1ccc(Cl)cc1)c1ccc2c(c1)OC(OCOc1ccc(Cl)cc1)C2OO	6	4	0.1625723783884137	462.0273082119999	7	1	5.514900000000004	7	83.45000000000002	0	0	0.7164179104477612	O=C(OCC1CCN(Cc2ccccc2)CC1)c1ccc(Cl)cc1
1585	40445	CC1(C)c2cc(OCc3ccc(O)c(O)c3)ccc2OC1O	6	3	0.7596858923408919	302.115423676	5	3	2.665200000000002	3	79.15	0	0	0.6666666666666666	NCCc1ccc(O)c(O)c1
1586	40464	BrCCc1cc(Nc2ccccc2Br)ccn1	6	2	0.8150137671288947	353.93672258400005	2	1	4.525100000000002	4	24.92	0	0	0.7551020408163265	c1ccc(CCN2CCCC2)nc1
1587	40482	CCC(CC)NCCC(CO)CCCCCC	0	0	0.5118714020348528	243.256214676	2	2	3.7336000000000023	12	32.26	0	0	0.7346938775510204	CCCCNC(=O)c1ccc(-c2ccsc2)cc1
1588	40497	O=C(O)c1cc(NCc2ccnc(N)c2)ccc1-c1cc[nH]c1	6	3	0.579872864181253	308.127325752	4	4	2.9692000000000007	5	104.03	0	0	0.72	O=S(=O)(Nc1ccc2c(c1)CCN(Cc1cc[nH]n1)CC2)c1ccc(-c2ccccc2)cc1
1589	40513	CNC(=O)c1ccc2c(c1)OC(Oc1ccc(O)cc1)C(=O)C2	6	3	0.9000130058075	313.09502258	5	2	1.6608999999999998	3	84.86000000000001	0	0	0.6486486486486487	CNC(=O)c1ccc2c(c1)CCOC2CCN1CCN(c2ccc(OC)cc2)CC1
1590	40529	Cc1nc(F)cc(O)c1-c1ccccc1-c1ccccc1	6	3	0.6970204937063134	279.105942288	2	1	4.568720000000003	2	33.120000000000005	0	0	0.6885245901639344	CN1CCc2cc(Cl)c(O)cc2C2c3cccc(-c4ccccc4)c3CCC21
1591	40532	CC(=O)CCC1c2ccccc2CCc2cc(F)ccc21	7	3	0.8138372159747047	282.14199344800005	1	0	4.425400000000004	3	17.07	0	0	0.6470588235294118	Oc1ccc2c(c1)CCN1CCc3ccccc3C21
1592	40558	CC(C)c1ccccc1Oc1ccc(C2CC2)cc1	6	3	0.6997490421115627	252.15141526	1	0	5.479700000000005	4	9.23	0	0	0.5862068965517241	CC(C)c1ccccc1OCCN1CCC(N(CC2CC2)S(=O)(=O)c2ccc(F)cc2)CC1
1593	40569	CCN(C)Cc1cc(O)c(O)c(O)c1	6	1	0.6381037492379016	197.10519334	4	3	1.2550999999999997	3	63.93000000000001	0	0	0.6585365853658537	CCN(C)C1CCc2ccc(O)cc2C1
1594	40721	NC1CC(C(=O)c2ccccc2)C(=O)CC1	6	2	0.6038415217149549	217.11027872	3	1	1.5658000000000003	2	60.16	0	0	0.6585365853658537	NC1CCc2c(O)cccc2C1
1595	40727	NC(=N)Nc1cccc(NCc2nccc(Nc3cccc(NC(=N)N)c3)c2)c1	6	3	0.2274497652436564	389.2076417360001	5	8	3.0480400000000003	7	160.75000000000003	0	0	0.7142857142857143	O=C(Cc1ccccn1)Nc1cccc(CCN2CCN(c3ccccc3)CC2)c1
1596	40758	COc1nc(CCc2cc(C)nc(C)n2)cc(I)n1	6	2	0.6106291211203717	370.0290591	5	0	2.28184	4	60.790000000000006	0	0	0.7692307692307693	COc1ccccc1N1CCN(Cc2cnc3cc(C)nc(C)n23)CC1
1597	40776	CC(=O)Cc1cccc(O)c(OO)1	6	1	0.5469752079084236	182.0579088	4	2	1.3754999999999995	3	66.76	0	0	0.673469387755102	COc1cc(CCN(C)Cc2cccc(O)c2OC)ccc1O
1598	40794	OC(COc1cc(Br)ccc1Br)c1ccc(Br)cc1	6	2	0.7029467843164188	447.83091589200006	2	1	5.086500000000002	4	29.46	0	0	0.7321428571428571	COc1ccccc1OCCNCC(O)c1ccc(O)c(O)c1
1599	40800	COC(=O)Cc1cc(NC(=O)O)cc(OC(=O)O)c1OC	6	1	0.5509500334200612	299.064116376	6	3	1.5574	5	131.39	0	0	0.7096774193548387	COc1cc2ccccc2cc1OC(=O)CC1CCN(Cc2ccccc2)CC1
1600	40817	O=C(O)c1cccc(-c2ccc(-c3cccc(O)c3)cc2)c1	6	3	0.7501471406089375	290.094294308	2	2	4.424400000000002	3	57.53	0	0	0.6041666666666666	O=C(NC1CCN(Cc2ccccc2)C1)c1cccc(-c2ccccc2)c1
1601	40945	CC(C)(Cc1ccccc1)c1ccc(O)c(O)c1	6	2	0.8069772824209699	242.130679816	2	2	3.6181000000000023	3	40.46	0	0	0.6666666666666666	NCCc1ccc(O)c(O)c1
1602	40959	NC(=O)COc1cc(-c2ccccc2O)nc(O)c1CC(C)C	6	2	0.7574872197099879	316.14230712	5	3	2.2223999999999995	6	105.67000000000002	0	0	0.7205882352941176	COc1cc2ccccc2cc1OC(=O)CC1CCN(Cc2ccccc2)CC1
1603	40964	N#Cc1cccc(C(N)=O)c1	6	1	0.63183614359187	146.048012812	2	1	0.6571800000000001	1	66.88	0	0	0.6363636363636364	N#Cc1cccc(C(=O)NCc2ccccc2CN2CCc3cc(O)c(O)cc3C2)c1
1604	40973	COC1CCC(O)C(=O)C1	6	1	0.5680485588498481	144.078644244	3	1	0.1152999999999999	1	46.53	0	0	0.75	CN1CCc2ccc3c(=O)[nH]c4cccc5c4c3c2C1C5
1605	40981	O=C(O)CCn1c(CCc2cccc3ccccc23)nnc1O	6	3	0.7295207546515753	311.126991404	5	2	2.396800000000001	6	88.24	0	0	0.671875	CN(C)CCc1cccc2c1cc(C(=O)c1ccccc1)n2S(=O)(=O)c1ccccc1
1606	41036	COC(C)c1cccn1CC1CC(C(=O)c2cccc(OC)c2)C1C	6	3	0.7026718631745738	341.199093724	4	0	4.359200000000004	7	40.46	0	0	0.6323529411764706	COc1cccc(C(=O)NCCN2CCN(c3ccccc3)CC2)c1
1607	41061	Nc1cc(CCCc2cccc(Cl)c2)nc(O)n1	6	2	0.8893674866225072	263.082539748	4	2	2.593100000000001	4	72.03	0	0	0.6666666666666666	O=C1N(CCN2Cc3ccccc3C2)CCN1Cc1cccc(Cl)c1
1608	41079	COc1cc(Cl)c(C)cc1NC(N)=Nc1ccc(C(N)=O)c(O)c1	6	2	0.499078428383731	348.098918084	4	4	2.51982	4	122.96	0	0	0.6666666666666666	COc1cc(N)c(Cl)cc1C(=O)NCC1CCN2CCCC12
1609	41166	CCC(CO)Cc1cc(OC)cc(O)c1	6	1	0.7807178691306479	210.125594436	3	2	1.9617999999999995	5	49.69	0	0	0.7419354838709677	COc1ccc(CC(C)NCC(O)c2ccc(O)c(NC=O)c2)cc1
1610	41168	O=C(O)c1ccccc1OOc1ccc(O)cc1	6	2	0.6397741288276744	246.05282342	4	2	2.4632000000000005	4	75.99000000000001	0	0	0.6153846153846154	Oc1ccc(N2CCN(Cc3ccccc3)CC2)cc1
1611	41218	CNC1CCN(c2ccnc(OC)c2C#N)C1	6	2	0.8333334504136678	232.132411132	5	1	0.7599800000000001	3	61.18	0	0	0.6911764705882353	COc1ccccc1N1CCN(CCC2CCC(Nc3ncccn3)CC2)CC1
1612	41227	CNCC(C)Nc1nnc(Nc2cccc(-c3ccccc3)c2)c(N)n1	6	3	0.5201582268788856	349.20149373600003	7	4	2.8842	7	100.78	0	0	0.7391304347826086	CC(Nc1cncc(NCCOc2ccc(F)cc2)c1)c1ccccc1
1613	41258	C[N+](C)(C)c1ccc(OCCc2cc3ccccc3o2)cc1	6	3	0.6566976919032692	296.16450536409	2	0	4.251000000000004	5	22.37	0	0	0.4807692307692308	CCCOc1ccc(CN2CCN(Cc3cc4ccccc4o3)CC2)cc1
1614	41347	CC(C)CC1CC(Oc2cccc3cc(O)ccc23)C(O)C1O	6	3	0.8105457774291461	316.16745924799994	4	3	3.080600000000002	4	69.92	0	0	0.7285714285714285	CCCN1CCc2cccc3c2C1Cc1cccc(OC(=O)CC)c1-3
1615	41466	C[n+]1ncccc1NC(=O)Nc1cccc(O)c1	6	2	0.6967852212602916	245.10330207609	3	3	1.2556999999999992	2	78.13	0	0	0.6885245901639344	O=C(Nc1cccnc1)Nc1cccc(CCN2CCN(c3ccccc3)CC2)c1
1616	41507	CC(=O)c1ccc(NNc2ccc(NC(N)=O)cc2)cc1	6	2	0.5011656842788759	284.127325752	4	4	2.8188000000000004	5	96.25	0	0	0.7352941176470589	CC(=O)c1ccc(C(=O)Nc2ccc(CCN3CC4COc5ccc(C#N)cc5C4C3)cc2)cc1
1617	41510	CCc1cc(NC(O)COc2ccccc2)ccc1C	6	2	0.7915083599957226	271.157228912	3	2	3.3667200000000026	6	41.49	0	0	0.64	Cc1ccc(OCCNCCCOc2ccccc2)cc1C
1618	41518	CCn1cc(C)c(NC(=O)C(=O)NN)c1F	5	1	0.2852531862886103	228.102253876	4	3	-0.1160800000000003	2	89.15	0	0	0.7391304347826086	Cc1ccc(NC(=O)C(C)C)cc1C1CCN(Cc2ccc(Oc3ccc(F)c(F)c3)cc2)CC1
1619	41526	CSc1cc(N)ccc1NCc1ccc(OC)c(O)c1	6	2	0.5820426322015013	290.108898816	5	3	3.317000000000002	5	67.51	0	0	0.7	COc1ccccc1OCCNCCc1ccc(O)c(O)c1
1620	41533	COCCn1ccc(NC2CCC(C)CC2)c(-c2ccc(NS(C)(=O)=O)cc2)C1=O	6	3	0.664835564582207	433.2035274719999	6	2	3.5238000000000023	8	89.43	0	0	0.6666666666666666	CS(=O)(=O)Nc1cc(OCCN2CCC(Oc3ccc4c(c3)NC(=O)CC4)CC2)ccc1F
1621	41568	Cc1nn(C)c(C(=O)NC(CC)C)c1Cn1ccnc1	5	2	0.8990696680437286	275.174610292	5	1	1.5016199999999993	5	64.74000000000001	0	0	0.7297297297297297	COc1ccc(N2CCN(CCCCNC(=O)c3ccc(-n4ccnc4)cc3)CC2)cc1
1622	41588	CC(C)C(C(=O)c1ccccc1OCCCC)C	6	1	0.529727653753217	248.177630008	2	0	4.3403000000000045	7	26.3	0	0	0.5869565217391305	O=C(c1ccccc1)c1ccccc1OCCN1CCCC1
1623	41594	CCc1c(S(C)(=O)=O)cccc1Nc1cccc(OC)c1	6	2	0.919525315344098	305.108564468	4	1	3.404700000000002	5	55.400000000000006	0	0	0.6825396825396826	COc1cccc(NC(=O)CCN2CCN(c3ccc(Cl)cc3)CC2)c1
1624	41599	O=C(O)c1cccc(OCc2cc3cc(O)ccc3o2)c1	6	3	0.7669878241840133	284.068473484	4	2	3.4156000000000013	4	79.9	0	0	0.6440677966101694	CCOc1cccc(CN2CCN(Cc3cc4ccccc4o3)CC2)c1
1625	41624	Cc1cc(CCc2ccc3c(c2)OCO3)cc(C(=O)O)c1	6	3	0.936317992687222	284.104858992	3	1	3.207120000000001	4	55.760000000000005	0	0	0.6065573770491803	CC1Cc2ccccc2N1C(=O)CN1CCN(Cc2ccc3c(c2)OCO3)CC1
1626	41664	CCS(=N)(=O)N1CCCC1	5	1	0.6480772997625482	162.082684068	2	1	1.06387	2	44.16	0	0	0.7560975609756098	CCCN1CCN(c2ccccc2S(C)(=O)=O)CC1
1627	41684	CC(=O)Oc1cc(OCc2ccc(O)cc2)cc(CC(=O)O)c1	6	2	0.628150676946889	316.09468823199995	5	2	2.5236	6	93.06000000000002	0	0	0.6792452830188679	COc1cccc(CCc2ccccc2OCc2ccccc2)c1
1628	41686	CSc1nc2cccc2oc1CCc1cccc(C(F)F)c1	6	3	0.6027208672172646	319.08424154000005	3	0	5.224100000000003	5	26.03	0	0	0.726027397260274	Cc1ccc2c(N3CCN(CCc4cccc(-n5cccn5)c4)CC3)cccc2n1
1629	41705	Cc1cc(NC(=O)Cc2cccc3ccccc23)ccc1CC(C)C	6	3	0.6543174657406559	331.19361442	1	1	5.527920000000004	5	29.1	0	0	0.576271186440678	Cc1cccc(NC(=O)CN2CCN(c3cccc4ccccc34)CC2)c1
1630	41712	COCc1c(OC(=O)c2ccc(OC3CCC(C(=O)O)CC3)cc2)cc(CO)n(O)C1O	6	3	0.4322554494391685	449.168581444	9	4	1.6655	8	145.99	0	0	0.6923076923076923	COc1ccc(C(=O)C2CCN(C3CCN(Cc4ccc(F)cc4)CC3O)CC2)cc1
1631	41765	OCC(O)Cn1ncc(C2CCCN2c2cccc(C(N)=O)c2)n1	6	3	0.6894556079516335	331.164439532	7	3	0.0716999999999995	6	117.5	0	0	0.6212121212121212	CCCN1CCCC(c2cccc(C(N)=O)c2)C1
1632	41782	COc1cc(Nc2ccccc2Oc2ccccc2)cc(C)c1	6	3	0.6710570397113534	305.14157884800005	3	1	5.539520000000004	5	30.49	0	0	0.6981132075471698	COc1cccc(CCc2ccccc2OCc2ccccc2)c1
1633	41825	O=C1C(NC(=O)Nc2cccc(Cl)c2)CC1CC	6	2	0.8838166908993021	266.0822054	2	2	2.8291000000000013	3	58.2	0	0	0.6029411764705882	CC(C)Oc1ccccc1N1CCN(C2CCC(NC(=O)Nc3cccc(Cl)c3)CC2)CC1
1634	41841	NC(=O)CNC(=O)N1cccc(F)cc1	7	1	0.6922869781205933	211.07570478	2	2	0.3776999999999997	2	75.42999999999999	0	0	0.7333333333333333	CC(C)(C)OC(=O)NCCCN1CCC(O)(c2ccc(Cl)cc2)CC1
1635	41881	CC(CNc1ccccc1)NCC(O)COc1ccccc1	6	2	0.6659253258574254	300.183778008	4	3	2.5165000000000006	9	53.52	0	0	0.6274509803921569	OC(COc1ccccc1)CN1CCC(Oc2ccccc2)CC1
1636	41884	CSc1cc(O)c(C)c(-c2cccc(OC(F)(F)F)c2)c1	6	2	0.8095170408932212	314.058835316	3	1	4.988120000000003	3	29.46	0	0	0.6285714285714286	CN1CCc2cc(Cl)c(O)cc2C2c3cccc(-c4cccc(OC(F)(F)F)c4)c3CCC21
1637	41907	COCc1ccc(CCc2ccc3cc(O)cc(OO)c3c2)cc1	6	3	0.5232798974595507	324.13615912	4	2	4.328800000000003	6	58.92	0	0	0.6949152542372882	COc1cc(CCNCCc2ccc(O)c(O)c2)ccc1OCCCc1ccccc1
1638	41932	CN1CCN(c2cc(N)ccc2)CC1	6	2	0.6726705661309496	191.142247544	3	1	1.0206	1	32.5	0	0	0.5428571428571428	CN1CCN(c2cccc(Cl)c2Cl)CC1
1639	42034	O=C(O)CCNc1ccc2ccc(C(N)=O)c2c(=O)1	6	2	0.6335844333148707	260.079706864	4	3	-0.2045999999999995	5	109.48999999999998	0	0	0.765625	O=C(NC1CCN(Cc2ccccc2)C1)c1ccc(-c2ccc(C(F)(F)F)cc2)cc1
1640	42059	CC(=O)Nc1cccc2cc3cc(OC)ccc3nc12	6	3	0.7235307797473759	266.105527688	3	1	3.3550000000000013	2	51.22	0	0	0.6363636363636364	COc1ccc2c(c1)c(-c1[nH]c(NC(C)=O)nc1C)cn2S(=O)(=O)c1ccccc1
1641	42079	O=C(O)c1cc(C#Cc2ccccc2OC)ccn1	6	2	0.8333203082349131	253.073893212	3	1	2.1882	2	59.42	0	0	0.6666666666666666	COc1ccccc1N1CCN(CCCCNC(=O)c2cccc(C#Cc3ccccc3)c2)CC1
1642	42089	COc1ccc(C(=O)CSc2ccccc2C)c(=O)c(OC)c1	7	2	0.600432426188166	330.092580056	5	0	3.3474200000000014	6	52.60000000000001	0	0	0.68	COc1ccc2ncc(C(=O)NCCC(O)CN3CCN(c4ccccc4OC)CC3)cc2c1
1643	42098	CSS(=O)(=O)CCC1CCCc2ccc(Br)cc21	6	2	0.7721213212669951	347.98533388400006	3	0	3.951900000000003	4	34.14	0	0	0.6363636363636364	COc1ccc2c(c1)C(CCCN1CCN(c3ccc(Cl)cc3)CC1)CCC2
1644	42145	COC(=O)c1nnc(SCc2ccccc2-c2ccc(OC)c(OC)c2)[nH]1	6	3	0.4913726449408745	385.109627088	7	1	3.567800000000002	7	86.33000000000001	0	0	0.6875	COc1cc(CCNCCc2ccc(O)c3[nH]c(=O)ccc23)ccc1OCCCc1ccccc1
1645	42164	CC(C)Cc1c(NC(=O)c2cccc(OCc3ccccc3)c2)[nH]c(=O)cc1O	6	3	0.5642376204083753	392.173607248	4	3	4.110300000000003	7	91.42	0	0	0.6486486486486487	CC1(c2cccc(OCc3ccccc3)c2)C(=O)Nc2cc(Cl)cc(Cl)c2C1=O
1646	42172	CC(C)Cc1c(O)cc2ccc3ccccc3cc12	7	3	0.689049469345444	250.135765196	1	1	4.848700000000004	2	20.23	0	0	0.6607142857142857	CN1CCc2cc(-c3ccc4ccccc4c3)c(O)cc2C(c2ccccc2)C1
1647	42230	Oc1cc(O)ccc1OC(=O)c1cccc(O)c1	6	2	0.5570820185675041	246.05282342	5	3	2.0226	2	86.99	0	0	0.6842105263157895	NCCc1cccc(O)c1
1648	42263	Oc1cc(Oc2cccc(Cl)c2)nc(-c2ccnc(Cl)c2)n1	6	3	0.7216482832717092	333.00718188800005	5	1	4.343300000000001	3	68.13	0	0	0.7014925373134329	CON=C(CCN1CCN(c2ccccn2)CC1)c1cccc(Cl)c1
1649	42333	CN(C)CC1CC(NNc2cccc(Cl)c2Cl)C1=O	6	2	0.8200622053248557	301.074867524	4	2	2.4291	5	44.37	0	0	0.7	CN(C)C(=O)NC1CCC(CCNCC2CC2c2cccc(Cl)c2Cl)CC1
1650	42367	CNC(=O)CCCc1cc(OCc2ccc(O)cc2)[nH]c(=O)c1O	6	2	0.6127945837977538	332.13722174	5	4	1.4337999999999995	7	111.65	0	0	0.7012987012987013	COc1cc(CCNCCc2ccc(O)c3[nH]c(=O)ccc23)ccc1OCCCc1ccccc1
1651	42379	CNS(=O)(=O)Nc1cc(OC)cc(OC)c1	6	1	0.7964340361244464	246.067427928	4	2	0.5798999999999992	5	76.66000000000001	0	0	0.7272727272727273	COc1cccc(NC(=O)CCN2CCN(c3ccc(Cl)cc3)CC2)c1
1652	42404	CNc1cc(S(=O)(=O)c2cccc(OC)c2)cc(OC)c1	6	2	0.9195005047019968	307.08782902400003	5	1	2.5783000000000005	5	64.63000000000001	0	0	0.6981132075471698	O=S(=O)(c1ccc(C=Cc2ccc(F)cc2)nc1)c1cccc(F)c1
1653	42411	COCc1cc(CCc2cc3c(s2)CCCC3)ccc1C	6	3	0.7654301217391825	300.154786388	2	0	4.866920000000005	5	9.23	0	0	0.7192982456140351	COc1cccc(CCc2ccccc2OCc2cccc(OC)c2)c1
1654	42429	CC(=O)Cc1ccccc1NCCc1cc(O)cc(OC)c1	6	2	0.8241200930688614	299.152143532	4	2	3.1869000000000014	7	58.56	0	0	0.6607142857142857	COc1cccc(CCc2ccccc2OCc2cccc(OC)c2)c1
1655	42436	CC(C)C1CCCC(=O)C1	6	1	0.5462895809278615	140.120115132	1	0	2.401700000000001	1	17.07	0	0	0.7142857142857143	CC(C)NC1CCc2c(F)cccc2C1
1656	42454	CC(C)CCc1ncc(OCc2ccc(Oc3ccccc3)cc2)c(OC)n1	6	3	0.4957943077069394	378.194342692	5	0	5.445100000000006	9	53.47	0	0	0.6440677966101694	COc1cccc(CCc2ccccc2OCc2ccccc2)c1
1657	42463	Cc1cc(N)cc(NC(=O)Cc2ccncc2)c1C#N	6	2	0.831255113384859	266.116761068	4	2	2.0251	3	91.79999999999998	0	0	0.6612903225806451	O=C(Cc1ccncc1)Nc1cccc(CCN2CCN(c3ccccc3)CC2)c1
1658	42491	Nc1nc(O)cc(CCCc2ccccc2F)n1	6	2	0.867215397698974	247.112090288	4	2	2.0788	4	72.03	0	0	0.6666666666666666	O=C1N(CCN2Cc3ccccc3C2)CCN1c1cc(Cl)ccc1F
1659	42560	CC1CCC(N(N)Nc2ccc(O)cc2N)C(=O)C1=O	6	2	0.2076031375043705	278.137890436	7	4	0.4137	3	121.67999999999998	0	0	0.7076923076923077	CC1CCN(CCC2CCCN2S(=O)(=O)c2cccc(O)c2)CC1
1660	42582	COc1c(OCc2ccc(OC(C)O)cc2)ccc(C(=O)O)c1O	6	2	0.6676294952986458	334.1052529159999	6	3	2.3951000000000007	7	105.45000000000002	0	0	0.6911764705882353	COc1ccc(CC(C)NCC(O)c2ccc(O)c(NC=O)c2)cc1
1661	42626	NC(=O)CCCc1ccc2ccccc2c1	6	2	0.8331774781749346	213.1153641	1	1	2.647800000000001	4	43.09	0	0	0.6595744680851063	CCCCCCc1ccc2c(c1)Cc1ccccc1C2CN
1662	42646	Cc1ccc(Cl)cc1Cl	6	1	0.5470499369527473	159.984655552	0	0	3.301820000000001	0	0.0	0	0	0.6578947368421053	Cc1ccc(OCCNCCCOc2ccccc2)cc1Cl
1663	42655	CC(O)CCc1cccc(CCC(=O)O)n1	6	1	0.764635955205933	223.120843404	3	2	1.4122	6	70.42	0	0	0.6739130434782609	CCOC(=O)CCCC(Br)c1ccccc1
1664	42696	O=C1OCC(Oc2cccc(F)c2)C(=O)O1	6	2	0.5608791933095065	226.027751544	5	0	1.2665	2	61.83	0	0	0.676923076923077	CCOc1ccccc1C(=O)NC1CCN(CCOc2cccc(F)c2)CC1
1665	42723	C#Cc1cnc(NCc2cccc(CCN)c2)cc1C#N	6	2	0.8195643770015032	276.137496512	4	2	2.04788	5	74.72999999999999	0	0	0.6595744680851063	NCCc1cccc(O)c1
1666	42737	CC(=O)c1ccc(Cn2Cnc3nnc(CCCc4ccc5ccccc5c4)c3C2=O)cc1	6	5	0.4598348820261942	436.189926008	5	0	5.483400000000005	7	74.46000000000001	0	0	0.6756756756756757	CCCN(CCC)C1CCc2cc(CCc3ccc(C(C)=O)cc3)ccc2C1
1667	42757	CC(C)Oc1cc(OCc2cccc(Br)c2)cc(OCc2cccc(O)c2)c1O	6	3	0.4454462523987277	458.0728859359999	5	2	5.805500000000007	8	68.15	0	0	0.6842105263157895	COc1cccc(CCc2ccccc2OCc2cccc(OC)c2)c1
1668	42771	CC(=O)Nc1ccncc1OCC(=O)NNc1cc(O)cc(O)c1	6	2	0.4978310504303718	332.112069612	7	5	0.9732999999999994	6	132.81	0	0	0.7076923076923077	Cc1cccc(NC(=O)CN2CCN(c3ccccn3)CC2)c1
1669	42780	CC(=O)c1ccc(NCc2ccc(Oc3ccccc3)cc2)cc1	6	3	0.627441996364171	317.14157884800005	3	1	5.293600000000004	6	38.33	0	0	0.6166666666666667	CC(C)C(=O)Nc1cccc(C2CCN(Cc3ccc(Oc4ccccc4)cc3)CC2)c1
1670	42813	CCC(C)CC1Cc2cc(Br)ccc2O1	6	2	0.7990755755262042	268.046277264	1	0	4.188800000000003	3	9.23	0	0	0.6666666666666666	CN(C)CC1CC2c3ccccc3Oc3ccc(Br)cc3C2O1
1671	42839	OPC(O)Cc1cccc(O)c1	6	1	0.6127667880484764	186.044580842	3	3	0.8388999999999998	3	60.69	0	0	0.5454545454545454	NCCc1cccc(O)c1
1672	42865	CN(C)CCCC1CCc2cc3ccc(O)cc3cc2C1CC	6	3	0.8448404308471075	311.224914548	2	1	4.9432000000000045	5	23.47	0	0	0.631578947368421	CCCN(CCC)C1CCc2ccc(O)cc2C1
1673	42868	CNC(=O)c1cc(CCCc2ccc3c(c2)-C-3)nc(-c2ccc(OC)cc2)n1	6	4	0.5376605605716972	373.179026976	4	1	3.591300000000002	7	64.11	0	0	0.6666666666666666	CCCN(CCC)C1CCc2cc(CCc3ccc(OC)cc3)ccc2C1
1674	42890	Cc1cc2cccc(NC3CCSCC3)c2[nH]1	6	3	0.8435963431546037	246.119069576	2	2	3.783820000000002	2	27.82	0	0	0.7014925373134329	COc1ccccc1NC1CCN(CCCCNC(=O)c2ccc3ccccc3c2)CC1
1675	42926	Cc1cc(NCc2cccc(-c3cccc(N)n3)c2)cc(N)c1	6	3	0.6401148491989825	304.16879664000004	4	3	3.833520000000001	4	76.96	0	0	0.6764705882352942	Cc1ccc(CN2CCC(NC(=O)c3cccc(-c4cccs4)c3)C2)cc1
1676	42963	Cc1cc(OCc2ccccc2)cc(C(=O)O)c1	6	2	0.894549725057136	242.094294308	2	1	3.2722200000000017	4	46.53	0	0	0.6326530612244898	COc1cccc(CCc2ccccc2OCc2ccccc2)c1
1677	43006	CC1CC(Nc2ccnc(N)c2)CCC1C	6	2	0.8037779257468368	219.173547672	3	2	2.900400000000001	2	50.94	0	0	0.7301587301587301	COc1ccc(N2CCN(CCC3CCC(Nc4ncccn4)CC3)CC2)cc1
1678	43044	O=C(O)CCCc1cc2cccc(O)c2[nH]1	6	2	0.7381294543213736	219.089543276	2	3	2.2808000000000006	4	73.32	0	0	0.6666666666666666	CCCCNC(=O)c1cc2ccccc2[nH]1
1679	43046	CC(=O)OCc1cc(-c2cccc(O)c2)coo1	6	2	0.655421429080537	248.068473484	5	1	2.1419	3	64.99000000000001	0	0	0.6590909090909091	NCCc1cccc(O)c1
1680	43099	N=C(N)CCc1cccc(C(=O)O)c1C(=O)O	6	1	0.4471734868488118	236.079706864	3	4	0.95157	5	124.47	0	0	0.6842105263157895	CCc1cccc(N2CCN(CCC(c3cccc(O)c3)c3cccc(O)c3)CC2)c1Cl
1681	43106	OC(=O)c1ccnc(OCc2ccc3c(c2)OCO3)c1	6	3	0.9185577692214868	273.06372245200004	5	1	2.0875	4	77.88000000000001	0	0	0.6056338028169014	O=C(Cc1ccc2c(c1)OCO2)NC1CCC(CCN2CCN(c3nccc4c3CCO4)CC2)CC1
1682	43118	NC(=O)Cc1c(O)ccc2c(OC)c(Cl)ccc12	6	2	0.8938481999595047	265.050570924	3	2	2.2352	3	72.55000000000001	0	0	0.7	COc1c(C(=O)NCCN2CCN(c3ccccc3)CC2)cc(Cl)c2ccccc12
1683	43142	O=CCc1cccc(CN2CCCC(O)C2)c1-c1ccnc(Cl)c1	6	3	0.6686149112556419	344.129155592	4	1	3.100100000000002	5	53.43000000000001	0	0	0.6842105263157895	O=C1N(CCN2CCCC(OCc3ccccc3)C2)CCN1c1cccc(Cl)c1
1684	43148	COc1c(O)nnc(-c2ccccc2Cl)n1	6	2	0.8641511262736435	237.030504176	5	1	1.9062	2	68.13	0	0	0.7068965517241379	Cc1c(-c2ccccc2Cl)nc(O)n1C1CCN(Cc2ccccc2)CC1
1685	43167	Nc1nc(O)c(-c2ccc(O)cc2)nc1-Oc1ccccc1	6	3	0.6863847639311274	295.095691276	6	3	2.9293000000000005	3	101.49	0	0	0.6739130434782609	Oc1ccc(OCCNCCCOc2ccccc2)cc1
1686	43174	CNCC(C)NCCCC	0	0	0.5430839919595655	144.16264864	2	2	0.9839999999999997	6	24.06	0	0	0.75	CCCCNC(=O)c1ccc(-c2ccsc2)cc1
1687	43255	CCC(=O)c1cc2ccc(Nc3ccc(OC)c(OC)c3)cc2nc1O	6	3	0.6441294146421246	352.14230712	6	2	4.293900000000003	6	80.68	0	0	0.6875	CCN(CC)CCNC(=O)c1cc(S(C)(=O)=O)ccc1OC
1688	43259	COC(C)Oc1cccc(OC)c1OC	6	1	0.7000758760041725	212.104858992	4	0	2.075	5	36.92	0	0	0.6585365853658537	COc1cccc2c1Cc1ccccc1CCN(C)CC2
1689	43262	Cc1oc(SCc2cccc(OC)c2)cc1C(=O)O	6	2	0.8468884815032424	278.061279928	4	1	3.5871200000000023	5	59.67	0	0	0.6296296296296297	COc1cccc(CCc2ccccc2OCc2ccccc2)c1
1690	43272	CC(=O)Cc1cc(NCc2ccccc2)cc(N)c1OC	6	2	0.8003019234502926	284.15247788	4	2	3.021000000000001	6	64.35000000000001	0	0	0.6363636363636364	COc1c(C(=O)NC2CCN(Cc3ccccc3)C2)cc(Br)c2ccccc12
1691	43410	CC1cncc(OCC)cc1	7	1	0.5921572703320722	151.099714036	2	0	2.141	2	21.59	0	0	0.7450980392156863	CCCN(CCC)C1CCc2c(OC)cccc2C1C
1692	43513	O=C(O)c1c(Oc2ccccc2)cnc2ccccc12	6	3	0.7835379091021023	265.07389321200003	3	1	3.7253000000000016	3	59.42	0	0	0.6792452830188679	O=c1c2ccccc2ncn1CCCCN1CCN(c2ccccc2)CC1
1693	43521	COc1ccc(CC(=O)N2CC(C)CCCC2CC(C)(C(C)(F)F)F)s1	7	2	0.6759745932186382	391.1792847960001	3	0	5.089900000000005	6	29.54	0	0	0.7222222222222222	CCCN1CCCC(c2ccc(OS(=O)(=O)C(F)(F)F)c(OS(=O)(=O)C(F)(F)F)c2)C1
1694	43531	NC(=O)c1cc(Nc2cc3ccc(Cl)cc3nc2)ccc1Cl	6	3	0.7475964644773196	331.027917332	3	2	4.384100000000001	3	68.01	0	0	0.6986301369863014	NC(=O)c1ccccc1OCCNCC1(F)CCN(C(=O)c2ccc(F)c(Cl)c2)CC1
1695	43537	C=C(O)c1cccc(OCC)c1C	6	1	0.7209343834966476	178.099379688	2	1	2.9224200000000016	3	29.46	0	0	0.6666666666666666	CCOc1ccccc1N1CCN(Cc2ccccc2)CC1
1696	43550	NS(=O)(=O)c1cccc(Cc2cc(C3CC4CCC(C4)o3)c2)c1	6	4	0.9220427982077768	331.124214532	3	1	2.700500000000001	4	69.39	2	0	0.6875	CS(=O)(=O)c1cccc(C2CCN(Cc3ccccc3)CC2)c1
1697	43594	O=C1CCCC1c1cc(CCCN2CCCC2)c2cc(CCCCCC)cc21	5	4	0.4148267843292164	379.287514804	2	0	6.305000000000008	10	20.31	0	0	0.7162162162162162	CCCCCC1CCN(CCCN2C(=O)CCc3ccccc32)CC1
1698	43616	Nc1c(N)cccc1-c1cccc(-c2ccccc2)c1	6	3	0.6788498818444437	260.131348512	2	2	4.185000000000002	2	52.04	0	0	0.7307692307692307	O=C(NC1CCN(Cc2ccccc2)C1)c1cccc(-c2ccccc2)c1
1699	43638	CCC(=O)c1cc(-c2c(OC)cccc2OC)ccc1	6	2	0.7712738043845349	270.12559443600003	3	0	3.9635000000000025	5	35.53	0	0	0.6428571428571429	COc1ccccc1N1CCN(CNC(=O)c2cccc(Cl)c2)CC1
1700	43653	CC(=O)Nc1cc(OCCNc2ccc3ccccc3c2)nc(OC)c1	6	3	0.6352596168274356	351.158291532	5	2	3.692700000000002	7	72.48	0	0	0.6307692307692307	COc1ccccc1N1CCN(CCCOc2ccc(NC(C)=O)cc2)CC1
1701	43783	COc1cc(Cl)ccc1OC(=O)COc1ccc(NC(=O)c2ccccc2O)cc1O	6	3	0.3732525398393376	443.077179596	7	3	3.9965000000000015	7	114.32000000000002	0	0	0.6527777777777778	COc1ccc(NC(=O)N2CCN(c3ccc(Cl)cc3)CC2)cc1N1CCN(C)CC1
1702	43807	COc1c(OC)cccc1C	6	1	0.6450116473288806	152.083729624	2	0	2.01222	2	18.46	0	0	0.6388888888888888	COc1cccc2c1CCC(N)C2
1703	43836	Cc1cCc2c(c(O)c1C(=O)NCCCc1ccc(F)cc1F)CCC2	7	3	0.7516443121515479	359.16968541600005	2	2	4.656200000000004	5	49.33	0	0	0.6901408450704225	O=S(=O)(c1ccc(F)cc1)N1CCC(O)(CCc2ccc(F)cc2F)CC1
1704	43850	CC(C)Nc1ncc(NNCc2ccc3nc(O)ncc3c2)nc1	6	3	0.5101385945717002	325.165108228	8	4	2.0624	6	107.88	0	0	0.7464788732394366	COc1ccc(CC(C)NCC(O)c2ccc(O)c(NC=O)c2)cc1
1705	43880	CC(=O)c1ccc(O)cc1O	6	1	0.5961032755380988	152.047344116	3	2	1.3003999999999998	1	57.53	0	0	0.7083333333333334	CC(=O)c1ccc2c(c1O)-c1cccc3c1C(C2)N(C)CC3
1706	43897	CC(C)c1cc(NCCC(=O)Nc2ccc(O)cc2)nc(C(=O)O)n1	6	2	0.5685616393273792	344.14845511999994	6	4	2.4445	7	124.44	0	0	0.7142857142857143	COc1cccc(NC(=O)CCN2CCN(c3ccc(Cl)cc3)CC2)c1
1707	43923	Cc1cccc(CC)c1	6	1	0.5339790665494062	120.093900384	0	0	2.5574200000000005	1	0.0	0	0	0.675	CCCN1CCCC(c2cccc(C)c2)C1
1708	43938	Nc1cc(Nc2ccccc2F)cc(Nc2ccccc2F)n1	6	3	0.6666999198617856	312.11865288800004	4	3	4.429200000000002	4	62.97	0	0	0.7321428571428571	O=S(=O)(c1ccc(C=Cc2ccc(F)cc2Cl)nc1)c1ccccc1F
1709	43952	Cc1cc(C)c(Oc2ccnc(OCC(C)CCCc3ccccc3)c2N)c(Br)c1	6	3	0.3714885171427705	468.1412402680001	4	1	6.873240000000006	9	57.370000000000005	0	0	0.6987951807228916	Cc1nc(N)sc1CCCNC(N)=NC(=O)NCC(C)CCCc1ccccc1
1710	43953	CCOC(C)CC1cc(OC)c(OC)c(OC)C1O	6	1	0.7659252407942378	272.16237386800003	5	1	1.8269	7	57.150000000000006	0	0	0.7611940298507462	CCCN(CCC)C1COc2c(cccc2C(=O)c2ccc(OC)cc2)C1
1711	44015	CNC(=O)c1cccc(OC)c1O	6	1	0.7077447392631796	181.073893212	3	2	0.7604	2	58.56	0	0	0.6	COc1cc2c(cc1O)CN(Cc1ccccc1CNC(=O)c1ccccc1OC)CC2
1712	44056	CCC(=O)NC(c1ccccc1)c1ccc(C)c(OC)c1O	6	2	0.8900821848079724	299.152143532	3	2	3.324820000000003	5	58.56	0	0	0.6326530612244898	CCOC(=O)C(CBr)c1ccccc1
1713	44079	CNc1nc(Oc2ccc(OC)cc2OC)ccc1O	6	2	0.8742710118321748	276.111006992	6	2	2.638400000000001	5	72.84000000000002	0	0	0.6885245901639344	COc1ccc2c(c1)CC1c3cc(O)c(OC)cc3CCN1C2
1714	44146	NCC(O)COOc1ccc2c(c1)OC(c1ccc(O)cc1)CC2O	6	3	0.463177815244014	347.136887392	7	4	1.5794	6	114.40000000000002	0	0	0.7142857142857143	COc1ccc2c(c1)OCC1CN(Cc3ccccc3)CC21
1715	44205	Oc1cc(CCc2ccc(-c3ccc(O)cc3)cc2)cc(C)n1	6	3	0.7572286330938044	305.14157884800005	3	2	4.253420000000004	4	53.35	0	0	0.6285714285714286	NCCc1ccc(O)cc1
1716	44212	CC(C)Nc1cccc(NC(C)CN(C)Nc2ccccc2)c1N	6	2	0.4380421411798903	327.24229592800003	5	4	3.8484000000000016	8	65.35	0	0	0.7391304347826086	Cc1nc(N)sc1CCCNC(N)=NC(=O)NC(C)c1ccccc1
1717	44229	CC1(NC(=O)Nc2cc(N)cc(N)c2)CCC1O	6	2	0.5013453482426466	250.142975816	4	5	0.8858999999999999	2	113.4	0	0	0.7164179104477612	CN1CCc2cc(Cl)c(O)cc2C2c3ccc(NC(=O)Nc4c(Cl)cccc4Cl)cc3CCC21
1718	44236	COc1cc(Nc2cccc(Br)c2)ccc1CC	6	2	0.8787492785435114	305.041526232	2	1	4.763700000000004	4	21.26	0	0	0.6615384615384615	COc1cc2c(cc1O)CN(Cc1ccccc1CNC(=O)c1cccc(Br)c1)CC2
1719	44266	BrCCCc1cc(S2CCCCCC2)cc(Br)c1	7	2	0.4909388434839394	391.980895904	0	1	5.710700000000004	4	0.0	0	0	0.7659574468085106	Fc1cccc(CCCN2CCCC2)c1
1720	44289	CC(O)c1ccc(OC2Cc3ccc(C(=O)O)cc3C2)cc1	6	3	0.9103534892525162	298.120509056	3	2	2.984300000000001	4	66.76	0	0	0.65625	CCCN(CCC)C1CCc2cc(CCc3ccc(C(=O)OCC)cc3)ccc2C1
1721	44292	COC(=O)c1cnc(Oc2ccccc2)cc1OC1CC1	6	3	0.7894866527254791	285.10010796	5	0	3.201700000000001	5	57.650000000000006	0	0	0.676923076923077	COc1cc2ccccc2cc1C(=O)OCC1CCN(Cc2ccccc2)CC1
1722	44299	NC(=O)CCC1CN(c2ccncc2)CC(c2ccncc2)C1	6	3	0.919883591640148	310.179361324	4	1	2.3522	5	72.11000000000001	0	0	0.6909090909090909	O=C1N(CCN2CCCCCC2)CCN1c1ccncc1
1723	44326	CC1ccc(O)ccc1O	7	1	0.5376142419095874	138.06807956	2	2	2.0761	0	40.46	0	0	0.8064516129032258	CCC(=C(CC)c1ccc(O)cc1)c1ccc(O)cc1
1724	44404	Cn1cc(SCc2cc(OC)cc(OC)c2)nn1	6	2	0.7750457389023023	265.08849772	6	0	2.1246	5	49.17	0	0	0.7	CCCN(CCC)C1CCc2cc(CSc3ccc(OC)cc3)ccc2C1
1725	44407	CN1CCN(Cc2cccc(OCc3cnccc3)n2)CCC1CCCC	7	3	0.7097124403400715	368.257611644	5	0	3.7519000000000022	8	41.49	0	0	0.6086956521739131	CCOc1ccccc1N1CCN(Cc2cccnc2)CC1
1726	44426	O=c1cc(CCc2ccccc2)oc(-c2ccccc2)n1	6	3	0.7328631771298785	277.11027872000005	3	0	3.487000000000002	4	43.1	0	0	0.673469387755102	c1ccc(CN2CCN(Cc3coc(-c4ccccc4)n3)CC2)cc1
1727	44431	CC(C)CCc1nc(Oc2ccccc2)ncn1	6	2	0.8083600267133648	243.137162164	4	0	3.2525000000000013	5	47.900000000000006	0	0	0.7083333333333334	COc1ccc(OCCNCCCOc2ccccc2)cc1
1728	44434	OC(COc1ccccc1-c1ccccc1)c1ccccc1	6	3	0.7511359803140225	290.130679816	2	1	4.466000000000004	5	29.46	0	0	0.603448275862069	O=S(=O)(NC1CCN(CC(O)COc2ccccc2-c2ccccc2)CC1)c1cccc(Cl)c1
1729	44467	OCCOc1cccc(-c2cccc(F)c2F)c1	6	2	0.9034305611315268	250.080536064	2	1	3.002900000000001	4	29.46	0	0	0.6458333333333334	Oc1cccc(OCCNCc2ccccc2)c1
1730	44470	COc1cc(N)ccc1Nc1cccc(Br)c1	6	2	0.8465057782822285	292.021125136	3	2	3.783500000000002	3	47.28	0	0	0.6842105263157895	COc1cc2c3c(c1O)-c1cc(N)ccc1CC3N(C)CC2
1731	44477	CNC(=O)Oc1nnn(OCc2cccc3cc(OC)c(OC)cc23)n1	6	3	0.698863020918687	359.122968644	9	1	1.1904999999999997	6	109.62	0	0	0.7125	COc1cc2c(cc1OC)CN(Cc1ccccc1CNC(=O)c1ccc(C#N)cc1)CC2
1732	44565	CN1C(=O)Cc2ccc(NCC(C)(C)C)cc2C1(C)C	6	2	0.8962242512952067	274.204513452	2	1	3.3942000000000023	2	32.34	0	0	0.7301587301587301	CC(C)(C)OC(=O)Nc1ccc(CCN2CCc3ccccc3C2)cc1
1733	44588	CN(C)C(CC1CC(c2ccc(OC)cc2)OC(O)C(O)C1O)CO	7	2	0.5749665261700015	355.19948764799994	7	4	0.1255999999999998	6	102.62000000000002	0	0	0.7017543859649122	CCCN1CCC(c2ccc(OC)cc2)CC1
1734	44602	CNc1ccc2c(n1)CN(C(=O)CCc1ccc(C(F)(F)F)c(F)c1)C2	6	3	0.8373881598523951	367.130775044	3	1	3.7562000000000015	4	45.23	0	0	0.6744186046511628	CN1CCN(C2=Nc3ccccc3N(NC(=O)c3cc(F)ccc3C(F)(F)F)c3ccc(Cl)cc32)CC1
1735	44618	CC1=C(C(=O)O)C1CC(C1cccccc1)	7	2	0.7836375179960422	216.115029752	1	1	3.095900000000002	4	37.3	0	0	0.7254901960784313	CC(=O)NC1CCC(CCN2CCN(c3ccccc3)CC2)CC1
1736	44623	NCC(O)c1cccc(OC)c1	6	1	0.6959113723649814	167.094628656	3	2	0.6873	3	55.48	0	0	0.5428571428571428	NCC(O)c1ccc(O)c(O)c1
1737	44625	CCn1c(C)nnc1NC(=O)Cc1ccccc1Cl	6	2	0.9343781472579458	278.09343878	4	1	2.44102	4	59.81	0	0	0.6724137931034483	CN1CCN(c2ccccc2CNC(=O)c2ccccc2Cl)CC1
1738	44640	NCC(C)C1ccc(O)cc(C)n1	7	1	0.6748700998003858	180.126263132	3	2	1.4224	2	58.61	0	0	0.7441860465116279	NCC(O)c1ccc(O)c(O)c1
1739	44651	COc1nc(CC(=O)O)nc(-c2ccccc2-c2cccc(F)c2)c1	6	3	0.7696166994413566	338.10667056000005	4	1	3.5854000000000017	5	72.31	0	0	0.6666666666666666	CN1CCc2cc(Cl)c(O)cc2C2c3cccc(-c4cccc(F)c4)c3CCC21
1740	44652	COCC(C)CN1CC(CCC)C1C#C	4	1	0.6204232004237227	209.177964356	2	0	2.0026	6	12.47	0	0	0.7230769230769231	C#CCOc1cccc2c1-c1cccc3c1C(C2)N(CCC)CC3
1741	44692	COc1c(C)cccc1C(=O)NCc1cccc(-c2ccccc2)c1	6	3	0.7417953237892023	331.15722891200005	2	1	4.600620000000004	5	38.33	0	0	0.5396825396825397	COc1c(C(=O)NCC2CCN(Cc3ccccc3)C2)cc(Br)c2ccccc12
1742	44706	Cc1cc(F)cc(NCCO)c1	6	1	0.7189244158047794	169.090292224	2	2	1.53832	3	32.26	0	0	0.7083333333333334	Cc1cccc(NC(=O)CN2CCC(c3ccccc3)CC2)c1
1743	44719	O=C(O)CSc1ncnc(C2CCCC2CO)c1	6	2	0.622161744950591	268.088163372	5	2	1.5293	5	83.31	0	0	0.734375	CCCN(C1CCCC1)C1COc2cccc(C(N)=O)c2C1
1744	44730	CNc1c(-c2cccc(OC)c2)nc(OC)[nH]1	6	2	0.8489746199886733	233.11642672	4	2	2.1356	4	59.17	0	0	0.5769230769230769	COc1cccc(C2=NCCc3c2[nH]c2ccc(OC)cc32)c1
1745	44757	CNC(=O)CCc1Oc(OC)c(OC)c(O)1	5	1	0.7756138283711829	229.09502258	5	2	0.681	5	80.93	0	0	0.7301587301587301	CCN1CCCC1CNC(=O)c1c(O)c(Br)cc(OC)c1OC
1746	44810	CC(=O)CCCn1cc(CCc2ccccn2)ccc1=O	6	2	0.7841991399080587	284.15247788	4	0	2.3977000000000004	7	51.96	0	0	0.5918367346938775	c1ccc(CCN2CCCC2)nc1
1747	44848	COc1cc(C(=O)OCc2ccccc2)c2cccc21	6	3	0.7856228576686538	266.09429430800003	3	0	3.0665000000000013	4	35.53	0	0	0.696969696969697	COc1cc2ccccc2cc1C(=O)OCC1CCN(Cc2ccccc2)CC1
1748	44849	CC(=O)Cc1cc(NCCc2cccc(OC)c2OC)ccc1OC	6	2	0.7551064857541633	343.17835828	5	1	3.4985000000000026	9	56.790000000000006	0	0	0.6610169491525424	COc1cc(CCN(C)Cc2cccc(O)c2OC)ccc1O
1749	44874	N=C(O)Cn1nnc(SCc2ccccc2C(=O)O)c1C(=O)O	6	2	0.3373858070990915	336.05284048399994	7	4	1.50207	7	149.39	0	0	0.7272727272727273	O=C(O)c1ccc(CSc2nc3ccccc3n2Cc2ccc(Cl)cc2)cc1
1750	44889	COc1cc(OC)c2cccc(C)c2c(=O)n1	7	2	0.7918720499429952	231.089543276	4	0	1.92062	2	48.42	0	0	0.7213114754098361	COc1ccccc1N1CCN(Cc2c(C)nc3cc(C)ncn23)CC1
1751	44907	CC1cc(F)cc1	5	1	0.4346346291039214	98.053178444	0	0	2.0457	0	0.0	0	0	0.8048780487804879	CC(C)NC1CCc2c(F)cccc2C1
1752	44981	Cc1cc(O)c(OCCc2ccccc2F)cc1C(F)F	6	2	0.8858750736379001	296.10241438	2	1	4.3988200000000015	5	29.46	0	0	0.7	COc1ccccc1OCCNCCc1ccc(O)c(O)c1
1753	44983	COC(=O)c1cc(I)cc(OC)c1	6	1	0.6182498436399849	291.959642148	3	0	2.0864000000000003	2	35.53	0	0	0.6923076923076923	COc1cccc(C(=O)NCCN2CCN(c3ccccc3)CC2)c1
1754	45035	NC(=O)CCc1cc2ccc(O)cc2cc1O	6	2	0.750847230843542	231.089543276	3	3	1.6688999999999996	3	83.55000000000001	0	0	0.7222222222222222	CN(C)CCc1cn(C(=O)c2ccccc2)c2ccc(O)cc12
1755	45050	CN(C)CC(=O)CC1CCCN1c1cc(I)ccc1	6	2	0.7431372664196938	372.069861292	3	0	2.780800000000001	5	23.550000000000004	0	0	0.6507936507936508	COCC1CCCN1N1CCN(c2cccc(Cl)c2)C1=O
1756	45083	CC(=N)c1ccc(-c2ccccc2NC)cc1N	6	2	0.567773647640532	239.142247544	3	3	3.36527	3	61.900000000000006	0	0	0.7115384615384616	CN1CCc2ccccc2Cc2cc(N)c(O)cc2CC1
1757	45087	Nn1cc(N)cc(COc2cc(O)ccc2)nn1	7	2	0.6904024608970071	247.106924656	7	3	1.0114999999999996	3	109.46	0	0	0.6470588235294118	Oc1cccc(OCCNCc2ccccc2)c1
1758	45100	CSc1ccccc1C1CCc2ccccc21	6	3	0.6970685790095277	240.097271512	1	0	4.486600000000004	2	0.0	0	0	0.6046511627906976	CCCN(CCC)C1CCc2ccccc2C1C
1759	45152	CC(=O)c1ccc(Oc2ccc(Oc3ccc(O)cc3)cc2)cc1	6	3	0.6581240404497092	320.104858992	4	1	5.179400000000005	5	55.760000000000005	0	0	0.6333333333333333	CCC(=C(CC)c1ccc(O)cc1)c1ccc(O)cc1
1760	45249	CC(C)Nc1c(OCc2ccccc2OC(N)C)cc2cccc(C(=O)O)cc12	7	3	0.484589101955225	394.189257312	5	3	4.572400000000003	8	93.81	0	0	0.6867469879518072	CS(=O)(=O)Oc1cccc2c1CCC1C2CCCN1CCCCNC(=O)c1ccc(-c2ccccc2)cc1
1761	45271	COc1c(O)cccc1I	6	1	0.772239843359968	249.949077464	2	1	2.0054	1	29.46	0	0	0.6521739130434783	CCN(CCc1ccc(O)c(OC)c1)Cc1cccc(O)c1OC
1762	45286	CC(Cc1ccc(O)cc1O)Cc1ccc(O)cc1O	6	2	0.6907260289700545	274.120509056	4	4	2.930300000000001	4	80.92	0	0	0.71875	CCC(=C(CC)c1ccc(O)cc1)c1ccc(O)cc1
1763	45407	Cc1cc(O)cc(Nc2ccccc2C(N)=S)c(C(N)=O)1	6	2	0.6483688835028525	301.08849772	4	4	2.1773199999999995	4	101.37	0	0	0.7166666666666667	CC(C)NC1COc2cccc(C(N)=O)c2C1
1764	45424	CC(C)CCCn1c(=O)c(O)cc(O)c1	6	1	0.7963072579081473	211.120843404	4	2	1.6957	4	62.46000000000001	0	0	0.75	CC(C)(C)c1nc(N2CCN(CCCCn3ccc(O)cc3=O)CC2)cc(C(F)(F)F)n1
1765	45444	COc1cc(CCc2cccc(OC)c2)cc(OC)c1	6	2	0.8052434418030194	272.1412445	3	0	3.497600000000002	6	27.69	0	0	0.4324324324324324	COc1cccc(CCc2ccccc2OCc2cccc(OC)c2)c1
1766	45448	CCN1CCN(C(C)C2=CC(=O)Nc3[nH]cnc32)CC1	6	3	0.874914142614217	275.174610292	4	2	0.9496999999999994	3	68.02000000000001	0	0	0.7142857142857143	CCCN1CCC(n2c(=O)[nH]c3cc(Cl)ccc32)CC1
1767	45456	CN1CC(C(=O)Nc2cccc(Cl)c2Cl)C1	6	2	0.8844899226242324	258.032668364	2	1	2.4935	2	32.34	0	0	0.6190476190476191	CN1CCc2cc(Cl)c(O)cc2C2c3cccc(NC(=O)C4CC4)c3CCC21
1768	45470	C[n+]1ccccc1CC(O)Cc1ccc(O)cc1	6	2	0.7976768800472887	244.13320523609	2	2	1.3627999999999998	4	44.34	0	0	0.7105263157894737	NCCc1ccc(O)cc1
1769	45487	CCN(CC)c1cc(OC)ccc1OC	6	1	0.7435462941593007	209.141578848	3	0	2.5500000000000007	5	21.700000000000003	0	0	0.6481481481481481	CCN(Cc1ccc(OC)cc1)Cc1ccc(-c2cc(S(=O)(=O)CC)ccc2OC)[nH]1
1770	45504	CNCc1cc(OCc2cc3ccccc3cc2)nc(OC)n1	6	3	0.7584911261489888	309.14772684800005	5	1	2.9368000000000007	6	56.27	0	0	0.6857142857142857	COc1cc2c(cc1OC)C1=NOC(CN3CCN(Cc4ccc5ccccc5c4)CC3)C1CO2
1771	45532	CC(C)CCC(=O)Nc1cccc2nc(C)nc2n1	7	2	0.9150358542825084	258.148061196	4	1	2.659520000000001	4	67.77000000000001	0	0	0.703125	Cc1cccc(NC(=O)CCN2CCC(c3ccccn3)CC2)c1
1772	45541	Nc1cc(OC(N)=O)ncn1	6	1	0.5678053146838	154.049075432	5	2	-0.4837000000000002	1	104.12	0	0	0.7735849056603774	Nc1nc2cc3c(cc2s1)CCN(C(=O)c1ccccc1)CC3
1773	45558	CC(C)(O)c1ccc(OCc2cccc(O)c2)c(O)c1	6	2	0.8014433584768254	274.120509056	4	3	2.904200000000001	4	69.92	0	0	0.6428571428571429	NCCc1cccc(O)c1
1774	45568	O=C1CC(c2ccc(O)cc2)CCC1O	6	2	0.7332074253464235	206.094294308	3	2	1.5897	1	57.53	0	0	0.7	NC1CCc2ccc(O)cc2C1
1775	45576	Nn1c(O)ccc1-c1ccc(O)cc1O	6	2	0.523351061873439	206.06914218	5	4	0.9856999999999998	1	91.64	0	0	0.717948717948718	CN1CCc2cc(O)ccc2Cc2ccc(O)cc2CC1
1776	45583	Cc1cc(O)cc(OCc2cccc(CN)c2)c1C	6	2	0.884747477478979	257.141578848	3	2	3.0467400000000007	4	55.48	0	0	0.6666666666666666	COc1cccc(CCc2ccccc2OCc2cccc(OC)c2)c1
1777	45600	NCCSc1cccc(Sc2ccccc2)n1	6	2	0.8393118439468998	262.059840448	4	1	3.2836000000000016	5	38.91	0	0	0.6046511627906976	CN(C)CCSc1cccc(-c2ccccc2)n1
1778	45637	CC(=O)c1cccc2c(C=C3CCCC(=O)C3)cccc12	6	3	0.754049052761276	278.130679816	2	0	4.568900000000004	2	34.14	0	0	0.6779661016949152	CCCN(C(C)C)C1COc2cccc(C(C)=O)c2C1
1779	45643	Oc1cc(OCc2cccc(C(=O)O)c2)ccc1Cl	6	2	0.9001615808739929	278.03458651200003	3	2	3.322800000000001	4	66.76	0	0	0.6229508196721312	CC1(c2cccc(OCc3ccccc3)c2)C(=O)Nc2cc(Cl)cc(Cl)c2C1=O
1780	45663	Cn1c(SCC(=O)Nc2ccccc2)ccc1N(C)CC	6	2	0.832680682965097	303.140533292	4	1	3.212000000000001	6	37.27	0	0	0.68	CCC(=O)C(CCN(C)C)(c1ccccc1)c1ccccc1
1781	45743	CCOc1c(Sc2ccccc2OC)cccc1CC	6	2	0.759854211049634	288.11840088	3	0	4.807500000000004	6	18.46	0	0	0.660377358490566	CCOc1ccccc1N1CCN(Cc2cccc3ccccc23)CC1
1782	45751	Nc1nc(-c2ccc(Nc3cc(F)cc(F)c3)cc2)nc(C)n1	6	3	0.7742161420398264	313.11390185600004	5	2	3.451020000000001	3	76.72	0	0	0.7301587301587301	Cc1cc(S(=O)(=O)Nc2ccc3c(c2)CCN(C)CC3)ccc1-c1ccc(Cl)cc1
1783	45821	CNCCCc1ccc2cc(OC)c(OC)cc2c1	6	2	0.8089127916783134	259.157228912	3	1	3.009000000000001	6	30.49	0	0	0.6226415094339622	COc1cc(CCNCCc2ccc(O)c(O)c2)ccc1OCCCc1ccccc1
1784	45823	Cc1cc(C)n(CC(=O)Nc2cccc(Oc3ccc(O)cc3)c2)c1	6	3	0.732276321561129	336.1473925	4	2	4.241540000000002	5	63.49000000000001	0	0	0.6029411764705882	Cc1ccc(Oc2cccc(CN3CCC(c4cccc(NC(=O)C(C)C)c4)CC3)c2)cc1
1785	45825	C=CCNn1cnc(-c2ccnc3ccccc23)n1	6	3	0.7223143346509172	251.117095416	5	1	2.2228000000000003	4	55.63	0	0	0.7105263157894737	O=C(NC1CCC(CCN2CCN(c3nccc4c3CCO4)CC2)CC1)c1ccnc2ccccc12
1786	45827	O=C(O)c1ccccc1NNCCCCCCCCCCC	6	1	0.3605949740043238	306.2307282	3	3	4.832100000000005	13	61.36	0	0	0.6521739130434783	CCC(=O)N1CCC(c2ccccc2)(c2ccccc2)C1
1787	45852	NCC(N)c1ccccc1CCc1ccccc1C#N	6	2	0.8705935160165233	265.157897608	3	2	2.3019800000000004	5	75.83	0	0	0.7258064516129032	N#Cc1ccccc1S(=O)(=O)C1CCN(CCc2ccc(F)cc2F)CC1
1788	45870	Nc1c(-c2cccc(I)c2)ccc(O)c1	6	2	0.6271916007923354	310.98071194	2	2	3.2460000000000004	1	46.25	0	0	0.717948717948718	NCCc1cccc(O)c1
1789	45896	Cc1nc(=O)cc2ccc(OC)c12	6	2	0.6035578629373027	175.063328528	2	0	1.3842	1	38.66	0	0	0.7894736842105263	COc1ccc2c(c1)CCN(C)C2Cc1ccccc1C
1790	45922	Oc1c(Cl)cccc1OC1cccc(Cl)c(Cl)c1	7	2	0.8643635944506003	301.966812568	2	1	4.608200000000001	2	29.46	0	0	0.7619047619047619	CCC(=C(CC)c1ccc(O)cc1)c1ccc(O)cc1
1791	45924	O=C1COc2cc(C=CCC3CCS(=O)(=O)C3)ccc2S1	6	3	0.8548977908872839	324.04900099200006	5	0	2.535700000000001	3	60.440000000000005	0	0	0.7586206896551724	Cc1ccc2c(OCCN3CCC(Cc4cc5c(cc4F)OCC(=O)N5)CC3)cc(F)cc2n1
1792	45964	CC(=O)NOc1ccc2cc(NCc3ccc4c(c3)OCO4)cc2cc1O	7	4	0.6007950592089298	366.121571676	6	3	3.267700000000002	5	89.05000000000001	0	0	0.6708860759493671	O=C(NC1CCN(Cc2ccc3c(c2)OCO3)C1)c1ccc(-c2cccs2)cc1
1793	46014	NC(=O)COc1c(O)cc(-c2ccccc2Br)cc1O	6	2	0.7980513857752098	336.99496996399995	4	3	2.3914000000000013	4	92.78000000000002	0	0	0.7169811320754716	NC(N)=NC(=O)c1ccc2c(c1)Cc1ccccc1-2
1794	46016	OCC(O)CNc1nc2cc(OCc3cccc(OC)c3)ccc2o1	6	3	0.5761019551291728	344.13722174	7	3	2.1805000000000003	8	96.98	0	0	0.6349206349206349	COc1cccc(CCc2ccccc2OCc2cccc(OC)c2)c1
1795	46062	NC(=O)c1ccccc1OCc1ccc(O)c(O)c1	6	2	0.729454463374293	259.084457896	4	3	1.7757000000000005	4	92.78000000000002	0	0	0.5882352941176471	COc1ccccc1OCCNCCc1ccc(O)c(O)c1
1796	46089	NC(=O)Oc1cc(O)ccc1OOc1ccc(C(=O)O)c(C(=O)O)c1	6	2	0.4473802067693125	349.043380932	7	4	1.6189	6	165.61	0	0	0.734375	COc1cc2ccccc2cc1OC(=O)CC1CCN(Cc2ccccc2)CC1
1797	46094	CNc1ncc(N(C)C)c(Nc2ccccc2OC)n1	6	2	0.871569665228666	273.158960228	6	2	2.3365	5	62.31	0	0	0.7142857142857143	COc1ccccc1N1CCN(Cc2c(C)[nH]c3nc(N(C)C)ncc23)CC1
1798	46107	COCC(C)C1CCN(c2ccc(NC(C)=O)cc2Br)CC1	6	2	0.8558836513649946	368.1099401400001	3	1	3.9064000000000014	5	41.57	0	0	0.6470588235294118	COc1ccccc1N1CCC(C(=O)Nc2ccc(OC)c(N3CCN(C)CC3)c2)CC1
1799	46137	O=C(CCC1CCCC1)c1ccccc1-c1ccccc1	6	3	0.659272791285866	278.167065324	1	0	5.506700000000005	5	17.07	0	0	0.5964912280701754	COc1cc2ccccc2cc1C(=O)CCC1CCN(Cc2ccccc2)CC1
1800	46161	COC(=O)c1ccc(NC2CCCC(C3CC3)CC2)cc1	7	3	0.6645202884625896	287.18852904000005	3	1	4.244000000000003	4	38.33	0	0	0.6666666666666666	CCCN1CCOC2c3cc(C(=O)OC)ccc3CCC21
1801	46199	CNc1c(OC)cccc1CC	6	1	0.7416379231904257	165.1153641	2	1	2.299300000000001	3	21.26	0	0	0.6590909090909091	CCNC1CCc2c(cccc2OC)C1
1802	46237	Cc1c(CCc2ccc3ccccc3c2)ncc2cc(OC)c(OC)cc12	6	4	0.4725711162969969	357.172878976	3	0	5.498820000000005	5	31.35	0	0	0.65	COc1cc2ccccc2cc1OCCC1CCN(Cc2ccccc2)CC1
1803	46264	CCN(CC)c1nc(Nc2cccc(-c3ccc(=O)c3)c2)ccc1	6	3	0.8667744743169669	319.168462292	4	1	4.193700000000002	6	45.23	0	0	0.7469879518072289	COc1ccc2onc(N3CCN(CCCCNC(=O)c4cccc(-c5ncccn5)c4)CC3)c2c1
1804	46267	CCC1OC(CCC(=O)c2c(O)ccc(Cl)c2)OC(C)O1	6	2	0.8428715007399551	314.092101388	5	1	3.480100000000002	5	64.99000000000001	0	0	0.703125	Cc1ccc(C)c(C(=O)CCCN2CCC(c3ccc(Cl)cc3)CC2)c1
1805	46275	CC(=O)c1cc(O)ccc1OC(=O)Cc1cccc(O)c1	6	2	0.5121484156784766	286.084123548	5	2	2.4485	4	83.83	0	0	0.6428571428571429	NCCc1cccc(O)c1
1806	46276	Cc1cc(C)c(Nc2cccc(CO)c2)c(C)c1	6	2	0.8551578053911671	241.146664228	2	2	3.847760000000002	3	32.26	0	0	0.68	O=C(Cc1ccccc1)Nc1cccc(CCN2CCN(c3ccccc3)CC2)c1
1807	46286	Cc1cc(Cl)c(Nc2ccc(Cl)cc2)cc1NC(=O)Nc1ccccc1NC(C)C	6	3	0.3187888450495771	442.132716748	3	4	7.509720000000004	6	65.19	0	0	0.7014925373134329	CC(C)Nc1cc2c(cc1NS(=O)(=O)c1ccc(-c3ccc(Cl)cc3)cc1)CCN(C)CC2
1808	46306	NCC(O)CNc1nnc(N)nc(=O)c1	7	1	0.4306519114181563	212.102173624	8	4	-2.4544999999999995	4	140.04	0	0	0.7241379310344828	CN(C)C(=O)CN1CCc2cc3nc(N)sc3cc2CC1
1809	46322	COC(=O)C1CCN(C(=O)Nc2ccc3cc(OC)c(OC)cc3c2OC)C1=O	6	3	0.6050309567714223	402.1427010439999	7	1	2.4190000000000005	5	103.4	0	0	0.6	COc1cc2ccccc2cc1OC(=O)CC1CCN(Cc2ccccc2)CC1
1810	46329	CNS(=O)(=O)c1nc2ccccc2nc1CCC(C)CCCC	6	2	0.8032303499059685	335.16674804	4	1	3.296800000000002	8	71.95	0	0	0.7215189873417721	CCCCCCCCCC(=O)NCCCN1CCN(C2=Nc3cc(Cl)ccc3Nc3ccccc32)CC1
1811	46401	C=CCc1cc(OCc2ccccc2)cc(O)c1	6	2	0.8073707361682977	240.115029752	2	1	3.699700000000002	5	29.46	0	0	0.625	COc1cccc(CCc2ccccc2OCc2ccccc2)c1
1812	46421	Nc1c(C#Cc2cccc(Cc3ccccc3)c2)[nH]c(O)n1	6	3	0.6349006025376562	289.1215121	3	3	2.688100000000001	2	74.93	0	0	0.6833333333333333	Oc1nc2c(N3CCN(Cc4ccccc4)CC3)cccc2[nH]1
1813	46430	COc1cc(-c2cccc(OC)c2)nc(C)c1Cl	6	2	0.8455874088910169	263.071306368	3	0	3.7276200000000026	3	31.35	0	0	0.6785714285714286	COc1cccc(C2=NCCc3c2[nH]c2ccccc32)c1
1814	46439	CNc1cc(OC2COC(c3ccccc3OC)C2)ccc1OC	6	3	0.8763956941300118	329.162708216	5	1	3.6545000000000014	6	48.95	0	0	0.6712328767123288	COc1ccccc1C1CC1CNCCCCCOc1ccc2ccc(=O)[nH]c2c1
1815	46446	CN(C)CCNc1cc(O)nc(OC)n1	6	1	0.7244276093062563	212.127325752	6	2	0.1642999999999997	5	70.51	0	0	0.7346938775510204	CN(C)CCSc1cccc(Br)n1
1816	46447	COc1cc(COc2cccc(OCC(=O)O)c2)nn1C	6	2	0.8317912704182147	292.10592161200003	6	1	1.4711	7	82.81	0	0	0.6984126984126984	CN1CCN(c2nc(N)nc(COc3cccc(Cl)c3)n2)CC1
1817	46496	CC(=O)C(Cc1ccc(Oc2ccc(O)cc2O)nc1)N	6	2	0.773571196027988	288.111006992	6	3	1.7439	5	105.67	0	0	0.7246376811594203	CCOc1ccccc1OCCNC(C)Cc1ccc(OC)c(S(N)(=O)=O)c1
1818	46520	OCc1cccc(OOc2ccc3nc(O)ncc3c2)n1	6	3	0.5545926391163246	285.07495583200006	7	2	1.5954999999999997	4	97.59	0	0	0.7468354430379747	COc1cccc(C(=O)NN2c3ccccc3N=C(N3CCN(C)CC3)c3cc(Cl)ccc32)c1
1819	46561	CCN(CC)C1CCN(C(=O)c2cccc3ccccc23)CCC1=O	7	3	0.8582207234142101	338.19942807199993	3	0	3.3553000000000024	4	40.620000000000005	0	0	0.6440677966101694	O=C(NC1CCN(Cc2ccccc2)CC1)c1cccc2ccccc12
1820	46576	COC(C)c1cccc(OCC)n1	6	1	0.7130848796002681	181.11027872	3	0	2.1877000000000004	4	31.35	0	0	0.74	CCCNC1CCc2c(cccc2OC)C1
1821	46596	C=Cc1cc(-c2cccc3cc(OC)ccc23)ccc1	6	3	0.6318132350830669	260.120115132	1	0	5.158400000000004	3	9.23	0	0	0.6721311475409836	COc1cccc(N2CCN(CCCCCCN3C(=O)c4cccc5cccc(c45)C3=O)CC2)c1
1822	46636	OCC(O)CC1CCN(Nc2cccc3ccc(=O)cc3c2)C1	7	3	0.7807131925667592	314.163042564	5	3	1.5436999999999994	5	72.80000000000001	0	0	0.6666666666666666	O=S(=O)(NC1CCN(CC(O)COc2ccccc2-c2ccccc2)CC1)c1cccc(Cl)c1
1823	46716	CC=Cc1ccc(CCNC(=O)C2Cc3ccc(Br)cc3C2=O)cc1	6	3	0.7679852522976748	397.06774098	2	1	4.196100000000003	5	46.17	0	0	0.7012987012987013	O=C(C=Cc1ccc(F)cc1)NC1CCC(CCN2Cc3ccc(Br)cc3C2)CC1
1824	46728	O=C(O)c1cccc(CCc2ccccc2)c1O	6	2	0.8662848082020123	242.094294308	2	2	2.8756000000000017	4	57.53	0	0	0.5675675675675675	c1ccc(CCc2ccccc2OCc2ccccc2)cc1
1825	46730	NC(=O)Nc1ccc(OCC(O)COC2Cc3ccccc3C2)cc1	6	3	0.7181623901877019	342.157957184	4	3	2.1009	7	93.81000000000002	0	0	0.6551724137931034	OC(COc1ccccc1)CN1CCC(Oc2ccccc2)CC1
1826	46740	O=C(O)c1cccc(Br)c1O	6	1	0.7540352981218684	215.94220612	2	2	1.8529000000000004	1	57.53	0	0	0.6666666666666666	O=C(NCCN1CCN(c2ccccc2)CC1)c1cc(Br)c2ccccc2c1O
1827	46745	NC1CCc2ccc(Oc3ccccc3)cc2C1=O	6	3	0.8948463672620827	253.11027872	3	1	2.935100000000001	2	52.32	0	0	0.6382978723404256	COc1ccc2c(c1)CC(N)CC2
1828	46756	CC[n+]1c(O)cccc1OCc1ccc(OC)c(OC)c1	6	2	0.8294217477324267	290.13868454009	4	1	2.2958	6	51.80000000000001	0	0	0.65	COc1cc(CCNCCc2ccc(O)c(O)c2)ccc1OCCCc1ccccc1
1829	46783	CC(=O)Nc1ccc(C(C)=O)cc1Nc1ccc2ccccc2c1	6	3	0.6828241945109844	318.136827816	3	2	4.744400000000002	4	58.2	0	0	0.6811594202898551	COc1ccc2c(c1)c(-c1[nH]c(NC(C)=O)nc1C)cn2S(=O)(=O)c1ccc2ccccc2c1
1830	46790	Cc1cnnc(Nc2ccc3ccccc3c2)c1C1CCC1	6	4	0.7410347302373901	289.15789760800004	3	1	4.949320000000003	3	37.81	0	0	0.684931506849315	COc1ccccc1N1CCN(CC(O)CCn2cc(-c3ccc4ccccc4c3)nn2)CC1
1831	46805	O=C(O)CC1c2ccccc2CC1CNc1cc(O)cc(O)c1	6	3	0.6812636830778236	313.131408088	4	4	2.940500000000001	5	89.79	0	0	0.6545454545454545	Oc1ccc2c(c1)CCN1Cc3ccccc3CC21
1832	46857	Cn1cnc(CC(=O)N2CCC(CCc3c[nH]c4ccccc34)CC2)c1	6	4	0.7673906277743303	350.210661452	3	1	3.315300000000001	5	53.92	0	0	0.5	O=C(CCCN1CCC(CCc2c[nH]c3ccccc23)CC1)c1ccc(F)cc1
1833	46872	Nc1cc(Br)c(Nc2cc(F)ccc2F)cc1	6	2	0.8208889981134535	297.991716828	2	2	4.053100000000001	2	38.05	0	0	0.7454545454545455	Fc1ccc2c(c1)CC(CCN1CCN(c3ccc(Cl)cc3)CC1)C2
1834	46885	COC(=O)n1nc(CCC2CC2c2c(Br)cccc2)c(Br)c1	6	3	0.7059527531441621	425.95785195200006	4	0	4.758900000000003	4	44.120000000000005	0	0	0.6086956521739131	COc1ccccc1C1CC1CNCCC1CCC(NC(=O)c2ccccc2)CC1
1835	47007	OCCCOc1cc2cc(O)cc(O)cc2c1	7	2	0.7071923631320316	234.089208928	4	3	1.9637999999999995	4	69.92	0	0	0.7	Oc1ccc(OCCNCCCOc2ccccc2)cc1
1836	47024	CC(C)Oc1cc(O)cc(OOCc2cccc(O)c2)c1	6	2	0.6301615232452018	290.11542367600003	5	2	3.3956000000000017	6	68.15	0	0	0.6	NCCc1cccc(O)c1
1837	47113	CN=C(S)NNc1ccc(C)c(-c2cccc(SC)n2)c1	6	2	0.2649378806475692	318.097288576	4	3	3.6110200000000017	4	49.31	0	0	0.7466666666666667	Cc1ccc(S(=O)(=O)Nc2ccc3c(c2)CCN(Cc2cc[nH]n2)CC3)cc1Cl
1838	47137	COc1cccc(Oc2cccc(OC)c2)c(=O)c1	7	2	0.8454952106387718	258.089208928	4	0	2.856300000000001	4	44.760000000000005	0	0	0.5952380952380952	COc1cccc(CCc2ccccc2OCc2cccc(OC)c2)c1
1839	47166	CCC(=O)Nc1cc(O)ccc1Oc1ccccc1OC	6	2	0.8822255789321042	287.115758024	4	2	3.5416000000000016	5	67.79	0	0	0.6181818181818182	CCC(=O)NCCCCN1CCN(c2ccccc2OC)CC1
1840	47184	COC(O)Cc1ccccc1SC	6	1	0.5917674446675081	198.071450688	3	1	1.9158	4	29.46	0	0	0.7333333333333333	CCOC(=O)C(CCCBr)c1ccccc1
1841	47193	CC(OO)C1cccc(COc2cccc(C(=O)O)c2)cc1	7	2	0.6225563040554986	302.11542367600003	4	2	3.3103000000000016	6	75.99	0	0	0.6714285714285714	COc1cccc(C(=O)NCCCN2CCN(c3ccc(Cl)cc3)CC2)c1
1842	47227	COc1cc(NCC(O)COc2cccc(C(C)C)c2)nc(C)c1	6	2	0.776779720299757	330.194342692	5	2	3.373820000000002	8	63.61	0	0	0.6486486486486487	CC(C)c1cccc(OCCN2C3CCC2CC(NS(=O)(=O)c2ccc(F)cc2)C3)c1
1843	47248	Cc1ccc(N)c(N(C)Nc2cccc(NC)c2C)c1C	6	2	0.5917220683351408	284.200096768	4	3	3.699060000000002	4	53.32	0	0	0.7681159420289855	Cc1cccc(N2CCN(CCCCNC(=O)c3cc4ccccc4o3)CC2)c1C
1844	47256	O=C(O)c1cccc(OCc2ccc3c(c2)OCO3)c1	6	3	0.9265599780436152	272.06847348400004	4	1	2.692500000000001	4	64.99000000000001	0	0	0.6176470588235294	O=C(NC1CCN(Cc2ccc3c(c2)OCO3)C1)c1ccc(-c2cccs2)cc1
1845	47257	Clc1cccc(CCc2ccccc2)c1	6	2	0.7240788510439938	216.070578096	0	0	4.125200000000003	3	0.0	0	0	0.6	NCCc1cccc(O)c1
1846	47266	NC(=O)C1CC(Oc2cccc3ccccc23)C(=O)C1O	6	3	0.8807942922400414	285.10010796	4	2	1.0223999999999993	3	89.62000000000002	0	0	0.6825396825396826	COc1cc2ccccc2cc1CC(=O)CC1CCN(Cc2ccccc2)CC1
1847	47274	CC(=O)C1CC(C=Cc2cc3ccccc3[nH]2)CCN1	6	3	0.897923710774209	268.15756326	2	2	3.138300000000001	3	44.89	0	0	0.6491228070175439	O=C(NCC1CC1)c1cc2ccccc2[nH]1
1848	47281	OCCOc1cc2cc(OC)c(OC)cc2n(C)1	6	2	0.875972769414432	251.115758024	5	1	1.5665999999999998	5	52.85	0	0	0.6727272727272727	COc1cc2ccccc2cc1OCCC1CCN(Cc2ccccc2)CC1
1849	47339	COc1cc(C(=O)OCc2ccccc2)cc(C)c1	6	2	0.7867657644978513	256.10994437200003	3	0	3.3606200000000017	4	35.53	0	0	0.6274509803921569	COc1cccc(CCc2ccccc2OCc2ccccc2)c1
1850	47346	O=C(NCc1cccnc1)c1ccc2c(c1)CCCC2=O	6	3	0.9395200325708783	280.121177752	3	1	2.5306000000000006	3	59.06	0	0	0.6329113924050633	O=C(NC1CCc2cc(CCN3CCN(c4nsc5ccccc45)CC3)ccc21)c1cccnc1
1851	47362	COc1c(CCc2cccc(N)c2)ccc(O)c1OO	6	2	0.4435085108929144	275.115758024	5	3	2.620000000000001	5	84.94000000000001	0	0	0.6	COc1cc(CCN(C)Cc2cccc(O)c2OC)ccc1O
1852	47371	Cc1cc(C)cc(NC(=O)COc2cccc(F)c2)n1	6	2	0.9323144481040434	274.11175594	3	1	2.8550400000000007	4	51.22	0	0	0.6666666666666666	CCOc1ccccc1C(=O)NC1CCN(CCOc2cccc(F)c2)CC1
1853	47384	CC(C)Cc1cc2cc3ccccc3cc2O1	6	3	0.6099370079332621	224.120115132	1	0	4.784500000000003	2	13.14	0	0	0.6458333333333334	COc1ccc(CN2CCN(Cc3cc4ccccc4o3)CC2)cc1
1854	47426	CNS(=O)(=O)Nc1cc(OC)c(OC)cc1CC	6	1	0.8153471371147266	274.098728056	4	2	1.1422999999999992	6	76.66000000000001	0	0	0.6949152542372882	CCN1CCCC1CNC(=O)c1cc(S(=O)(=O)CC)ccc1OC
1855	47439	N#CCC(Nc1c2cc(F)ccc2c1)CC	6	2	0.8149987248987186	216.106276636	2	1	1.00988	4	35.82	0	0	0.7538461538461538	N#Cc1cc(F)ccc1C=Cc1ccc(S(=O)(=O)c2ccccc2F)cn1
1856	47459	CCCC(=O)c1cc(CCc2ccccc2)cc(C)c1	6	2	0.6886772281025842	266.167065324	1	0	4.7630200000000045	6	17.07	0	0	0.6086956521739131	CCCN(CCc1ccccc1)CCc1cccc(O)c1
1857	47486	Cc1c(Cc2cccc(O)c2)nc(-c2ccccc2O)n1O	6	3	0.6489233905107992	296.116092372	5	3	3.097820000000002	3	78.51	0	0	0.6470588235294118	CCCN(CCc1ccccc1)CCc1cccc(O)c1
1858	47495	C[n+]1cc(OCc2ccccc2)cc2cc(O)ccc21	6	3	0.7393759435514428	266.11755517209	2	1	2.948900000000001	3	33.34	0	0	0.6666666666666666	c1ccc(CCc2ccccc2OCc2ccccc2)cc1
1859	47558	Cc1c(CCCc2cccc(Cl)c2Cl)ncc(Cl)c1	6	2	0.7232048417295508	313.019182488	1	0	5.525520000000003	4	12.89	0	0	0.703125	CN1CCN(c2nc(N)nc(CCCOc3cccc(Cl)c3Cl)n2)CC1
1860	47626	CCNNC(S)Nc1nnnS1CC	5	1	0.2753044553561053	236.087786512	7	5	0.5763999999999996	5	73.16999999999999	0	0	0.765625	CCN1CCCC1CNc1nncc2ccc(OC)c(OC)c12
1861	47742	CCN(CC)c1ccccc1C1CCc2cc(C(=O)O)cc(=O)n2C1	6	3	0.9082633843397367	340.178692628	4	1	3.122700000000001	5	62.540000000000006	0	0	0.6363636363636364	CCN(CC)c1cc2c(cc1O)C(c1ccccc1)CN(C)CC2
1862	47810	NCCCc1ccc2c(c1)Oc1ccc(O)cc1O2	6	3	0.7559624796166091	257.10519334	4	2	3.181500000000001	3	64.71000000000001	0	0	0.5454545454545454	NCCc1ccc(O)cc1
1863	47870	O=C(O)c1cc(OCc2cccc(O)c2)cc(O)c1	6	2	0.7851820102114064	260.06847348400004	4	3	2.375	4	86.99000000000001	0	0	0.5869565217391305	Oc1cccc(OCCNCc2ccccc2)c1
1864	47894	CC(C)SCc1c(NCCCN)nccc1C#N	6	1	0.73943182319849	264.14086764	5	2	2.35558	7	74.72999999999999	0	0	0.7391304347826086	Clc1cccc(N2CCN(CCCCNc3nccc4ccccc34)CC2)c1Cl
1865	47896	CCn1c(Sc2c(OC)cccc2OC)nc2c(OC)cccc21	6	3	0.6693760051621888	344.1194635	6	0	4.233200000000003	6	45.510000000000005	0	0	0.7	CCn1c(SCCCN2CCC3(CC2)CCN(c2ccccc2OC)CC3)nnc1-c1ccccc1
1866	47927	NC(=O)Nc1c(NCc2ccccc2C#N)cccc1C=N	6	2	0.6350185661265553	293.12766010000007	4	4	2.6586500000000006	5	114.79	0	0	0.6615384615384615	N#Cc1ccccc1N1CCN(CNC(=O)c2cccc(Cl)c2)CC1
1867	47942	CN(C)CCc1cc2cc(OCc3cccc(OC)c3)cc(C(=O)O)cc2n1	7	3	0.6440636195113483	380.173607248	5	1	3.5763000000000025	8	71.89	0	0	0.6229508196721312	COc1cccc(CCc2ccccc2OCc2cccc(OC)c2)c1
1868	48005	OCC(OCC1CCC(Oc2ccc(Cl)cc2)C1)C1CCC1	6	3	0.8215061712566155	324.14922234000005	3	1	4.065100000000003	7	38.69	0	0	0.6666666666666666	CC1(c2ccc(F)cc2)NC(=O)N(CC(O)CN2CCC(Oc3ccc(Cl)cc3)CC2)C1=O
1869	48053	COc1cc(NC(=O)CCNC(=O)c2cc3cc(C)cc(C)c3c2=O)cc(OC)c1	6	3	0.6870984180325076	408.168521868	5	2	3.045340000000002	7	93.73	0	0	0.6666666666666666	COc1cccc(N2CCN(CCCCNC(=O)c3cccc(C)n3)CC2)c1
1870	48062	O=c1[nH]c(Cc2cccc(O)c2)cc(O)c1OO	6	2	0.4836406230244884	249.063722452	5	4	1.2287	3	102.78000000000002	0	0	0.6511627906976745	NCCc1cccc(O)c1
1871	48080	CC(=O)c1ccnc(C#Cc2ccc(-c3ccc(-c4cnncc4)cc3)cc2)c1C	6	4	0.3605936063962197	389.1528122280001	4	0	5.116420000000004	3	55.74	0	0	0.7368421052631579	Cc1ccc(CNCC2(F)CCN(C(=O)c3coc4ccccc34)CC2)nc1
1872	48107	CN(C)c1ccc(-c2ccccc2N)Ncc1N	7	2	0.6868185027848469	242.153146576	4	3	1.4585000000000004	2	67.31	0	0	0.7678571428571429	CCCN(CCC)C1COc2c(cccc2-c2ccccc2)C1
1873	48111	O=C1CCC(Nc2cccc(OO)c2)CC1O	6	2	0.5472382884215342	237.10010796	5	3	1.4328	3	78.79	0	0	0.7205882352941176	NC(=O)c1ccn(-c2cccc(OC(=O)NCCN3CCN(c4ccccc4)CC3)c2)c1
1874	48144	COC(=O)C=Cc1cnc2ccc(CC)cc2c1OC	6	2	0.63330408333877	271.120843404	4	0	2.9920000000000018	4	48.42	0	0	0.704225352112676	CCc1cc(Cl)c(OC)c(C(=O)NCC2CCCN2Cc2ccccc2)c1O
1875	48149	OC1On(Cn2cccc2)CC1O	5	2	0.642350680358665	184.084792244	5	2	-0.6278999999999999	2	57.86	0	0	0.7647058823529411	Clc1ccc(N2CCN(Cc3cc4ccccn4n3)CC2)cc1
1876	48254	NC1CNN(c2cc(-c3cccc(Cl)c3)cc(N)c2)CC1	6	3	0.7461341091525803	302.129824288	4	3	2.6312000000000006	2	67.31	0	0	0.6181818181818182	O=C1N(CC2CCNCC2)CCN1c1cccc(Cl)c1
1877	48289	CNc1cc(Nc2ccnc3c2CCN(CC(C)C)cc3)ccc1C	7	3	0.8329401124790439	336.231396896	4	2	4.6601200000000045	5	40.190000000000005	0	0	0.7123287671232876	CON=C(CCN1CCN(c2ccccn2)CC1)c1ccccc1C
1878	48319	CC(=O)C=Cc1ccc(CCc2cc3ccccc3[nH]2)cc1	6	3	0.6863953171712226	289.146664228	1	1	4.555300000000004	5	32.86	0	0	0.6346153846153846	CC(C)NC(=O)c1cc2ccccc2[nH]1
1879	48356	CN(C)CC1cc(C)cc1NC(NO)CCCCCCCCCCCCCCC	5	1	0.1319595143673728	407.387563188	4	3	6.383800000000006	19	47.53	0	0	0.7746478873239436	CCCN(CCC)C1CCc2c(ccc(C(O)Cc3ccccc3)c2OC)C1
1880	48393	CNc1cc2cccc(O)c2O1	6	2	0.6768190371165804	163.063328528	3	2	2.1801	1	45.4	0	0	0.717948717948718	CNCC(O)c1ccc(O)c(O)c1
1881	48467	COC(=O)COc1cc(-c2ccccc2)cc(OO)c1	6	2	0.5156918323870852	274.08412354800004	5	1	2.7572	5	64.99000000000001	0	0	0.6923076923076923	Cn1c(C(N)=O)ccc1-c1cccc(OC(=O)NCCN2CCN(c3ccccc3)CC2)c1
1882	48521	NCCCc1cc(F)cc(F)c1O	6	1	0.753876601999849	187.080870412	2	2	1.5617	3	46.25	0	0	0.696969696969697	NCCc1ccc(O)cc1
1883	48522	Nc1cccc(N2CCN(c3cccc(Cl)c3Cl)C2)c1	6	3	0.8551502000742875	307.06430284000004	3	1	3.859700000000003	2	32.5	0	0	0.4736842105263157	Clc1cccc(N2CCNCC2)c1Cl
1884	48620	CCOc1cc(Oc2ccc(OC)c(OC)c2)ccc1OC	6	2	0.7759605399151794	304.13107374	5	0	3.903400000000002	7	46.150000000000006	0	0	0.6410256410256411	COc1ccc(CN2C3CCC2CC3)cc1OC
1885	48623	CN1CCC(c2cccc(C#N)c2)CC1	6	2	0.6955493271883968	200.131348512	2	0	2.3674800000000005	1	27.03	0	0	0.3076923076923077	CN1CCCC(c2cccc(C#N)c2)C1
1886	48629	CCCNc1nc(-c2cnc(N)nc2N)ncn1	6	2	0.7027641637106792	246.134142448	8	3	0.3148999999999995	4	128.51999999999998	0	0	0.6986301369863014	CCCN(CCCCNC(=O)c1ccc(-c2ccccc2)cc1)C1CCc2nc(N)ncc2C1
1887	48667	CC(C)Oc1ccc2ccccc2c1	6	2	0.6955443430680256	186.104465068	1	0	3.6270000000000016	2	9.23	0	0	0.6727272727272727	CC(C)Oc1ccc2[nH]cc(C3=CCN(Cc4ccccc4)CC3)c2c1
1888	48730	CC1cc(Cc2ccccc2)Oc(O)c1	6	2	0.7976805282626058	202.099379688	2	1	3.178700000000001	2	29.46	0	0	0.7045454545454546	Oc1ccccc1OCCNCc1ccccc1
1889	48752	O=C(O)CCc1nc2cccc(NC3CCS(=O)(=O)CC3)c2cc1O	6	3	0.742150612724519	364.10929274	6	3	1.9467000000000003	5	116.59	0	0	0.696969696969697	O=C(NC1CCN(Cc2ccccc2)CC1)c1cccc2ccccc12
1890	48756	O=C(OCC1CC(C(=O)O)O1)c1ccccc1O	6	2	0.7694351280692548	252.063388104	5	2	0.7910999999999999	4	93.06000000000002	0	0	0.6721311475409836	COc1cc2ccccc2cc1C(=O)OCC1CCN(Cc2ccccc2)CC1
1891	48771	Nc1cc(Oc2ccc3c(c2)OCO3)cc(C(=O)O)c1	6	3	0.8347084462640331	273.06372245200004	5	2	2.4879999999999995	3	91.01	0	0	0.6944444444444444	CN1CCN(C2=Nc3cc(Cl)ccc3N(NC(=O)c3ccc4c(c3)OCO4)c3ccc(Cl)cc32)CC1
1892	48776	C=CCn1cncc1OCCc1ccc(C(=O)c2cnccc2)cc1O	6	3	0.4995674002731526	349.142641468	6	1	3.022200000000002	8	77.24000000000001	0	0	0.7	O=C(NCC=CCN1CCN(c2cccc(Cl)c2Cl)CC1)c1cccnc1
1893	48807	CCC(C)NC(=O)c1cncc(-c2ccccc2)c1C	6	2	0.9204349647604356	268.15756326	2	1	3.585320000000002	4	41.99	0	0	0.6666666666666666	CCCN(CCCCNC(=O)c1ccc(-c2ccccc2)cc1)C1CCCCC1
1894	48809	CCC(=O)Cc1ccccc1NC(=O)Nc1ccccc1	6	2	0.8746695766078958	282.136827816	2	2	3.8522000000000016	5	58.2	0	0	0.6382978723404256	O=C(Nc1ccccc1)Nc1ccc(CCN2CCN(c3ccccc3)CC2)cc1
1895	48852	O=C(O)COc1ccc2c(c1)OC(O)C(O)C2O	6	2	0.5621155565019573	256.058302724	6	4	-0.7448999999999997	3	116.45000000000002	0	0	0.7083333333333334	O=C1CCc2ccc(OCCCCN3CCOC4c5cc(O)ccc5OCC43)cc2N1
1896	48853	Nc1nc(OCc2ccc(O)c(O)n2)nc(O)c1O	6	2	0.5096528123885399	266.06511942000003	9	5	-0.1448000000000001	3	154.84	0	0	0.7209302325581395	NCC(O)c1ccc(O)c(O)c1
1897	48894	COCC1CC1c1ccc(-c2ccccc2C(N)=O)c(OO)c(=O)c1OO	7	3	0.5014598057524934	373.1161519479999	7	3	2.2661999999999995	7	128.31	0	0	0.684931506849315	CN(C)C(=O)NC1CCC(CCNCC2CC2c2cccc3ccccc23)CC1
1898	48897	Cc1cc(O)cc(N)c1Nc1cccc(C(=O)O)c1	6	2	0.5012213818900771	258.100442308	4	4	2.7246200000000007	3	95.58	0	0	0.6935483870967742	COc1cccc(NC(=O)CCN2CCN(c3ccc(Cl)cc3)CC2)c1
1899	48973	CCC(C)Sc1nnc(NC2CCN(Nc3ncncc3)CC2)c(OC)c1OC	6	3	0.5901253867434817	419.210344168	10	2	3.0778000000000016	9	97.32	0	0	0.7088607594936709	COc1ccc(N2CCN(CCC3CCC(Nc4ncccn4)CC3)CC2)cc1
1900	48975	OCCOOc1nc(OOc2ccc(Br)c(Br)c2)nc(Br)n1	6	2	0.3514094069868796	498.8014066560001	8	1	2.834600000000001	7	95.82	0	0	0.7857142857142857	COc1ccc(N2CCN(CCNC(=O)c3cc(Br)c4ccccc4c3OC)CC2)cc1
1901	48990	Cc1cccc(C)c1OC(OO)Oc1c(Cl)cccc1CC	6	2	0.4734099881223735	322.09718676800003	4	1	4.750240000000003	6	47.92	0	0	0.7	CCc1cccc(N2CCN(C)CC2)c1Cl
1902	49018	COc1cc(CCc2cccc(O)c2)ccc1	6	2	0.8704503594205062	228.115029752	2	1	3.1860000000000017	4	29.46	0	0	0.4358974358974359	COc1cccc(CCc2ccccc2OCc2cccc(OC)c2)c1
1903	49068	CC1(C)Cc2ccnc(NCC(=O)O)c2OO1	6	2	0.7705912919640805	238.095356928	5	2	1.2231999999999998	3	80.68	0	0	0.725	CC1(C)Cc2cccc(OCCNCC3(F)CCN(C(=O)c4ccc(F)c(Cl)c4)CC3)c2O1
1904	49078	COc1nc(OC(=O)COc2cccc(OC)c2)cc(OC)c1OC	6	2	0.6699635780009525	349.116151948	8	0	2.1004	8	85.34000000000002	0	0	0.6557377049180327	COc1cccc(CCc2ccccc2OCc2ccccn2)c1
1905	49122	OC(COc1cccc(OC)c1)c1cccc(O)c1O	6	2	0.729686366443099	276.099773612	5	3	2.2188000000000008	5	79.15	0	0	0.6666666666666666	COc1cccc(CCc2ccccc2OCc2cccc(OC)c2)c1
1906	49150	CN1CC(NNNc2ccc(I)c(I)c2)C(=O)NC1NO	6	2	0.2416275922530403	517.942419752	7	6	0.0095000000000006	5	100.69	0	0	0.7261904761904762	COc1cc(N)c(Cl)cc1C(=O)NC1CCN(CCCOc2ccc(F)cc2)CC1OC
1907	49161	O=C(O)Cc1ccc(O)cc1OCc1ccccc1	6	2	0.8646609070719952	258.089208928	3	2	2.598300000000001	5	66.76	0	0	0.5405405405405406	c1ccc(CCc2ccccc2OCc2ccccc2)cc1
1908	49175	Oc1ccccc1Nc1ccccc1C(=O)c1ccc(C(=O)O)cc1	6	3	0.4839516580006118	333.10010796	4	3	4.065000000000002	5	86.63000000000001	0	0	0.6458333333333334	O=C(c1ccccc1)c1ccccc1OCCN1CCCC1
1909	49187	O=C(Nc1cccc(O)c1)O	6	1	0.571902075885039	153.042593084	2	3	1.4821	1	69.56	0	0	0.65625	NCCc1cccc(O)c1
1910	49196	CC(=O)OCCn1cccc1OCC(=O)c1cnccc1	6	2	0.572711486492142	288.111006992	6	0	1.7079000000000002	7	70.42	0	0	0.6811594202898551	CON=C(CCN1CCN(c2ccccn2)CC1)c1cccnc1
1911	49261	Cc1cc(-c2ccc(OC(C)C)cc2)cc(OC(C)O)c1O	6	2	0.8231209228161774	302.15180918399994	4	2	3.8719200000000034	5	58.92	0	0	0.7166666666666667	CC(C)Oc1cccc(N2CCN(CCN3Cc4ccccc4C3)C2=O)c1
1912	49272	O=C(O)Cc1cc(Oc2ccccc2)nc(OC)c1O	6	2	0.8692862972222587	275.07937251600003	5	2	2.2152000000000007	5	88.88000000000001	0	0	0.6724137931034483	COc1ccc(C(=O)CCCN2CCc3ccccc3C2)cc1
1913	49284	NCCSc1cc(Nc2ccccc2)cc(Br)c1	6	2	0.8082806664553088	322.01393158	3	2	4.243500000000003	5	38.05	0	0	0.6666666666666666	Clc1ccc(SCCNCCCOc2ccccc2)cc1
1914	49302	Cc1cc(C)c(Sc2cncc(Oc3cccc(C(=N)O)c3)n2)c(C)c1	6	3	0.4780288722877809	365.119797848	5	2	5.228730000000004	5	79.09	0	0	0.7407407407407407	COc1ccccc1N1CCN(CC(O)CCNC(=O)c2cnc3ccc(C)cc3c2)CC1
1915	49313	COC(=O)c1cc(Oc2ccccc2)cc(OC)c1	6	2	0.7893759492806153	258.089208928	4	0	3.2741000000000016	4	44.760000000000005	0	0	0.6153846153846154	COc1cccc(C(=O)NCCN2CCN(c3ccccc3)CC2)c1
1916	49351	CNc1cccc(Oc2ccc(O)c(OC)c2)c1	6	2	0.8678387365616146	245.10519334	4	2	3.234800000000001	4	50.72	0	0	0.6346153846153846	COc1cc(CCN(C)Cc2cccc(O)c2OC)ccc1O
1917	49399	NC(=O)C1CC(OOc2ccc3c(c2)OCO3)CCC1C	6	3	0.6782720282952935	293.12632270800003	5	1	2.0158	4	80.01000000000002	0	0	0.6756756756756757	COc1ccccc1N1CCN(CCCCNC(=O)C=Cc2ccc3c(c2)OCO3)CC1
1918	49541	CC1CCCN(c2cc(NC(=O)c3ccc(Br)cc3N)ccc2)NN1	7	3	0.5906730066642075	403.10077242400007	5	4	3.2815000000000003	3	82.42	0	0	0.6470588235294118	CC1CCCN(CCN2CCN(c3cccc(Cl)c3)C2=O)C1
1919	49577	Nc1c(Br)cccc1NS(=O)(=O)c1cccc(-c2ccccc2)c1	6	3	0.6304660408589822	402.00376082	3	2	4.499100000000002	4	72.19	0	0	0.6428571428571429	CN1CCc2cc(Br)c(NS(=O)(=O)c3ccc(-c4ccc(Cl)cc4)cc3)cc2CC1
1920	49598	COc1ccc(Cl)cc1	6	1	0.5850627747795067	142.018542524	1	0	2.3486	1	9.23	0	0	0.6363636363636364	Cc1ccc(OCCCNCCOc2ccc(Cl)cc2)cc1
1921	49633	CC1(CC(=S)Nc2ccc3ccccc3c2)CCN(C(C)=O)CC1	6	3	0.8277255069446836	340.160934388	2	1	4.617800000000004	3	32.34	0	0	0.6451612903225806	Cc1cccc(NC(=O)CN2CCN(c3cccc4ccccc34)CC2)c1
1922	49655	CNC1CN(c2cccc(Nc3ccc(C(N)=O)cc3)c2)CC1	6	3	0.7925213772811093	310.179361324	4	3	2.3272000000000004	5	70.38999999999999	0	0	0.603448275862069	CCCN1CCCC(c2cccc(C(N)=O)c2)C1
1923	49671	Cn1nc(O)c2ccc(O)c(O)c21	6	2	0.5210022459498428	180.053492116	5	3	0.6900999999999997	0	78.51	0	0	0.723404255319149	CN1CCN(c2ccc(O)c3[nH]c(=O)ccc23)CC1
1924	49685	CNC(C)NC1CCN(c2cccc(OC)c2OC)C(=O)C1	6	2	0.777004991869459	307.18959166	5	2	1.3541999999999994	6	62.830000000000005	0	0	0.6268656716417911	CC(C)Oc1ccccc1N1CCN(C2CCC(NS(=O)(=O)c3ccccc3)CC2)CC1
1925	49720	CC(=O)c1cc(NCc2cccc(OCc3ccccc3)c2)nc(O)c1O	6	3	0.5510957941631629	364.14230712	6	3	3.886500000000003	7	91.68	0	0	0.5964912280701754	Oc1cccc(OCCNCc2ccccc2)c1
1926	49723	CC(C)CC(OO)Oc1cccc(OC)c1	6	1	0.4600089850727135	226.120509056	4	1	2.9358000000000013	6	47.92	0	0	0.6785714285714286	COc1cccc(N2CCN(CCN3CCN(C(C)C)CC3)C2=O)c1
1927	49735	CCC(CC)c1ccccc1OCC(O)COc1ccccc1CC(C)C	6	2	0.5587995113546724	370.250794948	3	1	5.6074000000000055	11	38.69	0	0	0.6666666666666666	OC(COc1cccc2ccccc12)CN1CCC(Cc2ccccc2)CC1
1928	49747	Nc1c(O)cccc1N	6	1	0.349190716040833	124.063662876	3	3	0.5566	0	72.27	0	0	0.71875	NC1CCc2c(O)cccc2C1
1929	49750	CC(C)Nc1cccc(NCc2cccc(OC)c2)c1	6	2	0.8277885901146342	270.173213324	3	2	4.127600000000002	6	33.29	0	0	0.631578947368421	COc1cccc(CNCCN2CCN(c3ccc(Cl)cc3)CC2)c1
1930	49820	CSCC(=O)N1CCCC1=O	5	1	0.6098844611672455	173.051049592	3	0	0.4983999999999999	2	37.38	0	0	0.7058823529411765	O=C(CN1CCN(Cc2ccc(Cl)cc2)CC1)N1CCCc2ccccc21
1931	49838	CN(C)CCc1cc(O)ccc1OCC1Cc1	6	2	0.8208157836596679	235.157228912	3	1	2.2851	6	32.7	0	0	0.6470588235294118	CCCN(C)C1CCc2ccc(O)cc2C1
1932	49857	O=C(O)c1ccccc1OCc1cc(O)cc(OO)c1	6	2	0.5732929327689481	276.063388104	5	3	2.5212000000000003	5	96.22	0	0	0.6274509803921569	O=C(c1ccccc1)c1ccccc1OCCN1CCCC1
1933	49904	CC(C)Nc1cCc(NC(=O)Nc2ccccc2C)CC1	6	2	0.7929386802332662	287.19976242	2	3	3.5509200000000023	4	53.16	0	0	0.6571428571428571	COc1ccccc1NC(=O)NC1CCC(N2CCN(c3ccccc3OC(C)C)CC2)CC1
1934	49910	COC(=N)Nc1cccc(NC2cccc(NC(C)C)cc2)c1Cl	7	2	0.4779078400358123	346.15603903600004	4	4	4.121470000000002	5	69.17	0	0	0.7407407407407407	CC(C)Oc1ccccc1N1CCN(C2CCC(NC(=O)Nc3cccc(Cl)c3)CC2)CC1
1935	49926	NCC(O)Nc1ccc(Nc2ccccc2Nc2ccccc2)nc1	6	3	0.4254697576993937	335.17461029200007	6	5	3.2578000000000005	7	95.23	0	0	0.746268656716418	Clc1cccc(N2CCN(CCCCNc3ccc(-c4ccccc4)cn3)CC2)c1Cl
1936	49937	NC(=O)Nc1cc(-c2ccccc2)cc(NC2CCC(N)C2)n1	6	3	0.6957973149975737	311.17461029200007	4	4	2.530900000000001	4	106.06	0	0	0.6612903225806451	O=C(NC1CCN(Cc2ccccc2)C1)c1cccc(-c2ccccc2)c1
1937	49971	CNc1c(NN)cc(N)cc1S	6	1	0.204641495075541	184.078267384	5	5	0.8847999999999998	2	76.1	0	0	0.803030303030303	CNc1cc(OC)c(C(=O)NC2CCCN(Cc3ccccc3)C2)cc1Cl
1938	49985	Cc1cc(Nc2ccccc2)cc(NC(F)(F)F)c1	6	2	0.7886945730297584	266.103083076	2	2	4.670320000000001	3	24.06	0	0	0.7307692307692307	Cc1cccc(NC(=O)CN2CCC(c3ccccc3)CC2)c1
