# Supplementary material for: PROFIS: Design of Target-Focused Libraries by Probing Continuous Fingerprint Space with Recurrent Neural Networks
Source: J Chem Inf Model. 2025 Apr 28;65(9):4412–25. doi: 10.1021/acs.jcim.5c00698 (PMC12076512; doi:10.1021/acs.jcim.5c00698)
Supplement: Supplementary file 5 — ci5c00698_si_005.txt [file ci5c00698_si_005.txt]

	idx	smiles	largest_ring	num_rings	qed	mol_wt	num_HBA	num_HBD	logP	num_rotatable_bonds	tpsa	bridgehead_atoms	spiro_atoms	novelty_score	closest_in_train
0	77	Cc1ccccc1OC(Cc1ccco1)c1ccc2c(c1)OOO2	6	4	0.6435412472442985	324.0997736119999	5	0	4.568620000000004	5	50.06	0	0	0.6911764705882353	CCCN(Cc1ccco1)C1CCc2c(cccc2OC)C1
1	118	CN(C(=O)C1CCCC1c1ccc2c(c1)OCO2)S(=O)(=O)c1ccc2c(c1)OCO2	6	5	0.7350806365493283	431.1038730119999	7	0	2.875000000000001	4	91.37	0	0	0.6621621621621622	O=S(=O)(NC1CCC(N2CCC(c3ccccc3OC3CC3)CC2)CC1)c1ccc2c(c1)OCO2
2	184	CC(C)NC(=O)NCCCC(=O)Nc1nnc(C(F)(F)F)s1	5	1	0.6906666310693135	339.09768041200005	5	3	1.9832	6	96.01	0	0	0.7162162162162162	CC(C)(C)c1nc(N2CCN(CCCCNC(=O)Nc3ccccc3)CC2)cc(C(F)(F)F)n1
3	235	O=C(O)C=Cc1cc(C)nn1-c1ccc(O)c(O)c1	6	2	0.5762014666852877	260.079706864	5	3	1.68972	3	95.58	0	0	0.7368421052631579	CN1CCc2cc(O)c(O)cc2C1Cc1ccc(O)c(O)c1
4	318	NC(=O)c1ccc(CC2CCCCCN2C(=O)c2ccc(CO)nn2)cc1	7	3	0.8346204438044618	368.184840628	5	2	1.6952999999999996	5	109.41	0	0	0.6612903225806451	NC(=O)c1ccc(C(=O)CCCN2CCc3ccccc3C2)cc1
5	340	CCc1ccc(S(=O)(=O)Nc2ccc(N(C)C)c(CC)c2)cc1OC	6	2	0.8160703362259125	362.166413692	4	1	3.6868000000000025	7	58.64	0	0	0.6166666666666667	COc1ccc(NS(=O)(=O)c2ccc(Br)cc2)cc1N1CCN(C)CC1
6	460	COc1ccc(Cc2ccc(C(=O)c3ccc(O)o3)cc2)cc1OC	6	3	0.6919865709358092	338.115423676	5	1	3.824200000000003	6	68.9	0	0	0.6458333333333334	COc1ccc(CN2C3CCC2CC3)cc1OC
7	517	CNc1ccc(NC(=O)c2ccc(F)cc2)cc1O	6	2	0.7435561412504522	260.096105876	3	3	2.825300000000001	3	61.36	0	0	0.6818181818181818	COc1cc2c(cc1O)CN(Cc1ccccc1CNC(=O)c1ccc(F)cc1)CC2
8	530	NCCCCC(=O)Nc1cccc(-c2ccc(O)c3ccccc23)c1	6	3	0.5889752264009692	334.168127944	3	3	4.279900000000003	6	75.35000000000001	0	0	0.6567164179104478	O=C(CCCCCN1CCN(c2ccccc2-c2ccccc2)CC1)NCc1ccncc1
9	640	Fc1ccc(C=NNC(=N)Nc2c[nH]c3ccc(F)c(F)c23)cc1	6	3	0.336463623129077	331.104480044	2	4	3.5555700000000003	3	76.06	0	0	0.6666666666666666	CCn1cncc1-c1c[nH]c2ccc(F)c(F)c12
10	669	CCN1CNN(c2ncccc2F)nC1	6	2	0.7356324973304146	211.123323668	5	2	0.2867999999999995	2	43.43	0	0	0.6909090909090909	O=C(CCCN1CCN(c2ncccn2)CC1)c1ccc(F)cc1
11	675	Cc1ccccc1C1CNcc2cc3ccccc3c2C1	7	4	0.8419533903322538	273.151749608	1	1	2.600820000000001	1	12.03	0	0	0.7384615384615385	Cc1ccccc1-c1ccc2c(c1)C(N1CCN(C)CC1)Cc1ccccc1S2
12	781	CC(=O)c1cccc(C(=O)NC2CCCC2Cc2ccc(F)c(Cl)c2)c1	6	3	0.763322527356502	373.1244848120001	2	1	4.822900000000004	5	46.17	0	0	0.6533333333333333	O=C(NC1CCN(Cc2ccc(Cl)cc2)C1)c1cccc(-c2cccs2)c1
13	932	CCc1ccc(S(=O)(=O)NCc2ccc(C(=O)Nc3ccc4c(c3)CCC4)cc2)cc1	6	4	0.5761609023388936	434.166413692	3	2	4.468500000000003	7	75.27	0	0	0.5245901639344263	CCCCc1ccc(S(=O)(=O)Nc2ccc3c(c2)CCNCC3)cc1
14	940	COc1nc(N)nc(Nc2cccc(O)c2)n1	6	2	0.7228989728890923	233.091274592	7	3	0.9116	3	106.18	0	0	0.6666666666666666	COc1cccc(NC(=O)CCN2CCN(c3ccc(Cl)cc3)CC2)c1
15	953	CC(C)CS(=O)(=O)CCCCc1ccc(-c2ccc(O)cc2)cc1C(=O)O	6	2	0.6276647749411322	390.150094932	4	2	4.150900000000004	9	91.67	0	0	0.6470588235294118	CC(C)CS(=O)(=O)n1ccc2c(-c3ccc(O)cc3)cc(N3CCN(C)CC3)nc21
16	1073	CCc1ccc(C2Oc3ccc(OCc4ccccc4)cc3C2=O)cc1OC	6	4	0.5982805379353672	374.151809184	4	0	5.153000000000004	6	44.760000000000005	0	0	0.6714285714285714	COc1ccc2c(c1)C1CN(Cc3ccccc3)CC1CO2
17	1168	O=C(c1ccc(Br)cc1)C1CCOCC1Cc1ccc(O)cc1	6	3	0.8138696047861639	374.051756568	3	1	4.232800000000003	4	46.53	0	0	0.703125	O=C(c1ccc(F)cc1)C1CCN(C2CCN(Cc3ccc(F)cc3)CC2O)CC1
18	1231	OC(c1cccc(O)c1)N1CCN(Cc2cccc(O)c2)CC1	6	3	0.8042533133166625	314.163042564	5	3	1.9065	4	67.17	0	0	0.5	Oc1cccc(N2CCN(Cc3ccccc3)CC2)c1
19	1362	CSCc1nnc(-c2ccc(C)c(C)c2)n1CC(=O)	6	2	0.7870282291982633	275.109233164	5	0	2.6238400000000013	5	47.78	0	0	0.7428571428571429	Cc1ccc(N2CCN(CC(O)CN3C(=O)NC(C)(c4ccc(F)cc4)C3=O)CC2)cc1C
20	1365	CSc1ncc(NCc2ccc3c(c2)OCO3)c(-c2ccccc2)n1	6	4	0.5489518144245608	351.1041477840001	6	1	4.206300000000003	5	56.27000000000001	0	0	0.6617647058823529	COc1ccc(CCN(CCCc2ccccc2)CCc2ccc3c(c2)OCO3)cc1OC
21	1371	CCc1ccc(C2CC3C(C2C)C3)cc1	6	3	0.6763979007617434	200.15650064	0	0	4.008500000000003	2	0.0	0	0	0.7090909090909091	CCc1ccc(CN2CCN(CC(=O)N3c4ccccc4CC3C)CC2)cc1
22	1391	CCc1ccc(SCc2c[nH]c3ccc(O)cc23)cc1OC	6	3	0.6689264433553606	313.113649848	3	2	4.736800000000004	5	45.25	0	0	0.6268656716417911	COc1ccc2[nH]cc(CN3CCC(O)(c4ccc(SC)cc4)CC3)c2c1
23	1459	CC(C)NC(=O)N=c1nnc(-c2c(F)cccc2Cl)c1N	6	2	0.8782058665282081	309.079265936	3	2	3.0887	2	92.2	0	0	0.7012987012987013	Cc1nc(N)sc1CCCNC(N)=NC(=O)NC(C)c1cccc(F)c1
24	1594	Nc1ncc(-c2ccccc2)cc1CCCCCc1ccccc1	6	3	0.6017458682801198	316.193948768	2	1	5.286300000000004	7	38.91	0	0	0.6607142857142857	Fc1ccc(CCCCN2CCN(c3ccc(-c4ccccc4)cn3)CC2)cc1
25	1612	CCn1cc2cc(F)ccc2c1C#N	6	2	0.6758893820141167	188.074976508	2	0	2.6719800000000014	1	28.72	0	0	0.62	CCn1cncc1-c1c[nH]c2ccc(F)cc12
26	1668	COc1ccc(Nc2cc(F)c(F)cc2OO)cc1	6	2	0.6564739317601559	267.07069965200003	4	2	3.5688000000000013	4	50.72	0	0	0.7164179104477612	COc1ccc(OCCNCC2(F)CCN(C(=O)c3ccc(F)c(Cl)c3)CC2)cc1
27	1785	O=c1nccc1CCCC(=O)c1ccc(F)c(F)c1	6	2	0.7667115144118694	263.075785032	2	0	2.855200000000001	5	46.5	0	0	0.5636363636363636	O=C(CCCN1CCC(O)(c2ccc(Cl)cc2)CC1)c1ccc(F)c(F)c1
28	1815	Nc1ccc(F)cc1C(=O)C1CSCN(C(=O)C(C)c2ccco2)S1	6	3	0.4966898310293928	380.066462624	6	1	3.5370000000000026	4	76.54	0	0	0.7362637362637363	Nc1ccc(F)cc1C(=O)CCCN1CCC2C(C1)c1cccc3c1N2CCCS3
29	1848	Cc1ccc(CC(=O)Nc2cccc(C)c2)cc1	6	2	0.8724673019919017	239.131014164	1	1	3.484640000000001	3	29.1	0	0	0.4545454545454545	Cc1ccc(C2CCN(CC(=O)Nc3cccc(C)c3)CC2)cc1
30	1881	NC1c2ccccc2NC1=O	6	2	0.5668431913638675	148.063662876	2	2	0.6385000000000001	0	55.12	0	0	0.6136363636363636	O=C1Nc2ccccc2C1N1CCN(Cc2ccc(Cl)cc2)CC1
31	1944	CSc1ccc(C=CC(=O)c2ccc(NC(=O)c3ccc4[nH]c(O)cc4c3)cc2)cc1	6	4	0.2076355652782804	428.1194635	4	3	5.743800000000005	6	82.19	0	0	0.6712328767123288	COc1ccc(NC(=O)N2CCN(c3ccc(SC)cc3)CC2)cc1N1CCN(C)CC1
32	2020	CCc1ccc(S(=O)(=O)N2Cc(=O)c3ccc(-c4ccccc4OC)cc3C2)cc1	6	4	0.6157874696881289	421.134779216	4	0	4.311800000000003	5	63.68000000000001	0	0	0.6301369863013698	CCS(=O)(=O)c1ccc(OC)c(-c2ccc(CN3CCc4ccccc4C3)[nH]2)c1
33	2032	CN=c1cc(-c2cc3cc(OC)c(OC)cc3c(=O)o2)cc1O	6	3	0.9419479652462196	313.09502258	6	1	2.719900000000001	3	81.26	0	0	0.7391304347826086	COc1cc2oc(=O)c3c(c2cc1OC)CCN(Cc1ccc(Cl)cc1)C3
34	2183	COC(=O)C(c1ccccc1Cc1ccccc1)NNCCCC	6	2	0.4212599731280814	326.199428072	4	2	3.385800000000001	9	50.36	0	0	0.6607142857142857	CCCCNC(=O)c1cc2ccccc2[nH]1
35	2616	COc1cccc(CCc2ccco2)c1-c1ccc(F)cc1	6	3	0.6692744358945343	296.121258004	2	0	4.879500000000004	5	22.37	0	0	0.6451612903225806	CCCN(Cc1ccco1)C1CCc2c(cccc2OC)C1
36	2729	CC(=O)CC(=O)C(=O)NC(C)c1ccc(-c2cccs2)cc1	6	2	0.6577482421186903	315.092914404	4	1	3.140500000000002	6	63.24	0	0	0.6515151515151515	Cc1ccc(CN2CCC(NC(=O)c3cccc(-c4cccs4)c3)C2)cc1
37	2829	Nc1ccccc1CCCC1CCC1	6	2	0.7217655284898917	189.151749608	1	1	3.391600000000002	4	26.02	0	0	0.7021276595744681	c1ccc2c(CCC3CCNCC3)c[nH]c2c1
38	2888	NCCNc1nc(-c2ccnc(N)c2)cCcc1CCCCCCCCCCCCC	7	2	0.3013936109521175	425.351846376	5	3	5.982700000000007	15	89.32	0	0	0.68	CCCCCCNC(=O)N=C(N)Nc1cccc(-c2csc(N)n2)c1
39	2963	CCc1cccc(C(=O)CC2CC(=O)c(=O)c3ccc(F)cc3S2=O)c1	7	3	0.6100375353081245	372.083158244	4	0	3.292800000000001	4	68.28	0	0	0.6842105263157895	COc1ccc2c(c1)CC(CN1CCC(C(=O)c3ccc(F)cc3)CC1)CC2=O
40	2966	O=C1CCc2ccc(I)cc21	6	2	0.6529456758255938	257.954162844	1	0	2.4201000000000006	0	17.07	0	0	0.7321428571428571	COc1ccc(S(=O)(=O)N2CCc3ccc(I)cc32)cc1N1CCNCC1
41	3007	OC(Cc1ccc(CN2CCN(S(=O)(=O)c3ccc(C)cc3)c2)cc1)c1ccccc1	6	4	0.6130637503322778	436.182063756	4	1	3.735120000000004	7	60.85	0	0	0.6206896551724138	CN(C(=O)CN1CCN(Cc2ccc(Cl)cc2)CC1)c1ccccc1
42	3018	Cc1ccc(Cc2ccccc2C2CCN(C)CC2)cc1	6	3	0.8049042111794725	279.1986998	1	0	4.395020000000003	3	3.24	0	0	0.625	CCCN1CCC(c2cccc3ccccc23)CC1
43	3049	OCC1CC(Cc2conc2-c2ccccc2)CC1	6	3	0.9137855154327	257.141578848	3	1	3.2927000000000017	4	46.260000000000005	0	0	0.7	Cc1c(-c2ccccc2)nc(O)n1C1CCN(CC2CCCCC2)CC1
44	3094	Nc1ccc(C=NNC(=O)c2cccc3ccccc23)cc1Cl	6	3	0.4366560096505879	323.082539748	3	2	3.8393000000000015	3	67.47999999999999	0	0	0.6206896551724138	O=C(NC1CCN(Cc2ccccc2)CC1)c1cccc2ccccc12
45	3144	CCc1ccc2sc(N3CCN(C(=O)Cc4ccc(C#N)c(OC)c4)CC3)cc2c1	6	4	0.6208611346759119	419.16674804	5	0	4.235280000000004	5	56.57000000000001	0	0	0.6419753086419753	COc1ccccc1N1CCN(CCCCNC(=O)c2cc3cc(C#N)ccc3s2)CC1
46	3158	NCC1(CCc2ccccc2)CCCCC1	6	2	0.8200483944264202	217.183049736	1	1	3.528400000000003	4	26.02	0	0	0.6444444444444445	O=C1CCc2ccccc2C12CCN(CCc1ccccc1)CC2
47	3205	COc1ccc(C2CC(Cn3cc(F)cc3)CC2)cc1	6	3	0.8132096385450971	273.15289248	2	0	4.219700000000003	4	14.16	0	0	0.574468085106383	CCCN1CCC(c2ccc(OC)cc2)CC1
48	3252	Oc1cccc(CC2CCC(O)(Oc3cccc(F)c3)OC2)c1O	6	3	0.591743339754681	334.12165192799995	5	3	2.931100000000002	4	79.15	0	0	0.6712328767123288	CCOc1ccccc1C(=O)NC1CCN(CCOc2cccc(F)c2)CC1
49	3373	O=C1CCCC1CCC(O)COc1cccc(I)c1	6	2	0.7785182885267948	374.03789246800005	3	1	3.1803000000000017	6	46.53	0	0	0.671875	OC(COc1cccc2ccccc12)CN1CCC(Oc2ccccc2)CC1
50	3503	O=C(Nc1cccc(-c2ccccc2)c1)c1ccc(O)cc1	6	3	0.7544307855285759	289.11027872000005	2	2	4.311500000000003	3	49.33	0	0	0.6	CCCNCCCCNC(=O)c1ccc(-c2ccccc2)cc1
51	3567	CC(=O)C(CC(F)(F)F)n1cc2ccccc2c1C	6	2	0.8240805343229833	269.102748728	2	0	4.032220000000002	3	22.0	0	0	0.7121212121212122	CC1=C(CO)Oc2cccc3c2c1cn3S(=O)(=O)c1cccc2ccccc12
52	3630	CSc1nc2c(CCc3ccccc3)cc(C=NCC(C)C)cc2nc1	6	3	0.4269854692620418	363.1769188	4	0	5.211800000000005	7	38.14	0	0	0.6984126984126984	c1ccc(CCc2ccccc2OCc2cccnc2)cc1
53	3646	CCc1cccc(C=CC(=O)Cc2ccc(Br)cc2)c1	6	2	0.7177685564304349	328.046277264	1	0	4.836500000000004	5	17.07	0	0	0.6811594202898551	COc1ccc(CNC(=O)C=Cc2ccc3[nH]cc(CCN(C)C)c3c2)cc1
54	3648	CCC1c2ccccc2CC1C(OO)OCc1ccc2c(c1)OCC2=O	6	4	0.4831760236818611	354.1467238039999	5	1	3.9601000000000015	6	64.99000000000001	0	0	0.7105263157894737	COc1ccc2c(c1)CC(CN1CCN(c3ccccc3OC)CC1)CC2=O
55	3652	CCCCCCCCc2ccc(O)cc2CC	6	1	0.6369390670951113	234.198365452	1	1	4.857600000000005	8	20.23	0	0	0.6222222222222222	CCCCCCN(CCc1ccccc1)CCc1cccc(O)c1
56	3843	Cc1cccc(NCC(=O)c2ccc(-c3ccc(Br)cc3)cc2)c1	6	3	0.5739113839857765	379.057176296	2	1	5.719320000000004	5	29.1	0	0	0.6428571428571429	Cc1cccc(NC(=O)CN2CCN(c3ncccn3)CC2)c1
57	3879	CNCCCc1ccccc1C	6	1	0.670554150052676	163.136099544	1	1	2.1470200000000004	4	12.03	0	0	0.6585365853658537	Cc1ccc(OCCNCCCOc2ccccc2)cc1C
58	4200	COCc1ccc(CC(O)N2CCC(c3ccc(NS(=O)(=O)c4ccc(OC)cc4)CC3)cc2)cc1	6	4	0.5000355265920939	510.218843188	6	2	4.120700000000003	10	88.10000000000001	0	0	0.6710526315789473	COc1cc2c(cc1NS(=O)(=O)c1ccc(-c3ccc(Cl)cc3)cc1)CCN(C)CC2
59	4224	CCOc1cccc(Cc2cccc(CC)c2)c1	6	2	0.7592781561016141	240.15141526	1	0	4.238500000000003	5	9.23	0	0	0.6041666666666666	CCOc1cccc(CN2CCN(Cc3cc4ccccc4o3)CC2)c1
60	4242	N=C(CCc1ccco1)c1cccc(Br)c1	6	2	0.8416978443309172	277.010226104	2	1	4.042770000000002	4	36.99	0	0	0.7258064516129032	CCCN(Cc1ccco1)C1CCc2c(cccc2OC)C1
61	4313	COCc1ccccc1C1CCC(c2ccc(C)cc2)C1	6	3	0.7483025730821156	280.182715388	1	0	5.192720000000005	4	9.23	0	0	0.6545454545454545	Cc1ccc(C2CCN(CC(=O)Nc3cccc(C)c3)CC2)cc1
62	4321	COc1cc(NS(=O)(=O)c2ccc(-c3ccc(OC)c(OC)c3)cc2)ccc1C	6	3	0.6178249758488861	413.129693836	5	1	4.488620000000004	7	73.86	0	0	0.5454545454545454	COc1ccc(NS(=O)(=O)c2ccc(Br)cc2)cc1N1CCN(C)CC1
63	4335	CN1cc(-c2ccccc2)c2cc(-c3ccc(N4CCN(C)CC4)cc3)ccc12	6	5	0.4792558648702335	381.220497864	3	0	5.264100000000005	3	11.41	0	0	0.5925925925925926	CN1CCN(c2ccc3c(c2)N(S(=O)(=O)c2ccccc2)CC3)CC1
64	4462	CN1c2ccsc2C(=O)N(C2CCC(c3nc4ccccc4C3)CC2)c2ccccc21	7	6	0.4767266679954758	427.17183342	4	0	6.363800000000006	2	35.910000000000004	0	0	0.6615384615384615	CCCN1CCC(N2C(=O)C(=O)c3ccccc32)CC1
65	4478	Cc1nc2ccccc2n1C1CCN(CC(=O)NCc2ccccc2F)CC1	6	4	0.7377489272910812	380.20123964	4	1	3.437120000000002	5	50.16	0	0	0.6153846153846154	Cc1ccn(CCN2CCC(Cc3ccccc3F)CC2)n1
66	4510	Oc1ccc(CC2CCN(CCC(=O)c3ccc(OO)c4ccccc34)CC2)c(O)c1	6	4	0.2927524157930474	421.188922964	6	3	4.6303000000000045	7	90.23	0	0	0.6164383561643836	O=C(CCCN1CCC(CCc2c[nH]c3ccccc23)CC1)c1ccc(F)cc1
67	4585	CNc1ccc(-c2cc3c(c(-c4ccccc4F)c2C=N)CC3)cc1	6	4	0.6258616312314842	330.153226828	2	2	5.297670000000004	4	35.88	0	0	0.7096774193548387	CNc1ccc2c(c1)C(c1ccccc1)CN(C)CC2
68	4656	COc1ccc[n+](Cc2cc[n+](C)cc2)c1	6	2	0.6953218662822868	216.12516597218	1	0	0.8554999999999995	3	16.99	0	0	0.6875	CCCN1CCC(c2cccc(OC)c2)CC1
69	4733	BrC1CCc2ccccc21	6	2	0.5603808042976445	195.988762388	0	0	3.0688000000000013	0	0.0	0	0	0.5675675675675675	CCCN(CCC)C1CCc2ccccc2C1C
70	4748	CCc1ccc(N2CCN(S(=O)(=O)c3ccccc3Cl)CC2)cc1	6	3	0.8342581175716537	364.1012265920001	3	0	3.413300000000002	4	40.620000000000005	0	0	0.5636363636363636	O=S(=O)(c1ccccc1Cl)N1CCC(CCc2ccc(F)cc2F)CC1
71	4868	COCc1ccccc1C1=CN(Cc2ccccc2Cl)C1	6	3	0.8139606583306834	299.107691876	2	0	4.343100000000004	5	12.47	0	0	0.631578947368421	COc1ccccc1N1CCN(Cc2cc(CN3CCN(c4ccc(Cl)cc4)CC3)c3cccccc2-3)CC1
72	4970	Cc1cccc(Br)c1C=Cc1ccc(Br)s1	6	2	0.6411961404557485	355.88699552	1	0	5.751920000000003	2	0.0	0	0	0.7878787878787878	Cc1cccn(CCCCN2CCN(c3cc(C(F)(F)F)nc(C(C)(C)C)n3)CC2)c1=O
73	4982	O=C(CCN1nc2ccccc2n1)N1ccc2c(cc1)CCO2	7	4	0.8731491742643133	308.127325752	5	0	2.3654	3	60.25	0	0	0.7183098591549296	OC1(c2ccc(Cl)cc2)CCN(CCCCc2nc3ccccc3o2)CC1
74	5042	Fc1ccc2c(c1)CCC2c1ccc(F)c(F)c1	6	3	0.7097410947831125	248.081285012	0	0	4.182000000000002	1	0.0	0	0	0.6779661016949152	CC1CCc2cc(F)ccc2N1C(=O)CN1CCN(Cc2ccc(Cl)cc2)CC1
75	5158	CC(C)Cc1ccc(N2CC(S(=O)(=O)Nc3ccc(Cl)cc3)C2)cc1	6	3	0.8202217855239341	378.116876656	3	1	4.169000000000003	6	49.41	0	0	0.625	CC(C)C(=O)NCCCCN1CCN(c2ccc(Cl)cc2)CC1
76	5293	Oc1ccc2sc(N3CCCN(S(=O)(=O)c4ccc(F)cc4Cl)CC3)cc2c1	7	4	0.6592064237605668	440.043140336	5	1	4.300400000000004	3	60.85	0	0	0.647887323943662	O=S(=O)(c1ccc(N2CCC2)cc1)C1(F)CCN(CCc2ccc(F)cc2F)CC1
77	5442	NCCNN=Cc1cc(-c2cccc(Nc3ccc(Cl)c(Cl)c3)n2)ccn1	6	3	0.3155451998804572	400.096999936	6	3	4.076200000000002	7	88.22	0	0	0.7368421052631579	Clc1cccc(N2CCN(CCCCNc3cc(-c4ccccc4)ccn3)CC2)c1Cl
78	5448	O=c1ccc2cc(OCC(O)c3ccc(O)cc3)ccc2[nH]1	6	3	0.6900660030906148	297.10010796000006	4	3	2.3461	4	82.55000000000001	0	0	0.6944444444444444	CSc1ccccc1C1CC1CNCCCCOc1ccc2ccc(=O)[nH]c2c1
79	5451	Cc1ccc2c(C)c(NNN(C)CCc3ccccc3)ccc2c1	6	3	0.6567907157679033	319.20484780000004	3	2	4.462640000000003	6	27.3	0	0	0.7068965517241379	Oc1cccc(CCN(CCc2ccccc2)CC2CC2)c1
80	5519	Oc1cCc2ccccc2C1C	6	2	0.6183548532465626	160.088815004	1	1	2.788100000000001	0	20.23	0	0	0.6857142857142857	NCC1c2ccccc2Cc2ccccc21
81	5525	O=C1c2cccn2-c2cc(F)ccc2C1CCC1cnnc1Cc1ccccc1	6	5	0.6112131879877176	385.15904048	4	0	4.975800000000004	5	46.72	0	0	0.6986301369863014	O=C1c2ccc(F)cc2CCC1C1CCN(Cc2ccccc2)CC1
82	5553	CCc1cc(NC(=O)c2ccc(S(=O)(=O)Nc3ccc4c(c3)CCC4)cc2)ccc1	6	4	0.6019628934344314	420.150763628	3	2	4.790800000000004	6	75.27	0	0	0.5245901639344263	CCCCc1ccc(S(=O)(=O)Nc2ccc3c(c2)CCNCC3)cc1
83	5562	Oc1ccc(OCC(=O)CCc2ccc(-c3ccc(Cl)cc3)cn2)c(Cl)c1	6	3	0.5795613814516553	401.0585487640001	4	1	5.341700000000003	7	59.42	0	0	0.6666666666666666	O=C(CCCN1CCN(c2ccc(Cl)cc2)CC1)c1nc2ccccc2s1
84	5666	COC(=O)CNc1cc(F)cc(Br)c1	6	1	0.8482204552653927	260.98006884800003	3	1	2.1731	3	38.33	0	0	0.7258064516129032	COc1cc2c(cc1OC)CN(CCCCNC(=O)c1cc(Br)cc(OC)c1OC)CC2
85	5776	CCS(CO)(=O)c1ccc(NC(C)CNNc2ccc(N)cc2)c(C(N)=O)c1	6	2	0.1777093659936366	407.199110788	7	7	1.1300999999999994	10	142.5	0	0	0.75	CCCNC1COc2cccc(C(N)=O)c2C1
86	5832	CN(C)CC(=O)NN=Cc1cc(-c2cc(C)cc(C)c2)ccc1CC(N)=O	6	2	0.5803311566026684	366.205576072	4	2	2.00994	7	87.78999999999999	0	0	0.7435897435897436	Cc1ccc(CC(C)CNC(=O)N=C(N)NCCCc2sc(N)nc2C)cc1
87	5838	Cc1cc(NC(=O)c2ccc(NC(=O)c3ccc(O)cc3)cc2)nc(C)c1C	6	3	0.6367249006009938	375.1582915320001	4	3	4.217060000000003	4	91.32	0	0	0.6891891891891891	CC(=O)c1ccc(C(=O)Nc2ccc(CCN3CC4COc5ccc(C#N)cc5C4C3)cc2)cc1
88	6056	Oc1ncccc1C(=O)N1c2ccccc2Oc2ccc(F)cc21	6	4	0.7350774529351455	322.07537043200006	4	1	4.010500000000002	1	62.66000000000001	0	0	0.704225352112676	O=C(c1cccc2cccnc12)N1CCC(CCc2ccc(F)cc2F)CC1
89	6157	CCNc1ccc(C(=O)c2ccc(C)c(C)c2)cc1	6	2	0.8353730509380454	253.146664228	2	1	3.966240000000002	4	29.1	0	0	0.6833333333333333	CC(=O)Nc1cccc(C2CCN(CCCC(=O)c3ccc(C)c(C)c3)CC2)c1
90	6214	CCOc1cc2ccccc2s1	6	2	0.6852302009815302	178.04523594	2	0	3.3000000000000016	2	9.23	0	0	0.5609756097560976	CCCN1CCC(c2cc3ccccc3s2)CC1
91	6223	C=C1CC(Cc2c(C)coc2O)CC(=O)O1	6	2	0.7798288596775811	222.089208928	4	1	2.30302	2	59.67	0	0	0.7671232876712328	CCOC(=O)c1oc2c(c1C)C(=O)CC(CN1CCC(C(=O)c3ccc(F)cc3)CC1)C2
92	6450	CC(C)Cc1ccc(C2CCN(C(=O)c3ccc(-c4c[nH]c5ccccc45)C3=O)C2=O)cc1	6	5	0.4594397017081503	438.194342692	3	1	4.801600000000003	5	70.24000000000001	0	0	0.64	O=C1C(c2ccccc2)CCCN1CCc1c[nH]c2ccccc12
93	6730	Cc1cc(C)n(-c2cccc(NC(=S)NNNS(O)(=O)c3ccc(Br)cc3)c2)n1	6	3	0.1768777846023648	496.035078012	5	6	3.0110400000000004	6	103.24	0	0	0.7236842105263158	Cc1cccc(NC(=O)CN2CCC(c3ccccn3)CC2)c1
94	6740	CSc1ccc(-c2ccc(NC(C)=O)cc2)cc1	6	2	0.8409234392629129	257.0874351	2	1	4.033900000000002	3	29.1	0	0	0.6481481481481481	COc1ccc(NC(=O)N2CCN(c3ccc(SC)cc3)CC2)cc1N1CCN(C)CC1
95	6780	COC(=O)C1CC(c2ccc(F)cc2Cl)S1	6	2	0.7641688657407081	260.00740646	3	0	3.198700000000001	2	26.3	0	0	0.6140350877192983	CCN1CCN(CCCNC(=O)c2ccc(F)cc2Cl)CC1
96	6816	ClCC1CCCN1c1ccc(Cl)cc1	6	2	0.7020338410554005	229.042504776	1	0	3.5476000000000028	2	3.24	0	0	0.62	O=C1C2C3CCC(C3)C2C(=O)N1CCCCCCN1CCN(c2ccc(Cl)cc2)CC1
97	6832	Cc1ccc(C(=O)NC2CN(S(=O)(=O)c3coc4ccc(Cl)cc34)CC2)c(Cl)c1	6	4	0.6411090856717555	452.036433416	4	1	4.241020000000003	4	79.62	0	0	0.5802469135802469	O=C(NC1CCC(CCN2CCC(c3coc4ccccc34)CC2)CC1)c1ccc(Cl)cc1Cl
98	6842	CC(C)Cc1c(O)ccc(C(=O)CCC2CCC22cccco2)c1O	6	3	0.7466397750713101	342.18310931199994	4	2	4.508100000000005	6	66.76	0	1	0.7361111111111112	CCCCC1CCN(CCCC(=O)c2ccccc2C)CC1
99	6859	COc1ccc2ccc3ccccc3c2c1	6	3	0.5490574435640969	208.088815004	1	0	4.0016000000000025	1	9.23	0	0	0.5897435897435898	COc1ccc2c(c1)CCN(C)Cc1ccccc1CC2
100	6877	Oc1ccccc1C1CCC(c2ccc3c(c2)OCc2ccccc2C3)CC1C	7	5	0.5418107679623031	384.208930136	2	1	6.5628000000000055	2	29.46	0	0	0.639344262295082	CN1CCOc2cc(O)ccc2Cc2ccccc2CC1
101	6879	CCc1ccccc1Nc1ccc(-c2ccc3c(c2)OCCC3)o1	6	4	0.6816341024605236	319.157228912	3	1	5.577600000000005	4	34.4	0	0	0.703125	CN1CCOc2cc(O)ccc2Cc2ccccc2CC1
102	6927	Cc1cccc(Nc2cc(N)cc(C#N)c2)c1	6	2	0.7683954186751017	223.110947416	3	2	3.1925	2	61.84	0	0	0.7017543859649122	Cc1cccc(NC(=O)CN2CCC(c3ccc(Cl)cc3)CC2)c1
103	7017	CC(C)c1ccc(C(=O)N2CCC(Cn3c(=O)[nH]c4ccccc43)CC2)cc1	6	4	0.7469072773797368	377.210327104	3	1	4.005400000000003	4	58.1	0	0	0.6231884057971014	O=C(c1ccccc1)N1CCC(NCCSC(c2ccc(F)cc2)c2ccc(F)cc2)CC1
104	7036	Cc1ccccc1-c1cccc(O)c1	6	2	0.7200216083845385	184.088815004	1	1	3.3676200000000014	1	20.23	0	0	0.6521739130434783	Cc1ccccc1CC1c2ccc(O)cc2CCN1C
105	7039	CSc1ccc(-c2cssc(NC(=O)c3ccc(F)c(Cl)c3)c2)cc1Cl	6	3	0.4120458232978105	442.944210584	4	1	6.861700000000004	4	29.1	0	0	0.691358024691358	O=C(c1ccc(F)c(Cl)c1)N1CCC(F)(CNCCCc2ccccn2)CC1
106	7111	Cc1cc(-c2cccc(Nc3cccc(S(=O)(=O)NO)c3)c2)ccn1	6	3	0.609708737433882	355.09906240400005	5	3	3.4681200000000008	5	91.32	0	0	0.7183098591549296	O=S(=O)(Nc1ccc2nccc(N3CCNCC3)c2c1)c1ccc2c(Cl)cccc2c1
107	7156	Nc1ccc(CCc2ccc3c(c2)OCO3)cc1	6	3	0.8402715782522042	241.11027872	3	1	2.782700000000001	3	44.48	0	0	0.5714285714285714	COc1ccc(CCN(CCCc2ccccc2)CCc2ccc3c(c2)OCO3)cc1OC
108	7161	OC(COc1ccc2c(c1)OCO2)CC1CCC(c2ccc[nH]2)CC1	6	4	0.8361879269139314	343.17835828000005	4	2	3.8472000000000026	6	63.71	0	0	0.717948717948718	CN(CCN1CCN(c2ccc3c(c2)OCO3)C1=O)CC12CCC(CC1)C2(C)C
109	7253	COc1ccc(Nc2ccc(C)c(OC)c2)cc1	6	2	0.8865686432798066	243.125928784	3	1	3.7558200000000017	4	30.49	0	0	0.6829268292682927	COc1ccc(OCCNCCCOc2ccccc2)cc1
110	7454	CSc1cc(O)c(Cc2cccs2)c(O)c1	6	2	0.8217073942156968	252.027871624	4	2	3.4720000000000013	3	40.46	0	0	0.6666666666666666	Oc1ccccc1N1CCN(Cc2cccs2)CC1
111	7455	COCOc1ccc(CC2CCCC(C(=O)c3ccc(O)cc3)C2=O)cc1	6	3	0.4573051455251427	368.162373868	5	1	3.785700000000002	7	72.83000000000001	0	0	0.6753246753246753	COCOc1ccc(CNC(=O)CCCCCN2CCN(c3ccccc3-c3ccccc3)CC2)cc1
112	7537	OC1CCC(CC(F)(F)F)C1Cc1ccccc1O	6	2	0.8877083283803989	274.118064444	2	2	3.2742000000000027	3	40.46	0	0	0.7111111111111111	NC1CCc2c(O)cccc2C1
113	7598	c1ccc2oc(C3SCN(Cc4coc5ccccc45)CC3)cc2c1	6	5	0.4661951065794826	349.113649848	4	0	5.816700000000004	3	29.520000000000003	0	0	0.5806451612903226	OC1(c2ccc(Cl)c(Cl)c2)CCN(Cc2coc3ccccc23)CC1
114	7637	CCN(CC)CC(=O)c1ccc(-c2c(F)cccc2F)c(C(F)(F)F)c1	6	2	0.5154497893860485	371.130855296	2	0	5.175100000000004	6	20.31	0	0	0.7164179104477612	CCCN(CCC)C1CCc2cccc(OS(=O)(=O)C(F)(F)F)c2C1
115	7680	Fc1ccc2c(c1)CCC(c1ccco1)CC2	7	3	0.6726314128243722	230.11069332	1	0	4.081300000000002	1	13.14	0	0	0.6545454545454545	Fc1ccc2c(c1)CCC1(CCN(C3CCc4ccccc4C3)CC1)O2
116	7694	O=C1CCCN1Cc1ccc(F)c(F)c1	6	2	0.7330553523610175	211.080870412	1	0	2.0872	2	20.31	0	0	0.6428571428571429	Fc1ccc(CN2CCC(Nc3ccc(C(F)(F)F)nn3)CC2)cc1F
117	7700	CCc1cc(CCC[n+]2ccccc2)[nH]n1	6	2	0.7605897512000214	216.14952399609	1	1	1.8924	5	32.56	0	0	0.7758620689655172	c1ccc(Cc2cc(C3CCN(Cc4ccccc4)CC3)[nH]n2)cc1
118	7705	CC(C)CCOCc1coc(-c2cccc(Br)c2)n1	6	2	0.7246156451873266	323.052090916	3	0	4.666800000000004	6	35.260000000000005	0	0	0.639344262295082	c1ccc(CN2CCC(NCc3coc(-c4ccccc4)n3)CC2)cc1
119	7708	CC(=O)CN1CCN(Cc2ccc(F)cc2F)CC1	6	2	0.8296873602415505	268.138719636	3	0	1.6714	4	23.550000000000004	0	0	0.56	O=S(=O)(c1ccc(F)cc1)N1CCN(CCc2ccc(F)cc2F)CC1
120	7728	CSc1ccc(Cl)cc1C(=O)N1CCC2(CCC1)CC2	7	3	0.7513306435259219	309.09541294	2	0	4.468200000000004	2	20.31	0	1	0.6617647058823529	Cc1cnc(CNCC2(F)CCN(C(=O)c3ccc(F)c(Cl)c3)CC2)nc1
121	7867	COCCC1C(=O)c2ccccc2O1	6	2	0.7303042158717419	192.078644244	3	0	1.6668	3	35.53	0	0	0.7241379310344828	COc1ccc(N2CCN(CCC3NC(=O)c4ccccc43)CC2)cc1
122	7872	CSc1cc(SS(=O)(=O)c2cc(C)c(C)cc2)ccc1	6	2	0.6121139326511464	324.031242752	4	0	4.506340000000003	4	34.14	0	0	0.7192982456140351	Cc1cc(F)ccc1C=Cc1ccc(S(=O)(=O)c2ccccc2F)cn1
123	7907	Cc1ccc(-c2n[nH]c(SCC(=O)Nc3ccc4c(c3)OCO4)n2)cc1	6	4	0.672257643528369	368.094311372	6	2	3.2396200000000013	5	89.13000000000001	0	0	0.6626506024096386	O=C(Cc1ccc2c(c1)OCO2)NC1CCC(CCN2CCN(c3nccc4c3CCO4)CC2)CC1
124	7918	C=Cc1ccccc1CNC1CC(c2ccc(Cl)cc2)CC1	6	3	0.7782832570310194	311.144077384	1	1	5.4089000000000045	5	12.03	0	0	0.6530612244897959	CCCN1CCC(c2ccc(Cl)cc2)CC1
125	7924	CSc1ccc(C=Cc2cc(F)cc(Cl)c2)cc1	6	2	0.5370566764731436	278.033227284	1	0	5.371400000000003	3	0.0	0	0	0.68	O=S(=O)(c1ccc(C=Cc2ccc(F)cc2)nc1)c1cccc(F)c1
126	8113	CSc1ccc(C=CC(=O)C2CSC(c3coc4ccc(O)c(O)c34)C2)c(O)c1O	6	4	0.2456589856974339	444.0701303599999	8	4	5.053800000000006	5	111.13	0	0	0.7777777777777778	Oc1ccc2c(c1)C1OCCN(CCc3cccs3)C1CC2
127	8181	Cc1ccc(-c2cc(-c3cc(Cl)cc(Cl)c3)oc2N)cc1N	6	3	0.617733997868466	332.0483184280001	3	2	5.393220000000001	2	65.17999999999999	0	0	0.7627118644067796	Cc1cc2c(cc1NS(=O)(=O)c1ccc(-c3ccc(Cl)cc3)cc1)CCN(C)CC2
128	8281	O=C1C(C2CCCCC2)CC1c1ccc(C(F)(F)F)cc1	6	3	0.7536833962475424	296.13879988800005	1	0	4.958300000000004	2	17.07	0	0	0.6507936507936508	Cn1c(SCCCN2CCC3(CC3c3ccc(C(F)(F)F)cc3)C2)nnc1C1CCCCC1
129	8419	CSc1ccc(NC(=O)c2cc(Cl)cc(Cl)c2Cl)cc1	6	2	0.5769207240213488	344.95486798	2	1	5.621000000000002	3	29.1	0	0	0.6774193548387096	COc1ccc(NC(=O)N2CCN(c3ccc(SC)cc3)CC2)cc1N1CCN(C)CC1
130	8553	CCc1ccc(CNC(=O)C2CC(=O)c3ccc(Cl)cc32)cc1	6	3	0.9256598631437656	327.102606496	2	1	3.8888000000000025	4	46.17	0	0	0.65625	CC1CN(C(=O)CN2CCN(Cc3ccc(Cl)cc3)CC2)c2ccccc21
131	8609	CCN1CCN(C(=O)c2cccc(Cl)c2)CC1	6	2	0.8050946120804744	252.102940844	2	0	2.1177	2	23.55	0	0	0.5686274509803921	O=C(NCN1CCN(c2ccccc2Cl)CC1)c1cccc(Cl)c1
132	8634	COc1ccc(NC(SS)NCc2ccccc2)cc1	6	2	0.4131916897752246	306.086055196	5	3	3.7585000000000015	7	33.29	0	0	0.6666666666666666	COc1ccc2[nH]cc(C3=CCN(Cc4ccccc4)CC3)c2c1
133	8937	COC(c1ccccc1-c1c[nH]c2ccccc12)CNCCCCC	6	3	0.5201225050791753	336.220163516	2	2	5.302200000000004	9	37.05	0	0	0.6346153846153846	CC(N)Cc1c[nH]c2ccccc12
134	8940	CC(C)NN=Cc1cc(C)c(C)o1	5	1	0.5717979192009941	180.126263132	3	1	2.22834	3	37.53	0	0	0.82	CC(C)NC(=O)c1cc2ccccc2[nH]1
135	8968	COc1ccc(CN2NCCc3ccccc32)s1	6	3	0.9181302189519116	260.098334132	4	1	2.8240000000000007	3	24.5	0	0	0.6666666666666666	CN(C)CCCN1c2ccccc2CCc2ccccc21
136	9001	COC(=O)c1cocc1-c1c(Cl)cccc1Cl	6	2	0.7735906783772644	269.985049476	3	0	4.040000000000002	2	39.44	0	0	0.6666666666666666	COC(=O)c1cccc2c1CCC1C2c2cc(O)c(Cl)cc2CCN1C
137	9109	NC(CC(=O)c1cccc(F)c1)C1CCCCC1	6	2	0.8318504493196467	249.15289248	2	1	3.3061000000000025	4	43.09	0	0	0.6333333333333333	O=C(CCCN1CCC(O)(c2ccc(Cl)cc2)CC1)c1cccc(F)c1
138	9133	Cc1cc(NC(=O)c2ccc3cc(O)c(C=N)cc3c2)ccn1	6	3	0.6472639794535622	305.11642672000005	4	3	3.4987900000000014	3	86.07000000000001	0	0	0.6973684210526315	Cc1ccc2c(N3CCN(CCc4cccc(NC(=O)c5ccccc5)c4)CC3)cccc2n1
139	9148	CNCC(=O)Nc1cc(NC(=S)Nc2ccc(O)cc2)ccc1O	6	2	0.2796012478822147	346.10996143599994	5	6	2.0646	5	105.65	0	0	0.7323943661971831	CCOC(=O)Nc1ccc2c(c1)CCC1C2c2cc(O)c(Cl)cc2CCN1C
140	9174	COC(=O)c1ccc2c(c1)C(=O)C(=CC=Cc1coc3ccccc31)CC2=O	6	4	0.4950456618928784	372.099773612	5	0	4.628300000000004	3	73.58000000000001	0	0	0.7078651685393258	CC(C)(C)Oc1ccc(C(=O)NC2CCC(CCN3CCC(c4coc5ccccc45)CC3)CC2)cc1
141	9217	Nc1ccc(Br)c(-c2cccc(I)c2Br)c1O	6	2	0.3595875568016579	466.801736076	2	2	4.771000000000002	1	46.25	0	0	0.7321428571428571	CCCN1CCc2cccc3c2C1Cc1cccc(N)c1-3
142	9340	Cc1ccc2ccc(O)cc2c1C1CCCC1c1ccc(Br)cc1	6	4	0.5257596281280974	380.077577392	1	1	6.667620000000005	2	20.23	0	0	0.6935483870967742	Clc1ccc(N2CCN(Cc3cn4cc(Br)ccc4n3)CC2)cc1Cl
143	9389	Cc1cc(F)nc(NC(=O)c2ccc(NC(=O)NN=CN(C)F)cc2)c1	6	2	0.2503411310546231	362.130280192	4	3	2.6625200000000007	5	98.72	0	0	0.7466666666666667	CNc1cc(-c2csc(N(C)C(=O)c3ccc(F)cc3)n2)ncn1
144	9416	COc1cc(NC(=N)Nc2ccc(-c3cccc(-c4ccccc4)c3)cc2)cc(O)n1	6	4	0.2543794394538327	410.174275944	4	4	5.588570000000004	5	90.26	0	0	0.6865671641791045	COc1ccc(NC(=O)N2CCN(c3ccc(-c4ccccc4)cc3)CC2)cc1N1CCN(C)CC1
145	9470	N=c1cc(Cc2cccc(O)c2)[nH][nH]1	6	2	0.5610752387740969	189.090211972	2	4	1.1186699999999998	2	75.66	0	0	0.5833333333333334	NCCc1cccc(O)c1
146	9724	CSc1ccc(C(O)OC(=O)C2CCCC(C(C)c3ccc(F)o3)CC2)c(F)c1	7	3	0.2742631019771101	424.151986752	5	1	5.8140000000000045	6	59.67	0	0	0.7325581395348837	COc1ccc(SC)cc1C(=O)NCC1CCCN1CCc1ccccc1
147	9845	C=C(O)C(=O)c1ccc(Br)o1	5	1	0.4692811005028716	215.94220612	3	1	2.2965	2	50.44	0	0	0.7678571428571429	O=c1oc2cc(O)ccc2c2c1CN(Cc1ccc(Cl)cc1)CC2
148	9870	Fc1cccc(F)c1C=NNCC(C)CC(F)CC	6	1	0.594231241827616	272.150033268	2	1	3.662600000000003	7	24.39	0	0	0.734375	CC(C)c1ccccc1OCCN1CCC(NS(=O)(=O)c2ccccc2F)CC1
149	9899	COc1cccc(-c2ccc(Cl)s2)n1	6	2	0.7809493303597828	225.001512556	3	0	3.472100000000001	2	22.12	0	0	0.7213114754098361	COc1cccc(N2CCN(CCCCNC(=O)c3ccccn3)CC2)n1
150	9943	COCCCc2ccc(F)cc2	6	1	0.6271529307800379	168.095043256	1	0	2.404700000000001	4	9.23	0	0	0.6511627906976745	Fc1ccc(CCCCN2CCN(c3ccc(Cl)cc3)CC2)cc1
151	9955	Nc1ccc2ccc(CCC(=S)c3ccc4c(c3)CCC4)ccc21	7	4	0.5242295165300143	331.139470672	2	1	5.213100000000004	4	26.02	0	0	0.6885245901639344	CCCN(CCC)C1CCc2cc(CCc3ccc(O)cc3)ccc2C1
152	9963	N#Cc1cccnc1CCCc1ccccc1O	6	2	0.8906001574052811	238.110613068	3	1	2.8341800000000013	4	56.91	0	0	0.7301587301587301	CC1(C)NC(=O)N(CC(O)CN2CCN(c3ccccc3C#N)CC2)C1=O
153	9969	Cc1cccc(-c2ccccc2)c1C=Nc1cc[nH]c1	6	3	0.658770377334514	260.131348512	1	1	4.740720000000003	3	28.15	0	0	0.7288135593220338	CN1CCc2cccc3c2C1Cc1ccc(-c2ccccc2)c(O)c1-3
154	10030	Oc1cc(-c2ccc(Cl)cc2)nc(CN2CCC(Cc3cccs3)C2)n1	6	4	0.6952558052499523	385.10156094000007	5	1	4.628700000000005	5	49.25000000000001	0	0	0.5942028985507246	c1ccc(CN2CCC(CNCc3csc(-c4ccccc4)n3)C2)cc1
155	10073	COc1ccc(OC)c(N=NNC(S)c2cccc3ccccc23)c1	6	3	0.2813447423281385	353.119797848	5	2	5.0739000000000045	6	55.21	0	0	0.7	COc1cccc(C(=O)NCCN2CCN(c3cccc4ccccc34)CC2)c1
156	10107	COc1cc(-c2ccc(NC(=S)Nc3ccc(SC)cc3)nn2)ccc1Br	6	3	0.3873768528786742	460.0027152640001	5	2	5.445500000000003	5	59.07	0	0	0.6891891891891891	COc1ccc(NC(=O)N2CCN(c3ccc(SC)cc3)CC2)cc1N1CCN(C)CC1
157	10146	O=C1CCC(=O)c2ccccc21	6	2	0.579961343597474	160.052429496	2	0	1.8458	0	34.14	0	0	0.6923076923076923	CN1CCc2ccccc2Cc2ccccc2CC1
158	10164	COC(=O)C1CCCN1Sc1c[nH]c(C)c(C)c1=O	6	2	0.6742596133433125	282.103813436	5	1	1.6362399999999997	3	62.4	0	0	0.7142857142857143	CCCN1CCCC1CNC(=O)c1c(O)c(CC)cc(Cl)c1OC
159	10222	CN(C)CC(=O)Nc1cc(Nc2ccc(O)cc2O)ncn1	6	2	0.4838332607908076	303.1331394040001	7	4	1.1314999999999995	5	110.61	0	0	0.746031746031746	CN(C)CCc1cn(C(=O)c2ccccc2)c2ccc(O)cc12
160	10267	CC(=O)NC1CCC(Cc2ccco2)C1	5	2	0.8245803561630675	207.125928784	2	1	2.1269	3	42.24	0	0	0.5660377358490566	CC(=O)NC1CCC(CCN2CCN(c3ccccc3)CC2)CC1
161	10338	CSc1ccc(C(S)NNCc2cccs2)cc1F	6	2	0.3268490366650873	314.03813970000004	5	3	3.831900000000002	6	24.06	0	0	0.65625	CS(=O)(=O)Nc1cc(OCCNCc2cccs2)ccc1F
162	10341	C[N+]CCC(CC(=O)c1ccc(O)cc1)c1ccc(O)cc1	6	2	0.7715947501885146	298.14376992009	3	2	3.0787000000000013	7	71.63000000000001	0	0	0.6923076923076923	CCC(=C(CC)c1ccc(O)cc1)c1ccc(O)cc1
163	10346	COc1ccccc1SCC(=O)C1CCc2ccccc21	6	3	0.7778467107033027	298.102750816	3	0	4.086400000000003	5	26.3	0	0	0.6176470588235294	COc1cc2c(cc1O)CN(Cc1ccccc1CNC(=O)c1ccc(F)cc1)CC2
164	10436	O=C1OCC(Cc2ccc(F)c(F)c2)CC1	6	2	0.7239307107884607	226.080536064	2	0	2.460500000000001	2	26.3	0	0	0.696969696969697	O=C(NC1CCN(Cc2ccc(F)c(F)c2)C1)c1ccc(-c2cccs2)cc1
165	10456	Cc1ccc(C=CC(=O)C(Sc2ccc(F)cc2)c2ccc(Cl)cc2)cc1	6	3	0.3325516696500811	396.075092096	2	0	6.903420000000005	6	17.07	0	0	0.6875	OC1(c2ccc(Cl)cc2)CCN(CCC=Cc2ccc(F)cc2)CC1
166	10620	Cc1oc2ccccc2c1S(=O)(=O)N1CCNCC1	6	3	0.9013413083191923	280.088163372	4	1	1.33512	2	62.55	0	0	0.6507936507936508	Cc1cccc(S(=O)(=O)n2ccc3c(N4CCNCC4)nc4ccccc4c32)c1
167	10623	COc1ccc(C2=CCS(=O)(=O)C(Cc3ccc(C)cc3C(F)(F)F)C2)c(C)c1	6	3	0.6823217520638296	424.132000256	3	0	5.144040000000005	4	43.370000000000005	0	0	0.6973684210526315	COc1ccc2c(c1)C(C1=CCN(C)CC1)=Nc1cc(C)ccc1N2
168	10635	CCc1ccccc1C1CC(c2ccccc2C#N)CC(C)CC1	7	3	0.6183548435997951	317.214349864	1	0	6.198180000000005	3	23.79	0	0	0.6901408450704225	N#Cc1ccccc1N1CCN(CCCCCC(=O)NC2CCCc3ccccc32)CC1
169	10713	CC(O)CCNS(C)S(=O)(=O)c1coc2cc(Br)cc(Br)c12	6	2	0.4402824062836539	472.8965742240001	5	3	3.5530000000000026	6	79.54	0	0	0.7466666666666667	CC(C)c1ccccc1OCCN1CCC(NS(=O)(=O)c2cc(F)ccc2F)CC1
170	10952	CCc1cccc2c1C([N+]Cc1ccc(F)cc1)=NC2	6	3	0.81403857831928	267.12920315209	1	0	3.4529000000000023	3	26.46	0	0	0.6721311475409836	CCCN(Cc1ccc(F)cc1)C1CCc2c(cccc2OC)C1
171	10953	NC(CNS(=O)(=O)c1ccc2c(c1)OCO2)c1cccc2ccccc12	6	4	0.7202484198842143	370.098728056	5	2	2.546800000000001	5	90.65	0	0	0.6438356164383562	O=S(=O)(NC1CCC(N2CCC(c3ccccc3OC3CC3)CC2)CC1)c1ccc2c(c1)OCO2
172	10962	CCc1sc(Cc2cccc(Br)c2)cc1CC1CCOCC1	6	3	0.6539814169686604	378.065298456	2	0	5.632900000000005	5	9.23	0	0	0.7166666666666667	Brc1cccc(OCC2CCN(CC3CC3)CC2)c1
173	11087	COCCCOCC(=O)c1ccco1	5	1	0.4919604540720175	198.089208928	4	0	1.5154	7	48.67	0	0	0.6811594202898551	COc1ccc2c(c1)C1OCCN(CCCCNC(=O)c3ccco3)C1CO2
174	11105	COc1cccc(NC(=O)c2ccc3ccccc2c3)c1O	7	3	0.848428713209074	293.10519334	3	2	3.6931000000000025	3	58.56	2	0	0.6818181818181818	COc1ccccc1N1CCN(CCCCNC(=O)c2ccccc2I)CC1
175	11170	N=C(O)C1OOC(O)(c2c(C)nnn2-c2ccccc2)C1	6	3	0.4408722470497015	290.101504928	7	3	0.9765899999999998	3	113.48000000000002	0	0	0.6935483870967742	Cc1nnn(C2CCN(Cc3ccccc3)CC2)c1-c1ccccc1
176	11272	CC(C)NC(=N)Nn1c(-c2c(F)cccc2F)cncn1CC	6	2	0.5876365703401911	322.17175108	4	3	2.28137	4	66.75	0	0	0.6865671641791045	CCCN(C(C)C)C1COc2cccc(C(=O)NC(C)C)c2C1
177	11273	Cc1nn(Cc2cccc(C)c2)cc1C=NNC(S)NNc1ccc(C)cc1	6	3	0.2039505519244645	394.193965832	7	4	3.610260000000001	8	66.27	0	0	0.7162162162162162	Cc1nn(C2CCN(Cc3cccc(Cl)c3)CC2)cc1-c1ccccc1
178	11294	CC1CCN(Cc2cc(NS(=O)(=O)c3ccc(C4CCC4)cc3)ccc2)CC1	6	4	0.745917748041368	398.2027992	3	1	4.986800000000005	6	49.41	0	0	0.5272727272727272	CS(=O)(=O)c1cccc(C2CCN(Cc3ccccc3)CC2)c1
179	11303	COc1cccc(S(=O)(=O)c2ccc(-c3ccc(O)cc3)cc2)c1	6	3	0.7822141116598776	340.076929992	4	1	3.9006000000000025	4	63.60000000000001	0	0	0.6461538461538462	COc1cccc(-c2ccc(C(=O)N3CCN(C(=O)c4ccc5cc[nH]c5c4)C(C)C3)cc2)c1
180	11308	CC(C)Oc1ccc(C(=O)Nc2nc3ccccc3n2CC(=O)NC(C)CCCCCC)cc1	6	3	0.3441715373177183	464.278741012	5	2	5.550900000000006	12	85.25	0	0	0.6623376623376623	COC(=O)c1ccc(CNc2nc3ccccc3n2Cc2ccc(Cl)cc2)cc1
181	11456	COCC1Cc2nccc(OC)c2CN1C(=O)OC	6	2	0.8231451320027913	266.126657056	5	0	1.2297	3	60.89	0	0	0.6470588235294118	COC(=O)c1ccc(OCC2CCC3CN(c4ncccn4)CCN3C2)cc1
182	11537	CC(=O)NC1CCN(Cc2cn(-c3cc(C)ccc3O)cc2C)cC1CC	6	3	0.8475555192426962	369.241627232	4	2	3.536340000000002	5	57.5	0	0	0.6666666666666666	COc1cc(N)c(Cl)cc1C(=O)NC1CCN(Cc2ccccc2)CC1C
183	11577	COc1=c2cccc1CCC2	6	2	0.5928064095966571	148.088815004	1	0	2.1839000000000004	1	9.23	2	0	0.625	COc1ccc2c(c1)CCCN1CCCc3ccccc3C21
184	11587	O=C(CCCc1ccc(NC(=S)SS)cc1)Oc1ccc2cc(O)ccc2c1	6	3	0.1525168003409785	429.052706468	6	3	5.748500000000005	6	58.56	0	0	0.7297297297297297	COc1ccc(NC(=O)N2CCN(c3ccc(SC)cc3)CC2)cc1N1CCN(C)CC1
185	11656	CC(C)c1nc2ccccc2c(=O)n1CSc1cc2ccccc2o1	6	4	0.4851477742047149	350.108898816	5	0	5.015900000000004	4	48.03	0	0	0.6716417910447762	O=C(NCCCCN1CCN(c2ccccc2)CC1)c1cc2ccccc2o1
186	11821	CSC1CNC(S(=O)(=O)c2ccc(Br)c(C)c2)C1	6	2	0.9103156736358188	348.980582852	4	1	2.5822200000000004	3	46.17	0	0	0.746268656716418	Cc1cc(S(=O)(=O)Nc2ccc3c(c2)CCN(C)CC3)ccc1-c1ccc(Cl)cc1
187	11984	CN(C)Cc1cc(-c2ccc(C(=O)N3CCCCN3C(C)=O)cc2)ccc1	6	3	0.8339130273442871	365.210327104	3	0	3.4147000000000025	4	43.86000000000001	0	0	0.6290322580645161	O=C(NC1CCN(Cc2ccccc2)C1)c1cccc(-c2ccccc2)c1
188	12321	O=C(CS)c1ccc(O)cc1O	6	1	0.4780295074003962	184.019415116	4	3	1.2103	2	57.53	0	0	0.7272727272727273	Oc1ccc(CC2NCCc3cc(O)c(O)cc32)cc1
189	12364	Cc1ccc(C2CCc3ccc(F)cc3C2=O)cc1F	6	3	0.7605522185542188	272.101271508	1	0	4.185920000000002	1	17.07	0	0	0.647887323943662	Nc1ccc2c(c1)C(=O)C(CCN1CCC(c3noc4cc(F)ccc34)CC1)CC2
190	12402	COc1ccc(S(=O)(=O)N2CCN3CCC2(C)C3)cc1F	6	3	0.8438051766278932	314.110041688	4	0	1.3030000000000002	3	49.85000000000001	2	0	0.6	COc1ccc(S(=O)(=O)Nc2cc(Br)cc(F)c2Br)cc1N1CCNCC1
191	12435	COCc1cccc(-c2cccc(O)c2)c1-c1cccc(O)c1	6	3	0.7415908059658067	306.125594436	3	2	4.578200000000004	4	49.69	0	0	0.6666666666666666	COc1ccc2[nH]cc(CCNCc3ccc(-c4cccc(O)c4)o3)c2c1
192	12442	CC(C)Cc1ccc(CNc2ccc(S(C)(=O)=O)o2)o1	5	2	0.8866904934921874	297.103479088	5	1	3.0867000000000013	6	72.45	0	0	0.7540983606557377	CCCCC(C)(C)C(=O)NCCN1CCN(c2ccc(Cl)cc2)CC1
193	12557	Nc1cc(NC(=S)Cc2cccc(O)c2)nc(Cc2cc(O)cc(O)c2)c1	6	3	0.4309397775619087	381.114712468	6	5	3.3534000000000006	5	111.63	0	0	0.6382978723404256	NCCc1cccc(O)c1
194	12624	FC1ccc2ccc(F)cc21	6	2	0.5358175711332087	152.043756632	0	0	2.863100000000001	0	0.0	0	0	0.75	CCCN1CCC(c2cn(C)c3ccc(F)cc23)CC1
195	12646	Oc1cc(Nc2cc3c(s2)CC(c2cc(F)cc(O)c2)CC3)ccn1	6	4	0.6358263310493381	356.09947700400005	5	3	4.709500000000002	3	65.38	0	0	0.7294117647058823	CCCN(CCN1CCN(c2ccnc3ccccc23)CC1)C1CCc2ccc(O)cc2C1
196	12701	NCC=Cc1ccc(-c2ccco2)cc1	6	2	0.825031910257591	199.099714036	2	1	2.9185000000000016	3	39.16	0	0	0.7352941176470589	COc1ccccc1N1CCN(CCCCN2CCc3cc(-c4ccco4)ccc3C2=O)CC1
197	12755	Cc1cc(C(=O)N2CCc3ccc(COc4ccccc4)cc3C2)(C)cc1	6	4	0.793657627608016	359.18852904000005	2	0	4.672700000000004	4	29.540000000000003	0	0	0.6307692307692307	CCOC(=O)N1CCc2ccccc2Cc2sccc2CC1
198	12792	CC(CCCCCc1cccc(C)c1)c1cccc(C(F)(F)F)c1	6	2	0.4820279557209088	334.19083546	0	0	6.920420000000005	7	0.0	0	0	0.6818181818181818	CC(c1cccc(C(F)(F)F)c1)N1CCN(CCN2Cc3ccccc3C2)C1=O
199	12841	COc1ccc(S(=O)(=O)N2cccc(C(=O)NN3ccc4ccc(C)cc4[nH]3)cc2)cc1	7	4	0.7264725831223067	450.136176184	6	2	3.3063200000000013	5	90.98	0	0	0.6962025316455697	COc1ccc2c(c1)c(-c1[nH]c(NC(C)=O)nc1C)cn2S(=O)(=O)c1ccccc1
200	12969	NCc1cc(-c2cccc(OO)c2)ccc1-c1ccc(O)cc1	6	3	0.5021233271975553	307.120843404	4	3	4.0367000000000015	4	75.71000000000001	0	0	0.696969696969697	Cn1c(C(N)=O)ccc1-c1cccc(OC(=O)NCCN2CCN(c3ccccc3)CC2)c1
201	13002	COc1ccc(CNC(=O)c2ccc(NS(=O)c3ccc4c(c3)OCC4=O)cc2)cc1OC	6	4	0.5279111602345102	466.1198574239999	6	2	3.343600000000002	8	102.96000000000002	0	0	0.6666666666666666	C#CC1=CCC(N(CCC)CCCCNC(=O)c2ccc(OCCCc3cn(CCCC)nn3)c(OC)c2)CO1
202	13064	CN(CCc1coc2ccccc12)C(C)S(=O)(=O)c1ccc(Br)c(Br)c1	6	3	0.4632858813489323	498.94523866800006	4	0	5.252000000000004	6	50.52	0	0	0.6923076923076923	OC1(c2ccc(Cl)cc2)CCN(Cc2coc3ccccc23)CC1
203	13123	CC(C)CC(=O)Nc1ccnc(NS(=O)(=O)c2ccc(C)cc2)c1	6	2	0.8398799216467348	347.13036253200005	4	2	3.1754200000000017	6	88.16	0	0	0.6617647058823529	O=S(=O)(Nc1ccc2nccc(N3CCNCC3)c2c1)c1ccc(-c2ccccc2)cc1
204	13154	Cc1c(C(c(C(=O)N2CCCCCc3cccc(F)c3))C2)cccc1CCCC	6	3	0.4382685304703831	395.262442928	1	0	6.205620000000007	10	20.31	0	0	0.5932203389830508	Fc1cccc(CCCN2C3CCC2CC3)c1
205	13516	N#Cc1cc(Nc2cccc(C(=O)Nc3ccc4ccccc4c3)c2)ccc1	6	4	0.4881456518535671	363.137162164	3	2	5.707380000000003	4	64.92	0	0	0.6285714285714286	N#Cc1ccc2c(c1)CCN(CCC1CCC(NC(=O)c3ccc4ccccc4c3)CC1)CC2
206	13560	CCc1CCN(Cc2cccc(Cl)c2)CC1	6	2	0.7693233115747767	237.12842732	1	0	3.9620000000000033	3	3.24	0	0	0.4814814814814814	CC1Cc2ccccc2N1C(=O)CC1CCN(Cc2cccc(Cl)c2)CC1
207	13638	Cc1ccc(CC2CCSS(=O)(=O)c3ccc(Br)cc32)cc1	7	3	0.6756875863964391	395.98533388400006	3	0	4.9094200000000034	2	34.14	0	0	0.6851851851851852	NCC1c2ccccc2Cc2cc(Br)ccc21
208	13653	Cc1ccc(C(=O)NN(C)SS(=O)(=O)c2cccs2)s1	5	2	0.5111807026354076	347.973076244	7	1	2.731720000000001	5	66.48	0	0	0.704225352112676	COc1ccccc1N1CCCN(CCCCNC(=O)c2ccc(C)s2)CC1
209	13698	OOC(O)	0	0	0.2435961103095547	64.01604398799999	3	2	-0.5742	1	49.69	0	0	0.8918918918918919	OCCN1CCC(COc2ccc(I)cc2)CC1
210	13801	N=C(O)Cc1cccc(Cc2ccco2)c1	6	2	0.6081548303421642	215.094628656	2	2	2.948170000000001	4	57.22	0	0	0.725	NCCc1cccc(O)c1
211	13834	COc1ccc(CCc2ccccc2)cc1CC	6	2	0.7659982731512808	240.15141526	1	0	4.042800000000003	5	9.23	0	0	0.5686274509803921	COc1ccc(CCN(CCCc2ccccc2)CCc2ccc3c(c2)OCO3)cc1OC
212	13849	CC(C)Oc1nc(-c2ccc3c(n2)CN(S(=O)(=O)c2ccc(F)c(F)c2)CC3O)ccc1	6	4	0.6258302299133995	461.122083592	6	1	3.446900000000002	5	92.62000000000002	0	0	0.6582278481012658	CC(C)Oc1ccccc1C1CCN(C2CCC(NS(=O)(=O)c3ccc(F)c(F)c3)CC2)CC1
213	13934	CC(=O)Nn1c(NC(=O)C2CCCCO2)c2ccccc2n1	6	3	0.902198333041504	302.137890436	5	2	1.633899999999999	3	85.25	0	0	0.6301369863013698	O=C(NC1CCC(CCN2CCC(c3coc4ccccc34)CC2)CC1)C1CCCO1
214	13987	Cn1onc(NN2cccc(F)c(F)c2)n1N	7	2	0.6431401872577946	244.08841538	7	2	0.2233000000000001	1	69.36	0	0	0.75	Cc1ccn(CCN2CCC(Cc3ccccc3F)CC2)n1
215	14006	O=C1CCCC1Cc1ccc(F)cc1	6	2	0.7037462037344394	192.095043256	1	0	2.737400000000001	2	17.07	0	0	0.6779661016949152	COc1c(OCCF)cccc1C(=O)C1CCN(CCc2ccc(F)cc2)CC1
216	14013	COC(=C)NC(=N)NS(=O)(=O)c1ccc(-c2ccc(N)o2)cc1C(N)	6	2	0.2891171327429163	365.1157750880001	7	5	0.9077699999999996	6	156.46	0	0	0.7407407407407407	COc1ccc2[nH]c(C)c(CCNCc3ccc(-c4ccc(O)cc4)o3)c2c1
217	14019	CC1CCC(n2c(SCc3c(F)cccc3F)cc(C(F)(F)F)c2)CCC1	7	3	0.2963770389264228	403.139311804	2	0	7.218700000000005	4	4.93	0	0	0.6271186440677966	CCCN1CCC(c2cccc(C(F)(F)F)c2)CC1
218	14229	Nc1ccc(Sc2ccncc2Cc2ccccc2)cc1NNCCCN(C)CCC	6	3	0.2100458055808763	435.24566705600006	6	3	5.054200000000003	12	66.21	0	0	0.7435897435897436	CCCN(CCC)C1CCc2cc(CCc3ccccc3)ccc2C1
219	14292	COc1ccc2ccc(-c3ccc(C)o3)cc2c1C	6	3	0.6577845304034655	252.115029752	2	0	4.725240000000004	2	22.37	0	0	0.6610169491525424	COc1ccc(-c2ccc(CNCCc3c[nH]c4ccc(OC)cc34)o2)cc1
220	14389	O=C(CCCc1cccc(Cl)c1)c1cccc(Cc2ccccc2)c1	6	3	0.4687654796851197	348.128092972	1	0	6.136400000000005	7	17.07	0	0	0.6333333333333333	COc1cccc(C(=O)CCCN2CCN(c3ccc(Cl)cc3)CC2)c1
221	14403	COc1ccc(C(=O)C=C2C(=O)C(=O)c3ccc(Cl)cc3C2=O)cc1	6	3	0.3661204175047712	354.029501132	5	0	3.1060000000000016	3	77.51	0	0	0.6619718309859155	COc1ccc(C(=O)NN2c3ccc(Cl)cc3N=C(N3CCN(C)CC3)c3ccccc32)cc1
222	14506	O=C(COc1ccc(-c2ccco2)cc1)N1CCc2ccccc21	6	4	0.7319232969869056	319.120843404	3	0	3.9147000000000025	4	42.68	0	0	0.5833333333333334	COc1ccccc1N1CCN(CCCCN2CCc3cc(-c4ccco4)ccc3C2=O)CC1
223	14577	CCc1ccc(Cc2ccc(S(=O)(=O)c3ccc(N4CCN(C(C)C)CC4)cc3)CC2)cc1	6	4	0.5501033985017455	464.249749392	4	0	5.399900000000006	7	40.620000000000005	0	0	0.6575342465753424	CC(C)n1nc(S(=O)(=O)c2cccc3ccccc23)c2cc(N3CCNCC3)ccc21
224	14590	Cc1ccc(C(=O)CS(=O)(=O)c2ccco2)cc1-c1ccc(-c2ccccc2)cc1	6	4	0.385061537418372	416.10823012	4	0	5.578620000000005	6	64.35	0	0	0.6753246753246753	Cc1ccccc1-c1ccc(C(=O)NCCCCN2CCc3ccc(OS(=O)(=O)C(F)(F)F)cc3C2)cc1
225	14707	Nc1ccccc1CCc1ccc(F)cc1	6	2	0.7816684249166982	215.111027668	1	1	3.193100000000002	3	26.02	0	0	0.6111111111111112	c1ccc(CCc2ccccc2OCc2ccccc2)cc1
226	14875	COc1ccc(-c2nc(-c3cc(OC)cc(OC)c3)nc(N)n2)cc1OC	6	3	0.7085948630955303	368.1484551200001	8	1	2.8222	6	101.61	0	0	0.723404255319149	COc1ccc(CN2C3CCC2CC3)cc1OC
227	15011	COc1cc(C=Cc2cc(F)cc(F)c2)cc(F)c1	6	2	0.7515987885093024	264.076199632	1	0	4.282900000000002	3	9.23	0	0	0.7096774193548387	COc1ccc2c(c1)CN(CCC1CCC(NC(=O)C=Cc3ccc(F)cc3)CC1)C2
228	15026	CCCc1ccc(CCCc2cc(C)nc(-c3c[nH]c4ccccc34)n2)cn1	6	4	0.470090384839759	370.215746832	3	1	5.456120000000005	7	54.46	0	0	0.6557377049180327	CCn1cncc1-c1c[nH]c2ccccc12
229	15036	COc1cc(-c2nnc(S(=O)(=O)c3ccc(C)cc3)o2)cc(OC)c1Br	6	3	0.5993327802271596	437.98850468	7	0	3.6575200000000025	5	91.52	0	0	0.7014925373134329	CCN(Cc1ccc(C)cc1)Cc1ccc(-c2cc(S(=O)(=O)CC)ccc2OC)[nH]1
230	15095	Cc1c(Cc2ccco2)occ1N1CCNCC1	6	3	0.9009735937635884	246.136827816	4	1	2.18142	3	41.55	0	0	0.6458333333333334	COc1ccccc1N1CCNCC1
231	15108	O=C(Nc1nccc2[nH]cnc12)CCCCCCCCCc1ccccc1	6	3	0.4559249154397311	364.226311516	3	2	5.2599000000000045	11	70.67	0	0	0.6440677966101694	c1ccc(CNCCOc2cccc3[nH]cnc23)cc1
232	15156	C=CCc1ccc(CC(=O)c2ccccc2S(=O)(=O)N2cccc(C(=O)NC(C)C)cc2)cc1	7	3	0.4315195885305614	476.176978376	4	1	4.323200000000004	9	83.55000000000001	0	0	0.7108433734939759	CC(C)c1ccccc1N1CCN(CCCCCC(=O)NCc2ccc(OS(C)(=O)=O)cc2)CC1
233	15321	CCC(C)C1CCc2ccccc2C1S(=O)(=O)c1ccc(-c2c[nH]c3ccccc23)cc1	6	5	0.3624148850938652	443.191900168	2	1	6.958400000000006	5	49.93	0	0	0.671875	CCCN(CCC)C1CCc2ccccc2C1C
234	15404	OCC(Cc1ccc(O)cc1)(c1ccc(O)cc1)c1ccc(O)cc1	6	3	0.5760622441002302	336.13615911999995	4	4	3.3245000000000022	5	80.92	0	0	0.6333333333333333	NCCc1ccc(O)cc1
235	15416	COc1ccc(OCC(=O)Oc2ccc3c(c2)OCO3)cc1	6	3	0.6240965847594696	302.079038168	6	0	2.408300000000001	5	63.22000000000001	0	0	0.640625	COc1ccc2[nH]c3c(c2c1)CCNC3Cc1ccc2c(c1)OCO2
236	15436	COC(=O)C1CCCN1C(=O)c1cccc(-c2ccoc2C)c1C	6	3	0.8113401602161452	327.147058152	4	0	3.3410400000000022	3	59.75	0	0	0.704225352112676	COC(=O)C1Cc2ccccc2N1C(=O)CN1CCN(Cc2ccc(C)cc2)CC1
237	15458	CCNC(=O)C(=O)c1ccc(F)cc1-c1ccccc1F	6	2	0.6945476605230988	289.09143509600005	2	1	2.950600000000001	4	46.17	0	0	0.6666666666666666	CCN1CCN(CCCNC(=O)c2ccc(F)cc2Cl)CC1
238	15461	NC(=N)N1CCc2c(sc3ccccc23)CC1	7	3	0.5519972217778536	245.09866848	2	2	2.1953700000000005	0	53.11000000000001	0	0	0.4042553191489361	CCOC(=O)N1CCc2ccccc2Cc2sc3ccccc3c2CC1
239	15466	COc1nnc(-c2ccc(O)c(O)c2)s1	6	2	0.7580307582601946	224.025563116	6	2	1.6249	2	75.47000000000001	0	0	0.6923076923076923	COc1ccccc1OCCNCCc1ccc(O)c(O)c1
240	15497	Cc1cc(Nc2ccc(NC(=S)Nc3ccc(O)c(O)c3)cc2)ccc1O	6	3	0.2221209779938924	381.114712468	5	6	4.664320000000004	4	96.78	0	0	0.7333333333333333	CNCC(O)c1ccc(O)c(O)c1
241	15509	CN(c1ccccc1)C1CCN(Cc2ccccc2Br)CC1	6	3	0.7903019203456788	358.104460836	2	0	4.5499000000000045	4	6.48	0	0	0.62	CN(C(=O)CN1CCN(Cc2ccc(Cl)cc2)CC1)c1ccccc1
242	15537	CC(C)n1c(SCC(=O)Nc2ccc(S(C)(=O)=O)cc2)nc2ccccc2c1=O	6	3	0.4756702974558991	431.097348152	7	1	3.1117000000000017	6	98.13	0	0	0.6470588235294118	CS(=O)(=O)c1ccc(CSc2nc3ccccc3n2Cc2ccc(Cl)cc2)cc1
243	15599	O=C(OCCCCc1ccc(Cl)c(Cl)c1)C1CCCN1C(=O)c1cc2ccccc21	6	4	0.4242496541329344	443.105498956	3	0	5.404500000000005	7	46.61	0	0	0.6785714285714286	CCc1cc(Cl)c(OC)c(C(=O)NCC2CCCN2CCCc2ccccc2)c1O
244	15664	NC(CC(=O)OCCCc1ccc(Br)cc1)CCC(=O)c1ccc2c(c1)OCCO2	6	3	0.3160583460927035	475.0994350319999	6	1	4.076600000000003	10	87.85000000000002	0	0	0.7209302325581395	COc1ccc2c(c1)C1OCCN(CCCCNC(=O)c3ccc(Br)cc3)C1CO2
245	15747	O=C(O)CCCC(=O)CC(c2ccccc2F)	6	1	0.7938848134855818	238.10052256	2	1	2.582300000000001	7	54.37	0	0	0.6415094339622641	O=C(CCCN1CCC(O)(c2ccc(Cl)cc2)CC1)c1ccccc1F
246	15767	Oc1ccc(C2=NC(Cc3ccc4c(c3)OCO4)CC2)cc1	6	4	0.9447659697756488	295.120843404	4	1	3.315100000000002	3	51.05000000000001	0	0	0.6290322580645161	c1ccc2c3c([nH]c2c1)C(Cc1ccc2c(c1)OCO2)NCC3
247	15769	CCc1cccc(C(=S)NNc2ccc(C)c(C)c2)c1	6	2	0.6510311645730497	284.13471964	2	2	4.158040000000002	4	24.06	0	0	0.71875	CCc1cccc(NC(=O)CN2CCN(c3ccccn3)CC2)c1
248	15875	CC(=O)N1CCC(CCc2coc3ccccc23)CC1OC	6	3	0.8663245792874665	301.167793596	3	0	3.5964000000000027	4	42.68000000000001	0	0	0.6	COC1CCC(CC(=O)NC2CCC(CCN3CCC(c4coc5ccccc45)CC3)CC2)CC1
249	15891	COC(=O)c1cc(OC)c(OC)c(ONC(CO)CCC)c1O	6	1	0.458828615261278	329.14745207600004	8	3	1.2403999999999993	9	106.48000000000002	0	0	0.6716417910447762	CCN1CCCC1CNC(=O)c1c(O)c(Br)cc(OC)c1OC
250	15893	Cc1cccc(C=Cc2cc(-c3ccc4ccccc4c3)c[nH]2)c1	6	4	0.455955512956552	309.15174960800005	0	1	6.313720000000004	3	15.79	0	0	0.7285714285714285	CCN(Cc1cccc(C)c1)Cc1ccc(-c2cc(S(=O)(=O)CC)ccc2OC)[nH]1
251	15911	NCC(=O)Cc1cc(F)ccc1NC(=O)CN(c1ccccc1)c1ccccc1	6	3	0.614344890496866	391.169605164	4	2	3.6728000000000014	8	75.42999999999999	0	0	0.6911764705882353	NCCC(=O)Nc1cccc2c1cnn2S(=O)(=O)c1cccc2ccccc12
252	15936	CN(C)CC(Cc1cc(F)cc(F)c1)CCCCC	6	1	0.6371598450046008	269.19550624	1	0	4.265400000000004	8	3.24	0	0	0.7551020408163265	Fc1cccc(CCCN2CCCC2)c1
253	16009	NC(=O)CC1SC(c2ccc(Cl)cc2)OO1	6	2	0.8459460705864429	259.00699186	4	1	2.2351	3	61.55000000000001	0	0	0.6727272727272727	O=C(NCCN1CCN(c2ccc(Cl)cc2)CC1)C12CC3CC(CC(C3)C1)C2
254	16061	COc1ccc2[nH]c(=O)c(CCCOc3ccc4c(c3)CCO4)c(O)c2c1	6	4	0.6542071298714618	367.141972772	5	2	3.1888000000000014	6	80.78000000000002	0	0	0.6363636363636364	COc1ccc2[nH]c(C)c(CCNCc3ccc(-c4ccc(O)cc4)o3)c2c1
255	16129	CC1CCCC1OC(=O)c1ccc(C(F)(F)F)cc1	6	2	0.7590689955300151	272.10241438	2	0	4.050800000000003	2	26.3	0	0	0.6825396825396826	CCCN(CCC)C1COc2c(cccc2C(=O)c2ccc(C(F)(F)F)cc2)C1
256	16140	CC1CCc2ccc(C)c(C(=O)NN(C)C(=O)c3c(F)cccc3F)c21	6	3	0.8316975061141414	358.14928432	2	1	3.7399200000000032	2	49.41	0	0	0.6666666666666666	CCCN(CCC)C1CCc2cccc(C(C)=O)c2C1C
257	16214	Cc1ccc(C(=O)NN2CCc3cccc(Cc4ccc(O)cc4)c3)C2cc1	7	4	0.8417708882585301	372.18377800799993	3	2	3.6834000000000016	5	52.57000000000001	0	0	0.7228915662650602	Cc1ccc2c(N3CCN(CCc4ccc5c(c4)NC(=O)CO5)CC3)cccc2n1
258	16265	CC(C)(C)c1cc(NC(=O)NN2CCN(C(=O)Cc3ccccc3)CC2)nc(Cl)n1	6	3	0.7276795800850141	430.18840178400006	5	2	2.8509	4	90.46	0	0	0.6417910447761194	O=C(Nc1ccccn1)NC1CCN(Cc2ccccc2)CC1
259	16269	Cc1ccc(CCNC(=O)c2ccccc2)cc1	6	2	0.8728242209715047	239.131014164	1	1	2.9675200000000013	4	29.1	0	0	0.5348837209302325	CCCNCCCCNC(=O)c1ccc(-c2ccccc2)cc1
260	16439	COC1ccc(C(=O)OCCCC(=O)C(CC(F)F)F)c1	5	1	0.4846629956924422	306.10789368400003	4	0	2.383400000000001	9	52.6	0	0	0.7627118644067796	CCOC(=O)CCCC(Br)c1ccccc1
261	16542	Cc1ccc(CCC(=O)CCc2ccc3[nH]cc(Cc4ccccc4)c3c2)cc1	6	4	0.3870521993170729	381.209264484	1	1	6.2016200000000055	8	32.86	0	0	0.6101694915254238	CNS(=O)(=O)Cc1ccc2[nH]cc(CCN(C)C)c2c1
262	16550	CSC(Cc1ccc2c(c1)OCO2)Cc1ccc2c(c1)CCCC2OO	6	4	0.5829867651663093	372.1395302479999	5	1	4.799100000000004	6	47.92	0	0	0.6901408450704225	COc1ccc2c(c1O)CN1CCc3cc4c(cc3C1C2)OCO4
263	16556	SCC(Nc1ccc[nH]1)c1cccc(CN2CCN(c3ccccc3)CC2)c1	6	4	0.520864347160715	392.203467896	4	3	4.419900000000004	7	34.300000000000004	0	0	0.5106382978723404	c1ccc(CN2CCN(c3ccccc3)CC2)cc1
264	16586	Nc1ccc(-c2cccc(C(F)(F)F)c2)cc1CCCCCN	6	2	0.601783415042141	322.165683332	2	2	4.626100000000004	6	52.04	0	0	0.6610169491525424	CCN(C)CCc1c(-c2cccc(C(F)(F)F)c2)[nH]c2ccccc12
265	16649	CN1CCN(Cc2ccc(S(=O)(=O)c3ccccc3CCCc3cccc4ccccc34)cc2)CC1	6	5	0.3173149952673668	498.234099328	4	0	5.595300000000006	8	40.620000000000005	0	0	0.603448275862069	Clc1cccc(N2CCN(Cc3cccc4ccccc34)CC2)c1Cl
266	16704	CS(=O)(=O)c1ccccc1CCC(=O)OCc1ccc2c(c1)OCC2=O	6	3	0.7215486199681568	374.082409296	6	0	2.3412000000000006	6	86.74000000000001	0	0	0.7236842105263158	COc1ccc(N2CCN(Cc3ccc4c(c3)OCC(=O)N4)CC2)cc1
267	16850	Fc1nccnc1C1CCOC(c2ccc(F)cc2)C1	6	3	0.8429756533883963	276.107419508	3	0	3.390100000000002	2	35.010000000000005	0	0	0.7142857142857143	Fc1ccc(OCCCN2CCC(c3ccc(Cl)cc3)CC2)cc1
268	16867	OC(Cc1cccc(O)c1)c1nc2ccccc2[nH]1	6	3	0.6724150655888769	254.105527688	3	3	2.5446	3	69.14	0	0	0.6511627906976745	NCCc1cccc(O)c1
269	16876	C=CCc1ccc(CN2CCN(S(=O)(=O)c3ccc4cccccc34)CC2)cc1	7	4	0.5806001717344419	406.171499072	3	0	4.026400000000003	6	40.620000000000005	0	0	0.5957446808510638	c1ccc(CN2CCN(c3ccccc3)CC2)cc1
270	16911	CC1CCCN(C(=O)c2ccc(Cl)cc2)c1	6	2	0.7346220389759608	237.092041812	1	0	3.2121000000000013	1	20.31	0	0	0.6037735849056604	CC1CCCN(CCN2CCN(c3cccc(Cl)c3)C2=O)C1
271	16962	Cc1nc(NC(=O)c2cccc(NC(=S=NNC(C)C))c2)nc(N)n1	6	2	0.4518576485005767	360.1480782600001	6	4	1.36532	6	130.20999999999998	0	0	0.6835443037974683	CCOC(=O)Nc1cccc(N2CCN(CCCCNC(=O)c3ccc4ccccc4c3)CC2)c1
272	17030	COc1ccc2ccc(CNC(=O)c3ccc(S(=O)(=O)c4ccco4)cc3)cc2c1	6	4	0.504200763073198	421.098393708	5	1	4.204200000000004	6	85.61	0	0	0.6081081081081081	CCCN1CCOC2c3cc(C(=O)NCc4ccc(OC)cc4)ccc3CCC21
273	17035	CNc1ccc(-c2nc(Nc3ccccc3Nc3ccc4c(c3)OCO4)n[nH]2)cc1	6	5	0.3715363523238146	400.16477388	7	4	4.729300000000001	6	96.12	0	0	0.7272727272727273	COc1ccccc1N1CCN(CCCCNC(=O)c2ccc3c(c2)OCO3)CC1
274	17104	CN(CCc1ccc2c(c1)OCO2)CC1CCN(S(=O)(=O)c2ccc(O)c(O)c2)CC1	6	4	0.6276673644169056	448.1668076159999	7	2	2.4017	7	99.54	0	0	0.6470588235294118	COc1cc(CCN(C)Cc2cccc(O)c2OC)ccc1O
275	17120	CC(C)CN=Nc1cc(-c2cc(-c3cccc(O)c3O)nc(C)n2)cnc1C	6	3	0.4822388745817566	377.1851749760001	7	2	4.973340000000006	5	103.85	0	0	0.75	CC(C)CN1CCN(C2=Nc3cc(Cl)ccc3N(NC(=O)c3ccccc3Cl)c3ccccc32)CC1
276	17188	O=C(C=CCCCc1ccccc1)c1cc(F)cc(F)c1	6	2	0.4261647020997831	286.116921572	1	0	4.726600000000004	6	17.07	0	0	0.673469387755102	Fc1cccc(CCCN2CCCC2)c1
277	17294	O=C1C=CCCC1C(=O)c1ccc(Cl)c(Cl)c1	6	2	0.6054405285858239	268.00578492	2	0	3.711400000000002	2	34.14	0	0	0.7014925373134329	CN1CCN(C2=Nc3cc(Cl)ccc3N(NC(=O)c3ccc(Cl)c(Cl)c3)c3ccccc32)CC1
278	17297	CC(C)CC(NC(=O)c1cccc(-c2cc(F)cc(C(F)(F)F)c2)n1)CCC(=O)(O)	6	2	0.5878012301867976	426.156655444	3	2	4.915800000000004	8	79.29	0	0	0.7023809523809523	CC(C)CS(=O)(=O)n1ccc2c(-c3cccc(C(F)(F)F)c3)cc(N3CCN(C)CC3)nc21
279	17353	Nc1nc(C)c(NC(=N)Nc2ccc(Oc3ccc(F)cc3)cc2Cl)cc1	6	3	0.3734642110067388	385.110566064	4	4	5.015790000000003	4	96.05	0	0	0.7027027027027027	CC(C)C(=O)Nc1cccc(C2CCN(Cc3ccc(Oc4ccc(Cl)c(Cl)c4)cc3)CC2)c1
280	17360	Cc1cc(-c2ccc(S(=O)(=O)NC(=O)Nc3cccs3)cc2)ccc1Br	6	3	0.586639785458124	449.97074644	4	2	4.996420000000002	4	75.27	0	0	0.7164179104477612	Cc1cc2c(cc1NS(=O)(=O)c1ccc(-c3ccc(Cl)cc3)cc1)CCN(C)CC2
281	17399	CN(C)C(=S)Nc1ccc(NC(=S)NNc2cccc(Cl)c2Cl)nn1	6	2	0.4434226224386893	415.0207408400001	5	4	3.3553000000000006	4	77.14	0	0	0.7183098591549296	CN(C)C(=O)NC1CCC(CCNCC2CC2c2cccc(Cl)c2Cl)CC1
282	17449	ON=CNNc1cccc(-c2ccc(O)c(F)c2)n1	6	2	0.2924172579121276	262.086603812	5	4	1.9273	4	89.77000000000001	0	0	0.7619047619047619	Oc1cc2c(cc1O)C1c3ccc(F)nc3CNC1CC2
283	17487	CNC1CCC(c2cccc(C(F)(F)F)c2)C1	6	2	0.8370405237220974	243.123484172	1	1	3.560900000000003	2	12.03	0	0	0.4888888888888889	CCCN1CCC(c2cccc(C(F)(F)F)c2)CC1
284	17498	CC1CCCN1S(=O)(=O)Cc1ccc(Cl)cc1	6	2	0.8490578360889629	273.059027432	2	0	2.654100000000001	3	37.38	0	0	0.6181818181818182	CC1CCN(CCC2CCCN2S(=O)(=O)c2ccc(Cl)c(Cl)c2)CC1
285	17499	Cc1ccccc1C1CC(c2ccccc2)CC1c1ccccc1	6	4	0.5217777494484745	312.187800768	0	0	6.440020000000006	3	0.0	0	0	0.6410256410256411	CCCN1CCC(c2ccccc2)CC1
286	17561	CN(C)c1ccc(NC(=O)c2ccc3c(c2)OCO3)c(Br)c1	6	3	0.9071501918277476	362.02660444	4	1	3.496100000000002	3	50.80000000000001	0	0	0.6388888888888888	CN1CCN(C2=Nc3cc(Cl)ccc3N(NC(=O)c3ccc4c(c3)OCO4)c3ccc(Cl)cc32)CC1
287	17622	CSc1ccc(-c2cc(Cl)ccc2O)cc1CC(=O)NS(=O)=O	6	2	0.5555427508464507	371.005277608	5	3	2.619600000000001	5	83.47	0	0	0.7164179104477612	Cc1cccc(NC(=O)CN2CCC(c3ccc(Cl)cc3)CC2)c1
288	17638	COc1cc(-c2ccc(NS(=O)(=O)c3ccc(C)c(C)c3)cc2)ccc1O	6	3	0.6808208003002767	383.119129152	4	2	4.485440000000004	5	75.63	0	0	0.6065573770491803	Cc1cc(S(=O)(=O)Nc2ccc3c(c2)CCN(C)CC3)ccc1-c1ccc(Cl)cc1
289	17768	CC1CCCCC1c1cccc(Cl)c1	6	2	0.631265574817659	208.101878224	0	0	4.633700000000004	1	0.0	0	0	0.5714285714285714	Cn1c(CN2CCC(c3cccc(Cl)c3)CC2)nc2ccccc21
290	17841	CNc1ccc(C=CCCCCCc2ccc(F)cc2F)cc1	6	2	0.6049347987724419	315.179856176	1	1	5.822800000000004	8	12.03	0	0	0.6885245901639344	Fc1ccc(CCN2CCC3(CCc4ccccc4C3)CC2)c(F)c1
291	17932	CCc1ccccc1C(=O)Nc1ccc(Cl)cc1C(=O)O	6	2	0.9011797504078328	303.06622098799994	2	2	3.8529000000000018	4	66.4	0	0	0.6296296296296297	CC(C)C(=O)NCCCCN1CCN(c2ccc(Cl)cc2)CC1
292	18037	CCN(CC)c1ccc(S(=O)(=O)NCCCCCc2cc3ccccc32)cc1	6	3	0.5463433015711926	398.2027992	3	1	4.925700000000004	11	49.41	0	0	0.6891891891891891	O=S(=O)(NCCCN1CC=C(c2c[nH]c3ccc(F)cc23)CC1)c1ccc2ccccc2c1
293	18098	CN1Cc2ccc(CN(C)C(=O)Nc3cccc(S(=O)(=O)c4ccccc4)c3)cc2C1	6	4	0.6543116413818909	435.16166265999993	4	1	4.128700000000003	5	69.72	0	0	0.6212121212121212	CCCCc1ccc(S(=O)(=O)Nc2ccc3c(c2)CN(C)C3)cc1
294	18246	CSc1ccc(CC(C)C(=O)CCC(C)Cc2ccc(-c3ccc4onnc4c3)cc2)cc1C	6	4	0.2262200703252369	472.218449264	5	0	7.326820000000008	10	55.99	0	0	0.7529411764705882	Cc1ccc(CC(C)CNC(=O)N=C(N)NCCCc2sc(N)nc2C)cc1
295	18320	Cc1cc(OOCc2cccc(Oc3ccc4ccccc4c3)c2)ncn1	6	4	0.3483624703357631	358.131742436	5	0	5.241120000000005	6	53.47	0	0	0.6896551724137931	COc1cccc(CCc2ccccc2OCc2cccc(OC)c2)c1
296	18443	C=CC1CCN(C(=O)c2ccccc2Cc2ccccc2C)CC1	6	3	0.752803234445553	319.19361442	1	0	4.624020000000004	4	20.31	0	0	0.6101694915254238	O=C(c1ccccc1F)N1CCC(CCc2ccc(F)cc2F)CC1
297	18611	O=C(C=Cc1coc2ccc(F)cc12)CCCCCCCCCCCC	6	2	0.2745328039743202	358.230808452	2	0	7.465200000000005	13	30.21	0	0	0.68	CCCCC(=O)NC1CCC(CCN2CCC(c3coc4ccccc34)CC2)CC1
298	18725	NCCCC(=O)Nc1cccc(C=Cc2cccc(-c3cccc(O)c3)c2)c1	6	3	0.5160447332449146	372.18377800799993	3	3	4.9070000000000045	7	75.35000000000001	0	0	0.6507936507936508	COc1cccc(NC(=O)CCN2CCN(c3ccc(Cl)cc3)CC2)c1
299	18970	OCC(C=C1ccnn1)c1ccc(F)cc1	6	2	0.8325075205999597	218.085541192	3	1	2.765000000000001	3	44.95	0	0	0.7321428571428571	OC(CCCN1CCN(c2ncc(F)cn2)CC1)c1ccc(F)cc1
300	18994	O=C1CCCc2ccc(F)cc21	6	2	0.5748227561021535	164.063743128	1	0	2.3447000000000005	0	17.07	0	0	0.6862745098039216	O=C(CN1CCN(Cc2ccc(Cl)cc2)CC1)N1CCc2ccc(F)cc21
301	19181	Cc1ccc(CC2CCC(CCCCN(C(=SNSCSC)CC(F)(F)))CC2)cc1	6	2	0.0954988972528701	476.216518656	3	3	6.827720000000007	13	24.06	0	0	0.72	Cc1ccc(CN2CCN(C3CCc4cccc5c4N(CC5)C3=O)CC2)cc1
302	19208	CCN1CCc2cc(F)c(F)cc2C1	6	2	0.6675833948806723	197.101605856	1	0	2.3428000000000004	1	3.24	0	0	0.5609756097560976	CCN1CCc2ccccc2Cc2ccc(O)cc2CC1
303	19209	Cc1ccc(F)c(S(=O)(=O)NC2CCC(c3coc4ccccc34)C2)c1	6	4	0.732706119606981	373.11479272	3	1	4.494920000000003	4	59.31	0	0	0.4927536231884058	Cc1ccc(S(=O)(=O)NC2CCC(CCN3CCC(c4coc5ccccc45)CC3)CC2)cc1
304	19236	CNc1ccc(CCSS(=O)(=O)c2ccc(Br)cc2-c2ccc(Br)cc2)cc1	6	3	0.3434389130728755	538.922395048	4	1	6.584900000000005	7	46.17	0	0	0.746268656716418	CCCCc1ccc(S(=O)(=O)Nc2ccc3c(c2)CCN(C)CC3)cc1
305	19258	O=C(O)CCCCCCCCCCn1ccc2ccccc2c1=O	6	2	0.6130434896037051	329.199093724	3	1	4.597000000000004	11	59.3	0	0	0.6346153846153846	O=c1c2ccccc2ncn1CCCCN1CCN(c2ccccc2)CC1
306	19309	CCc1ccc(C2CCC(Cc3ccc4c(c3)OCO4)CC2)cc1	6	4	0.740321546468383	322.193280072	2	0	5.4942000000000055	4	18.46	0	0	0.6323529411764706	O=C(Cc1ccc2c(c1)OCO2)NC1CCC(CCN2CCC(c3cccc4c3OCO4)CC2)CC1
307	19398	Cc1ccc(F)c(NN2CNN(c3cccc4c(F)ccc(F)c34)CC2)c1O	6	4	0.5948070081811629	388.151095888	5	3	3.882320000000002	3	50.77	0	0	0.7	O=C1CCc2ccc(OCCCCN3CCN(c4cccc5c(F)cccc45)CC3)nc2N1
308	19400	COc1ccc2cc(COc3cccc(-c4ccc(O)cc4)c3)ccc2c1	6	4	0.4910294425469219	356.1412445	3	1	5.800000000000005	5	38.69	0	0	0.6	COc1cccc(CCc2ccccc2OCc2cccc(OC)c2)c1
309	19507	Cc1cc2nc(NNCc3cccc(N)c3)cc(N3CCN(C)CC3)cc2c1	7	4	0.4698565778355541	376.237544896	6	3	2.945520000000001	5	69.44999999999999	0	0	0.6527777777777778	Cc1cccc(N2CCN(CCNc3cncc(Cl)n3)CC2)c1
310	19569	CCCc1ccc(N2CCN(c3nc4ccccc4c(=C)c3=S)CC2)c(OC)c1	6	4	0.534406048324428	405.187483484	5	0	4.896600000000005	4	28.07	0	0	0.5625	COc1ccc(CCC(=O)NN2c3ccc(Cl)cc3N=C(N3CCN(C)CC3)c3ccccc32)cc1Cl
311	19716	CCOc1cc(NC(=O)NS(=O)(=O)c2ccc(Cl)cc2Cl)ncc1C	6	2	0.7937435996353209	403.0160323200001	5	2	3.605920000000001	5	97.39	0	0	0.7023809523809523	CCOc1ccc2ccccc2c1C(=O)NN1c2ccc(Cl)cc2N=C(N2CCN(C)CC2)c2ccccc21
312	19732	Cc1ccc(C2CCCC2c2ccc3ccc(C(=O)O)cc3c2)cc1	6	4	0.6491210690033334	330.161979944	1	1	5.897720000000005	3	37.3	0	0	0.5769230769230769	O=C(NC1CCN(Cc2ccccc2)CC1)c1ccc2ccccc2c1
313	19882	Cc1ccc(NNC(=O)c2ccc(CNc3ccc4c(c3)CCC4)cc2)cc1C	6	4	0.5137642169071376	385.215412484	3	3	5.161140000000004	6	53.16	0	0	0.6666666666666666	COc1cc2c(cc1O)CN(CCCCNC(=O)c1ccc(C(N)=O)cc1)CC2
314	19983	Cc1ccc(C2CN(C(=O)c3ccccc3OCCc3ccc(C)cc3)CC2)c(C)c1	6	4	0.5062480385584245	413.2354792320001	2	0	5.863060000000006	6	29.540000000000003	0	0	0.5694444444444444	COc1c(OCCF)cccc1C(=O)C1CCN(CCc2ccc(C)cc2)CC1
315	20127	CNCCN1CCN(c2ccccc2F)CC1	6	2	0.8477447627431766	237.16412586	3	1	1.1670999999999996	4	18.51	0	0	0.4347826086956521	Fc1ccccc1N1CCN(CCCCNc2ccccn2)CC1
316	20186	CN(C)c1ccc(NC(=O)c2ccc3cc(N4CCN(C)CC4)ccc3c2)cc1	6	4	0.7355391635947207	388.226311516	4	1	3.909900000000003	4	38.82000000000001	0	0	0.582089552238806	CCOC(=O)Nc1cccc(N2CCN(CCCCNC(=O)c3ccc4ccccc4c3)CC2)c1
317	20204	COCC(c1cc(Cl)cc(Cl)c1O)c1ccccc1	6	2	0.9014110030718172	296.037085048	2	1	4.477300000000003	4	29.46	0	0	0.6363636363636364	CCOC(=O)C(CBr)c1ccccc1
318	20245	CCc1ccccc1CCCCCCCC(c2cccc(F)c2)CC=O	6	2	0.3081450223554117	354.235893832	1	0	6.644000000000006	12	17.07	0	0	0.7236842105263158	Cc1nc(N)sc1CCCNC(N)=NC(=O)NC(C)c1cccc(F)c1
319	20276	NC(CO)c1ccc(Cc2ccccc2Cc2ccc3c(c2)CCO3)cc1	6	4	0.703885381967557	359.18852904	3	2	3.795200000000003	6	55.48	0	0	0.6818181818181818	OC(CCc1ccccc1)CN1CCC2(CCc3cc(F)ccc3O2)CC1
320	20386	CC(C)NCCc1cccc(-c2ccc(O)cc2)c1	6	2	0.855270637964253	255.162314292	2	2	3.599700000000002	5	32.26	0	0	0.6585365853658537	NCCc1cccc(O)c1
321	20444	Cc1cc(C)cc(-c2cc(CN(CNO)c3ccc(O)cc3O)ccc2)c1	6	3	0.3870034378886891	364.178692628	5	4	4.3245400000000025	6	75.96000000000001	0	0	0.7222222222222222	Cc1cccc(-c2cccc(CN3CCN(c4cccc5nc(O)oc45)CC3)c2)c1
322	20474	O=C1CCCCC1Cc1ccc(F)cc1	6	2	0.7261802451866575	206.11069332	1	0	3.127500000000002	2	17.07	0	0	0.6666666666666666	O=c1[nH]c2ccccc2n1C1CCN(CCCC(c2ccc(F)cc2)c2ccc(F)cc2)CC1
323	20561	CC(=O)c1Cc2ccccc2CC1=O	6	2	0.6266153298044278	188.083729624	2	0	1.5595	1	34.14	0	0	0.627906976744186	CCN1CCc2ccccc2Cc2ccc(O)cc2CC1
324	20572	O=c1c(Cc2ccccc2)cc(-c2ccccc2)c1CCCCCCCC	6	3	0.420257022754145	358.22966558	1	0	6.942600000000005	10	17.07	0	0	0.6851851851851852	CCCCCCN(CCc1ccccc1)CCc1cccc(O)c1
325	20599	CN1CCCC1c1ccc2c(c1)OCO2	6	3	0.7010824889357515	205.11027872	3	0	2.1820000000000004	1	21.700000000000003	0	0	0.5660377358490566	COc1cc2c3c(c1OC)-c1cc4c(cc1CC3N(C)CC2)OCO4
326	20677	CSc1ccc(S(=O)(=O)c2ccccc2-c2ccc3[nH]c(C)cc3c2)cc1	6	4	0.4526506935791478	393.0857208480001	3	1	5.698020000000004	4	49.93	0	0	0.6451612903225806	Cc1cc(F)ccc1C=Cc1ccc(S(=O)(=O)c2ccccc2F)cn1
327	20774	CCc1ccc(S(=O)(=O)Nc2ccc(NC(=O)c3ccccc3C)cc2)cc1	6	3	0.6409791961316128	394.135113564	3	2	4.610520000000003	6	75.27000000000001	0	0	0.6101694915254238	CCCCc1ccc(S(=O)(=O)Nc2ccc3c(c2)CN(C)C3)cc1
328	20780	CCC(C)c1ccc(CCC(=O)N2CCCC2S(=O)(=O)c2ccc3[nH]ccc3c2)cc1	6	4	0.5619671736880458	438.19771382	3	1	5.036400000000004	7	70.24000000000001	0	0	0.6923076923076923	O=C(C=Cc1ccc2[nH]ccc2c1)NCCCCN1CCc2ccc(OS(=O)(=O)C(F)(F)F)cc2C1
329	20787	CC(C=NCc1ccc(F)cc1F)c1ccc(F)cc1	6	2	0.7306669371643436	277.107834108	1	0	4.478400000000003	4	12.36	0	0	0.6909090909090909	O=S(=O)(c1ccc(F)cc1)N1CCC(F)(CCc2ccc(F)cc2F)CC1
330	20818	CCC1Cc2ccccc2N1Cc1ccc2c(c1)SCC2	6	4	0.8088433656405223	295.139470672	2	0	4.676100000000004	3	3.24	0	0	0.5806451612903226	CCC1Cc2ccccc2N1C(=O)CN1CCN(Cc2ccc(Cl)cc2)CC1
331	21037	CC(C)CCc1ccc(Nc2ccc(OC)c(Cl)c2)c(Cl)c1	6	2	0.6639402094800263	337.100019652	2	1	6.334200000000004	6	21.26	0	0	0.6206896551724138	COc1ccc(CCN2CCCc3ccccc3C2)cc1Cl
332	21074	CCc1ccc(CCNC(=O)c2ccc(F)cc2F)cc1	6	2	0.8965044751594669	289.127820604	1	1	3.4997000000000016	5	29.1	0	0	0.5818181818181818	CCN1CCN(CCCNC(=O)c2ccc(F)cc2Cl)CC1
333	21453	N=CNN=c1cccc(-c2cccc(-c3cccc(Cl)c3Cl)c2)cc1C(=O)O	7	3	0.311926998006016	411.05413207999993	3	3	5.037970000000003	5	85.54	0	0	0.68	O=C(NCC=CCN1CCN(c2cccc(Cl)c2Cl)CC1)c1cccc2c1-c1ccccc1C2
334	21634	N=CNNNC(=O)c1ccc(-c2coc3ccc(Cl)cc23)o1	6	3	0.2505359482910865	318.051967892	5	4	2.6922700000000006	5	103.29	0	0	0.7215189873417721	O=C(NCCCCN1CCN(c2cccc(Cl)c2Cl)CC1)c1cc2cc(Br)ccc2o1
335	21731	O=c1cc(CCCCc2ccc(O)cc2)nn1	6	2	0.7901890561155127	230.105527688	3	1	2.981300000000002	5	62.02	0	0	0.6176470588235294	NCCc1ccc(O)cc1
336	21791	Nc1ccccc1CCCC1CCOc2ccccc21	6	3	0.8442334700875599	267.162314292	2	1	4.157800000000004	4	35.25	0	0	0.6666666666666666	Nc1ccccc1C(=O)CCCN1CCC2C(C1)c1cccc3c1N2CCO3
337	21871	CCOc1ccc(C(=O)c2ccc(C(=O)c3ccc(Br)c(C)c3)cc2)cc1	6	3	0.4837833300059864	422.051756568	3	0	5.618220000000004	6	43.370000000000005	0	0	0.7096774193548387	CCCN(CCC)C1COc2c(cccc2C(=O)c2ccc(OC)cc2)C1
338	21941	Cc1ccc(C2=CC(=O)C2S(=O)(=O)c2ccc(Cl)c(Cl)c2)cc1	6	3	0.8204747253094754	365.988420604	3	0	4.110420000000003	3	51.21	0	0	0.6885245901639344	CC1CCN(CCC2CCCN2S(=O)(=O)c2ccc(Cl)c(Cl)c2)CC1
339	22059	COCCc1ccc(CC2CCCC2=O)cc1F	6	2	0.8028232018530679	250.136908068	2	0	2.926300000000001	5	26.3	0	0	0.6708860759493671	CS(=O)(=O)Nc1cc(OCCN2CC3CCC(C2)C3Cc2ccc3c(c2)NC(=O)CC3)ccc1F
340	22104	CC(=O)NN=Cc2ccccc2CCCCC	6	1	0.457133108680867	232.15756326	2	1	2.8893000000000013	6	41.46	0	0	0.7083333333333334	CCCCc1ccccc1N1CCN(CCCCCC(=O)NC2CCCc3ccccc32)CC1
341	22122	CCc1ccc(C2=NN(c3ccc(C)cc3C)CC2)cc1	6	3	0.8079111586217457	278.178298704	2	0	4.480240000000004	3	15.6	0	0	0.6666666666666666	Cc1ccc(N2CCN(CC3CC3(C)c3ccccc3)CC2)c(C)c1
342	22192	OC(CCc1ccccc1)Oc1ccc(F)cn1	6	2	0.8255370508285729	247.100856908	3	1	2.550700000000001	5	42.35	0	0	0.6530612244897959	c1ccc(CCc2ccccc2OCc2ccccn2)cc1
343	22216	CN(C)N=Nc1c(O)cc2ccc(O)cc2c1O	6	2	0.5616056451215824	247.095691276	5	3	2.516900000000001	2	88.65	0	0	0.7083333333333334	CN1CCc2cc(O)ccc2CCc2ccccc2C1
344	22352	O=C(C=CC(=O)c1cccc(Cl)c1)OC(=O)c1cccc(-c2cccnc2)c1	6	3	0.2764230654219997	391.061135608	5	0	4.524500000000003	5	73.33000000000001	0	0	0.6710526315789473	O=C(NCC=CCN1CCN(c2cccc(Cl)c2Cl)CC1)c1ccc(-c2cccnc2)cc1
345	22381	Oc1ccc(C2CCCC2c2ccc3c(c2)Occ2cccc23)cc1O	6	5	0.4384770739588751	344.1412445	3	2	6.000100000000006	2	53.60000000000001	0	0	0.7272727272727273	Oc1ccc(Br)cc1-c1nc(CN2CCN(c3ccccc3)CC2)co1
346	22427	COc1ccc(C2CC(c3ccc(F)cc3)CC2)cc1Cl	6	3	0.7232168495324995	304.103021096	1	0	5.539000000000003	3	9.23	0	0	0.6612903225806451	COc1cc2c(cc1OC)C(=O)CC(CN1CCC(C(=O)c3ccc(F)cc3)CC1)C2
347	22558	CN(C)c1ccc2ccc(CS(=O)(=O)N3CCCC3C)cc2c1	6	3	0.8630085338655858	332.155849008	3	0	3.2199000000000018	4	40.620000000000005	0	0	0.6229508196721312	CC1CCN(CCC2CCCN2S(=O)(=O)c2ccc(Cl)c(Cl)c2)CC1
348	22568	O=C(CCCc1cccc(Cl)c1)c1ccco1	6	2	0.7447517016748688	248.060407336	2	0	4.138600000000003	5	30.21	0	0	0.625	NCCc1cccc(O)c1
349	22583	O=C(CO)Nc1nncc(N=NN2cccc(Cl)c(Cl)c2)c1	7	2	0.8189850033720826	340.02422892	6	2	2.4383	4	103.07	0	0	0.7714285714285715	Cc1cccc(NC(=O)CN2CCC(c3ccc(Cl)cc3)CC2)c1
350	22609	C=CC(=O)Nc1ccc(Nc2ccc(F)cc2)cc1NC(=O)NS(C)	6	2	0.4618304025933036	360.105625004	4	4	4.093300000000002	6	82.26	0	0	0.7407407407407407	CS(=O)(=O)Oc1ccc2c(c1)CN(CCC1CCC(NC(=O)C=Cc3ccc(F)cc3)CC1)C2
351	22781	COc1ccc(OCc2ccccc2I)c(IO)c1	6	2	0.659537494486076	483.903240308	3	1	3.6587000000000014	5	38.69	0	0	0.6	COc1cccc(CCc2ccccc2OCc2cccc(OC)c2)c1
352	22839	CO	0	0	0.3852844044738431	32.026214748	1	1	-0.3915	0	20.23	0	0	0.875	CCN(CC)C(=S)SSC(=S)N(CC)CC
353	22971	CN1ooc(-c2ccccc2F)c1C=N	6	2	0.5964551852818246	208.064805748	4	1	1.95247	2	45.55	0	0	0.7450980392156863	CN1CCN(C2=Cc3ccccc3Oc3ccccc32)CC1
354	22979	COCC1CCC(=O)c2cccc(Br)c21	6	2	0.8239320411331892	268.009891756	2	0	3.1556000000000024	2	26.3	0	0	0.6949152542372882	COCC1CCCN1N1CCN(c2cccc(Cl)c2)C1=O
355	22981	CCc1nnc(C)cc1-c1ccc2ccc(NC(=O)NCCCCC(C)C)cc2c1	6	3	0.4447731559915754	404.257611644	3	2	6.115420000000006	8	66.91	0	0	0.6962025316455697	CCCCCCNC(=O)N=C(N)Nc1cccc(-c2csc(N)n2)c1
356	23054	Cc1ccc(CC2CCC(C(=O)CC(C)c3cccs3)CC2)s1	6	3	0.605697530423757	346.142507452	3	0	6.229820000000005	6	17.07	0	0	0.6944444444444444	Cc1ccc(N2CCN(CCC3CCC(NC(=O)c4cccs4)CC3)CC2)cc1
357	23058	Cc1ccc(NC(=O)c2cc(-c3c(F)cccc3F)ccc2NN)cc1	6	3	0.4785438176023234	353.1339686040001	3	3	4.478120000000002	4	67.15	0	0	0.7096774193548387	Cc1cccc(NC(=O)CN2CCC(c3ccc(Cl)cc3)CC2)c1
358	23120	CC(C)c1nc2ccccc2n1CC1CC(C(=O)c2ccc(C)c(C)c2)CC1	6	4	0.5075943818629887	374.23581358	3	0	6.075740000000006	5	34.89	0	0	0.6623376623376623	Cc1ccc(N2CCN(CCC3CCC(NC(=O)C4CCCCC4)CC3)CC2)cc1C
359	23142	CSc1ccc(N2CCN(C(=O)CSc3nc4c(C)coc4s3)CC2)cc1	6	4	0.5728740151162618	419.079589912	7	0	4.360520000000004	5	49.58	0	0	0.6621621621621622	COc1ccc(NC(=O)N2CCN(c3ccc(SC)cc3)CC2)cc1N1CCN(C)CC1
360	23157	COc1ccc(C2CC(=O)c3ccccc3C2CC(=O)c2ccc3c(c2)CCO3)cc1	6	5	0.5297768694890929	412.167459248	4	0	5.356900000000005	5	52.60000000000001	0	0	0.6142857142857143	COc1ccc(C(=O)CCCN2CCc3ccccc3C2)cc1
361	23262	CCc1cc(Nc2cc(C(C)(C)C)ccc2F)css1	6	2	0.6809600618665227	309.10211986	3	1	6.065400000000004	3	12.03	0	0	0.7777777777777778	CC(C)(C)c1ccc(C(O)CCCN2CCC(C(O)(c3ccccc3)c3ccccc3)CC2)cc1
362	23366	COc1ccc(CN2C(=O)c3ccc(CN(C)S(=O)c4ccc5c(c4)CCO5)cc3C2=O)cc1	6	5	0.4874757777562893	476.140592868	5	0	3.5809000000000024	7	76.15	0	0	0.6282051282051282	CCCN(CCC)C1CCc2cc(CN(C(N)=O)c3ccc(OC)cc3)ccc2C1
363	23471	Cn1c2ccccc2cc1Cc1ccccc1	6	3	0.6204987909524303	221.12044948	1	0	3.7691000000000026	2	4.93	0	0	0.6842105263157895	c1ccc(CCN2C3CCC2CC3)cc1
364	23506	N=Cc1ccccc1CCc1ccccc1F	6	2	0.7714675111183524	227.111027668	1	1	3.608570000000002	4	23.85	0	0	0.7115384615384616	O=S(=O)(c1ccccc1F)C1(F)CCN(CCc2ccc(F)cc2F)CC1
365	23533	C=c1c(Cc2ccccc2C)ccc2cccc12	6	3	0.7466469605528934	232.125200512	0	0	2.803420000000002	2	0.0	0	0	0.7288135593220338	Cc1ccccc1CN1CCN(CC(=O)N2c3ccccc3CC2C)CC1
366	23550	O=C1C=CCCC(Cc2ccccc2)C1c1cccc(F)c1	7	3	0.8024890794214428	294.14199344800005	1	0	4.687300000000004	3	17.07	0	0	0.6	Fc1cccc(CCCN2CCCC2)c1
367	23583	Brc1ccc(Cc2ccccc2)1	6	2	0.7169583183842768	219.988762388	0	0	3.447900000000001	2	0.0	0	0	0.6923076923076923	CN(C)CCOc1ccccc1Cc1ccccc1
368	23618	N#Cc1cc(Cc2cc(C)cc(NC(N)=NCc3ccc(O)cc3)n2)ccn1	6	3	0.4677530933448691	372.16985926	5	3	2.879900000000001	5	120.21	0	0	0.7380952380952381	Cc1ccc(CC(C)CNC(=O)N=C(N)NCCCc2sc(N)nc2C)cc1
369	23647	Fc1cncc2c1CCCC2Cc1cccc(F)c1	6	3	0.7933434660656324	259.11725592	1	0	4.022400000000003	2	12.89	0	0	0.6170212765957447	Fc1cccc(CN2C3CCC2CC3)c1
370	23680	Brc1cc2c(cc1CCc1ccc(Br)cc1)CCC2	6	3	0.6612585178864332	377.961874712	0	0	5.485500000000003	3	0.0	0	0	0.6981132075471698	CCCN(CCC)C1CCc2cc(CCc3ccc(Cl)cc3)ccc2C1
371	23698	O=C(O)CNCCCCCCC(=O)CCCc1cccc(F)c1F	6	1	0.5391728432481153	341.1802501	3	2	3.481300000000002	13	66.4	0	0	0.6825396825396826	O=C(CCCN1CCC(O)(c2ccc(Cl)cc2)CC1)c1cccc(F)c1F
372	23708	CNc1occc1CCc1ccc(Cl)cc1-c1ccccc1	6	3	0.6796397299638245	311.107691876	2	1	5.426900000000004	5	25.17	0	0	0.6724137931034483	CN1CCN(C2=Cc3ccccc3Oc3ccc(Cl)cc32)CC1
373	23717	Cc1nc2ccccc2n1CC1CC(=O)C(Cc2cccc(Oc3cccc(Br)c3)n2)n1	6	5	0.418384048437595	490.100438076	6	1	4.836820000000004	6	69.04	0	0	0.6966292134831461	O=c1[nH]c2cc(Cl)ccc2n1C1CCN(CCCCc2nc3ccccc3o2)CC1
374	23787	O=C1C(CCCCc2ccc(I)cc2)CCC1c1ccc(F)cc1	6	3	0.4068507694797042	436.069941544	1	0	5.906000000000005	6	17.07	0	0	0.6727272727272727	Fc1ccc(CCCCN2CCN(c3ccc(Cl)cc3)CC2)cc1
375	23812	Cc1ccccc1C1CCC(c2ccc3c(c2)OCO3)CC1	6	4	0.7608641230968703	294.161979944	2	0	5.165120000000004	2	18.46	0	0	0.6515151515151515	O=S(=O)(NC1CCC(N2CCC(c3ccccc3OC3CC3)CC2)CC1)c1ccc2c(c1)OCO2
376	23872	COc1ccc(CCNc2ccc(C)c(C(=O)Nc3ccc4c(c3)OCCO4)c2)cc1	6	4	0.5830343070802227	418.189257312	5	2	4.681720000000004	7	68.82000000000001	0	0	0.6621621621621622	COc1ccc(Oc2ccc(CN3CCC(c4cccc(NC(=O)C(C)C)c4)CC3)cc2)cc1
377	23936	CC(CCc1ccc(O)c(O)c1)S(=O)(=O)c1ccc2nocnc12	6	3	0.68043892284023	348.07799261200006	7	2	2.380600000000001	5	113.52	0	0	0.6415094339622641	CC(C)NCC(O)c1ccc(O)c(O)c1
378	23943	O=C(C=Cc1ccco1)c1cccc(F)c1	6	2	0.581594328140566	216.058657748	2	0	3.3148000000000017	3	30.21	0	0	0.7301587301587301	O=C(CCCN1CCC(O)(c2ccc(Cl)cc2)CC1)c1cccc(F)c1
379	24033	OCCCCCCCCC(=O)Cc2ccc(F)cc2	6	1	0.6561473370002698	266.168208196	2	1	3.660300000000003	10	37.3	0	0	0.6730769230769231	OC1(c2ccc(Cl)cc2)CCN(CCCCCc2ccc(F)cc2)CC1
380	24148	CNc1ccc(NS(=O)(=O)c2sc(COc3ccc(Br)cc3)cc2)cc1	6	3	0.5324417925488152	451.986396504	5	2	4.932100000000003	7	67.42999999999999	0	0	0.7014925373134329	CN1CCc2ccc(NS(=O)(=O)c3ccc(-c4ccc(Cl)cc4)s3)cc2CC1
381	24282	CSc1ccc(S(=O)(=O)N2CCC(c3nnc(CN4CCc5ccccc5C4)s3)CC2)cc1	6	5	0.4679882424293712	500.137439136	7	0	4.386600000000004	6	66.4	0	0	0.6436781609195402	COc1ccc(S(=O)(=O)N2CCc3ccccc3C2)cc1-c1ccc(CN2CCCCCC2c2ccccc2)[nH]1
382	24285	COCC(=O)NS(=O)(=O)Nc1cc(C)c(C)cc1C	6	1	0.8464498362107874	286.098728056	4	2	1.03116	5	84.5	0	0	0.75	CCN(CC)CCNC(=O)c1cc(S(C)(=O)=O)ccc1OC
383	24360	CC1(C)CC(NNC(=O)Nc2nc3ccc(F)c(F)c32)CC(C)C1	6	3	0.7250570363265958	336.176167764	3	3	3.375100000000001	2	65.52	0	0	0.725	CC(C)Oc1ccccc1N1CCN(C2CCC(NC(=O)Nc3cc(F)ccc3F)CC2)CC1
384	24436	Oc1ccc(CC(CCc2ccccc2)c2ccc3c(c2)OCO3)cc1	6	4	0.6763121553947709	346.156894564	3	1	5.080000000000004	6	38.69	0	0	0.6065573770491803	COc1ccc(CCN(CCCc2ccccc2)CCc2ccc3c(c2)OCO3)cc1OC
385	24547	Nc1ccc(C=CC(=O)Sc2nc(C)c3ccc(-c4ccc(F)c(F)c4)cc3c2)cc1	6	4	0.2302078402734498	432.110790636	4	1	6.402720000000004	4	55.98	0	0	0.7105263157894737	COc1ccccc1N1CCN(CCCCNC(=O)C=Cc2ccc(Cl)cc2)CC1
386	24576	Cc1cnc(CN2CCN(S(=O)(=O)c3ccc4[nH]ncc4c3)cc2)cc1	6	4	0.762663904242822	369.125945848	5	1	2.24402	4	82.19000000000001	0	0	0.726027397260274	Cc1cccc(S(=O)(=O)N2CCCC2CCN2CCC(C)CC2)c1
387	24617	CCc1cccc(CNc2ccc(S(=O)(=O)N3CCN(c4ccccc4)CC3)[nH][nH]2)c1	6	4	0.6146174982213336	439.2041961680001	6	3	2.2812	7	76.71000000000001	0	0	0.6029411764705882	CCc1cccc(NC(=O)CN2CCN(c3ccccn3)CC2)c1
388	24678	CN(CCc1c[nH]c2ccccc12)c1cccc2ccccc12	6	4	0.5616959686791668	300.16264864	1	1	5.000000000000004	4	19.03	0	0	0.4772727272727273	C=CCN(CC=C)CCc1c[nH]c2ccccc12
389	24694	CSc1ccc(C(=O)N2c3ccc(C)cc3Cc3ccc(C)cc32)cc1	6	4	0.530323946965739	359.13438529200005	2	0	5.908040000000005	2	20.31	0	0	0.6612903225806451	Cc1ccc(C)c(N2CCN(CCCC(=O)c3ccc(F)cc3)CC2)c1
390	24730	CCOc1ccccc1C(=O)N1c2ccc(F)cc2CC1C	6	3	0.862100895696455	299.132157036	2	0	3.815800000000003	3	29.54	0	0	0.5735294117647058	CC1Cc2ccccc2N1C(=O)CC1CCN(Cc2ccc(F)cc2Cl)CC1
391	24864	OC(CCCCc1c[nH]c2ccccc12)CC=CCCCC	6	2	0.4483246328812273	299.224914548	1	2	5.378100000000004	10	36.02	0	0	0.5531914893617021	CC(N)Cc1c[nH]c2ccccc12
392	24885	CC(NC(=O)N1CCC(c2cccc(Cl)c2)CC1)c1ccccc1	6	3	0.8368478070881514	342.14989103600004	1	1	4.990200000000004	3	32.34	0	0	0.5161290322580645	CC(C)C(=O)Nc1cccc(C2CCN(Cc3ccc(Oc4ccccc4)cc3)CC2)c1
393	25028	O=C(CCCC(=O)c1ccc(Br)cc1)Nc1ccc2c(c1)OCOO2	6	3	0.577755110385919	405.0211847119999	5	1	4.101100000000003	6	73.86000000000001	0	0	0.6197183098591549	O=C(Cc1ccccc1)Nc1cccc(C2CCN(CCCC(=O)c3ccc(Cl)cc3)CC2)c1
394	25042	CCc1ccc(C=NNC(=O)c2ccc(CN3C(=O)CCC3C(C)=O)cc2C)cc1	6	3	0.566388261087734	405.205241724	4	1	3.401320000000002	7	78.84	0	0	0.7159090909090909	CCOC(=O)C1CCN(CC2COc3ccc4[nH]c(C(=O)OC)cc4c3O2)CC1
395	25128	OC(Cc1cccc(Cl)c1)CCCCCCc1ccc2c(c1)OCO2	6	3	0.6271369096859818	360.14922233999994	3	1	5.165300000000004	9	38.69	0	0	0.6129032258064516	COc1ccc(CCN(CCCc2ccccc2)CCc2ccc3c(c2)OCO3)cc1OC
396	25205	CCOc1ccc(N2CCC(C(=O)Cc3cc(Cl)ccc3OC)CC2)c(OC)c1	6	3	0.6179235352201977	417.1706860559999	5	0	4.784100000000004	8	48.0	0	0	0.582089552238806	COc1cc(Cl)ccc1N1CCN(CCCCNC(=O)C(C)(C)C)CC1
397	25253	N=C(N)c1ccc2c(c1)C(=O)C(=CNc3ccccc3Br)C(=O)CC2	7	3	0.2427362101108155	397.042588852	4	3	3.427170000000002	3	96.04	0	0	0.7341772151898734	CN1CCN(C2=Nc3cc(Cl)ccc3N(NC(=O)c3ccc(Cl)cc3)c3ccccc32)CC1
398	25294	O=C(CCCC1CCOCC1)c1ccc(F)o1	6	2	0.741804651694749	240.116172624	3	0	3.198300000000001	5	39.44	0	0	0.6896551724137931	CCCCC1CCN(CCCC(=O)c2ccccc2C)CC1
399	25322	CCOc1cccc(-c2ccc(Cl)s2)c1	6	2	0.766888005830752	238.021913652	2	0	4.467200000000002	3	9.23	0	0	0.6666666666666666	Clc1cccc(OCCNCCCOc2ccccc2)c1
400	25375	COc1ccc(CN(C)C(=O)C2cccc(S(=O)(=O)N3CCN(C(C)c4ccco4)CC3)cc2)cc1	7	4	0.53885753107664	511.2140921560001	6	0	3.5813000000000037	8	83.3	0	0	0.6989247311827957	COc1ccc2c(c1)C1OCCN(CCCCNC(=O)c3ccco3)C1CO2
401	25386	COc1ccc(C2CCc3c([nH]cc3-c3cc(C)cc(C)c3)C2)cc1	6	4	0.6656623259774093	331.19361442	1	1	5.579640000000005	3	25.02	0	0	0.6226415094339622	CCCN1CCC(c2ccc(OC)cc2)CC1
402	25423	CC(CCc1cccc(O)c1)CCc1n[nH]c(-c2ccc3c(c2)OCO3)n1	6	4	0.6585972627550213	365.173941596	5	2	4.107500000000003	7	80.26	0	0	0.6481481481481481	NCCc1cccc(O)c1
403	25477	COc1cc(Cc2ccc(NC(=O)c3ccc(-c4cnc(C)cc4)cc3)cc2)ccc1O	6	4	0.4217428429804285	424.178692628	4	2	5.614320000000005	6	71.45	0	0	0.654320987654321	COc1ccc(NC(=O)c2ccc(-c3ccc(-c4noc(C)n4)cc3C)cc2)cc1N1CCN(C)CC1
404	25493	CCc1ccc(CCNc2nc3ccccc3c(=O)n2-c2ccc3c(c2)OCO3)cc1	6	5	0.5096749187024553	413.173941596	6	1	4.331400000000003	6	65.38000000000001	0	0	0.6867469879518072	CCc1cccc(N2CCN(CC(O)CCNC(=O)c3ccc4c(c3)OCO4)CC2)c1Cl
405	25503	CNCC1CC(c2ccco2)CC1	5	2	0.7703167774925419	179.131014164	2	1	2.3827000000000007	3	25.17	0	0	0.7424242424242424	CC(=O)NC1CCC(CCN2CCC(c3cccc4occc34)CC2)CC1
406	25512	Cc1ccc(CCC(O)c2cccc(S(=O)(=O)c3ccccc3)c2)cc1	6	3	0.6990166773780205	366.128965564	3	1	4.494020000000004	6	54.37	0	0	0.6875	CN(C)CCc1cccc2c1cc(C(=O)c1ccccc1)n2S(=O)(=O)c1ccccc1
407	25559	O=S(=O)(CCCc1cccc(Br)c1)Nc1cc(O)cc(Br)c1	6	2	0.6919971233216473	446.91393854000006	3	2	4.291700000000003	6	66.4	0	0	0.7021276595744681	NCCc1cccc(O)c1
408	25571	Cc1ccc(C)c(CC(CCc2ccccc2)Cc2ccc(O)cc2)n1	6	3	0.6184793650522624	345.209264484	2	1	5.438240000000006	7	33.120000000000005	0	0	0.6935483870967742	Cc1c(-c2ccccc2)nc(O)n1C1CCN(CCc2ccccc2)CC1
409	25595	CCN1CCc2c(Cl)cccc2C1C	6	2	0.6864029205848334	209.097127192	1	0	3.2790000000000017	1	3.24	0	0	0.6122448979591837	CCCN1CCC2c3cccc(O)c3CCC21
410	25676	O=C(CCC1CCN(S(=O)(=O)c2cc(Cl)cc(Cl)c2)CC1)c1ccccn1	6	3	0.6391378877615776	426.0571688600001	4	0	4.452200000000005	6	67.34	0	0	0.5671641791044776	O=S(=O)(c1cccc2ncccc12)N1CCC(CCN2CCN(c3cccc(Cl)c3)CC2)CC1
411	25703	NC(=O)Cc1ccccc1NC(=O)Cc1ccc(-c2ccc(O)cc2)cc1	6	3	0.6298096106504552	360.1473925	3	3	3.268200000000001	6	92.42	0	0	0.660377358490566	O=C(Cc1ccccc1)Nc1ccc(CCN2CCN(c3ccccc3)CC2)cc1
412	25858	NCCOc1cc(Cl)cc(Cl)n1	6	1	0.7673503471585865	206.001368236	3	1	1.7258999999999998	3	48.14	0	0	0.7317073170731707	Clc1ccc(OCCNCCCOc2ccc(Br)cc2)cc1
413	25912	CSc1ccc(CCc2ncc(C(=O)c3ccc4c(c3)OCO4)c3ccccc23)cc1	6	5	0.2917142069573545	427.124214532	5	0	5.701600000000005	6	48.42	0	0	0.6521739130434783	c1ccc2c3c([nH]c2c1)C(Cc1ccc2c(c1)OCO2)NCC3
414	25922	COc1ccc(CC2CCc3ccc(F)cc32)cc1	6	3	0.8027750194706428	256.126343384	1	0	4.106800000000003	3	9.23	0	0	0.6101694915254238	CCCN(CCC)C1CCc2cc(CSc3ccc(OC)cc3)ccc2C1
415	25956	CCc1ccc2c(c1)Cc1ccc(C3CCC3)cc1-2	6	4	0.5924444461316615	248.15650064	0	0	5.087700000000003	2	0.0	0	0	0.6785714285714286	CCc1ccc2c(c1)C1c3cc(O)c(O)cc3CCC1NC2
416	25996	NC(=S)NN=Cc1nc(-c2ccc(O)cc2)c2cc(C)ccc2c(=O)n1	7	3	0.3685693403061667	365.09464572	6	3	1.83812	3	113.49	0	0	0.7272727272727273	CCCCCCNC(=O)N=C(N)Nc1cccc(-c2csc(N)n2)c1
417	26087	CC(CCc1cccc(Br)c1)c1cccc(O)c1	6	2	0.8523014567898423	304.046277264	1	1	4.8910000000000045	4	20.23	0	0	0.6	NCCc1cccc(O)c1
418	26104	Cc1ccc(C2CCN(C3Ccc4c(c3)OCCO4)CC2)cc1	6	4	0.829861675551937	311.18852904000005	3	0	3.761320000000003	2	21.700000000000003	0	0	0.639344262295082	Cc1ccc(C2CCN(Cc3ccc4c(c3)NC(=O)CO4)CC2)cc1
419	26113	Clc1ccc(C(CC2CC2c2ccco2)c2ccco2)cc1	6	4	0.5902218751532071	312.091707464	2	0	5.851700000000005	5	26.28	0	0	0.6909090909090909	CN1C2CCC1CC(OC(c1ccccc1)c1ccc(Cl)cc1)C2
420	26240	CNC(c1cccc(OC)c1)N1CCCC1=O	6	2	0.8587911374296738	234.136827816	3	1	1.5356	4	41.57	0	0	0.6296296296296297	COc1ccc2c(c1)CCCN1CCCc3ccccc3C21
421	26367	OC(Cc1ccc2c(c1)OCO2)C1CCCC(C(=O)c2ccco2)C1	6	4	0.8409431379836201	342.146723804	5	1	3.601000000000002	5	68.9	0	0	0.6493506493506493	O=C(NC1CCN(Cc2ccc3c(c2)OCO3)C1)c1ccc(-c2cccs2)cc1
422	26559	CSc1ccc(C2CC(=O)CC(c3ccc4c(c3)OCCC4)C2)cc1	6	4	0.6962447230712221	352.149701008	3	0	5.353900000000005	3	26.3	0	0	0.7125	O=C1CCc2ccc(OCCCCN3CCN(c4cccc5c4CCCO5)CC3)nc2N1
423	26567	Nc1nc(Nc2cccc(NC(=O)Nc3ccc(F)c(F)c3)n2)ccn1	6	3	0.5697518815050397	357.11496447600007	6	4	3.1196	4	117.85	0	0	0.6764705882352942	O=C(Nc1cccc(CCN2CCN(c3ccccc3)CC2)c1)Nc1ccccn1
424	26570	Cc1ccc(C2CCC(Cc3c(C)[nH]c4ccccc34)CC2)cc1	6	4	0.5830699234656753	317.214349864	0	1	6.301240000000005	3	15.79	0	0	0.6333333333333333	Cc1[nH]c2ccccc2c1CN1CCC(O)(c2ccc(Cl)cc2)CC1
425	26623	CCc1ccc(C=NS(=O)(=O)c2ccc(Cc3cccc(OC)c3OC)cc2)cc1	6	3	0.4942452693305292	423.15042928	4	0	4.664800000000004	8	64.96000000000001	0	0	0.6857142857142857	CCN(Cc1ccc(-c2cc(S(=O)(=O)CC)ccc2OC)[nH]1)Cc1ccccc1OC
426	26744	OC(COc1ccc(Cl)cc1Cl)C(=O)Cc1ccccc1	6	2	0.8834861609624297	324.031999668	3	1	3.544900000000002	6	46.53	0	0	0.6666666666666666	O=S(=O)(NC1CCN(CC(O)COc2ccccc2-c2ccccc2)CC1)c1cccc(Cl)c1
427	26859	CCC(C)NC(=c1cccc1-c1cccc(F)c1)C(F)(F)F	6	2	0.7730219567825214	311.129712424	1	1	4.983400000000002	4	12.03	0	0	0.704225352112676	O=C(NC1CCN(Cc2ccccc2)C1)c1ccc(-c2cccc(F)c2)cc1
428	26886	CNCc1ccc(S(=O)(=O)c2cccc(-c3ccc(O)c(OC)c3)c2)cc1	6	3	0.6799497691145245	383.119129152	5	2	3.6200000000000023	6	75.63000000000001	0	0	0.5689655172413793	COc1cc(CCN(C)Cc2cccc(O)c2OC)ccc1O
429	26971	CSc1cc(-c2nc3ccc(N4CCN(C)CC4)c(Cl)cc3n2)ccc1	7	4	0.6256674186687177	384.117545352	5	0	4.375500000000003	3	32.260000000000005	0	0	0.5918367346938775	CN1CCN(c2cccc(Cl)c2Cl)CC1
430	27093	CNc1cc(NC(=S)N2CCCCC2)cc(C(F)(F)F)c1	6	2	0.8083454246893307	317.117353236	2	2	3.929800000000003	2	27.3	0	0	0.7333333333333333	O=C1N(CCN2CCCCCC2)CCN1c1cccc(C(F)(F)F)c1
431	27195	Nc1cc(NC(=S)Nc2ccc(Cl)cc2)cc(CCc2cc(Cl)cc(Cl)c2)n1	6	3	0.4019912796112662	450.023950584	3	3	6.218100000000002	5	62.97	0	0	0.746031746031746	Nc1nc(-c2ccc(Cl)cc2)cc(C2CCN(Cc3ccccc3)CC2)n1
432	27289	NNC(=O)c1cc(NCc2cccc(F)c2)nc(Cl)n1	6	2	0.3437987963418719	295.063615872	5	3	1.4846999999999997	4	92.93	0	0	0.66	Fc1cccc(CCN2CCCC2)c1
433	27533	N=C(NN=CN)Nc1cc(F)nc(-c2ccc(F)c(F)c2)n1	6	2	0.2962224319117316	309.09497798	4	4	1.39917	3	112.07	0	0	0.7391304347826086	Fc1ccc(CN2CCC(Nc3ccc(C(F)(F)F)nn3)CC2)cc1F
434	27608	CNC(=O)c1sc2nc(Sc3ccccc3SC(C)CCC)c(C)c2cc1C	6	3	0.4257689002304285	430.120726452	5	1	6.656240000000005	7	41.99	0	0	0.7101449275362319	CCCC(C)NC(=O)c1cc2ccccc2[nH]1
435	27622	OCC(c1ccc(Cl)cc1)C1CCN(c2cc3ccccc3s2)CC1	6	4	0.6497049996025606	371.111063004	3	1	5.547200000000004	4	23.47	0	0	0.5942028985507246	O=C(NCCCCN1CCN(C(c2ccccc2)c2ccc(Cl)cc2)CC1)c1cc2ccccc2s1
436	27689	CN1C(CCc2ccc(F)cc2)CCC1=O	6	2	0.7670346777700552	221.121592352	1	0	2.3791	3	20.31	0	0	0.6551724137931034	COc1cccc(C(O)C2CCN(CCc3ccc(F)cc3)CC2)c1OC
437	27735	CCC=Cc1ccc(Br)c(Br)c1	6	1	0.7442826880626321	287.91492452	0	0	4.634800000000002	2	0.0	0	0	0.7755102040816326	CCN(CC)CCN1CCN(c2cccc(Cl)c2)C1=O
438	27842	O=c1sc2c(s1-c1ccccc1OC(F)(F)F)Oc2	6	3	0.7712760854841447	305.96322068	4	0	4.081300000000001	2	35.53	0	0	0.75	CCN(CCc1ccccc1OC(F)(F)F)CCN1CCCC1
439	27878	O=C(CSc1ccc(O)c1=O)c1ccccc1	6	2	0.829267887875078	246.03506518	4	1	2.511000000000001	4	54.37	0	0	0.7	O=C(CCCN1CCc2ccccc2C1)c1ccccc1
440	27963	Cc1csc(CSCc2cc(C)c(O)s2)s1C	5	2	0.8188854656748965	304.008399132	4	1	4.632020000000003	4	20.23	0	0	0.7575757575757576	COc1cc2c(cc1O)C1Cc3sc(CC(C)(C)C)cc3CN1CC2
441	28056	OCC(O)N1CCC(c2cc3ccccc23)CC1	6	3	0.8491443310966521	245.141578848	3	2	1.5633	3	43.7	0	0	0.6296296296296297	CN1CCC(C2=Cc3cc(Cl)ccc3Cc3ccccc32)CC1
442	28070	CC(NN)SC(=S)Nc1ccc(F)cc1-c1ccc(-c2ccc(F)c(F)c2)cc1	6	3	0.2092728580216849	433.089424236	4	3	5.677200000000003	5	50.08	0	0	0.717948717948718	Cc1ccc(C2CCN(Cc3ccc(Oc4ccc(F)c(F)c4)cc3)CC2)cc1NC(=O)C(C)C
443	28204	COc1cc(C)nc(Nc2cc(Br)cc(NN=C3CC(C)CC3)n2)n1	6	3	0.7227141829848948	404.0960213920001	7	2	4.282620000000002	5	84.32000000000001	0	0	0.735632183908046	COc1ccc(NS(=O)(=O)c2sc3ccc(Cl)cc3c2C)cc1N1CCN2CCCCC2C1
444	28227	CC(C)C(=O)N(Cc1cccc(C)c1)N=Cc1cccc(O)c1	6	2	0.675726201851813	310.16812794399993	3	1	3.7193200000000015	5	52.900000000000006	0	0	0.6571428571428571	CCN(Cc1cccc(C)c1)Cc1ccc(-c2cc(S(=O)(=O)CC)ccc2OC)[nH]1
445	28235	CCOc1ccc(Cc2ccc3c(c2)OCO3)cc1OC	6	3	0.8437234987292588	286.120509056	4	0	3.413400000000002	5	36.92	0	0	0.4807692307692308	COc1ccc(CCN(CCCc2ccccc2)CCc2ccc3c(c2)OCO3)cc1OC
446	28242	Cc1cccc(CCC(=O)Nc2ccc(-c3cnc(O)nc3)cc2)c1	6	3	0.7458683572197228	333.14772684800005	4	2	3.728920000000002	5	75.11	0	0	0.6	Cc1cccc(NC(=O)CCN2CCN(c3ncccn3)CC2)c1
447	28301	CC(=O)c1cccc(OC2CCCN(c3ccc(C)cc3)C2)c1	6	3	0.790967557700616	309.17287897600005	3	0	4.245420000000004	4	29.54	0	0	0.5614035087719298	CCCN1CCCC(c2cccc(C(C)=O)c2)C1
448	28317	CCN=Cc1cc(F)cc(C(F)(F)F)c1	6	1	0.5342904859920118	219.067112168	1	0	3.283300000000001	2	12.36	0	0	0.7346938775510204	CCCN1CCC(c2cccc(C(F)(F)F)c2)CC1
449	28352	CC(CCc1ccc2ccccc2c1)C(O)c1ccc(O)cc1	6	3	0.70729544979955	306.161979944	2	2	4.847700000000006	5	40.46	0	0	0.7	NCCc1ccc(O)cc1
450	28372	COC(=O)C1CCC(n2ccnn2)CC1	6	2	0.6862240896728978	209.11642672	5	0	1.1824	2	57.010000000000005	0	0	0.7384615384615385	COC(=O)c1ccc(OCC2CCC3CN(c4ncccn4)CCN3C2)cc1
451	28382	CC(=O)NC(=O)NN=Cc1c(C)noc1-c1cc(Cl)cc(Cl)c1	6	2	0.6529913697976191	354.028645604	5	2	3.136420000000001	3	96.59	0	0	0.7534246575342466	Cc1noc(C)c1-c1ccc(S(=O)(=O)Nc2ccc3c(c2)CCN(C)CC3)cc1
452	28396	CNC(OO)c1ccc(CC2CCS2S(=O)(=O)c3ccc(O)cc3)cc1	6	3	0.1886535187155991	397.101764836	6	4	2.8047000000000013	7	95.86	0	0	0.7123287671232876	CC(C)c1ccccc1OCCN1CCC(CNS(=O)(=O)c2ccc(F)cc2)CC1
453	28475	NC(=O)NN=Cc1c(Br)cccc1CCOO	6	1	0.4364369918343139	301.0062033439999	4	3	1.4834	5	96.94	0	0	0.7323943661971831	NC(=O)c1ccccc1OCCCNCCc1cn(S(=O)(=O)c2ccccc2)c2ccccc12
454	28621	CC(C)c1ccc(OCC2CCC(c3ccc(S(=O)(=O)c4ccc5ccccc5c4)cc3)cc2)cc1	6	5	0.2440680093502059	496.207215884	3	0	7.924800000000008	7	43.370000000000005	0	0	0.6533333333333333	CC(C)c1cccc(OCCN2C3CCC2CC(NS(=O)(=O)c2cccc(F)c2)C3)c1
455	28646	Clc1cc(C2CCc3ncccc3C2)cc2scnc12	6	4	0.6552699287381079	300.04879709600004	3	0	4.617200000000002	1	25.78	0	0	0.631578947368421	CCCN(CCC)C1CCc2ncccc2C1
456	28705	CSc1ccc(C(=O)Nc2ccc(C)c(SC)c2S)cc1	6	2	0.6097570783241593	335.047227164	4	2	4.979820000000004	4	29.1	0	0	0.6557377049180327	CSc1ccc(-c2ccc(C(=O)NC3CCN(Cc4ccccc4)C3)cc2)cc1
457	28720	CCOc1ccc(C(=O)c2ccc(OC(=O)C(=O)c3ccccc3CC)cc2)cc1	6	3	0.2370658982939572	402.146723804	5	0	4.667000000000004	8	69.67	0	0	0.7049180327868853	CCOc1ccc(C(O)CN2CCN(c3ccccc3F)CC2)cc1
458	28749	COc1ccc(C(CCc2ccc(OC)nn2)Cc2ccc(OC)cc2)cc1	6	3	0.5501303315738166	378.194342692	5	0	4.461500000000004	9	53.47	0	0	0.6724137931034483	CCCN(CCC)C1CCc2cc(CCc3ccc(OC)cc3)ccc2C1
459	28854	OC(C=CCc1ccco1)c1ccccc1	6	2	0.793168861282226	214.099379688	2	1	3.111900000000001	4	33.370000000000005	0	0	0.7058823529411765	OC(c1ccccc1)c1ccccc1OCCN1CCCC1
460	28903	CNCC1CCN(c2ccc(S(=O)(=O)c3ccc4c(c3)CCC4)cc2)CC1	6	4	0.857886174385477	384.187149136	4	1	3.443900000000003	5	49.41	0	0	0.65625	O=S(=O)(c1ccccc1)N1CCc2ccc(N3CCN(C4CCC4)CC3)cc21
461	29005	CN(C)Cc1ccc(NC(=O)C2(C(=O)NCc3cc(F)cc(F)c3)CC2=O)cc1	6	3	0.6978844912397547	401.155097972	4	2	2.2405	7	78.51	0	0	0.6428571428571429	CN(C)Cc1ccc(CNC(=O)CCCCCN2CCN(c3ccccc3-c3ccccc3)CC2)cc1
462	29051	COc1ccc(-c2c[nH]c3ccc(O)cc23)cc1OC	6	3	0.7640570425889743	269.10519334	3	2	3.5577000000000023	3	54.48	0	0	0.6507936507936508	COc1ccc2[nH]cc(CCNCc3ccc(-c4ccc(O)cc4)o3)c2c1
463	29092	Cc1ccc(C2CCC(Cc3ccc(S(=O)(=O)c4ccc5c(c4)CCC5)cc3)CC2)cc1	6	5	0.4319539765732114	444.212301264	2	0	6.833020000000007	5	34.14	0	0	0.6764705882352942	CCCN(CCC)C1CCc2cc(CS(=O)(=O)c3ccc(I)cc3)ccc2C1
464	29163	CN(CCc1cccc2ccccc12)C1CCC(c2cccc3ccccc23)C1=O	6	5	0.4154661203446467	393.209264484	2	0	5.982600000000006	5	20.31	0	0	0.6491228070175439	CN(C)CCc1cccc2c1ccn2S(=O)(=O)c1ccccc1
465	29187	OC(Cc1cccc(Br)c1)C1CCCC1Cc1ccccc1	6	3	0.7955631609873461	358.093227456	1	1	5.011500000000004	5	20.23	0	0	0.6923076923076923	NCC1c2ccccc2Cc2cc(Br)ccc21
466	29199	CC(Oc1ccc(F)c(Cl)c1)Oc1nc(-c2ccco2)nc2c1CCO2	6	4	0.6194639935058412	376.062612828	6	0	4.267800000000003	5	66.61	0	0	0.6712328767123288	CC(Oc1ccc(Cl)c(Cl)c1)c1nc(N)nc(N2CCN(C)CC2)n1
467	29209	CCCc1ccc(CC[n+]2cccc[n+]2C)cc1	6	2	0.7085139730757117	242.17720154418	0	0	1.9938	5	7.76	0	0	0.7391304347826086	CCCN(CCc1ccccc1)CCc1cccc(O)c1
468	29281	O=Cc1ccc(N2CCN(Cc3ncnc(-c4cc(Cl)ccc4Cl)n3)CC2)cc1	6	4	0.5733252431750832	427.096665588	6	0	3.980100000000004	5	62.220000000000006	0	0	0.5909090909090909	O=Cc1cccc2c(CN3CCN(c4ccc(Cl)cc4)CC3)cnn12
469	29394	CCc1ccc(NC(=O)Nc2ccc(-c3ncnc4[nH]ccc34)cc2)cc1	6	4	0.4890070859683746	357.158960228	3	3	4.831300000000002	4	82.69999999999999	0	0	0.7068965517241379	O=C(Nc1ccccc1)Nc1ccc(CCN2CCN(c3ccccc3)CC2)cc1
470	29445	CC(CCCCc1ccccc1F)C(F)(F)F	6	1	0.5213579932270485	248.118813392	0	0	4.736900000000003	5	0.0	0	0	0.7291666666666666	CC(C)NC1CCc2c(F)cccc2C1
471	29462	CCOc1ccc(CCc2ccccc2)cc1OC	6	2	0.7805710637428867	256.14632988	2	0	3.879100000000003	6	18.46	0	0	0.4680851063829787	COc1cc(CCNCCc2ccc(O)c(O)c2)ccc1OCCCc1ccccc1
472	29465	Cc1ccc(S(=O)(=O)Nc2ccc(C(=O)NN3CCc4ccc(O)cc4C3=O)cc2)cc1	6	4	0.5517230501578946	451.120191772	5	3	2.844720000000001	5	115.81	0	0	0.5757575757575758	Cc1ccc(-c2ccc(S(=O)(=O)Nc3ccc4c(c3)CCN(C)CC4)cc2)s1
473	29502	N=C(N)NC=Cc1nn(-c2cccc(C)c2)nc1-c1ccccc1	6	3	0.5091870205047678	318.159294576	4	3	2.6964900000000007	4	92.61	0	0	0.6567164179104478	Cc1cccc(CN2CCC(n3c(O)nc(-c4ccccc4)c3C)CC2)c1
474	29504	COC(=O)C(CCCc1c[nH]c2ccccc12)C(C)C	6	2	0.8100540004270596	273.172878976	2	1	3.935800000000002	6	42.09	0	0	0.5217391304347826	CC(N)Cc1c[nH]c2ccccc12
475	29610	CCc1cscc1C1=NN(CC(N)=S)CC1	5	2	0.8346153065775801	253.07073948	4	1	2.0064	4	41.62	0	0	0.7192982456140351	CCC(C)(C)C(=O)NCCN1CCN(c2ccc(Cl)cc2)CC1
476	29661	Cn1cc(CCc2ccccc2)nc1C	6	2	0.7440655922358845	200.131348512	2	0	2.513720000000001	3	17.82	0	0	0.6216216216216216	c1ccc(CCN2C3CCC2CC3)cc1
477	29925	COc1cccc(-c2ccc(Cl)cc2)c1	6	2	0.7400817759334066	218.049842652	1	0	4.015600000000003	2	9.23	0	0	0.6041666666666666	COc1cccc(CCCCN2CCN(c3ccc(Cl)cc3)CC2)c1
478	29934	CN(C)CC(=O)Nc1cc(NCc2ccc(F)c(F)c2)ncn1	6	2	0.8498353290558542	321.14011660400007	5	2	1.8669999999999995	6	70.15	0	0	0.7014925373134329	CNc1cc(-c2csc(N(C)C(=O)c3ccc(F)cc3)n2)ncn1
479	30146	CN(C)C1CCC(Cc2cccc(F)c2)CC1	6	2	0.7749025207965244	235.173627924	1	0	3.4886000000000026	3	3.24	0	0	0.5476190476190477	Fc1cccc(CCN2C3CCC2CC3)c1
480	30159	Cc1ccc(CCNc2ccc(=O)c3ccc(C)cc3c2)cc1Br	7	3	0.6692377607491634	381.07282636	2	1	5.233940000000004	4	29.1	0	0	0.676923076923077	Cc1ccc2[nH]c(CNCCCc3ccncc3)cc(=O)c2c1
481	30268	O=C(c1cccc2ccccc12)N1CCCC(CSc2ccccc2)C1	6	4	0.5732169352868929	361.1500353560001	2	0	5.4843000000000055	4	20.31	0	0	0.6271186440677966	O=C(NC1CCN(Cc2ccccc2)CC1)c1cccc2ccccc12
482	30320	C=CCNc1cccc(CCCC(=O)c2cc(O)ccn2)n1	6	2	0.5784930692046134	297.14772684800005	5	2	2.9857000000000014	8	75.11	0	0	0.7297297297297297	O=C(CCCN1CCN(c2ccccn2)CC1)c1ccc2c(c1)CCC2
483	30338	Nc1ccc(NCCCCC(=O)NCc2ccccc2)cc1	6	2	0.517690550676933	297.184112356	3	3	3.167400000000001	8	67.14999999999999	0	0	0.5454545454545454	CC(C)c1ccccc1N1CCN(CCCCCC(=O)NCc2ccccc2)CC1
484	30420	O=C1OC(COc2ccc(Cl)cc2)CC1CC(=O)Cc1ccc(Cl)cc1	6	3	0.650118141876167	392.058214416	4	0	4.505800000000004	7	52.6	0	0	0.6857142857142857	CC(C)C(=O)Nc1cccc(C2CCN(Cc3ccc(Oc4ccc(Cl)cc4)cc3)CC2)c1
485	30448	COc1ccc(C(=O)NNc2ccc(S(=O)(=O)c3ncc4cc(Br)cc4s3)cc2)cc1OC	6	4	0.3249201593793767	546.9871247760001	8	2	4.617300000000003	7	106.62	0	0	0.6588235294117647	COc1cc(C(=O)NN2c3ccccc3N=C(N3CCN(C)CC3)c3cc(Cl)ccc32)cc(OC)c1OC
486	30465	CNC(=O)N1CCC(C)C1=S	5	1	0.5526929992784151	172.067034004	2	1	0.9950000000000004	0	32.34	0	0	0.7058823529411765	Cc1cccc(NC(=O)CN2CCC(c3ccccc3)CC2)c1
487	30502	Oc1ccc(O)c(C(=O)N=CCc2ccc(-c3cc4ccccc4[nH]3)cc2)c1	6	4	0.3594592859708346	370.131742436	3	3	4.699800000000003	4	85.68	0	0	0.6721311475409836	O=C(NCC1CC1)c1cc2ccccc2[nH]1
488	30560	CN(C)C1CCc2nc(-c3ccc(OC)cc3)cc(C)c2CN1	7	3	0.9454142336305348	311.19976242	4	1	2.9891200000000007	3	37.39	0	0	0.7	CCCN(CCC)C1CCc2cc(OC)ccc2C1
489	30702	OCC1CCN1Cc1cccc(Cl)c1	6	2	0.8258982003414284	211.076391748	2	1	1.9066	3	23.47	0	0	0.5471698113207547	Cc1nn(C2CCN(Cc3cccc(Cl)c3)CC2)cc1-c1ccccc1
490	30818	Cc1ccc(C=CC(=O)c2ccccc2OC2c3ccccc3O2)cc1	6	4	0.4623325275070104	342.125594436	3	0	5.361120000000004	5	35.53	0	0	0.6944444444444444	COc1ccccc1NC1CCN(CCCCNC(=O)C=Cc2ccccc2)CC1
491	30893	CCN1CCc2cc(F)ccc2C1CCNCC	6	2	0.8083888435260009	250.184526956	2	1	2.7444000000000006	5	15.27	0	0	0.631578947368421	Cc1ccccc1CC1c2ccc(O)cc2CCN1C
492	30913	CC(=O)Nc1ncc(NC(=O)CCCc2cc(Cl)cc(Cl)c2)nc1Cl	6	2	0.753135379415159	400.02605876000007	4	2	4.356600000000002	6	83.98	0	0	0.7027027027027027	COc1ccc2nc(NC(=O)CCCCN3CCN(c4ccc(Cl)cc4)CC3)sc2c1
493	31060	O=C1CCC(=O)c2ccc(F)cc21	6	2	0.6083286976459393	178.043007684	2	0	1.9849	0	34.14	0	0	0.6595744680851063	O=C1c2ccc(F)cc2CC1CCN1CCc2ccccc2C1
494	31093	CCc1ccc(Cc2ccc(O)cc2-c2ccc3c(c2)CCO3)cc1	6	4	0.7168844316057206	330.161979944	2	1	5.147300000000005	4	29.46	0	0	0.6833333333333333	CN1CCOc2cc(O)ccc2Cc2ccccc2CC1
495	31099	Nc1cccc(CCCc2ccc(O)cc2)c1	6	2	0.7880683667034638	227.131014164	2	2	3.149700000000002	4	46.25	0	0	0.5483870967741935	NCCc1ccc(O)cc1
496	31118	C[N+]1(C)CCC(c2cccc(I)c2)CCC1CC	7	2	0.5426094191080355	358.10262422009	0	0	4.413700000000004	2	0.0	0	0	0.64	CCCN1CCC(c2cccc(O)c2)CC1
497	31211	OC(CC(=O)N(C)Cc1ccc2c(c1)CCC2)C1CCc2c(nnn2-c2cccs2)C1	6	5	0.6434459005831193	436.19329713600007	6	1	3.3320000000000016	6	71.25	0	0	0.7108433734939759	CCCN(CCc1cccs1)C1CCc2ccc(O)cc2C1
498	31371	CN(c1ccc(Cl)c(F)c1)C1CCC(N)CC1	6	2	0.8806677069373638	256.114254476	2	1	3.185200000000001	2	29.26	0	0	0.6981132075471698	CN(c1ncccn1)C1CCC(CCN2CCN(c3ccccc3)CC2)CC1
499	31390	Cc1ccc(OCC(=O)COc2ncc(-c3ccc4[nH]cc(O)cc34)cc2)cc1C	6	4	0.4744064958871243	402.157957184	5	2	4.530840000000003	7	84.44000000000001	0	0	0.7301587301587301	Cc1ccc(OCCNCCCOc2ccccc2)cc1C
500	31421	O=C1C(Cc2cccc(Cl)c2)CN1CC(C)CCC	6	2	0.7259470752872976	279.138992004	1	0	3.7771000000000026	6	20.31	0	0	0.6440677966101694	CC(C)N1CCN(CCN2CCN(c3cccc(Cl)c3)C2=O)CC1
501	31459	CC(=O)CC1C(=O)c2ccccc2-n2cccc21	6	3	0.807886738617944	239.094628656	3	0	2.736300000000001	2	39.07	0	0	0.6964285714285714	CCCN1CCC(N2C(=O)C(=O)c3ccccc32)CC1
502	31465	O=c1[nH]c(F)cnc1NNC(=S)Nc1ccc(F)c(F)c1	6	2	0.5075910208137387	315.040165536	4	4	1.5006999999999997	3	81.84	0	0	0.7142857142857143	CC(C)Oc1ccccc1N1CCN(C2CCC(NC(=O)Nc3ccc(F)c(F)c3)CC2)CC1
503	31475	O=C(Nc1cccc(Cl)c1)C(Cc1ccccc1)Cc1ccccc1	6	3	0.6355814117342914	349.12334194	1	1	5.380100000000004	6	29.1	0	0	0.6122448979591837	O=C(Nc1ccccc1)Nc1cccc(CCN2CCN(c3ccccc3)CC2)c1
504	31489	CNC(=O)c1ccc(CCC(=O)N2CCC(CS(=O)(=O)c3ccc(OC)c(OC)c3)CC2)cc1	6	3	0.5824002147952207	488.1981077439999	6	1	2.708500000000001	9	102.01000000000002	0	0	0.6266666666666667	CCN1CCCC1CNC(=O)c1cc(S(=O)(=O)CC)ccc1OC
505	31490	CC(C)Cc1ccc(S(=O)(=O)N2CC(=O)N(c3ccc(OC)c(Cl)c3)C2=O)cc1	6	3	0.6443760291486413	436.085970452	5	0	3.704600000000003	6	83.99000000000001	0	0	0.6842105263157895	CCN(Cc1ccc(Cl)cc1)Cc1ccc(-c2cc(S(=O)(=O)CC)ccc2OC)[nH]1
506	31510	CSc1ccc(-c2cc(S(=O)N(C)c3c(F)cccc3F)ccn2)cc1	6	3	0.5806949329723414	390.067211572	3	0	4.907700000000004	5	33.2	0	0	0.7402597402597403	Oc1nc2cccc(N3CCN(Cc4ccnc(-c5ccc(F)cc5)c4)CC3)c2o1
507	31580	Nc1cc(CCc2nc(CN3CCC(c4ccc(Br)s4)CC3)cs2)ccc1Br	6	4	0.3637993064406343	538.970013936	5	1	6.476600000000005	6	42.15	0	0	0.5846153846153846	CCCc1nc(CN2CCC(c3ccccc3)C2)cs1
508	31681	Nc1ccc(C(=O)N2CCCC2c2ccc(CCC(=O)c3ccc4[nH]ncc4c3)cc2)cc1C	6	5	0.3088298833533626	452.221226136	4	2	5.246320000000005	6	92.08	0	0	0.6753246753246753	O=C(CN1CCN(Cc2ccc(Cl)cc2)CC1)N1CCCC2CCCCC21
509	31733	N=C(S)Nc1sc(-c2ccc(C)cc2)nc1CC1=NCCN1	6	3	0.3953204059964593	331.09253754400004	5	4	2.939190000000001	4	73.16	0	0	0.7333333333333333	Cc1ccc(CN2CCC(NC(=O)c3cccc(-c4cccs4)c3)C2)cc1
510	31734	O=C(O)C1=CCCC1c1cccc(O)c1	6	2	0.7765343477166887	204.078644244	2	2	2.2806000000000006	2	57.53	0	0	0.5454545454545454	Oc1cccc(C2CCN(Cc3ccccc3)CC2)c1
511	31744	CCc1cccc(C2C(=O)c3ccc(F)cc3C2=O)c1	6	3	0.7804544567490418	268.089957876	2	0	3.550900000000002	2	34.14	0	0	0.6379310344827587	O=C1c2ccc(F)cc2CCC1C1CCN(Cc2ccccc2)CC1
512	31793	COc1cccc(Nc2ccc(-c3cccs3)nc2)c1	6	3	0.7612304486908563	282.082684068	4	1	4.562300000000002	4	34.15	0	0	0.6617647058823529	COc1cccc(CN2CCC(NC(=O)c3ccc(-c4cccs4)cc3)C2)c1
513	31850	CNCc1ccc(-c2[nH]c3ccccc3c2C2CCN(C)CC2)cc1	6	4	0.7429563336367684	333.22049786400004	2	2	4.363500000000004	4	31.06	0	0	0.4	c1ccc(CCN2CCC(c3c(-c4ccccc4)[nH]c4ccccc34)CC2)cc1
514	31894	CCc1ccccc1C1CNC(CCCc2ccccc2)CC1	6	3	0.7819195096841949	307.229999928	1	1	5.107500000000005	6	12.03	0	0	0.6338028169014085	CCc1cc(Cl)c(OC)c(C(=O)NCC2CC(OCCCc3ccccc3)CN2)c1O
515	31910	Oc1cccc(Cc2ccc(Br)cc2)c1	6	2	0.8744557321044276	261.999327072	1	1	3.7455000000000025	2	20.23	0	0	0.53125	NCCc1cccc(O)c1
516	31980	Cc1cc(NC(=O)Nc2cccc(NC(=O)Nc3cnc4c3cCC4)c2)ccc1C	6	4	0.574569995323124	401.185174976	3	4	5.085140000000003	4	94.62	0	0	0.6923076923076923	Cc1cc(NC(=O)Nc2ccc3c(ccn3C)c2)sn1
517	32054	CCc1ccc(S(=O)(=O)c2ccc3oc4ccccc4c3c2)cc1	6	4	0.5298528882103766	336.082015372	3	0	4.981200000000004	3	47.28	0	0	0.7205882352941176	CCCCc1oc2ccccc2c1C(=O)c1cc(I)c(OCCN(CC)CC)c(I)c1
518	32068	CN(C)C1cccc(CCCC(=O)CCc2ccc3c(c2)CCCC3)cc1	7	3	0.630964647768631	363.256214676	2	0	5.220000000000006	8	20.31	0	0	0.5737704918032787	CCCN(CCC)C1CCc2cc(CCc3ccc(O)cc3)ccc2C1
519	32167	CN(C(=O)CCC1C(=O)OC1=O)c1coc2c(F)ccc(F)c2c1=O	6	3	0.6122661457599438	351.055443512	6	0	1.5137999999999996	4	93.89	0	0	0.7333333333333333	COC(=O)c1coc2c1C(=O)CC(CN1CCC(C(=O)c3ccc(F)cc3)CC1)C2
520	32172	O=C(CCCc1c[nH]c2ccccc12)c1ccco1	6	3	0.6992468595439346	253.11027872	2	1	3.9665000000000026	5	46.0	0	0	0.5	O=C(CCCC(=O)c1ccccc1)NCCc1c[nH]c2ccccc12
521	32261	CCc1ccc(S(=O)(=O)N2CCN(C(=O)c3cc(O)ccc3O)CC2)cc1	6	3	0.7761192870446185	390.124942804	5	2	1.8069	4	98.15	0	0	0.6206896551724138	O=S(=O)(c1ccc(F)cc1)N1CCN(CCc2ccc(F)cc2F)CC1
522	32283	CSc1ccc(N2CCN(C(=S)c3ccc4oc(Cl)cc4c3CN3CCCC3)CC2)cc1	6	5	0.3289290423079467	485.136232196	5	0	5.901600000000006	5	22.86	0	0	0.6710526315789473	COc1ccc(NC(=O)N2CCN(c3ccc(SC)cc3)CC2)cc1N1CCN(C)CC1
523	32294	CCC(Oc1ccc(Br)cc1)CCC(=O)CNC1CC(c2ccc3cccc3cc2)O1	7	4	0.3773657761959086	481.125255856	4	1	6.1379000000000055	10	47.56	0	0	0.6867469879518072	O=C(NC1CCN(Cc2ccc(OC(F)(F)F)cc2)C1)c1cccc(-c2cccs2)c1
524	32364	Cc1ccc(-c2noc(N3CCc4ccccc4C3)n2)cc1	6	4	0.7231096225324808	291.137162164	4	0	3.607720000000002	2	42.16	0	0	0.6712328767123288	Cc1cc(-c2ccc3c(c2)CCN(CCCSc2nnc(-c4ccccc4Cl)n2C)CC3)no1
525	32507	COc1ccc(C=Cc2ccc(C(=O)c3cccc(O)c3)o2)cc1O	6	3	0.685742595098775	336.0997736119999	5	2	4.100800000000004	5	79.9	0	0	0.6825396825396826	COc1cc(CCN(C)Cc2cccc(O)c2OC)ccc1O
526	32532	COc1nc2cc(CCCN3CCC(c4ccccc4)CC3)ccc2[nH]1	6	4	0.7177168939732913	349.215412484	3	1	4.383700000000004	6	41.15	0	0	0.5245901639344263	c1ccc(-c2nc3cc(CCN4CCN(c5ccccc5)CC4)ccc3[nH]2)cc1
527	32569	Cc1ccc(OC(=O)CC2CCCS(=O)(=O)C2)cc1Cl	6	2	0.6352506688333519	316.05360770400006	4	0	2.768720000000001	3	60.440000000000005	0	0	0.6551724137931034	Cc1ccc(OCCNCCCOc2ccccc2)cc1Cl
528	32625	CCC1CC(CS(=O)c2cc(F)cc(F)c2)CCS1	6	2	0.8362919235520551	304.076713636	2	0	3.994200000000004	4	17.07	0	0	0.7424242424242424	CC1Cc2ccccc2N1C(=O)CN1CCN(Cc2cc(F)cc(F)c2)CC1
529	32715	COCCCn1cccc1-c1ccc(OC)cc1	6	2	0.7295219311562303	245.141578848	3	0	3.2002000000000024	6	23.39	0	0	0.6440677966101694	COc1ccc(N2CCN(CCCOc3ccc(-c4nc5ccccc5[nH]4)cc3)CC2)cc1
530	32825	CCc1ccc(-c2ccc(C#N)s2)cc1OC	6	2	0.819735586739499	243.071785036	3	0	3.857780000000002	3	33.02	0	0	0.7377049180327869	COc1cc2ccccc2cc1COCC1CCN(Cc2ccccc2)CC1
531	32949	C#Cc1nnc(N2CC(=O)CC(C)(Cl)C2)o1	6	2	0.5366655013451798	239.04615424	5	0	0.8275999999999999	1	59.23	0	0	0.782608695652174	COc1ccc2c3c(c(=O)oc2c1)CN(Cc1ccncc1)CC3
532	32967	COc1[nH]c(-c2ccccc2)c(N=NC(=O)c2ccccc2)c1N	6	3	0.7055608486621928	320.127325752	4	2	4.196600000000003	4	92.83	0	0	0.7258064516129032	COc1cccc(C2=NCCc3c2[nH]c2ccccc32)c1
533	33288	O=C(C(=O)c1c(F)cccc1O)C(=O)c1cccs1	6	2	0.5285981556506131	278.00490792400007	5	1	2.2275	4	71.44	0	0	0.6545454545454545	O=C(NCCCCN1CCN(C(c2ccccc2)c2ccccc2)CC1)c1cccs1
534	33363	COc1ccc(-c2nnc3n2C(=O)c2ccccc2CC3=O)cc1	7	4	0.7248212274983402	319.095691276	6	0	2.381	2	74.08000000000001	0	0	0.6190476190476191	COc1ccc(N2CCN(CCCN3CCCc4ccccc4C3=O)CC2)cc1
535	33501	CCc1ccc(C2C(=O)c3cc(S(F)(F)F)ccc32)cc1	6	3	0.7421293882375469	310.063920696	1	0	5.394200000000003	3	17.07	0	0	0.696969696969697	CCc1ccc(-c2cc(N3CCN(C)CC3)nc3c2ccn3S(=O)(=O)CC(C)C)cc1
536	33605	Cc1cc(-c2nc3c(s2)CN(S(=O)(=O)c2ccc(F)c(F)c2)CC3)cc(C)c1C	6	4	0.5972229264171388	434.09342632	4	0	4.760560000000004	3	50.27	0	0	0.6515151515151515	Cc1cc2c(cc1NS(=O)(=O)c1ccc(-c3ccc(Cl)cc3)cc1)CCN(C)CC2
537	33673	CCc1cc(C)nc(C=Cc2cccc(C(=O)NCc3ccccc3)c2)n1	6	3	0.7090842020062667	357.184112356	3	1	4.447820000000003	6	54.88	0	0	0.6268656716417911	Cc1cccc(N2CCN(CCCCNC(=O)c3ccccc3)CC2)n1
538	33688	Cc1ccc(C(=O)COc2cccc(S(=O)c3ccccc3)n2)cc1C	6	3	0.6165513797145411	365.10856446800005	4	0	4.126840000000003	6	56.260000000000005	0	0	0.6323529411764706	CC(=O)Nc1cccc(C2CCN(CCCC(=O)c3ccc(C)c(C)c3)CC2)c1
539	33874	CSCCc1csn1CNC(=O)O	4	1	0.7934974811124859	220.034019624	4	2	1.6802	5	54.260000000000005	0	0	0.7636363636363637	CC(=O)NCCCCN1CCN(c2ccc(Cl)cc2)CC1
540	34018	COC(=O)C1CN(c2ccoc2-c2cccc(Cl)c2Cl)CCC1=O	6	3	0.6089776853182505	367.03781332	5	0	3.821800000000003	3	59.75	0	0	0.6666666666666666	O=C1c2ccccc2C(=O)N1CCCCN1CCN(c2cccc(Cl)c2Cl)CC1
541	34022	CNc1ccc(S(=O)(=O)c2ccc(SC)c(C)c2)cc1	6	2	0.8768826327273817	307.070070784	4	1	3.591420000000002	4	46.17	0	0	0.7083333333333334	O=S(=O)(c1ccc(F)cc1)c1ccc(C=Cc2ccc(F)cc2)nc1
542	34114	O=C(CCCCC(=O)Nc1ccnn1-c1ccc(O)cc1)Nc1ccc2c(c1)OCO2	6	4	0.4792296479415889	422.159019804	7	3	3.4442000000000013	8	114.71	0	0	0.6621621621621622	O=C(CCCN1CCN(c2cccc(Cl)c2Cl)CC1)Nc1ccn2nccc2c1
543	34200	CNCc1ccc(CN2CCC(CC(=O)c3cccc4ccccc34)C2=O)cc1	6	4	0.6198974378253974	386.19942807199993	3	1	4.180700000000003	7	49.41	0	0	0.559322033898305	O=C(NC1CCN(Cc2ccccc2)CC1)c1cccc2ccccc12
544	34206	COc1nc(NC(=O)c2cccc(Cl)c2)sc1C#N	6	2	0.9438534839672668	293.002575176	5	1	2.929080000000001	3	75.00999999999999	0	0	0.609375	COc1cccc(C(=O)NCCN2CCN(c3cccc(Cl)c3)CC2)c1
545	34215	COC(CCc1ccco1)c1ccc(Cl)cc1	6	2	0.7914540103727975	250.0760574	2	0	4.253300000000004	5	22.37	0	0	0.6666666666666666	CCCN(Cc1ccco1)C1CCc2c(cccc2OC)C1
546	34359	COc1ccc(N2C(=O)c3ccc(Br)cc3OC2c2ccc3c(c2)OCO3)cc1O	6	5	0.6018594057721371	469.0160993319999	6	1	4.6300000000000034	3	77.46000000000001	0	0	0.64	COc1ccc(Br)cc1C1=NC(CN2CCN(c3ccccc3)CC2)C(C)O1
547	34390	FC1CNNCC1Cc1ccccc1F	6	2	0.774604540182574	212.112504888	2	2	1.4302999999999997	2	24.06	0	0	0.6666666666666666	Cc1ccn(CCN2CCC(Cc3ccccc3F)CC2)n1
548	34415	Cc1ccc2c(CCS(=O)(=O)c3ccc4c(c3)OCC4=O)ccc2oc1=O	7	4	0.6868278753031318	384.0667592319999	6	0	2.644520000000001	4	90.65	0	0	0.7529411764705882	CC(=O)N1CCC(C)c2c(C)ccc(CCN3CCN(c4nsc5ccccc45)CC3)c21
549	34421	O=C(C)CN1CCN(Cc2coc3ccccc23)CC1	6	3	0.8542172612445702	272.15247788	4	0	2.1394	4	36.690000000000005	0	0	0.4375	OC1(c2ccc(Cl)cc2)CCN(Cc2coc3ccccc23)CC1
550	34498	CCCc1ccccc1CCCc1ccccc1Cl	6	2	0.6542361746586521	272.133178352	0	0	5.467800000000004	6	0.0	0	0	0.627906976744186	O=C1N(CCN2Cc3ccccc3C2)CCN1Cc1ccccc1Cl
551	34572	CN(C)CCNC(=O)c1c(-c2ccccc2C#N)cc2ccccc2c1N1CCN(C=O)C1	6	4	0.5705866125288753	441.216475104	5	1	2.905780000000002	7	79.68	0	0	0.5789473684210527	COc1c(C(=O)NCCN2CCN(c3ccccc3)CC2)cc(C#N)c2ccccc12
552	34599	CC1CCCCC1CCc1ccccc1Cl	6	2	0.6851767996486765	236.133178352	0	0	5.098900000000004	3	0.0	0	0	0.6296296296296297	Cc1c(-c2ccccc2)nc(O)n1C1CCN(Cc2ccccc2Cl)CC1
553	34683	Clc1cccc(CSCc2ccccc2)c1	6	2	0.7509186775280506	248.042649096	1	0	4.773400000000003	4	0.0	0	0	0.6666666666666666	Clc1ccc(Cn2c(SCc3ccccc3)nc3ccccc32)cc1
554	34684	O=C(Nc1ccnc(-c2csc(C)c2)c1)c1ccc2c(c1)CCCC2	6	4	0.7022424723929929	348.12963426	3	1	5.249620000000004	3	41.99	0	0	0.7083333333333334	Cc1cccc(C(=O)NCN2CCC(c3ccccn3)CC2)c1
555	34715	CCNc1ccc(C(=O)c2cc3ccccc3cc2C(=O)NCCCC)cc1	6	3	0.429261703745463	374.199428072	3	2	5.032500000000003	8	58.2	0	0	0.5384615384615384	CCCCNC(=O)c1cc2ccccc2[nH]1
556	34814	COC(=O)C(Cc1ccc(Cl)cc1)NS(=O)(=O)O	6	1	0.6190969420584318	293.012471164	4	2	0.8165	5	92.7	0	0	0.6363636363636364	COC(=O)c1ccc(Cc2nc3ccccc3n2Cc2ccc(Cl)cc2)cc1
557	34822	CSCCC1CCCN1S(=O)(=O)c1cccc2ccccc12	6	3	0.8350285964225745	335.101370912	3	0	3.746000000000003	5	37.38	0	0	0.3333333333333333	CC1CCN(CCC2CCCN2S(=O)(=O)c2cccc3ccccc23)CC1
558	34838	CCc1ccc(C(=O)N2CCC(Cc3c[nH]c4ccccc34)c3ccccc23)nn1	6	5	0.5337927561749174	396.195011388	3	1	4.897100000000004	4	61.88	0	0	0.6216216216216216	CCOC(=O)C1(c2ccc(Cl)cc2)CCN(Cc2c[nH]c3ccccc23)CC1
559	35065	CSC1nnc(-c2ccc(OC)c(OC)c2)cc(CCCCCC)n1	7	2	0.5403860679296029	361.1823981040001	6	0	5.568500000000006	9	55.540000000000006	0	0	0.7105263157894737	CCOc1ccccc1N1CCN(CCCC2CC(c3ccc(OC)c(OC)c3)=NO2)CC1
560	35073	CC(C)Nc1nnc(NC(=O)CC2NC(=O)N(c3ccc(Cl)c(Cl)c3)C2=O)s1	6	3	0.5911689483543373	442.0381647319999	7	3	3.118800000000001	6	116.32	0	0	0.6883116883116883	CC1(c2ccc(F)cc2)NC(=O)N(CC(O)CN2CCN(c3ccc(Cl)c(Cl)c3)CC2)C1=O
561	35112	CN(C)CC(=S)Nc1ccc(Br)cc1	6	1	0.8524510422719316	271.998281516	2	1	2.750000000000001	3	15.27	0	0	0.74	CN(C)CCC=C1c2ccccc2Sc2ccc(Cl)cc21
562	35148	O=C(CCCc1ccc(F)c(F)c1)N1CCCC(C(N)=O)C1	6	2	0.904007647797222	310.14928432	2	1	2.0114	5	63.4	0	0	0.6515151515151515	NC(=O)C1CCN(CCCN2c3ccccc3Sc3ccc(Cl)cc32)CC1
563	35153	COc1ccccc1N1CCN(C(=O)Nc2ccc(Oc3ccc4c(c3)CCO4)cc2)CC1	6	5	0.6126435421218395	445.200156344	5	1	4.776500000000004	5	63.27000000000001	0	0	0.4032258064516129	COc1ccc(NC(=O)N2CCN(c3ccccc3OC)CC2)cc1N1CCN(C)CC1
564	35247	COCC1CC(c2c(Cl)cccc2Cl)CC1	6	2	0.7747756580861871	258.057820492	1	0	4.523500000000003	3	9.23	0	0	0.6964285714285714	COCC1CCCN1N1CCN(c2cccc(Cl)c2)C1=O
565	35344	CCc1ccc(NC(=O)Nc2ncc(C(=O)Nc3ncccc3CC)s2)cc1	6	3	0.5700063872832472	395.14159591200007	5	3	4.559200000000002	6	96.01	0	0	0.6811594202898551	O=C(Nc1ccc(CCN2CCN(c3ccccc3)CC2)cc1)Nc1cccnc1
566	35371	CCc1cc(N)cc(N=C(S)NN2CCOCC2)c1C#N	6	2	0.3405127646275012	305.13103122800004	5	3	1.4569800000000002	3	86.66999999999999	0	0	0.7236842105263158	CC(=O)Nc1ccc(CN2CC3COc4ccc(C#N)cc4C3C2)cc1
567	35399	Cc1ccc(C2CCCC(CCc3ccc(Cl)cc3)C2)cc1	6	3	0.5997592804604385	312.16447848	0	0	6.555020000000006	4	0.0	0	0	0.6382978723404256	CCCN1CCC(c2ccc(Cl)cc2)CC1
568	35411	Oc1ccccc1SCC(=O)Oc1ccc2c(c1)OCCO2	6	3	0.5311359691657704	318.05619454799995	6	1	2.8611000000000004	4	64.99000000000001	0	0	0.6557377049180327	Oc1cc(CN2CCN(c3ccc4c(c3)OCCO4)CC2)ccc1F
569	35469	NC(=O)NN=C(N)N(c1ccccc1)C(F)(F)F	6	1	0.319285299063524	261.0837446	2	3	0.9108000000000004	2	96.74	0	0	0.7407407407407407	CN(C(=O)CN1CCN(Cc2ccc(Cl)cc2)CC1)c1ccccc1
570	35479	CN(C)c1ccc(NC(=S)Nc2ccc(NC(=S)S)cc2)cc1	6	2	0.4829388966597318	362.069359576	3	4	4.188100000000001	4	39.33	0	0	0.7887323943661971	CN(C)c1ccc(C=CC(=O)NCCCCN2CCc3ccc(OS(=O)(=O)C(F)(F)F)cc3C2)cc1
571	35572	CCc1ccc(N2CCN(C(=O)C3cccc(CC(=O)c4cc5c(C)ccc5c4)cc3)CC2)cc1	7	5	0.5753057600475608	464.246378264	3	0	5.278100000000006	6	40.620000000000005	0	0	0.7160493827160493	CCOC(=O)c1cnn2cccc(CN3CCN(c4ccc(Cl)cc4)CC3)c12
572	35698	Oc1ccc(I)cc1CCc1ccccc1	6	2	0.8521232833406681	324.001113036	1	1	3.7820000000000022	3	20.23	0	0	0.631578947368421	c1ccc(CCc2ccccc2OCc2ccccc2)cc1
573	35844	OC(CCc1cccc(F)c1)c1ccccc1O	6	2	0.8693203020169034	246.10560794	2	2	3.197500000000002	4	40.46	0	0	0.5365853658536586	Fc1cccc(CCN2C3CCC2CC3)c1
574	35964	Nc1ccc(C(CCSc2cc(O)cc(O)n2)c2ccc(-c3ccccn3)cc2)cn1	6	4	0.3600911134656516	430.1463469440001	7	3	4.846300000000004	7	105.15	0	0	0.6825396825396826	CN(C)CCSc1cccc(-c2ccccc2)n1
575	36189	Cc1cc(-c2ccc(F)cc2)oc2cc(NC(=O)CCCC(C)=O)cc12	6	3	0.6627183969469264	353.14272172	3	1	5.196720000000003	6	59.31	0	0	0.6986301369863014	CC(=O)Nc1nc(C)c(-c2cn(S(=O)(=O)c3ccccc3)c3ccc(F)cc23)[nH]1
576	36195	OC1(C=Cc2cccc(Br)c2)CC1Cc1ccccc1	6	3	0.8782244354309893	328.046277264	1	1	4.456000000000004	4	20.23	0	0	0.6833333333333333	C(=Cc1ccccc1)COCC1CCN(CCCc2ccccc2)CC1
577	36219	CCN(CCc1cc(O)c2ccccc2c1)C(OO)O	6	2	0.4285869565606733	277.131408088	5	3	2.1753	6	73.16000000000001	0	0	0.6610169491525424	CCN(CCc1ccc(O)c(OC)c1)Cc1cccc(O)c1OC
578	36292	O=C1CCC(c2ccc(F)c(F)c2)CC1	6	2	0.695271576496036	210.085621444	1	0	3.1915000000000022	1	17.07	0	0	0.6984126984126984	Cc1ccc(C2CCN(Cc3ccc(Oc4ccc(F)c(F)c4)cc3)CC2)cc1NC(=O)C(C)C
579	36337	COc1cccc(CNc2ccccc2CN)c1	6	2	0.8471829588224472	242.141913196	3	2	2.766	5	47.28	0	0	0.5625	COc1cccc(CCc2ccccc2OCc2cccc(OC)c2)c1
580	36417	CC1CCCN1CCNN1Cc2ccc(Cl)cc21	6	3	0.9030485979856492	265.13457532	3	1	2.6489000000000003	4	18.51	0	0	0.5714285714285714	CC1CCCCN1CCN1CCN(c2cccc(Cl)c2)C1=O
581	36432	CCOc1ccc(C2Cc3ccc(OC)cc3CC2)cc1	6	3	0.8288939568076291	282.161979944	2	0	4.366400000000004	4	18.46	0	0	0.4680851063829787	CCCN(CCC)C1CCc2cc(OC)ccc2C1
582	36512	CCc1ccc(-c2coc(NS(=O)(=O)c3ccc(CC(C)=O)cc3)c2)cc1	6	3	0.6542368531263004	383.119129152	4	1	4.441300000000003	7	76.38	0	0	0.6612903225806451	CCCCc1ccc(S(=O)(=O)Nc2ccc3c(c2)CNC3)cc1
583	36672	CC(=O)N1CCC(CCc2cc(Br)ccc2C)CC1	6	2	0.8243532598604347	323.088476424	1	0	3.948620000000004	3	20.31	0	0	0.5964912280701754	O=C(c1ccccc1F)N1CCC(CCc2ccc(F)cc2F)CC1
584	36708	Nc1ccc2[nH]c(CN3CCN(S(=O)(=O)c4ccc(-c5cc[nH]c5)cc4)C3)ccc21	6	5	0.46098284912741	421.157245976	4	3	3.160800000000002	5	98.22	0	0	0.6231884057971014	CCS(=O)(=O)c1ccc(OC)c(-c2ccc(CN3CCCC3)[nH]2)c1
585	36763	NC(=O)NN1ccn(-c2c(Cl)cccc2Cl)n1N	6	2	0.7110288439235387	288.0293143	5	3	1.1756000000000002	2	90.86	0	0	0.7222222222222222	O=C(NCN1CCN(c2ccccc2Cl)CC1)c1ccc(Cl)cc1
586	36767	CC(C)CC(c1ccc(Cl)cc1)C(C)SCSc1ccc(Cl)cc1	6	2	0.3257667458217441	398.069648128	2	0	7.994600000000005	8	0.0	0	0	0.7241379310344828	Fc1ccc(SCCCN2CCCN(c3ccc(Cl)cc3)CC2)cc1
587	36832	CC(=O)N(Cc1csc2ccccc12)CC1CCC1	6	3	0.8226581809864193	273.118735228	2	0	4.049900000000004	4	20.31	0	0	0.6290322580645161	OC1(c2ccc(Cl)cc2)CC2CCC(C1)N2Cc1csc2ccccc12
588	36860	CC(=O)C(Cc1ccc(O)cc1)NC(=O)Cc1ccc(O)c(F)c1	6	2	0.7564165614791067	331.121986276	4	3	2.0958999999999994	6	86.63000000000001	0	0	0.717391304347826	NCCc1ccc(O)c(O)c1
589	36901	Cc1ccc(C=Nc2ccc3c(c2O)OCC3)cc1	6	3	0.8334670029671803	253.11027872	3	1	3.386120000000002	2	41.82000000000001	0	0	0.7384615384615385	COc1c(O)ccc2c1CN1CCc3cc4c(cc3C1C2)OCC4
590	37044	CN1C(=O)CC(C(=O)c2cccc(Cl)c2)C1=O	6	2	0.455031867676665	251.03492086	3	0	1.5276	2	54.45	0	0	0.58	CCN(CC)CCN1CCN(c2cccc(Cl)c2)C1=O
591	37093	COC(=O)CN=CC(=O)c1c(Cl)cccc1Cl	6	1	0.481027842513645	272.995948508	4	0	2.4199	4	55.73	0	0	0.6935483870967742	COC(=O)Cc1ccc(CSc2nc3ccccc3n2Cc2ccc(Cl)cc2)cc1
592	37116	CC(C)(C)Nc1cc(NC(=S)Nc2ccc3c(c2)CCC3)ccc1C	6	3	0.6365790016522445	353.192568864	2	3	5.503020000000005	3	36.09	0	0	0.7037037037037037	CN1CCCc2ccccc2Cc2ccc(O)cc2CCC1
593	37123	COc1ccc(NC(=O)c2ccc(OC)cc2CO)c(C)c1	6	2	0.8908182185001151	301.131408088	4	2	2.756820000000001	5	67.79	0	0	0.6896551724137931	CCc1cc(OC)ccc1C1Cc2ccccc2CN1C
594	37304	C#CCN1CCC(c2ccc(C)cc2C(=O)C2CC2)CC1	6	3	0.6225415843122302	281.177964356	2	0	3.4003200000000025	4	20.31	0	0	0.543859649122807	Cc1ccc(C)c(C(=O)CCCN2CCC(c3cc(C)ccc3C)CC2)c1
595	37385	CCN(C)Cc1ccc(CC(=O)N2CCC(C)CC2)cc1	6	2	0.8314744500222614	288.220163516	2	0	2.939300000000001	5	23.550000000000004	0	0	0.6538461538461539	CC1CCN(Cc2c[nH]c3ccccc23)CC1
596	37449	NC(=O)NCCCNC(=O)c1ccccc1-c1cccc2ccccc12	6	3	0.5978561402971211	347.163376912	2	3	3.2950000000000017	6	84.22	0	0	0.6	O=C(NCCCCN1CCN(c2cccc3ccccc23)CC1)c1ccccc1
597	37527	Cc1ccc2[nH]cc(CCCCOOCc3c[nH]c4ccccc34)c2c1C	6	4	0.2385799702332619	362.199428072	2	2	5.737140000000005	8	50.04	0	0	0.6333333333333333	c1ccc2c(c1)CCN(CCCCc1c[nH]c3ccccc13)C2
598	37530	Nc1cc(C(=O)NC2CCN(c3ccccc3)CC2)ccc1-c1ccccc1	6	4	0.671108715955855	371.19976242	3	2	4.334600000000004	4	58.36000000000001	0	0	0.490566037735849	O=C(NC1CCN(Cc2ccccc2)C1)c1ccc(-c2ccccc2)cc1
599	37674	FNCNN1c2ccccc2-c2ccccc12	6	3	0.533840317423365	229.101525604	3	2	2.7696000000000005	3	28.99	0	0	0.7209302325581395	CC1CN(CCCn2c3ccccc3c3ccccc32)CC(C)N1
600	37723	COc1ccc(Nc2cc(Nc3ccc(C)c(C)c3)nc3c2CCCC3)cc1	6	4	0.5693931697260006	373.215412484	4	2	6.073040000000005	5	46.18	0	0	0.7288135593220338	CCC1c2cc(OC)ccc2CCC1(C)N
601	37731	O=Cc1ccccc1-c1nc2ccccc2n1C(=O)NN1Cc2ccc(Cl)cc2C1	6	5	0.4931796120993484	416.104003464	5	1	4.657700000000003	3	67.23	0	0	0.6708860759493671	Cc1ccccc1C(=O)NN1c2ccccc2N=C(N2CCN(C)CC2)c2cc(Cl)ccc21
602	37790	O=C(CCC1CCOC1)Cc1ccc(F)cc1	6	2	0.7854096452153143	236.121258004	2	0	2.7540000000000013	5	26.3	0	0	0.6949152542372882	O=C(c1ccc(F)cc1)C1CCN(C2CCN(Cc3ccc(F)cc3)CC2O)CC1
603	37864	COCc1ccc(OCc2ccc3ccc(=O)c3c2)cc1	6	3	0.8387801118717629	280.109944372	3	0	3.621500000000003	5	35.53	0	0	0.71875	COc1ccc(N2CCN(Cc3ccc4c(c3)OCC(=O)N4)CC2)cc1
604	37869	CC1CNCN1C(=O)NN1C(=O)c2ccc(Cl)cc21	6	3	0.8117459210039066	280.072703336	3	2	1.1760000000000004	1	64.68	0	0	0.684931506849315	Cc1ccccc1C(=O)NN1c2ccccc2N=C(N2CCN(C)CC2)c2cc(Cl)ccc21
605	37972	Fc1ccc(OCC2cccc2)cc1	6	2	0.7116107566765605	190.079393192	1	0	2.9467000000000017	3	9.23	0	0	0.6136363636363636	N#Cc1ccc(OCC2CCN(Cc3ccc(F)cc3)CC2)cc1
606	37977	COc1ccc(O)c(NCCCc2ccc(C(=O)O)cc2)c1	6	2	0.5406539938800209	301.131408088	4	3	3.143700000000001	7	78.79	0	0	0.6376811594202898	COc1ccc(C(=O)NCCCCN2CCOC3c4cc(OC)ccc4OCC32)cc1
607	38008	CCN(Cc1ccc(O)c(O)c1)c1ccco1	6	2	0.7970841659516406	233.10519334	4	2	2.7173000000000016	4	56.84	0	0	0.625	NCCc1ccc(O)c(O)c1
608	38095	O=CCCc2ccc(I)cc2	6	1	0.6021771949350063	259.969812908	1	0	2.4227000000000007	3	17.07	0	0	0.7333333333333333	NCCc1ccc(O)cc1
609	38333	OC(Cc1ccccc1)c1cccc(Cl)c1	6	2	0.8572352742786056	232.065492716	1	1	3.616100000000002	3	20.23	0	0	0.6153846153846154	Clc1cccc(C(OC2CC3CCC(C2)N3CCCc2ccccc2)c2ccccc2)c1
610	38362	CNc1nc(N)c2cc(Cl)ccc2s1N1CCN(CCO)CC1	6	3	0.6652149637200923	355.12335900399995	6	3	-0.0019099999999998	3	77.12	0	0	0.6666666666666666	OCCN1CCN(c2cccc(Cl)c2Cl)CC1
611	38391	CSC1CCCC1CCc1ccc(F)cc1C(F)(F)F	6	2	0.6793944696741977	306.106534456	1	0	5.308800000000003	4	0.0	0	0	0.6557377049180327	O=C(c1ccccc1F)N1CCC(CCc2ccc(F)cc2F)CC1
612	38442	Cc1cc(Nc2ccc(C)cc2)cc(NC(C)(CCCC))n1	6	2	0.7149077304700525	297.22049786400004	3	2	5.432640000000004	7	36.95	0	0	0.75	CCCC(C)NC(=O)c1cc2ccccc2[nH]1
613	38448	CSc1ccc(C2CCN(C(=O)c3ccc(NC(=O)c4cc5cc(C)cc(C)c5s4)cc3)CC2)c(C)c1	6	5	0.2686982684148046	528.1905202639999	4	1	7.820560000000007	5	49.41	0	0	0.6867469879518072	COc1ccccc1C1CCN(CNC(=O)c2cccc(C)c2)CC1
614	38462	COc1cc(C(=O)NC2c3ccsc3C(c3ccccc3Cl)s2)ccc1Cl	6	4	0.5196267624233417	434.9921260800001	4	1	6.328300000000003	4	38.33	0	0	0.6301369863013698	COc1cc(N)c(Cl)cc1C(=O)NC1CCCN(Cc2ccccc2)C1
615	38485	CCC1CCC(OS(=O)(=O)c2cccc(C)c2)CC1	6	2	0.7913672168816908	282.128965564	3	0	3.669120000000003	4	43.370000000000005	0	0	0.6140350877192983	Cc1cccc(S(=O)(=O)N(C)C(C)CCN2CCC(C)CC2)c1
616	38534	O=C1C(CCc2ccc2)OCC1c1ccccc1	6	3	0.8082951597279926	240.115029752	2	0	3.0145000000000017	4	26.3	0	0	0.6590909090909091	O=C1OCCC1c1ccccc1
617	38544	CSc1cc(NC(=O)c2ccc3c(c2)OCO3)cc(S(C)(=O)=O)c1	6	3	0.8392939493953033	365.03916458	6	1	2.793000000000001	4	81.69999999999999	0	0	0.6447368421052632	CN1CCN(C2=Nc3cc(Cl)ccc3N(NC(=O)c3ccc4c(c3)OCO4)c3ccccc32)CC1
618	38572	CC(=O)c1ccc(OCC2CC(=O)N(Cc3ccc(O)cc3)S2)cc1	6	3	0.6337292737101287	357.10347908800003	5	1	3.422900000000002	6	66.84	0	0	0.6619718309859155	COc1ccc(C(=O)C2CCN(C3CCN(Cc4ccc(F)cc4)CC3O)CC2)cc1
619	38606	OC(Cc1ccccc1)c1ccc2c(c1)OCO2	6	3	0.8989449432481046	242.094294308	3	1	2.6914000000000007	3	38.69	0	0	0.6363636363636364	COc1ccc(CCN(CCCc2ccccc2)CCc2ccc3c(c2)OCO3)cc1OC
620	38635	CC(C)CC1CCC(c2ccc(S(=O)(=O)c3ccc4c(c3)CCCC4)cc2)CC1	6	4	0.5482170083235907	410.227951328	2	0	6.718100000000007	5	34.14	0	0	0.6714285714285714	CC(C)Oc1ccc(S(=O)(=O)Nc2ccc3c(c2)CCN(Cc2cc[nH]n2)CC3)cc1
621	38725	Cc1ccc(S(=O)(=O)N2CCN(C(=O)NC3CCCc4ccccc43)CC2)c(C)c1	6	4	0.8162719025563471	427.1929627880001	3	1	3.3969400000000025	3	69.72	0	0	0.5694444444444444	Cc1ccccc1N1CCN(CCCCCC(=O)NC2CCCc3ccccc32)CC1
622	38788	OC(CCc1ccco1)CC1CCCC1c1ccc(Cl)c(Cl)c1	6	3	0.7062084214741831	352.099685304	2	1	5.853900000000004	6	33.370000000000005	0	0	0.7142857142857143	Clc1ccc(N2CCN(CC3CC3c3ccccc3)CC2)cc1Cl
623	38791	Oc1ccc(O)c(CCC(S)CNC(c2ccccc2)c2ccc3c(c2)OCO3)c1	6	4	0.3186138198794006	423.15042928	6	4	4.436700000000002	8	70.95	0	0	0.676923076923077	Oc1ccc2c(c1)OC(CNCc1ccccc1)CO2
624	38894	CCOC(=O)c1ccc(-c2ccc(Cl)cc2)cc1NC(=O)C1Ccc(Cl)cc1	6	3	0.6251626475738634	415.074198828	3	1	5.821000000000004	5	55.4	0	0	0.6811594202898551	Cc1cccc(NC(=O)CN2CCC(c3ccc(Cl)cc3)CC2)c1
625	38928	Brc1ccc(CN2CC2c2ccc3cccc32)o1	5	4	0.7933181081002135	301.010226104	2	0	3.5889000000000024	3	16.15	0	0	0.7901234567901234	O=C(NC1CCN(Cc2ccc(OC3CCNCC3)c(Br)c2)C1)c1ccc(Cl)c(Cl)c1
626	38967	C=c1c2ccc(CC)cc2n1CC(=O)NCCCCC(C)CCC	6	2	0.6279168563423383	328.25146364399995	2	1	4.762400000000004	10	32.34	0	0	0.7083333333333334	CC1CN(CCCNC(=O)CN2CCc3ccccc3C2)CC(C)O1
627	39051	O=C(O)CNNC(=O)Nc1ccc(NC(=O)c2c(Cl)cccc2C(=O)O)cc1	6	2	0.3836648089382269	406.06801188	5	6	2.0012	7	156.86	0	0	0.6571428571428571	CN1CCc2cc(Cl)c(O)cc2C2c3ccc(NC(=O)Nc4c(Cl)cccc4Cl)cc3CCC21
628	39078	COC(=O)C1CCN(Cc2c(C)cccc2C)CC1	6	2	0.7835008334581715	261.172878976	3	0	2.688440000000001	3	29.54	0	0	0.6041666666666666	Oc1cccc(C2CCN(Cc3ccccc3)CC2)c1
629	39094	O=C(CC(OO)c1cc(F)cc(F)c1F)c1ccccc1-n1nccn1	6	3	0.313973371824522	363.08307590400005	6	1	3.4883000000000024	6	77.24	0	0	0.7101449275362319	O=C(CN1CCC(S(=O)(=O)c2ccccc2)CC1)c1ccc(F)cc1F
630	39155	Cc1cc(-c2ccc(F)c(F)c2)cc(NS(=O)(=O)N(C)C)n1	6	2	0.9385919055623796	327.0853041600001	3	1	2.5535200000000007	4	62.3	0	0	0.6825396825396826	CN1CCc2ccc(NS(=O)(=O)c3ccc(-c4ccc(F)c(Cl)c4)cc3)cc2CC1
631	39178	OCCOC(=O)C1CCC(=O)c2c(O)cccc21	6	2	0.7813629036934027	250.084123548	5	2	0.9877999999999998	3	83.83	0	0	0.7083333333333334	NC1CCc2c(O)cccc2C1
632	39263	O=C(O)C1CCCN1S(=O)(=O)Cc1ccc2c(c1)OCO2	6	3	0.8833071164945786	313.0620082	5	1	0.7940999999999998	4	93.14	0	0	0.6142857142857143	O=C(Cc1ccc2c(c1)OCO2)NC1CCC(CCN2CCN(c3cccc4c3OCO4)CC2)CC1
633	39364	COc1ccc(C(=O)NNS(=S)(=O)c2ccc(F)o2)cc1	6	2	0.8098035656120841	330.014427052	5	2	1.3821	5	80.57000000000001	0	0	0.6901408450704225	COc1ccc2c(c1)CCC1(CCN(CCCC(=O)c3ccc(F)cc3)CC1)O2
634	39395	Cc1ccc(C=C2C(=O)C3cccc3C2)cc1Cl	6	3	0.6911406735376145	256.065492716	1	0	4.117020000000003	1	17.07	0	0	0.75	Cc1ccc(C)c(C(=O)CCCN2CCC(c3ccc(Cl)cc3)CC2)c1
635	39445	COCc1ccc2ccccc2c1Cc1CCc2ccc(NS(=O)(=O)c3ccccc3)ccc21	7	5	0.4632702146888722	469.171164724	3	1	5.977700000000005	7	55.4	0	0	0.75	O=S(=O)(NCCCCCCN1CCN(c2nsc3ccccc23)CC1)c1ccccc1
636	39455	CSc1ccccc1N1CCC(C(=O)c2ccc3c(c2)OCO3)CC1	6	4	0.6059146437635545	355.124214532	5	0	4.236500000000004	4	38.77	0	0	0.5882352941176471	COc1ccccc1N1CCN(CCCCNC(=O)c2ccc3c(c2)OCO3)CC1
637	39457	CN(CCC(=O)c1ccc(OC)cc1Oc1ccc(O)cc1CNCCCCCC)CC	6	2	0.2847226779211131	442.283157696	6	2	5.387500000000005	15	71.03	0	0	0.6578947368421053	COc1cccc(C(=O)CCCCCN2CCN(c3ccc(Cl)cc3)CC2)c1
638	39483	O=C(Nc1ccccc1)NNCCc1ccc(O)cc1	6	2	0.4976491458848639	271.132076784	3	4	2.261	5	73.39	0	0	0.5116279069767442	O=C(Nc1ccccc1)Nc1ccc(CCN2CCN(c3ccccc3)CC2)cc1
639	39613	ONOc1ccccc1	6	1	0.5782309125033086	125.047678464	3	2	0.9591999999999998	2	41.49	0	0	0.6551724137931034	c1ccc(OCCCNCCOc2ccccc2)cc1
640	39662	Cc1ccc(N=C(N)Nc2cc3c(o2)CC(c2ccccc2F)CC3)cc1	6	4	0.5050249520700287	363.174690544	2	2	5.057920000000004	3	63.55	0	0	0.7183098591549296	Cc1ccc(N2CCN(C(C)C3CC3(C)c3ccccc3)CC2)c(C)c1
641	39663	CCC1c2ccccc2CCC1C1CCC(Cc2ccc(SC)nn2)CC1	6	4	0.5689459376108653	380.22862002400007	3	0	6.303600000000006	5	25.78	0	0	0.6949152542372882	CCCN(CCC)C1CCc2ccccc2C1C
642	39735	CC1CC(CC(=O)CCc2ccc(Br)s2)C1	5	2	0.7850693073967129	300.018348264	2	0	4.448500000000004	5	17.07	0	0	0.7638888888888888	COc1ccccc1N1CCCN(CCCCNC(=O)c2ccc(Br)s2)CC1
643	39761	Oc1ccc(C=C2CC(=O)C2Cc2cccc(C(F)(F)F)c2)cc1	6	3	0.8899201699334264	332.10241438	2	1	4.626100000000003	3	37.3	0	0	0.639344262295082	O=C1N(CCN2CCCCCC2)CCN1c1cccc(C(F)(F)F)c1
644	39860	CCc1ccc(S(=O)(=O)Nc2ncc(-c3ccc4c(c3)OCO4)cc2)cc1OC	6	4	0.6618139967292329	412.10929274	6	1	3.8491000000000017	6	86.75000000000001	0	0	0.631578947368421	CCN(Cc1ccc2c(c1)OCO2)Cc1ccc(-c2cc(S(=O)(=O)CC)ccc2OC)[nH]1
645	39962	C=CCN1CCc2ccccc2C1CCC	6	2	0.6939759048507744	215.167399672	1	0	3.571900000000002	4	3.24	0	0	0.5961538461538461	C=CCN1CCC2c3cccc(O)c3CCC21
646	40021	COc1ccc(C2=NN(c3cc4ccccc4cc3C(F)(F)C)CC2)cc1	6	4	0.6025479677471639	366.1543697	3	0	5.574500000000004	4	24.83	0	0	0.6545454545454545	COc1ccc2c(c1)CCCN(C)CCCc1ccccc1C2
647	40115	CCc1ccc2oc(C3CCN(S(=O)(=O)N4CCN(c5ccccc5C)CC4)CC3)c(C)c2c1	6	5	0.5223454680664906	481.23991298	4	0	4.858440000000005	5	57.00000000000001	0	0	0.6708860759493671	Cc1ccccc1N1CCN(CCCCCC(=O)NC2CCCc3ccccc32)CC1
648	40212	CC(=O)CC(=O)c1ccnn1-c1ccc2ccccc2c1	6	3	0.5437474342341226	278.105527688	4	0	3.1873000000000014	4	51.96	0	0	0.6721311475409836	O=C(NCCCCN1CCN(c2ccc(Cl)cc2)CC1)c1ccc2ccccc2c1
649	40247	COc1ccc(-c2cccc(S(=O)(=O)c3ccc(C(C)(C)C)cc3)n2)cc1	6	3	0.6457260944319517	381.13986459600005	4	0	4.887500000000004	4	56.260000000000005	0	0	0.6818181818181818	COc1ccc(-c2cc(N3CCN(C)CC3)nc3c2ccn3S(=O)(=O)CC(C)C)cc1
650	40365	Cc1ccc(-c2ccc(-c3ccccc3S(=O)(=O)c3ccc(N)c(C)c3)cc2)cc1	6	4	0.4141943029479163	413.144949976	3	1	6.052440000000005	4	60.16	0	0	0.6491228070175439	Cc1cc(F)ccc1C=Cc1ccc(S(=O)(=O)c2ccccc2F)cn1
651	40368	CCc1ccc(C2CC(c3ccc(F)cc3)CC2)cc1	6	3	0.6950442024154868	268.162728892	0	0	5.4394000000000045	3	0.0	0	0	0.6304347826086957	CCCN1CCC(c2c[nH]c3cc(F)ccc23)CC1
652	40544	CCc1ccc(N2CC(C(=O)NCc3ccc(-c4ccc5ccccc5c4)cc3)C2=O)cc1C	6	5	0.3057765523689283	448.21507813599993	2	1	5.656820000000005	6	49.41	0	0	0.6891891891891891	CN1CCc2cc(-c3ccc4ccccc4c3)c(O)cc2C(c2ccccc2)C1
653	40555	CSc1ccc(CCC(=O)C(C)c2cccs2)cc1	6	2	0.712461346266752	290.079907196	3	0	4.775400000000004	6	17.07	0	0	0.7361111111111112	COc1ccc(SC)cc1C(=O)NCC1CCCN1CCc1ccccc1
654	40636	COc1ccccc1Sc1cccc(O)c1S	6	2	0.8253986686951545	264.027871624	4	2	3.840700000000002	3	29.46	0	0	0.6792452830188679	COc1ccccc1OCCNCC(O)c1ccc(O)c(O)c1
655	40651	O=C(c1ccc(O)c(-c2ccc(C)cc2)c1)OC1CCC(NS(=O)(=O)c2ccccc2)C1	6	4	0.5412828295839304	451.1453439	5	2	4.424020000000003	6	92.7	0	0	0.6621621621621622	CC(C)Oc1ccccc1N1CCN(C2CCC(NS(=O)(=O)c3ccccc3)CC2)CC1
656	40765	N=CNC=Cc1cc(Cl)cc(Cl)c1	6	1	0.5890988754038096	214.006453616	1	2	3.160770000000001	3	35.88	0	0	0.803030303030303	CN1CCN(C2=Nc3cc(Cl)ccc3N(NC(=O)C=Cc3ccccc3)c3ccccc32)CC1
657	40770	CC(C)CCCCc1c(Cl)cccc1	6	1	0.6179375866250355	210.117528288	0	0	4.7088000000000045	5	0.0	0	0	0.6666666666666666	CC(O)CN1CCN(c2cccc(Cl)c2Cl)CC1
658	40900	Fc1cccc2c1NCCC2C	6	2	0.6229073360313558	165.095377604	1	1	2.744800000000001	0	12.03	0	0	0.673469387755102	CCCN(C(C)C)C1CCc2c(F)cccc2C1
659	41024	N=C(N)Nc1cc(NC(=O)c2ccc(F)cc2)cc(C)n1	6	2	0.512232014582422	287.11823828800004	3	4	2.08679	3	103.89	0	0	0.6571428571428571	Cc1ccc2c(N3CCN(CCc4cccc(NC(=O)c5ccccc5)c4)CC3)cccc2n1
660	41030	Cc1c(C=CC(=S)NC2CCCC2)sc2c1ScC2	5	3	0.6482932051392795	309.067962608	3	1	4.577520000000003	3	12.03	0	0	0.7666666666666667	CCCNC1CCc2nc(N)sc2C1
661	41051	CC(=O)NC(C)c1ccc(NCc2cccc3ccccc23)cc1	6	3	0.7187810820179839	318.173213324	2	2	4.649000000000004	5	41.13	0	0	0.6617647058823529	CC1(c2ccc(F)cc2)NC(=O)N(CC(O)CN2CCN(Cc3cccc4ccccc34)CC2)C1=O
662	41072	COc1cccc(NC(CN=C)c2nn(-c3cccc(Cl)c3)nn2)c1O	6	3	0.4885827923809648	372.110151464	8	2	2.883700000000001	7	97.45	0	0	0.6753246753246753	COc1ccc(CCN(C)CCN2CCN(c3cccc(Cl)c3)C2=O)cc1OC
663	41165	C=I[n+]1ccc(I)cc1I	6	1	0.4372961736905518	471.7550695800901	0	0	2.349100000000001	1	3.88	0	0	0.8301886792452831	Fc1ccc2[nH]c(-c3ccccc3)c(C3CNCCC3F)c2c1
664	41198	NNCNc1cccc(-c2cccc(Cl)c2)c1	6	2	0.4424363080013232	247.087625128	3	3	2.839700000000001	4	50.08	0	0	0.6904761904761905	Clc1cccc(OCCNCCCOc2ccccc2)c1
665	41241	CCC1CCc2cc(S(=O)(=O)N3CCc4ccccc43)ccc21	6	4	0.8577941800329115	327.129299912	2	0	3.8778000000000032	3	37.38	0	0	0.5344827586206896	CCN1CCN(c2ccc3c(c2)N(S(=O)(=O)c2ccccc2)CC3)CC1
666	41418	N#Cc1cccc(-c2cc(-c3cc(Cl)cc(Cl)n3)ncn2)c1	6	3	0.6552029513293892	326.01260161600004	4	0	4.384080000000002	2	62.46	0	0	0.6666666666666666	N#Cc1cccc(N2CCNCC2)c1
667	41452	COc1cccc(C2CCN(C(=O)COc3ccccc3F)CC2)c1	6	3	0.8322627605516557	343.158371784	3	0	3.619300000000002	5	38.77	0	0	0.509090909090909	CCCN1CCC(c2cccc(OC)c2)CC1
668	41489	NCCNc1cc(Nc2cccc3cc(NC(=N)N)ccc23)ccc1Br	6	3	0.2700772597641737	412.101106772	4	6	4.021870000000002	6	111.98	0	0	0.726027397260274	NCCC(=O)Nc1cccc2c1cnn2S(=O)(=O)c1cccc2ccccc12
669	41495	COc1cc(Sc2ccc3c(c2)OCO3)ccc1Br	6	3	0.831585659863685	337.96122731200006	4	0	4.337600000000002	3	27.69	0	0	0.6111111111111112	COc1ccc(OC)c2c1CC1c3cc4c(cc3CCN1C2)OCO4
670	41523	COc1ccccc1Nc1ccc(-c2ccc(C)o2)cc1	6	3	0.7288246127712611	279.12592878400005	3	1	5.007220000000004	4	34.4	0	0	0.6666666666666666	COc1ccccc1NC1CCN(CCCCN2C(=O)c3ccccc3C2=O)CC1
671	41561	O=C(CCCc1ccc2c(c1)OCO2)c1c(O)ccc2[nH]ccc12	6	4	0.7004823209484385	323.11575802400006	4	2	3.807800000000002	5	71.55000000000001	0	0	0.6617647058823529	c1ccc2c3c([nH]c2c1)C(Cc1ccc2c(c1)OCO2)NCC3
672	41704	NCC(=O)NCCS(=O)(=O)c1cccc(-c2cc(Cl)cc(Cl)c2)c1	6	2	0.7972573176351789	386.025868732	4	2	2.509000000000001	6	89.25999999999999	0	0	0.7164179104477612	NCCC(=O)Nc1cccc2c1cnn2S(=O)(=O)c1cccc2ccccc12
673	41778	Cc1cc2ncnc2c1CCc1ccc2c(c1)OCO2	6	4	0.8435393312406065	266.105527688	4	0	3.0448000000000013	3	43.18000000000001	0	0	0.6557377049180327	COc1ccc(CCN(CCCc2ccccc2)CCc2ccc3c(c2)OCO3)cc1OC
674	41956	O=C(c1ccccc1)NCCCCSCCCSSSCSCc1ccc(Br)cc1	6	2	0.1266728664707558	560.995781616	6	1	8.002900000000006	16	29.1	0	0	0.5272727272727272	O=C(NCCCCN1CCN(c2ccccc2)CC1)c1ccc(Br)cc1
675	42011	Cc1ccc(CC2CCN2C(=O)c2ccccc2-c2ccc(-c3ccco3)cc2)cc1F	6	5	0.364761118157223	425.179107228	2	0	6.518320000000005	5	33.45	0	0	0.6	Cc1ccc(CN2CCN(CC(=O)N3c4ccccc4CC3C)CC2)cc1F
676	42054	O=C1C(=Cc2cccnn2)c2ccc(Cl)cc21	6	3	0.7224757238988861	242.024690524	3	0	2.866900000000001	1	42.85	0	0	0.7272727272727273	CN(C)CCC=C1c2ccccc2Sc2ccc(Cl)cc21
677	42081	CN(C)c1ccc(CN2CCN(C(=O)C3Cc4cccc(C(F)(F)F)c4CCC3C)CC2)cc1	7	4	0.5939184992350481	473.265397368	3	0	4.856800000000004	4	26.79	0	0	0.6133333333333333	CC1Cc2ccccc2N1C(=O)CN1CCN(Cc2ccc(C(F)(F)F)cc2)CC1
678	42083	CNc1ccc(Nc2noc3ncccc23)c(F)c1	6	3	0.7552071025397749	258.091689192	5	2	3.1472000000000007	3	62.98	0	0	0.7674418604651163	O=S(=O)(c1cccc2ncccc12)N1CCCC1CCN1CCC(c2noc3cc(F)ccc23)CC1
679	42127	O=CCC(=O)Nc1cc(-c2cc(F)cc(F)c2F)ccc1C	6	2	0.5326940514977587	307.082013284	2	1	3.6068200000000017	4	46.17	0	0	0.6933333333333334	Cc1ccc(C2CCN(Cc3ccc(Oc4ccc(F)c(F)c4)cc3)CC2)cc1NC(=O)C(C)C
680	42137	CN=CCCCC1CCC(c2ncc(C)c(C)c2)C1	6	2	0.5654400589741585	258.209598832	2	0	4.453040000000004	5	25.25	0	0	0.7222222222222222	CC(=O)NC1CCC(CCN2CCN(c3ncc(C)c4c3CCO4)CC2)CC1
681	42150	CCOc1ccc(Cc2ccc3c(c2)OCO3)cc1	6	3	0.8386918558963258	256.10994437200003	3	0	3.4048000000000025	4	27.69	0	0	0.6271186440677966	COc1ccc2[nH]c3c(c2c1)CCNC3Cc1ccc2c(c1)OCO2
682	42229	CNc1ccc(-c2ccc(NC(=O)c3cccc4ccccc3O4)cc2)cc1	7	4	0.7813172468824543	368.15247788	3	2	5.184200000000004	4	50.36	2	0	0.7457627118644068	CCCCNC(=O)c1ccc(-c2ccsc2)cc1
683	42244	COc1cc(Cc2ncc(NS(=O)(=O)c3ccc(C)c(C)c3)CC2)ccc1N	6	3	0.7272242802486294	399.1616626600001	5	2	3.4914400000000017	6	93.78	0	0	0.6266666666666667	Cc1ccc(S(=O)(=O)Nc2ccc3c(c2)CCN(Cc2cc[nH]n2)CC3)cc1Cl
684	42267	O=C(c1ccc2c(c1)OCC2)CCc1cccc(F)c1	6	3	0.7937597317125356	270.10560794	2	0	3.576100000000002	4	26.3	0	0	0.6470588235294118	Fc1cccc(CCN2CCCC2)c1
685	42348	COc1ccc(OCc2ccc(Cc3ccccc3)cc2)cc1	6	3	0.6469058025969574	304.14632988	2	0	4.865000000000004	6	18.46	0	0	0.5526315789473685	COc1ccc(OCCNCCCOc2ccccc2)cc1
686	42401	Fc1cc(F)ccc1CCCOc1ccccc1F	6	2	0.7397381753884644	266.091849696	1	0	4.115500000000002	5	9.23	0	0	0.5714285714285714	O=S(=O)(c1ccccc1F)N1CCC(CCc2ccc(F)cc2F)CC1
687	42531	COc1ccc(-c2c(C)cc(C)c(O)c2OC)(OC)c1	6	2	0.9181602715816372	276.13615912	4	1	2.9594400000000016	4	47.92	0	0	0.7666666666666667	CCN(CCc1ccc(O)c(OC)c1)Cc1cccc(O)c1OC
688	42674	CCCC(CC(F)(F)F)Cc1cnco1	5	1	0.7589809185351878	221.102748728	2	0	3.5858000000000025	5	26.03	0	0	0.7121212121212122	CC(C)(CCCN1CCCC(c2cnco2)C1)S(=O)(=O)c1ccccc1
689	42763	Clc1cccc(CC2cccco2)c1	6	2	0.7212969205838614	206.049842652	1	0	3.351200000000002	2	9.23	0	0	0.7142857142857143	CCN(Cc1cccc(Cl)c1)Cc1ccc(-c2cc(S(=O)(=O)CC)ccc2OC)[nH]1
690	42851	CNc1ccc(C(=O)N2CCCN(Sc3ccc4c(c3)OCO4)C2)cc1	6	4	0.8328295336801647	371.130362532	6	1	3.269700000000002	4	54.040000000000006	0	0	0.6666666666666666	CC1Cc2ccccc2N1C(=O)CN1CCN(Cc2ccc3c(c2)OCO3)CC1
691	42894	CC(C)c1ccc(OCC(=O)NCC(O)COc2cccc(Nc3ccc4c(c3)OCO4)c2)cc1	6	4	0.379630152705998	478.21038668	7	3	4.217200000000003	11	98.28000000000002	0	0	0.6588235294117647	CCc1cccc(N2CCN(CC(O)CCNC(=O)c3ccc4c(c3)OCO4)CC2)c1Cl
692	42916	NCC(=O)N1CCCCC1CC(F)(F)F	6	1	0.7675699393590067	224.11364776	2	1	1.2786	2	46.330000000000005	0	0	0.6792452830188679	O=C(CN1CCN(Cc2ccc(Cl)cc2)CC1)N1CCCC2CCCCC21
693	42975	COc1ccc(NC(=O)Nc2cc(-c3ccccc3C(F)(F)F)ccc2Cl)cn1	6	3	0.5367819960237098	421.0804890600001	3	2	6.073400000000002	4	63.25	0	0	0.6790123456790124	COc1ccccc1OCCNCC1(F)CCN(C(=O)c2ccc(Cl)c(Cl)c2)CC1
694	42984	Cc1cc(C)cc(CS(=O)(=O)N2CCN(Cc3cccc4ccccc34)CC2)c1	6	4	0.6380616687783456	408.187149136	3	0	4.104240000000003	5	40.620000000000005	0	0	0.5454545454545454	CCOc1ccccc1N1CCN(Cc2cccc3ccccc23)CC1
695	43005	Oc1ccc2c(c1)CCCC2c1cccc(C(F)(F)F)c1	6	3	0.7939501432077902	292.10749976000005	1	1	4.879200000000003	1	20.23	0	0	0.5769230769230769	CN1CCc2cc(O)ccc2C(c2ccccc2)C1
696	43061	CCSc1cccc(C2=Cc3cc(C)ccc3CC2)c1	6	3	0.6599788561027006	280.12857164	1	0	5.5938200000000045	3	0.0	0	0	0.6933333333333334	Cc1cc(-c2ccc3c(c2)CCN(CCCSc2nnc(-c4cccc(Cl)c4)n2C)CC3)no1
697	43099	O=C(NC1CCN(c2cccc3ccccc23)CC1)c1ccccc1F	6	4	0.7618465567716872	348.163791512	2	1	4.377700000000004	3	32.34	0	0	0.44	O=C(NC1CCN(Cc2ccccc2)CC1)c1cccc2ccccc12
698	43159	CC(C)CC(=O)N1CCN(c2cccc(F)c2)CC1	6	2	0.8372511148004043	264.163791512	2	0	2.5204000000000004	3	23.550000000000004	0	0	0.5666666666666667	O=C(NCCCCN1CCN(c2cccc(F)c2)CC1)c1cc2ccccc2cn1
699	43181	COc1ccc(Cc2ccc(-n3cncn3)cc2)cc1C	6	3	0.736130389475729	279.137162164	4	0	3.175120000000001	4	39.94	0	0	0.7058823529411765	COc1ccc(CN2C3CCC2CC3)cc1OC
700	43200	COc1ccc2c(-c3cc(S(=O)(=O)Nc4c(F)cccc4Cl)c(N)nc3N)cc2c1	6	4	0.4290669169459635	446.0615672720001	6	3	3.7502	5	120.33	0	0	0.6585365853658537	COc1ccc2c(c1)c(-c1cnc(NC(C)=O)[nH]1)cn2S(=O)(=O)c1cccc(F)c1
701	43211	Cc1cc(-c2ccc(NC(=N)Cc3cccc(C#N)c3)cc2)c[nH]1	6	3	0.489882128913705	314.15314657600004	2	3	4.4936700000000025	4	75.46000000000001	0	0	0.676056338028169	Cc1c(-c2ccccc2)cnn1C1CCN(Cc2cccc(C#N)c2)CC1
702	43219	O=C(O)C(CC(=O)Cc1c(Cl)cccc1F)CC(=O)C(F)(F)F	6	1	0.7632295188867049	354.02819939200003	3	1	3.203100000000002	7	71.44	0	0	0.6935483870967742	O=S(=O)(c1ccccc1Cl)N1CCC(CCc2ccc(F)cc2F)CC1
703	43331	Cc1ccc(Cl)cc1CNCC(=O)Cc1ccc2c(c1)CCO2	6	3	0.8813749743742605	329.11825656	3	1	3.484720000000002	6	38.33	0	0	0.6901408450704225	Cc1ccc(C)c(C(=O)CCCN2CCC(O)(c3ccc(Cl)cc3)CC2)c1
704	43363	COc1cc(S(=O)(=O)N2CCN(c3ccc4c(c3)OCC4)CC2)cc(OC)c1CC	6	4	0.6992741116956046	432.171892996	6	0	2.7120000000000006	6	68.31000000000002	0	0	0.59375	CCN1CCN(c2ccc3c(c2)CCN3S(=O)(=O)c2ccccc2)CC1
705	43384	CON1CCc2sccc2C1	6	2	0.6337479978902846	169.056134972	3	0	1.6676	1	12.47	0	0	0.5405405405405406	CN1CCc2ccccc2Cc2ccsc2CC1
706	43408	Cc1ccccc1C=CCc1ccccc1Cl	6	2	0.7179204651124793	242.08622816	0	0	4.904320000000003	3	0.0	0	0	0.6851851851851852	Cc1cccc(C(=O)NCN2CCN(c3ccccc3Cl)CC2)c1
707	43440	Cc1ccc(C(=O)Nc2nnc(-c3ccc(C)c(Cl)c3)s2)cc1	6	3	0.7476855069590425	343.054610748	4	1	4.727640000000003	3	54.88	0	0	0.6666666666666666	Cc1ccc(C(=O)NCN2CCN(c3ccccc3Cl)CC2)cc1
708	43442	CCc1ccccc1CCNN1CCc2ccc(F)cc2C1	6	3	0.9087307429707612	298.184526956	2	1	3.493500000000002	5	15.27	0	0	0.6166666666666667	O=C1c2ccc(F)cc2CC1CCN1CCc2ccccc2C1
709	43478	COC(=O)c1cc(NC(=O)Nc2cccc3ccccc23)[nH]c1CCNN	6	3	0.2604396497186336	367.1644395320001	5	5	2.6042999999999994	6	121.27	0	0	0.6753246753246753	CCc1cccc(N2CCN(CCCCNC(=O)c3cc4ccccc4[nH]3)CC2)c1Cl
710	43509	COc1ccc(C2CC(=O)NC(Cc3ccccc3)CC2C(F)F)cc1	7	3	0.8696549058487973	359.16968541600005	2	1	4.181400000000003	5	38.33	0	0	0.6428571428571429	COc1ccc2c(c1)CCC(C1CCN(CCc3ccccc3)CC1)C2=O
711	43512	Oc1ccc(C=CC(=O)c2cccc(F)c2)cc1	6	2	0.660992200957832	242.074307812	2	1	3.4274000000000022	3	37.3	0	0	0.6730769230769231	O=S(=O)(c1ccc(C=Cc2ccc(F)cc2)nc1)c1cccc(F)c1
712	43599	O=C(CCCc1ccc(O)c(O)c1)C1CCCC1CCc1ccc2c(c1)CCO2	6	4	0.6202659532574111	394.21440944	4	2	4.973600000000006	8	66.76	0	0	0.6851851851851852	NCCc1ccc(O)c(O)c1
713	43644	COc1ccc(C(=O)CCC2CNC(c3ccccc3)CC2)cc1	6	3	0.8008571589482292	323.18852904000005	3	1	4.399000000000004	6	38.33	0	0	0.5645161290322581	COc1cc2ccccc2cc1C(=O)CCC1CCN(Cc2ccccc2)CC1
714	43652	Cc1ccc(C(S)S(=O)N2CCN(Cc3ccc4c(c3)CCC4)CC2)cc1	6	4	0.7698867664905428	400.164305516	3	1	3.893620000000003	5	23.550000000000004	0	0	0.639344262295082	Cc1ccc2c(c1)N(C(=O)CN1CCN(Cc3ccc(Cl)cc3)CC1)CC2
715	43794	Cc1ccc(C(C)CS(=O)(=O)c2ccc(OCCc3ccc4c(c3)CCCC4)cc2)cc1	6	4	0.419825662149005	448.207215884	3	0	6.072720000000007	8	43.370000000000005	0	0	0.6231884057971014	CCCN(CCC)C1CCc2cc(CS(=O)(=O)c3ccc(OC)cc3)ccc2C1
716	43863	CCC(=O)NC(=N)Nc1cc(-c2cccc(OC)c2OC)ccc1C	6	2	0.5735166194944141	341.173941596	4	3	3.552090000000001	5	83.44000000000001	0	0	0.6818181818181818	CCC(=O)NCCCCN1CCN(c2ccccc2OC)CC1
717	43945	CC(CC(=O)CC(C)(C)Cl)c1ccc(Br)o1	5	1	0.749076693166244	306.002219532	2	0	4.512300000000003	5	30.21	0	0	0.723404255319149	CCOC(=O)C(CBr)c1ccccc1
718	43974	CC(C)NCC(=O)NCCCc1cccc2ccccc12	6	2	0.7676377993220541	284.188863388	2	2	2.8866000000000005	7	41.13	0	0	0.6727272727272727	NCCc1cccc2c1ccn2S(=O)(=O)c1ccccc1
719	44035	COc1ccc(S(=O)(=O)N2CCN(C(=O)CCc3ccc(C#N)cc3)C(c3ccc(CC)cc3)C2)cc1	6	4	0.4434981796373311	517.203527472	5	0	4.336280000000004	8	90.71	0	0	0.6292134831460674	COc1ccc(N(Cc2ccc(C#N)cc2)NC(=O)NCCCN2CCN(c3ccccc3OC)CC2)cc1
720	44038	CNC(=O)N(CCc1cocc1C)c1occc1C	5	2	0.9212636937321684	262.131742436	3	1	2.877940000000001	4	58.620000000000005	0	0	0.7397260273972602	CC(=O)NC1CCC(CCN2CCN(c3ncc(C)c4occc34)CC2)CC1
721	44234	NC(=O)C1CCCN(NCc2n[nH]c3ccccc23)CC1	7	3	0.787126941722679	287.174610292	4	3	1.1548999999999998	4	87.03999999999999	0	0	0.5806451612903226	OC1(c2ccc(Cl)cc2)CCN(Cc2n[nH]c3ccccc23)CC1
722	44252	Oc1ncc(CCCc2cccc(O)c2)nc1-c1cccc(O)c1	6	3	0.669711029308779	322.131742436	5	3	3.435700000000001	5	86.47000000000001	0	0	0.5952380952380952	NCCc1cccc(O)c1
723	44284	COCCCNc1cc(C(=O)Nc2ccc(Oc3ccccc3)cc2)c(Cc2ccccc2)[nH][nH]1	6	4	0.3092560661239753	470.23179082000007	6	4	4.489500000000002	11	83.65	0	0	0.6842105263157895	CC(C)C(=O)Nc1cccc(C2CCN(Cc3ccc(Oc4ccccc4)cc3)CC2)c1
724	44301	CCOC(c1ccccc1C(=O)c1cccc(OC)c1)	6	2	0.753996092314754	270.12559443600003	3	0	3.4627000000000026	6	35.53	0	0	0.5454545454545454	COc1ccc(N2CCN(CCNC(=O)c3cccc(OC)c3)CC2)cc1
725	44500	CN(C)C1CCN(Cc2cccc(-c3ccnc4[nH]ccc34)c2)CC1	6	4	0.7889712901488443	334.215746832	3	1	3.755900000000002	4	35.16	0	0	0.6065573770491803	c1ccc(CN2CCC(c3cc(-c4ccccc4)[nH]n3)CC2)cc1
726	44549	O=C(Nc1nc(-c2ccc(F)cc2F)nc2ccccc12)NC1CC(OO)CC1	6	4	0.4524959823480517	400.134696876	5	3	4.107200000000002	4	96.37	0	0	0.625	CC(C)Oc1ccccc1N1CCN(C2CCC(NC(=O)Nc3ccc(F)cc3F)CC2)CC1
727	44579	CCNc1ccc(C=Nc2cc(COc3ccccc3)[nH]n2)cc1	6	3	0.6422259539980476	320.16371126	4	2	4.171100000000002	7	62.3	0	0	0.7058823529411765	CC(Nc1cncc(NCCOc2ccc(F)cc2)c1)c1ccccc1
728	44766	CC(C)(C(=O)Nc1cc(NC(=O)Nc2ccc(F)c(F)c2)ccc1Cl)	6	2	0.7220316275741332	367.089910872	2	3	4.856700000000003	4	70.23	0	0	0.6119402985074627	Cc1ccc(NC(=O)C(C)C)cc1C1CCN(Cc2ccc(Oc3ccc(F)c(F)c3)cc2)CC1
729	44838	Cc1ccc(C)c(NC(=S)NC(C)=Nc2cccc3ccc(Cl)cc23)n1	6	3	0.3467328988581991	382.101895288	3	2	5.541540000000003	2	49.31	0	0	0.7435897435897436	CCCCCCNC(=O)N=C(N)Nc1cccc(-c2csc(N)n2)c1
730	44954	CCSc1nnc(C2CC(C(F)(F)F)sC2CC)s1	5	2	0.755663427184723	328.03494614000005	5	0	4.580100000000003	4	25.78	0	0	0.7727272727272727	CCCNC1CCc2c(OS(=O)(=O)C(F)(F)F)cccc2C1C
731	44994	CCc1cccc(C2CC2C(=O)Nc2ccc(-n3cccn3)cc2)c1	6	4	0.7623053668412474	331.168462292	3	1	4.1769000000000025	5	46.92	0	0	0.6231884057971014	CCc1cccc(NC(=O)CN2CCC(c3ccccn3)CC2)c1
732	45150	Cc1cccc(C)c1CCCCc1ccc2c(c1)OCO2	6	3	0.7462687911608185	282.161979944	2	0	4.597540000000005	5	18.46	0	0	0.5384615384615384	COc1ccc(CCN(CCCc2ccccc2)CCc2ccc3c(c2)OCO3)cc1OC
733	45171	Fc1ccccc1C1CNc2ccccc2C1	6	3	0.7848339754912821	227.111027668	1	1	3.577500000000001	1	12.03	0	0	0.6904761904761905	NC1CCc2c(F)cccc2C1
734	45262	Fc1ccc(N2CCN(C3c4ccccc4Cc4ccccc43)CC2)c(C)c1	6	5	0.6279680935159848	372.20017702	2	0	4.949920000000005	2	6.48	0	0	0.6226415094339622	COc1ccc2c(c1)CCN1CCc3ccccc3C21
735	45293	CN(C)S(=O)(=O)c1ccc(NC(=O)c2cc(OC)cc(OC)c2)cc1	6	2	0.8493858529278182	364.10929274	5	1	2.2064000000000004	6	84.94000000000001	0	0	0.6617647058823529	CCCN1CCOC2c3cc(C(=O)Nc4ccc(OC)cc4)ccc3CCC21
736	45445	CNCCN1CCc2ccc(F)cc21	6	2	0.7822691652052421	194.1219267	2	1	1.4076	3	15.27	0	0	0.6363636363636364	O=S1(=O)c2ccccc2CCC12CCN(CCc1ccc(F)cc1F)CC2
737	45547	CCc1cc(-c2ccc(NC(=O)CO)cc2F)ccc1	6	2	0.899358335849635	273.116506972	2	2	2.985900000000001	4	49.33	0	0	0.5967741935483871	CCc1cccc(NC(=O)CN2CCN(c3ccc(Cl)cn3)CC2)c1
738	45621	C=C=C(c2cc(Cl)cc(Cl)c2)CCCCC	6	1	0.4643771521514066	254.062905872	0	0	5.742000000000004	5	0.0	0	0	0.75	CCCCCCCCCC(=O)OC1(c2ccc(Cl)cc2)CCN(CCCC(=O)c2ccc(F)cc2)CC1
739	45686	OCC(C1CCC(CC(=O)c2ccc(F)cc2)CC1)c1c(F)cccc1F	6	3	0.6985426208278817	376.165014636	2	1	5.259200000000005	6	37.3	0	0	0.6491228070175439	O=C(CCCN1CCC(c2ccccc2)CC1)c1ccc(F)cc1
740	45804	CCc1ccc2c(CCC(=O)NCc3n[nH]c4ccccc34)cc(C3CCC3)cc2c1	6	5	0.4040075863827401	411.231062548	2	2	5.795000000000005	7	57.78	0	0	0.6551724137931034	CCCC(=O)NC1CCc2ccc(CCN3CCN(c4nsc5ccccc45)CC3)cc21
741	45869	O=C(O)C1CCCN(CC(=O)C2Cc3ccccc3C2)C1	6	3	0.9166402963532329	287.152143532	3	1	1.7670999999999997	4	57.61	0	0	0.6190476190476191	CCOC(=O)C1CCCN(CCCC(C)(C)S(=O)(=O)c2ccccc2)C1
742	45879	NC(=O)N1CCCCN1SS(=O)(=O)c1ccc(-c2ccc(Br)cc2)cc1	6	3	0.5584358781855312	454.997295536	5	1	3.8445000000000022	4	83.71000000000001	0	0	0.6885245901639344	CN1CCc2cc(Br)c(NS(=O)(=O)c3ccc(-c4ccc(Cl)cc4)cc3)cc2CC1
743	45912	CN(CC(=O)Nc1noc2ccccc12)C1CCN(Cc2ccccc2Cl)C1	6	4	0.6866457627872354	398.150953656	5	1	3.626000000000002	6	61.61000000000001	0	0	0.5735294117647058	Cc1c(-c2ccccc2)nc(O)n1C1CCN(Cc2ccccc2Cl)CC1
744	45977	COc1cccc(N2N=C(c3ccccc3F)SC2)c1	6	3	0.8604761213272822	288.073262256	4	0	3.706800000000003	3	24.83	0	0	0.6415094339622641	CCCN1CCN(c2cccc(OC)c2)CC1
745	45991	Oc1ccc(CCC(=O)C(NC(=O)c2cccc(O)c2)c2ccco2)cc1C	6	3	0.5815515316737191	379.141972772	5	3	3.672220000000002	7	99.77	0	0	0.7058823529411765	COc1cc(CCN(C)Cc2cccc(O)c2OC)ccc1O
746	46090	CCSc1ccc(C2CC(=O)c3ccc(F)cc32)cc1	6	3	0.7635571372145838	286.08276432	2	0	4.656000000000003	3	17.07	0	0	0.676923076923077	CC(=O)c1ccc2c(c1)CC(CN1CCC(C(=O)c3ccc(F)cc3)CC1)CC2=O
747	46133	CC(C)(C)NC(=O)CNc1ccc2ccc(F)cc2c1CNC(=O)NOC	6	2	0.5835483156061844	376.19106888	4	4	2.6661	6	91.49	0	0	0.6794871794871795	COc1ccccc1N1CCN(CC(O)CCNC(=O)c2ccc3cc(F)ccc3n2)CC1
748	46160	CNC(=N)c1cccc(Nc2cc(F)cc(F)c2)c(=O)c1O	7	2	0.517728924480694	305.097583096	4	4	2.31897	3	85.21000000000001	0	0	0.7	Cc1cccc(NC(=O)CN2CCC(c3ccccc3)CC2)c1
749	46194	COc1cc(N=NNNC(N)=NCC)c(C)o1	5	1	0.3079231155337995	240.133473752	5	3	1.02412	5	109.53	0	0	0.7763157894736842	Cc1nc(N)sc1CCCNC(N)=NC(=O)NC(C)c1ccco1
750	46333	CNc1ccc(C(=O)NC2CCC(Cc3ccc(Br)cc3)CC2)cc1	6	3	0.7386610519415285	400.11502552	2	2	5.022100000000004	5	41.13	0	0	0.6	CCc1ccc(C(=O)NC2CCC(CCN3CCC(c4coc5ccccc45)CC3)CC2)cc1
751	46386	CC(SC(=O)CCCc1ccc(F)c(F)c1)CC(=O)Cc1ccc(F)c(F)c1F	6	2	0.3861769796999225	430.102591948	3	0	5.555000000000003	9	34.14	0	0	0.6825396825396826	OC1(c2ccc(Cl)cc2)CCN(CCCCc2ccc(F)cc2)CC1
752	46400	COc1ccc(-c2ccc(CS(=O)(=O)c3ccc4cc(O)ccc4c3)cc2)cc1	6	4	0.49685755564578	404.10823012	4	1	5.194900000000005	5	63.60000000000001	0	0	0.6101694915254238	CCCN(CCC)C1CCc2cc(CS(=O)(=O)c3ccc(OC)cc3)ccc2C1
753	46445	CNC1cc2cccc2CC1CCCC	6	2	0.73953173990945	203.167399672	1	1	3.2071000000000023	4	12.03	0	0	0.7540983606557377	CCCCn1c(=O)n2c3c(cccc31)CC(NC)C2
754	46454	CNC(=O)c1cccc(c2=NN(C)CC2)c1Cl	6	2	0.8703101070269602	251.082539748	3	1	1.7392000000000003	2	44.7	0	0	0.6491228070175439	CN1CCc2cccc3c2C1Cc1cccc(C(N)=O)c1-3
755	46570	CCSc1ccc(CCC(=O)Cc2ccc(C)cc2)cc1OC	6	2	0.6473546269560971	328.149701008	3	0	4.860020000000005	8	26.3	0	0	0.6666666666666666	COc1cc(CCN(C)Cc2cccc(O)c2OC)ccc1O
756	46728	C=C(CC)c1cccc(C2=NN(C(=O)c3cccc(C#N)c3)CC2)c1	6	3	0.8425229483778327	329.152812228	3	0	4.2316800000000026	4	56.46	0	0	0.6447368421052632	COc1cc2c(cc1OC)CN(Cc1ccccc1CNC(=O)c1cccc(C#N)c1)CC2
757	46757	CCC1CCC(c2ccccc2)CC1	6	2	0.6461634943102899	188.15650064	0	0	4.370400000000004	2	0.0	0	0	0.46875	CCCN1CCC(c2ccccc2)CC1
758	46813	CSc1ccc(C(=O)N2CCN(c3ccc(C)cc3NC(=O)c3cc4ccccc4[nH]3)CC2)cc1	6	5	0.3716775454770398	484.193297136	4	2	5.412920000000004	5	68.44	0	0	0.5789473684210527	O=C(NCCCCN1CCN(c2ccc(Cl)cc2Cl)CC1)c1cc2ccccc2[nH]1
759	46834	Nc1ncnc(Nc2[nH]cnc2NC2CCCC2)c1	6	3	0.6679383022678694	259.154543544	6	4	1.88	4	104.54	0	0	0.7575757575757576	CCCNC1CCc2ccc3[nH]c(C(N)=O)cc3c2C1
760	46875	CC(=O)CN=C1C(c2cccc(F)c2F)C1	6	2	0.7736018887307303	223.080870412	2	0	2.482100000000001	3	29.43	0	0	0.7230769230769231	CC(=O)NCc1ccc2c(c1)C(N1CCN(C)CC1)Cc1ccccc1S2
761	46893	COCCCC(=O)Cc1cc2ccc(Br)cc2s1	6	2	0.7433792009958198	325.99761282000003	3	0	4.202000000000003	6	26.3	0	0	0.7105263157894737	C#Cc1ccc2cc(C(=O)NCCCCN3CCN(c4ccccc4OC)CC3)sc2c1
762	46942	Cc1c(CCC(=O)N2CCC(=O)NC2)c(C)nn1-c1ccc(F)cc1	6	3	0.920642781149261	344.164854132	4	1	1.86684	4	67.23	0	0	0.6621621621621622	Cc1nn2c(-c3ccc(F)cc3)cccc2c1CN1CCN(c2ccc(Cl)cc2)CC1
763	46960	CNc1ncc(-c2nccc3ccc(NC(=O)NC4(C(C)CCC)CC4)cc23)cc1	6	4	0.4914754078069117	403.237210548	4	3	5.428800000000004	7	78.94	0	0	0.7236842105263158	Cc1cccc(NC(=O)CN2CCN(c3ncccn3)CC2)c1
764	47006	CSc1ccc(NC(=O)NN(c2cccc(C)c2)c2ccccc2N)cc1	6	3	0.3251977680371076	378.151432324	4	3	5.173920000000003	5	70.39	0	0	0.7142857142857143	Cc1cccc(NC(=O)CN2CCN(c3cccc4ccccc34)CC2)c1
765	47092	Fc1cn(NN=Cc2c(F)cccc2F)oc(O)c1	6	2	0.6537094733648257	271.056861156	5	2	2.2608	3	57.09	0	0	0.7592592592592593	Oc1ccc2c(c1)CCN1CCc3ccccc3C21
766	47101	O=C(CCCc1cccc(O)c1)N1CCCC(Cc2ccccc2)C1	6	3	0.8581931190213073	337.20417910400005	2	1	4.196200000000004	6	40.54	0	0	0.5094339622641509	Oc1cccc(CCN(CCc2ccccc2)CC2CCC2)c1
767	47154	CNC(=O)C1=Cc2s(F)cccc2C1C	6	2	0.6801527658892169	225.062363224	1	1	2.088	1	29.1	0	0	0.803030303030303	CCCN1CCOC2c3cc(C(=O)NC)ccc3CCC21
768	47251	COC(Cc1ccc(F)cc1)CC(O)c1ccc(F)cc1	6	2	0.8804084209102565	292.127486256	2	1	3.6460000000000026	6	29.46	0	0	0.6551724137931034	OC(Cc1ccccc1)CN1CCC(NCCSC(c2ccc(F)cc2)c2ccc(F)cc2)CC1
769	47263	CCc1ccc(C=Cc2ccc(CCc3cccc4ccccc34)cc2)cc1	6	4	0.3143376098979354	362.203450832	0	0	7.357800000000006	6	0.0	0	0	0.6842105263157895	C(=Cc1ccccc1)COCC1CCN(Cc2cccc3ccccc23)CC1
770	47377	CCCCCCc1ccccc1Cl	6	1	0.6102947286361633	196.101878224	0	0	4.462800000000003	5	0.0	0	0	0.6363636363636364	CCCCCCc1ccc2c(c1)Cc1ccccc1C2CN
771	47416	CNC(=O)CNCC(=O)c1ccc(F)cc1	6	1	0.7091787079624351	224.096105876	3	2	0.3439999999999997	5	58.2	0	0	0.6530612244897959	O=C(CCCN1CCC(O)(c2ccc(F)cc2)CC1)c1ccc(F)cc1
772	47432	OC(CCCc1cccc(F)c1)c1ccccc1F	6	2	0.8624363258424548	262.116921572	1	1	4.021100000000002	5	20.23	0	0	0.5348837209302325	Fc1cccc(CCCN2C3CCC2CC3)c1
773	47504	Nc1cccc(C(=S)Nc2ccc3[nH]c(-c4ccc[nH]4)cc3c2)c1	6	4	0.328921961708474	332.109567512	2	4	4.532800000000001	3	69.63	0	0	0.7777777777777778	S=c1[nH]c2ccc(OCCN3CCN(c4cccc(Cl)c4)CC3)cc2[nH]1
774	47515	Oc1ccccc1C(O)C1CCN(c2cccc(F)c2)CC1	6	3	0.911927618425586	301.1478071	3	2	3.4813000000000027	3	43.7	0	0	0.6101694915254238	COc1cccc(C(O)C2CCN(CCc3ccc(F)cc3)CC2)c1OC
775	47525	CC(C)(C)N1CCN(c2cccc(NC(=N)Nc3cc(Cl)c(Cl)cc3C#N)c2)CC1	6	3	0.4447465802758747	444.159600192	4	3	5.244350000000004	3	78.18	0	0	0.6447368421052632	CCOC(=O)Nc1cccc(N2CCN(CCCCNC(=O)c3ccc4ccccc4c3)CC2)c1
776	47554	CC(C)=CCNC(=O)Nc1cccc(-c2nccn2F)c1	6	2	0.8473710513746759	288.13863938400004	3	2	3.370400000000001	4	58.95	0	0	0.65625	Cc1cccc(NC(=O)CN2CCN(c3ncccn3)CC2)c1
777	47585	Cc1cc(C(=O)c2ccc(S(=O)(=O)c3cccc(O)c3)[nH]cc2)cc(C)c1O	7	3	0.6844430638372392	397.098393708	6	3	3.255940000000002	4	103.7	0	0	0.7375	O=S(=O)(NCCCCN1CC=C(c2c[nH]c3ccc(Cl)cc23)CC1)c1cccc(O)c1
778	47635	CSc1ccc(CCSCCOc2cccc3cc(C)cc3c2)cc1	7	3	0.3471308543395361	368.126857388	3	0	6.176420000000006	8	9.23	0	0	0.6727272727272727	Cc1cccc(OCCNCCCOc2ccccc2)c1
779	47650	NCC1NCCC(c2cccc(F)c2)C1	6	2	0.774750993780227	208.137576764	2	2	1.62	2	38.05	0	0	0.68	N#Cc1cccc(C2CCCNC2)c1
780	47722	CCc1ccc(CN(C)c2ccc(S(=O)(=O)N3CCN(C)CC3)cc2C)cc1	6	3	0.7459710903560937	401.21369823200007	4	0	3.129920000000002	6	43.86000000000001	0	0	0.6323529411764706	CCc1ccc(-c2cc(N3CCN(C)CC3)nc3c2ccn3S(=O)(=O)CC(C)C)cc1
781	47808	O=C(Cc1ccccc1)OCCCCCC(=O)c1ccc(N)cc1	6	2	0.3294214923987545	325.167793596	4	1	3.7978000000000014	9	69.39	0	0	0.6206896551724138	Nc1ccc(C(=O)CCCN2CCN(c3ccccn3)CC2)cc1
782	47843	CNC(=O)C(Cc1cc(F)ccc1)NC(C)NN	6	1	0.3241501715102055	254.154289448	4	4	-0.1182999999999988	6	79.18	0	0	0.6764705882352942	O=C(NCC=CCN1CCN(c2cccc(Cl)c2Cl)CC1)c1cccc(F)c1
783	47889	OC(c1cccc(C(F)(F)F)c1)N1CCc2ccccc2C1	6	3	0.9130724004455284	307.118398792	2	1	3.7546000000000026	2	23.47	0	0	0.5087719298245614	CC(c1cccc(C(F)(F)F)c1)N1CCN(CCN2Cc3ccccc3C2)C1=O
784	47932	CN(C)CC(=O)N1c(Cl)cc(C)c2C1CCC2C	6	2	0.7189877875572291	268.134240972	2	0	2.585400000000001	2	23.550000000000004	0	0	0.7142857142857143	CC1CN(C(=O)CN2CCN(Cc3ccc(Cl)cc3)CC2)c2ccccc21
785	48071	CCc1cccc(C=C2C(=O)NC(c3ccc4ccccc4c3)C2)c1	6	4	0.6703891956134038	327.162314292	1	1	5.046800000000004	3	29.1	0	0	0.5925925925925926	CCCN1CCC(c2ccc3ccccc3c2)CC1
786	48162	Cc1cc(O)cc(OCC(=O)OCC(=O)c2ccc(Cl)cc2)c1	6	2	0.6486098172618858	334.06080126	5	1	3.158920000000001	6	72.83000000000001	0	0	0.684931506849315	Cc1cccc(OCCNCC2(F)CCN(C(=O)c3ccc(F)c(Cl)c3)CC2)c1
787	48216	Cn1ccc(SS(=O)(=O)c2ccc(COc3ccc(OC)c(OC)c3)cc2)n1	6	3	0.5161252483838218	420.08136374	8	0	3.497300000000002	8	79.65	0	0	0.6428571428571429	CCN(Cc1ccc(OC)cc1)Cc1ccc(-c2cc(S(=O)(=O)CC)ccc2OC)[nH]1
788	48244	O=C1C(CCc2cccc(F)c2)CC1Cc1ccc(F)cc1	6	3	0.8022670855639823	300.132571636	1	0	4.345300000000004	5	17.07	0	0	0.5681818181818182	Fc1cccc(CCN2CCCC2)c1
789	48277	CC(SCc1ccc(Cl)c(Cl)c1)C(=O)NCC1CCCC1c1ccccc1	6	3	0.5661646858847349	421.10339078	2	1	6.315200000000005	7	29.1	0	0	0.6027397260273972	CC(C)C(=O)Nc1cccc(C2CCN(Cc3ccc(Oc4ccc(Cl)c(Cl)c4)cc3)CC2)c1
790	48454	O=C(CCCCCNC=O)c1cccc(F)c1F	6	1	0.440374403506477	255.10708516	2	1	2.453900000000001	8	46.17	0	0	0.5471698113207547	O=C(CCCN1CCC(O)(c2ccc(Cl)cc2)CC1)c1cccc(F)c1F
791	48480	CCCCCCCc1ccccc1	6	1	0.5697750172321101	176.15650064	0	0	4.199500000000003	6	0.0	0	0	0.5135135135135135	CCCCCCN(CCc1ccccc1)CCc1cccc(O)c1
792	48481	O=C(C=Cc1ccc(O)c(Cl)c1)Nc1cccc(-c2ccccc2)c1	6	3	0.6223897124688789	349.086956432	2	2	5.364500000000003	4	49.33	0	0	0.6811594202898551	COc1ccccc1N1CCN(CCCCNC(=O)C=Cc2ccc(-c3ccccc3)cc2)CC1
793	48529	NS(=O)(=O)CCCNC(=O)c1cc(C)cc(C(F)(F)F)c1	6	1	0.8028799101399249	324.075548	3	2	1.422220000000001	5	89.25999999999999	0	0	0.6307692307692307	O=C(NCCCCN1CCN(c2cccc(C(F)(F)F)c2)CC1)c1ccc2ccccc2c1
794	48552	NCc1ccccc1C1CCN(c2ccc3c(c2)CCS3)CC1	6	4	0.9182745155187412	324.166019768	3	1	4.177500000000004	3	29.26	0	0	0.6956521739130435	CN1CCc2cc(Cl)c(O)cc2C2c3cccc(CO)c3CCC21
795	48594	CCc1ccccc1N1CCN(C(=O)c2ccc(O)c(C)c2)CC1	6	3	0.9425670226663532	324.183778008	3	1	3.2254200000000024	3	43.78	0	0	0.6181818181818182	O=C(c1ccc(-c2ccccc2)cc1)N1CCN(C(=O)c2ccc3cc[nH]c3c2)CC1
796	48695	CCN(CC)c1ccc(NC(=O)c2cccc(CN3CCC3C(=O)O)c2)cc1	6	3	0.7327780339691075	381.205241724	4	2	3.4440000000000017	8	72.88000000000001	0	0	0.6153846153846154	O=C(NC1CCN(Cc2ccccc2)C1)c1cccc(-c2ccccc2)c1
797	48710	OCC1CCCC1c1ccc(F)c(F)c1	6	2	0.798790781404886	212.101271508	1	1	2.8408000000000007	2	20.23	0	0	0.6785714285714286	Fc1ccc(CN2CCC(Nc3ccc(C(F)(F)F)nn3)CC2)cc1F
798	48728	CCCCC(C(=O)C(F)(F)F)c1ccc(O)cc1	6	1	0.8739131211552127	260.10241438	2	1	3.7974000000000014	5	37.3	0	0	0.6222222222222222	CCOC(=O)C(CCCBr)c1ccccc1
799	48748	NC(=Cc1ccccc1F)C(=S)NC1CCOC1c1ccccc1	6	3	0.6586378653361963	342.120212448	3	2	3.5725000000000025	4	47.28	0	0	0.7014925373134329	O=C(NCCCCN1CCOC2c3ccccc3OCC21)c1ccccc1
800	48820	CC(=NNC1cccc(Br)cc1)C(=O)CCc1cccs1	7	2	0.6118820542865183	364.0244962640001	4	1	3.9887000000000032	6	41.46	0	0	0.7123287671232876	CCCN(CCc1cccs1)C1CCc2ccc(O)cc2C1
801	48862	O=C(COCC1Cc2ccc(F)cc2C1=O)c1ccccc1	6	3	0.7967507354924369	298.10052256	3	0	3.0802000000000014	5	43.370000000000005	0	0	0.6	O=C1c2ccc(F)cc2CC1CCN1CCc2ccccc2C1
802	48864	CN1C(=O)CCC1CCc1ccc2c(c1)OCO2	6	3	0.8193416515636682	247.120843404	3	0	1.9687	3	38.77	0	0	0.6376811594202898	O=C(Cc1ccc2c(c1)OCO2)NC1CCC(CCN2CCN(c3cccc4c3OCO4)CC2)CC1
803	48900	CCNc1ccc(I)cc1NC(=O)Nc1ccc(-c2ccc(I)cc2)cc1O	6	3	0.2044179824303389	598.9566728479999	3	4	6.344200000000004	5	73.39	0	0	0.7368421052631579	CCNC(=O)Nc1cccc2c1CCC1C2c2cc(O)c(Cl)cc2CCN1C
804	48928	CCc1ccc(C2=CCN(S(=O)(=O)c3ccc(Cl)cc3O)C2)cc1OC	6	3	0.8404943334962981	393.0801568	4	1	3.704500000000003	5	66.84	0	0	0.675	O=S(=O)(NCCN1CC=C(c2c[nH]c3ccc(Cl)cc23)CC1)c1cccc2ccccc12
805	49025	CCC(Nc1ccoc1)NC(=O)CC1Cc2c([nH]c3ccccc23)C1	6	4	0.5987712608762022	337.179026976	3	3	3.8302000000000014	6	70.06	0	0	0.6338028169014085	CN1CCc2ccccc2Cc2[nH]c3ccccc3c2CC1C(=O)O
806	49054	COc1cccc(-c2ccco2)n1	6	2	0.7022961808689535	175.063328528	3	0	2.3502	2	35.260000000000005	0	0	0.7068965517241379	COc1c(-c2ccco2)ccc2c1-c1cccc3c1C(C2)N(C)CC3
807	49149	OC(c1ccc2c(c1)OCO2)C1Cc2ccccc2C1c1c[nH]c2ccccc12	6	6	0.5271536578260839	383.152143532	3	2	4.934400000000004	3	54.48	0	0	0.6712328767123288	c1cc2c(c(N3CCN(CCc4c[nH]c5ccccc45)CC3)c1)OCCO2
808	49240	O=C(COCc1ccc(O)cc1)c1ccc(O)cc1	6	2	0.8085101634146777	258.089208928	4	2	2.4973	5	66.76	0	0	0.6444444444444445	O=C(CCCN1CCc2ccccc2C1)c1ccc(O)cc1
809	49260	CC(C)NNc1ccc2cc(Br)ccc2c1C(=S)NNCNNN	6	2	0.115602775280679	411.0840768040001	7	7	1.6222999999999996	8	98.2	0	0	0.7590361445783133	O=C(NCCCCN1CCN(c2cccc(Cl)c2Cl)CC1)c1cc2cc(Br)ccc2o1
810	49378	COc1ccc(C2SCS(=O)(=O)c3ccc(OC)cc3C2)cc1	7	3	0.8483542755820922	350.064651056	5	0	3.465600000000002	3	52.60000000000001	0	0	0.6530612244897959	COc1ccc2c(c1)CC(N)CC2
811	49414	Cc1ccc(C(=O)CN=Cc2ccc(OCCC(=O)c3ccc(F)cc3O)cc2)cc1	6	3	0.3995505976355841	419.153286404	5	1	4.793320000000006	9	75.96	0	0	0.6551724137931034	Cc1ccc(OCCNCCCOc2ccc(F)cc2)cc1
812	49417	CCc1ccc(-c2cccc(NC(=S)NC(=S)Nc3ccc(OC)cc3)c2)cc1	6	3	0.4657015589979056	421.128254356	3	3	5.608000000000003	5	45.31999999999999	0	0	0.6515151515151515	COc1ccc(Oc2ccc(CN3CCC(c4cccc(NC(=O)C(C)C)c4)CC3)cc2)cc1
813	49430	Oc1ccccc1C1(C)Cc3cc(O)ccc3C1CO	6	3	0.7859804565466587	270.12559443600003	3	3	2.6877000000000018	2	60.69	0	0	0.6538461538461539	CCN1CCc2ccccc2Cc2ccc(O)cc2CC1
814	49444	OC(CCC1ccc2ccccc12)CCCC(=O)c1ccco1	6	3	0.7257890579438983	310.156894564	3	1	4.584300000000004	8	50.44	0	0	0.6901408450704225	O=C(NCCCCN1CCOC2c3ccccc3OCC21)c1ccco1
815	49519	O=C(CCNN1CN(C(=O)c2cccn2Sc2ccccc2Cl)c2ccccc2)cC1	7	4	0.5951065769037855	454.123024656	6	1	4.4707000000000034	6	57.580000000000005	0	0	0.6857142857142857	CN(C(=O)CN1CCN(Cc2ccc(Cl)cc2)CC1)c1ccccc1
816	49546	CC(=O)CC(=O)NNc1nc(Nc2cccc(Cl)c2)nc2ccNccc12	7	3	0.4476651205874565	384.11015146400007	7	4	2.8404000000000007	6	108.04	0	0	0.7236842105263158	COc1cccc(NC(=O)CCN2CCN(c3ccc(Cl)cc3)CC2)c1
817	49583	COCCN1CCN(Cc2cc(Br)cc(O)c2)CNN1	7	2	0.7368828215905078	344.08478801200005	6	3	0.8854	5	60.0	0	0	0.6716417910447762	COc1ccc(Br)cc1-c1nc(CN2CCN(Cc3ccccc3)CC2)cs1
818	49754	OC(c1ccccc1)c1cccc2[nH]ccc12	6	3	0.6870004590025504	223.099714036	1	2	3.249600000000001	2	36.02	0	0	0.6170212765957447	c1ccc(CNCCOc2cccc3[nH]ccc23)cc1
819	49763	COc1ccc(C2=NN(C(=O)Nc3cccc(SC)c3Cl)C2)cc1	6	3	0.8248192243807038	361.065175432	4	1	4.322300000000004	4	53.93	0	0	0.6619718309859155	COc1ccc(Oc2ccc(CN3CCC(c4cccc(NC(=O)C(C)C)c4)CC3)cc2)cc1
820	49792	COc1nc2ccc(c3ccc(C)cc3)cc2[nH]1	6	3	0.7410413120126715	238.110613068	2	1	3.546920000000002	2	37.91	0	0	0.7166666666666667	COc1ccc(N2CCN(CCCOc3ccc(-c4nc5ccccc5[nH]4)cc3)CC2)cc1
821	49814	OC(COC(O)c1cccc(F)c1)C(C)c1ccccc1	6	2	0.8040978126548703	290.131822688	3	2	2.9978000000000016	6	49.69	0	0	0.673469387755102	CCOC(=O)C(CCCBr)c1ccccc1
822	49913	CCNc1noc2ccccc12	6	2	0.7355745313627776	162.07931294	3	1	2.2596	2	38.06	0	0	0.6935483870967742	O=S(=O)(NCCCN1CCN(c2noc3ccccc23)CC1)c1ccc(OC(F)(F)F)cc1
