# Supplementary material for: PROFIS: Design of Target-Focused Libraries by Probing Continuous Fingerprint Space with Recurrent Neural Networks
Source: J Chem Inf Model. 2025 Apr 28;65(9):4412–25. doi: 10.1021/acs.jcim.5c00698 (PMC12076512; doi:10.1021/acs.jcim.5c00698)
Supplement: Supplementary file 6 — ci5c00698_si_006.txt [file ci5c00698_si_006.txt]

CCN1CCN(CCC(=O)Nc2cc(OC)cc(S(C)(=O)=O)c2)CC1
CCCCCCCCCN(CC)CCNC(=O)c1cc(S(N)(=O)=O)ccc1OC
CCN(CCNC(=O)c1ccc(S(C)(=O)=O)cc1OC)C1CCCCC1
CCCCCNc1ccc(S(=O)(=O)N2CCCC2C)cc1C(=O)NCCN(CC)CC
CCN(CCO)C(=O)NCc1cc(S(=O)(=O)N2CCCCC2)ccc1CCCN
CCN(CC)CCNC(=O)c1cc(S(=O)(=O)N2CCCCC2C)ccc1NN
CCN(CC)CCNC(=O)c1ccc(S(=O)(=O)N2CCNCC2)cc1O
CCN(CCO)CNC(=O)c1cc(S(=O)(=O)N2CCCCC2)ccc1N
CCN1CCCC1CNC(=O)c1cc(NS(C)(=O)=O)ccc1OC
CCN1CCCCC1NNC(=O)c1cc(S(C)(=O)=O)ccc1OC(C)C
CCN1CCCCC1NNC(=O)c1cc(CNS(C)(=O)=O)ccc1C(C)=O
CCN1CCCCC1CNC(=O)Nc1cc(S(C)(=O)=O)ccc1C(=O)O
CCN1CCCCC1CNC(=O)c1cc(S(C)(=O)=O)ccc1NC
CCN1CCCC1CNC(=O)c1cc(S(N)(=O)=O)ccc1OC
CCNCCCCCCNNC(=O)c1ccc(S(N)(=O)=O)c(OC)c1OO
CCN(CC)CCNC(=O)c1ccc(S(=O)(=O)N2CCCC2)cc1N
CCNCCCCCCCNC(=O)c1ccc(S(N)(=O)=O)cc1C(C)C
CCC1CCC(N(CC)CCNC(=O)c2cc(S(C)(=O)=O)ccc2OC)C1
CCc1cc(S(N)(=O)=O)ccc1N(CC)CCCC1CCC1=O
CCNCCN(CC)S(=O)(=O)c1cc(C(=O)O)cc(OC)c1OC
CCCN(CC)CNC(=O)c1ccc(S(N)(=O)=O)c(CC)c1C
CCN1CCCC1CNC(=O)c1ccc(S(C)(=O)=O)cc1OC
CCN1CCCC1CNC(=O)c1cc(S(C)(=O)=O)cc(OC)c1OC
CCN1CCCC1CNC(=O)c1ccc2cc(S(C)(=O)=O)ccc2c1O
CCN1CCCC1NNC(=O)c1cc(S(C)(=O)=O)ccc1OC
CCN1CCCCC1NC(=O)c1ccc(S(=O)(=O)N2CCCC2)cc1CC(N)=O
CCc1cc(S(C)(=O)=O)ccc1C(=O)NCC1CCCN1CC
CCc1cc(OC)c(S(C)(=O)=O)cc1C(=O)NCC1CCCN1CC
CCCc1ccccc1Cc1cc(S(C)(=O)=O)ccc1C(=O)NCC1CCCN1CC
CCN1CCCC1CNC(=O)c1ccc(S(C)(=O)=O)c(C)c1C
CCCN(CC)CCNC(=O)c1cc(S(N)(=O)=O)ccc1OC
CCCCN(CC)CNC(=O)c1ccc(S(C)(=O)=O)c2c1CCCC2
CCN1CCNC1CC(=O)CC1=C(S(C)(=O)=O)C=CC12CCC2
CCN1CCCC1CNC(=O)c1cc2ccc(S(C)(=O)=O)ccc-2c1C
CCCN(CC)CNC(=O)c1cc(S(C)(=O)=O)ccc1OC1CCC1
CCOc1ccc(S(C)(=O)=O)cc1C(=O)NCC1CCCN1CC
CCCCc1ccc(S(C)(=O)=O)cc1C(=O)CCCN(CC)CCC
CCN1CCCC1CC(=O)c1cc(NS(C)(=O)=O)ccc1O
CCN1CCCC1CC(=O)CCc1cc(S(N)(=O)=O)ccc1C(C)CO
CCN1CCCC1CNC(=O)c1cc(S(N)(=O)=O)ccc1OC
CCN1CCCCC1CC(=O)c1cc(S(N)=O)ccc1OC(O)OO
CCCCCCCOc1ccc(S(=O)(=O)O)cc1C(=O)N(CC)CCN
CCOc1ccc(S(N)(=O)=O)cc1C(=O)CC1CCCN1CC
CCc1ccc(S(C)(=O)=O)cc1C(=O)NCC1CCCN1CC
CCN1CCCC1CNC(=O)c1cc(S(N)(=O)=O)ccc1OC
CCN1CCCCC1NC(=O)c1ccc2cc(S(C)(=O)=O)ccc2c1
CCN1CCCCC1NC(=O)c1cc(S(N)(=O)=O)ccc1OC
CCN1CCCC1CNC(=O)Cc1cc(S(C)(=O)=O)ccc1C(=O)O
CCN1CCCC1CNC(=O)c1cc(S(C)(=O)=O)ccc1OC
CCN1CCCCC1NC(=O)c1cc(NS(C)(=O)=O)ccc1OC
CCc1ccc(S(N)(=O)=O)cc1C(=O)NCC1CCCN1CC
CCOc1ccc(S(C)(=O)=O)cc1C(=O)N(CC)CCN1CCCC1
CCN1CCCC(CNC(=O)c2ccc(S(N)(=O)=O)cc2OC)CC1
CCN1CCCC(CNC(=O)c2ccc(S(N)(=O)=O)cc2OC)CC1
CCN1CCCC1CNC(=O)c1cc(S(N)(=O)=O)ccc1C(N)=O
CCc1ccc(S(N)(=O)=O)cc1C(=O)NCC1CCCN1CC
CCN(CCCN(C)C(=O)c1ccc(S(C)(=O)=O)cc1)c1ccccc1CC(C)=O
CCOC(=O)N1CCCCC1Cc1cc(S(N)(=O)=O)ccc1C(C)=O
CCN1CCCC1CNC(=O)c1ccc(S(N)(=O)=O)cc1C(N)=O
CCN1CCCC1CNC(=O)c1cc(S(N)(=O)=O)ccc1C(C)CO
CCN1CCCC1CNC(=O)c1cc(S(N)(=O)=O)ccc1N
CCN1CCCC1CNC(=O)c1cc(S(N)(=O)=O)cc(O)c1OC
CCN1CCCCN1C(=O)c1ccc(S(N)(=O)=O)c(CO)c1O
CCN1CCCC1CNC(=O)c1cc(S(N)(=O)=O)ccc1C(C)C
CCN1CCCN1CNC(=O)c1cc(S(N)=O)ccc1C(C)=O
CCN1CCCC1CNC(=O)c1cc(S(C)(=O)=O)ccc1OC(C)C
CCN1CCN(CCNC(=O)c2cc(S(N)(=O)=O)ccc2OC)CC1
CCOc1ccc(S(C)(=O)=O)cc1C(=O)NCC1CCCN1CC
CCN1CCCC1CNC(=O)c1cc(S(N)(=O)=O)ccc1C(C)=O
CCN1CCCN(CNC(=O)c2cc(S(C)(=O)=O)ccc2OC)CC1
CCN(CC1CCCC1)C(=O)c1cc(S(C)(=O)=O)ccc1CC(C)=O
CCN1CCCC1CNC(=O)c1cc(S(C)(=O)=O)ccc1N(C)C
CCOc1ccc(S(C)(=O)=O)cc1C(=O)NCC1CCCN1CC
CCN(CC)CCNCC(=O)Nc1ccc(S(=O)(=O)N(C)CO)cc1
CCN1CCCCC1NC(=O)c1cc(S(N)(=O)=O)ccc1CCCO
CCN1CCN(CCNC(=O)c2cc(S(C)(=O)=O)ccc2OC)CC1
CCCCCOc1cc(S(N)(=O)=O)ccc1C(=O)NCC1CCCN1CC
CCCOc1cc(S(N)(=O)=O)ccc1C(=O)NCC1CCCN1CC
CCc1ccc(S(N)(=O)=O)cc1C(=O)NC1CCCCN1CC
CCN1CCCC1CNC(=O)c1ccc(S(=O)(=O)NC)cc1C
CCN1CCCCC1NC(=O)c1cc(S(N)(=O)=O)ccc1C(=O)O
CCN1CCCC1CNC(=O)c1cc(S(N)(=O)=O)ccc1OC
CCN1CCCC1CNC(=O)Nc1ccc(S(N)(=O)=O)cc1C
CCN1CCCC1CNNC(=O)c1ccc(S(N)(=O)=O)cc1C
CCN1CCCCC1CCC(=O)c1ccc(S(=O)(=O)NO)cc1
CCOc1ccc(S(C)(=O)=O)cc1C(=O)NC1CCCCN1CC
CCN1CCCC1CNC(=O)c1cc(S(=O)(=O)N(C)C)ccc1O
CCN1CCCC1CNC(=O)c1cc(S(N)(=O)=O)ccc1N
CCN1CCCC1NC(=O)c1cc(S(=O)(=O)N(C)C)ccc1C
CCN1CCCC1CNC(=O)c1cc(S(N)(=O)=O)ccc1OC
CCN1CCCC1NC(=O)c1cc(S(N)(=O)=O)ccc1N
CCC1CCCCN1C(=O)c1cc(S(C)(=O)=O)ccc1N(C)C
CCCCCCc1ccc(C(N)=O)cc1C(=O)NNCCCCCN(CC)CC
CCN1CCCC1CC(=O)c1cc(S(=O)(=O)N(C)C)ccc1C
CCN1CCCC1CNC(=O)c1cc(S(N)(=O)=O)ccc1N
CCN1CCCC1NC(=O)c1ccc(S(=O)(=O)N(C)C)cc1O
CCN1CCCC1CNC(=O)c1cc(S(N)(=O)=O)ccc1N
CCc1ccccc1Oc1cc(S(=O)(=O)NO)ccc1C(=O)NCCN(CC)CC
CCCc1ccc(S(C)(=O)=O)cc1C(=O)NCCN(CC)CCC
CCc1c(C)cc(S(N)(=O)=O)cc1C(=O)CCN(CC)CCNN
CCOc1ccc(NS(C)(=O)=O)cc1C(=O)N1CCCCC1SCC
CCN1CCCCC1NC(=O)c1cc(S(C)(=O)=O)ccc1C(C)C
CCN1CCCCC1NC(=O)c1cc(S(C)(=O)=O)ccc1OC(C)C
CCN1CCCC1CC(=O)c1cc(S(N)(=O)=O)ccc1OC
CCN(CC)CCNC(=O)c1cc(SS(C)(=O)=O)ccc1OC(C)C
CCN1CCCCC1NCC(=O)c1cc(S(N)(=O)=O)ccc1OC
CCN1CCCCC1NC(=O)c1cc(S(C)(=O)=O)ccc1OC
CCN1CCCCC1CC(=O)c1cc(S(N)(=O)=O)ccc2cccc1-2
CCN1CCCC1CNC(=O)c1cc(S(N)(=O)=O)ccc1OC
CCN(CC)CCNCC(=O)c1cc(S(C)(=O)=O)ccc1OC
CCOc1ccc(S(N)(=O)=O)cc1C(=O)NCC1CCCN1CC
CCc1ccc(S(N)(=O)=O)cc1C(=O)NC1CCCCN1CC
CCc1ccc(S(C)(=O)=O)cc1C(=O)NCC1CCCN1CC
CCN1CCCCC1NC(=O)c1cc(S(C)(=O)=O)ccc1OC
CCc1ccc(S(N)(=O)=O)cc1C(=O)NC1CCCCN1CC
CCCN(CC)C(=O)Nc1cc(S(=O)(=O)N2CCCCC2)ccc1C
CCN1CCCC1CNS(=O)(=O)c1ccc(C(C)=O)cc1
CCCc1ccc(C(=O)O)cc1S(=O)(=O)NCC1CCCN1CC
CCNC(=O)C1CCCNC1c1cc(S(=O)(=O)N2CCOCC2)ccc1C
CCN(CC)CCNC(=O)c1cc(S(=O)(=O)N2CCOCC2)ccc1OC
CCCN(CC)CNC(=O)c1cc(S(=O)(=O)N2CCCCC2)ccc1N
CCN(CC)CCNC(=O)c1cc(S(=O)(=O)N2CCCC2)ccc1C
CCc1ccc(S(=O)(=O)N(C)C)cc1C(=O)NCC1CCCN1CC
CCCCCNS(=O)(=O)c1cccc(C(=O)NCCN(CC)CCC)c1
CCN1CCCC1CNC(=O)c1cc(S(N)(=O)=O)ccc1N
CCN1CCNCCNC(=O)C=CC=CC(S(C)(=O)=O)=CC=C1O
CCN(CC)CCCNC(=O)c1cc(S(C)(=O)=O)ccc1OC
CCN1CCCC1CNC(=O)c1cc(S(C)(=O)=O)ccc1C
CCN1CCCC1CNC(=O)c1cc(S(C)(=O)=O)ccc1OC
CCCCCc1ccc(S(N)(=O)=O)cc1C(=O)NCCN(CC)CC
CCN1CCCC1CNC(=O)c1cc(S(N)(=O)=O)ccc1OC
CCOc1ccc(S(C)(=O)=O)cc1C(=O)NCC1CCCN1CC
CCN(CCCN)NC(=O)c1cc(S(=O)(=O)O)ccc1NC1CCCC1
CCN1CCCC1CNC(=O)c1cc(S(C)(=O)=O)ccc1OC
CCCCN(CC)CNC(=O)c1cc(S(C)(=O)=O)ccc1OCC
CCN(CCCN)CCC(=O)c1cc(S(C)(=O)=O)ccc1OC
CCN1CCCC1CNC(=O)c1ccc(NS(C)(=O)=O)c2ccccc12
CCN1CCCC1CNC(=O)c1cc(S(C)(=O)=O)cc(OC)c1OC
CCN1CCCC1CNC(=O)c1cc(S(C)(=O)=O)ccc1OC
CCN1CCCCC1NC(=O)c1cc(S(C)(=O)=O)ccc1CC(C)=O
CCN1CCCC1CC(=O)Nc1cc(S(N)(=O)=O)ccc1C
CCNC1CCC(NC(=O)Cc2ccc(S(N)(=O)=O)cc2C)C1
CCN1CCCC1CNC(=O)c1cc(S(C)(=O)=O)ccc1C(C)CO
CCN(CCCN1CCCC1)C(=O)c1cc(S(N)(=O)=O)ccc1C(=O)O
CCN1CCCC1CNC(=O)c1cc(CC(C)=O)cc(S(C)(=O)=O)c1
CCN1CCCC1CCC(=O)c1cc(S(C)(=O)=O)ccc1C(C)C
CCN1CCCC1CNC(=O)c1cc(S(N)(=O)=O)ccc1C(C)C
CCN1CCCC1CNC(=O)c1cc(S(C)(=O)=O)ccc1OC
CCc1ccc(S(N)(=O)=O)cc1C(=O)CCC1CCCN1CC
CCCc1ccc([SH](=O)(NO)NO)cc1C(=O)CC1CCCCN1CC
CCc1ccc(S(C)(=O)=O)cc1C(=O)NC1CCCCN1CC
CCCCCCc1ccc(S(C)(=O)=O)cc1C(=O)NCC1CCCN1CC
CCN1CCCCC1NC(=O)c1cc(S(C)(=O)=O)ccc1OC
CCOc1ccc(S(C)(=O)=O)cc1C(=O)NC1CCCCN1CC
CCN1CCCCC1CNC(=O)c1cc(S(C)(=O)=O)ccc1C#N
CCCc1ccc(S(N)(=O)=O)cc1C(=O)CC1CCCCN1CC
CCc1ccc(SS(C)(=O)=O)cc1C(=O)NCC1CCCN1CC
CCN1CCCCC1CC(=O)c1cc(S(C)(=O)=O)ccc1OC
CCN1CCCCC1CCC(=O)c1cc(S(N)(=O)=O)ccc1C
CCc1ccc(S(N)(=O)=O)cc1C(=O)NCC1CCCN1CC
CCN1CCCC1CNC(=O)C1=CC(S(N)(=O)=O)=CC=CCCC=C1C
C#Cc1ccc(S(C)(=O)=O)cc1C(=O)NCC1CCCN1CC
CCc1ccc(S(=O)(=O)NC)cc1C(=O)NC1CCCCN1CC
CCNC1CCCCC1NC(=O)c1cc(S(C)(=O)=O)ccc1C(C)=O
CCN1CCCC1CCC(=O)c1cc(S(C)(=O)=O)ccc1C
CCc1ccc(S(C)(=O)=O)cc1C(=O)CC1CCCCN1CC
CCN1CCC(CN(C(=O)c2cccc(S(C)(=O)=O)c2)C(C)C)CC1
CCNCCCCCCCCC(=O)c1cc(S(C)(=O)=O)ccc1C(C)=O
CCN1CCCC1CNC(=O)c1cc(S(C)(=O)=O)ccc1C(C)C
CCCN(CCC)CCC(=O)C1=CC=C(S(N)(=O)=O)C=CCCCCCC1
CCN1CCCC1CC(=O)c1ccc2c(S(N)(=O)=O)ccc(O)c2c1
CCN1CCCC1CNC(=O)c1cc(S(N)(=O)=O)ccc1OC
CCN1CCCC1CNC(=O)c1cc(S(C)(=O)=O)ccc1CCN
CCc1ccc(S(N)(=O)=O)cc1C(=O)CC1CCCN1CC
CCN(CC1CCCCC1)C(=O)c1cc(S(N)(=O)=O)ccc1-c1ccccc1
CCCCCCCCC1=CC(NS(C)(=O)=O)=CC(C(=O)NCC2CCCN2CC)=CCC1
CCN1CCCC1CNC(=O)c1cc(S(C)(=O)=O)ccc1OC
CCc1c(OC)cc(S(N)(=O)=O)cc1C(=O)NCC1CCCN1CC
CCN1CCCC1CNC(=O)c1ccc(NS(C)(=O)=O)cc1OC
CCN(CCCNC(=O)c1ccc(S(C)(=O)=O)cc1)C(C)C
CCN1CCCC1CNC(=O)c1cc(NS(C)(=O)=O)ccc1OC
CCN1CCCC1CNC(=O)c1cc(S(C)(=O)=O)ccc1CC(C)C
CCN1CCCC1CNC(=O)c1ccc(S(=O)(=O)N(C)C)c(C)c1
CCc1ccc(NS(C)(=O)=O)cc1C(=O)NCC1CCCN1CC
CCCc1ccc(S(=O)(=O)NC)cc1C(=O)NCC1CCCN1CC
CCN1CCCC1CNC(=O)C1=CCCC=CC=CC([SH](=O)(CO)N(C)C)=C1
CCN1CCCC1CNC(=O)c1cc(S(N)(=O)=O)ccc1OC
CCN1CCCC(NC(=O)c2ccc(NS(C)(=O)=O)cc2OC)C1
C#Cc1ccc(NS(C)(=O)=O)cc1C(=O)NCC1CCCN1CC
CCN1CCCC1CNC(=O)c1cc(NS(C)(=O)=O)cc(OC)c1
CCN1CCCN1CNC(=O)c1cc(S(N)(=O)=O)cc(OC)c1C
CCN1CCCCC1NC(=O)c1cc(S(C)(=O)=O)ccc1OC
CCc1ccc(S(N)(=O)=O)cc1C(=O)CC1CCCCN1CC
CCOc1ccc(S(N)(=O)=O)cc1C(=O)NC1CCCCN1CC
CCN1CCCC1NNC(=O)c1cc(S(N)(=O)=O)ccc1C
CCN1CCCC1CNC(=O)c1cc(S(N)=O)ccc1C(C)C
CCNCCCCCCCNC(=O)c1cc(S(C)(=O)=O)ccc1CC
CCN1CCCCC1NC(=O)c1cc(S(C)=O)ccc1OC(C)C
CCOc1ccc(S(C)(=O)=O)cc1C(=O)NCC1CCCCN1CC
CCOCC(C)CNC(=O)c1cc(S(=O)(=O)N2CCCCC2)ccc1C
CCN(CC)CCNCC(=O)c1cc(S(N)(=O)=O)ccc1OC
CCN1CCCCC1NNC(=O)c1cc(S(C)(=O)=O)ccc1OC
CCN1CCCCC1NC(=O)c1cc(S(N)(=O)=O)ccc1C#N
CCN1CCCC1CC(=O)c1cc(C(C)=O)c(OC)c(OC)c1OC
CCc1c(OC)cc(S(C)=O)cc1C(=O)NCC1CCCN1CC
CCN1CCCC1NC(=O)c1cc(S(C)(=O)=O)cc2c1CCCC2
CCc1c(OC)cc(S(C)(=O)=O)cc1C(=O)NCC1CCCN1CC
CCCCCCOc1ccc(S(C)(=O)=O)cc1C(=O)NCCCN(CC)CC
CCN1CCCC1CNC(=O)c1cc(S(C)(=O)=O)ccc1OC
CCN1CCCC1CNC(=O)c1cc(S(C)(=O)=O)ccc1OC
CCCCNc1ccc(S(C)(=O)=O)cc1C(=O)CCN(CC)CCC
CCCc1ccc(S(C)(=O)=O)cc1C(=O)CC1CCCN1CC
CCN1CCCC1CNC(=O)c1cc(S(C)(=O)=O)ccc1N(C)C
CCN1CCCC1CNC(=O)c1cc(S(C)(=O)=O)cc(OC)c1C
CCN(CCC1CCC1)C(=O)c1cc(S(C)=O)ccc1OC
CCN1CCCC1CNC(=O)c1cc(S(=O)(=O)N(C)C)ccc1OC
CCN1CCCC1CC(=O)c1ccc(SS(=O)(=O)c2ccc(C(C)=O)cc2)cc1
CCN1CCCCC1NC(=O)c1cc(S(N)(=O)=O)ccc1C(C)=O
CCN(CC)CCNC(=O)c1cc(S(=O)(=O)N2CCCC2)ccc1C
CCN1CCCC1NC(=O)c1cc(S(C)(=O)=O)ccc1OC
CCN1CCCC1NC(=O)c1cc(S(N)(=O)=O)ccc1NC(C)C
CCN1CCCC1CNC(=O)c1cc(S(C)(=O)=O)ccc1OC
CCCCc1ccc(S(N)(=O)=O)cc1C(=O)NN1CCCC1SCC
CCN1CCCC1CNC(=O)c1ccc2c(c1)SS(=O)(=O)N2
CCN1CCCC1CNS(=O)(=O)c1ccc2c(c1)CCC(=O)N2
CCN(CCN)CCC(=O)c1cc(S(=O)(=O)N2CCCC2)ccc1C
CCCCCCCCN(CC)C(=O)C1=C(SS(C)=O)NNC=CC=CNC1=O
CCN(CC)CCCN(C)S(=O)(=O)c1ccc(C(C)=O)cc1O
CCN(CCCCC1CCCC1)S(=O)(=O)c1ccc(C(N)=O)cc1
CCN(CCCCCCCC=O)c1cc(OC)ccc1S[SH](=O)(O)OO
CCN1CCCC1CNC(=O)c1cc(NS(C)(=O)=O)ccc1CC(C)=O
CCN1CCCC1CNC(=O)c1cc(S(=O)(=O)N(C)C)ccc1OC
CCc1cc(S(=O)(=O)N(C)C)cc(C(=O)NCC2CCCN2CC)c1C
CCOc1ccc(NS(C)(=O)=O)cc1C(=O)NCC1CCCN1CC
CCCCCCCc1ccc(S(C)(=O)=O)cc1C(=O)N(CC)CCC1CCCC1
CCCCc1ccc(NS(C)(=O)=O)cc1C(=O)NCC1CCCN1CC
CCOc1ccc(NS(C)(=O)=O)cc1C(=O)NC1CCCCN1CC
CCNCCCCCCNC(=O)c1cc(S(C)(=O)=O)ccc1C(C)=O
CCc1cc(S(N)(=O)=O)ccc1N(CC)CCCCCCCCCCCC=O
CCN(CCCCCCCCCCOC=O)c1ccc(S(N)(=O)=O)cc1
CCCCCCCCCCN(CC)C(=O)c1ccc(S(N)(=O)=O)cc1OC
CCN(C)CCCCCCCNNC(=O)c1ccc(S(N)(=O)=O)cc1
CCN1CCCC1CNC(=O)c1cc(S(C)(=O)=O)cc(NC(=O)c2ccccc2)c1C
CCN1CCCC1CNC(=O)c1cccc(S(C)(=O)=O)c1
CCN1CCCCC1NC(=O)c1cc([SH](=O)(CO)OO)ccc1OCCN
CCN1CCCC1CNC(=O)COc1cc(S(C)(=O)=O)ccc1OC
CCN1CCCC1CNC(=O)c1ccc(S(N)(=O)=O)cc1OC
CCc1ccc(S(N)(=O)=O)cc1C(=O)NCC1CCCN1CC
CCN1CCCC1CCC(=O)c1cc(S(N)(=O)=O)ccc1OC
CCN1CCCC1CNC(=O)c1ccc(S(N)(=O)=O)cc1
CCN1CCCC1CNC(=O)c1cc(S(=O)(=O)NC)ccc1C
CCN1CCCCC1CC(=O)C1=CC(C(N)=O)=CC=COCCC=C1COO
CCOc1ccc(SS(C)(=O)=O)cc1C(=O)NC1CCCCN1CC
CCCc1ccc(S(C)(=O)=O)cc1C(=O)NCC1CCCN1CC
CCCCOc1ccc(S(C)(=O)=O)cc1C(=O)NC1CCCCN1CC
CCN1CCCC1CNC(=O)c1cc(S(=O)(=O)NO)ccc1C
CCc1ccc(S(=O)(=O)OC)cc1C(=O)NC1CCCCN1CC
CCN1CCCC1CNC(=O)c1cc(S(C)(=O)=O)ccc1C(C)C
CCN1CCCC1NC(=O)c1cc(S(N)(=O)=O)ccc1N(C)C
CCN1CCCC1CNC(=O)c1cc(C(N)=O)ccc1S(C)(=O)=O
CCN1CCCC1CNC(=O)c1cc(N(C)S(C)(=O)=O)cc(C)c1O
CCN(CCNC1CCCC1)C(=O)c1cc(S(N)(=O)=O)ccc1OC
CCN1CCCC1CNC(=O)c1cc(S(C)(=O)=O)ccc1OC
CCN(CCNC(=O)c1cc(S(C)(=O)=O)ccc1C)N1CCCC1
CCc1ccc(S(N)(=O)=O)cc1C(=O)CC1CCCCN1CC
CCN1CCCC1CNC(=O)c1cc(S(N)(=O)=O)ccc1CCN
CCN1CCCCN(C(CO)OCc2cc(OC)cc(S(C)(=O)=O)c2)CC1
CCCc1ccc(S(C)(=O)=O)cc1C(=O)N(CC)CCNNC(=O)O
CCCN(CC)CCNNCCNC(=O)c1cc(S(C)(=O)=O)ccc1OC
CCCOc1ccc(S(C)(=O)=O)cc1C(=O)NC1CCCCN1CC
CCN1CCCCC1NC(=O)c1cc(S(N)(=O)=O)cc2ccccc12
CCN(CCN1CCCC1=O)C(=O)c1cc(S(N)(=O)=O)ccc1OC
CCc1ccc(S(N)(=O)=O)cc1C(=O)NC1CCCCN1CC
CCN1CCCC1CNC(=O)c1ccc(S(C)(=O)=O)cc1CCNO
CCN1CCCCC1CNC(=O)c1cc(S(=O)(=O)N2CCOC2O)ccc1O
CCN1CCCCC1NC(=O)c1cc(S(N)(=O)=O)ccc1CCCO
CCN1CCCCC1NC(=O)c1cc(S(N)(=O)=O)ccc1OC
CCN1CCCCC1NCC(=O)c1cc(S(N)(=O)=O)ccc1OC
CCCCCCN(CC)CCCSC(=O)c1cc(C(=O)O)ccc1CCC
CCN1CCCC1CNC(=O)c1cc(S(C)(=O)=O)ccc1OC
CCN1CCCCC1CNC(=O)c1ccc(S(C)(=O)=O)cc1OC
CCN1CCCCC1NC(=O)c1ccc(S(N)(=O)=O)cc1C
CCc1cc(C(=O)NC2CCCCN2CC)ccc1S(N)(=O)=O
CCN1CCCCC1NC(=O)c1cc(NS(C)(=O)=O)ccc1O
CCN1CCCCC1NC(=O)c1cc(S(C)(=O)=O)ccc1OC
CCNCC1CCCN1CC(=O)c1ccc(S(N)(=O)=O)cc1C
CCN1CCCCC1NC(=O)c1ccc(S(N)(=O)=O)cc1CC(C)=O
CCN1CCCCC1NC(=O)c1cc(NS(C)(=O)=O)ccc1C
CCN1CCCC1CNC(=O)c1cc(S(=O)(=O)NC)ccc1C
CCN(CC)CCCNC(=O)c1ccc(S(=O)(=O)N2CCCC2)cc1C
CCN1CCCC1CNC(=O)c1cc(S(=O)(=O)NC)cc(C)c1OC
CCCN(CCC)CCNC(=O)c1cc(S(N)(=O)=O)cc(C)c1OC
CCN1CCCC1CNNC(=O)c1cc(S(=O)(=O)NC)c(O)cc1OC
CCN1CCN(CNC(=O)c2cc(S(C)(=O)=O)cc(C)c2OC)CC1
CCN1CCCC1CNC(=O)c1ccc(S(=O)(=O)N(C)CC)cc1C
CCCCCNc1cc(S(N)(=O)=O)ccc1C(=O)NCCN(CC)CC
CCN1CCCC1CNC(=O)c1cc(S(N)(=O)=O)cc(OC)c1OC
CCN1CCCC1CNC(=O)c1cc(S(=O)(=O)NC)ccc1OC
CCN1CCCC1CNC(=O)c1cc([SH](=O)(NC)NO)ccc1OC
CCN1CCCC1CNC(=O)c1cc(S(=O)(=O)NC)c(C)cc1OC
CCN(CCCCCCCCC=O)C1=CC=C(S(C)(=O)=O)C=CC=C1O
CCN1CCCC1CNC(=O)c1cc(S(C)(=O)=O)ccc1N(C)C
CCCCCCNc1ccc(S(C)(=O)=O)cc1C(=O)CCCCN(CC)CC
CCN1CCCCC1NC(=O)c1cc(S(C)(=O)=O)ccc1N(C)C
CCN1CCCCC1NC(=O)c1ccc(S(C)(=O)=O)cc1C(N)=O
CCN(CCCC1CCCC1)C(=O)c1cc(S(N)(=O)=O)ccc1C(C)C
CCN1CCCC1CNC(=O)c1cc(S(N)(=O)=O)ccc1C(=O)O
CCc1ccc(S(=O)(=O)NC)cc1C(=O)NC1CCCN1CC
CCc1ccc(C(=O)NC2CCCCC2C)cc1S(C)(=O)=O
CCN1CCCC1CC(=O)c1cc(S(C)(=O)=O)ccc1C(C)=O
CCCCCCCN(CC)C(=O)NCc1ccc(S(N)(=O)=O)c2ccccc12
CCN1CCCCC1NC(=O)c1cc(S(N)(=O)=O)ccc1CCO
CCN1CCCC1CNC(=O)COc1cc(S(N)(=O)=O)ccc1OC
CCN(CCCC(C)C(C)=O)S(=O)(=O)c1ccc2c(c1)CCC2
CCC(C)N=CCNC(=O)c1cc(S(N)(=O)=O)ccc1N1CCCC1
CCNC(=O)C1CCCN1S(=O)(=O)c1ccc(C(C)=O)cc1N
CCC(C)C1CCCN1C(=O)c1ccc(S(C)(=O)=O)c(CC(C)C)c1
CCCCCc1cc(S(N)(=O)=O)ccc1C(=O)CCCCN(CC)CC
CCC(=O)N1CCCCC1C(=O)c1ccc(C(N)=O)c(C)c1
CCC(C)N1CCCCN1C(=O)c1cc(C(N)=O)ccc1C(N)=O
CCN(CC)CCNCC(S)CNC(=O)c1ccc(S(N)(=O)=O)cc1C
CCN1CCCCN1CCNC(=O)c1ccc(S(N)(=O)=O)c(OC)c1
CCN1CCCC1CNC(=O)CNC(C)c1ccc(S(N)(=O)=O)cc1Cl
CCN1CCCCC1CNC(=O)c1cc(S(N)(=O)=O)ccc1C(C)=O
CCN(CC)CCNC(=O)c1ccccc1S(=O)(=O)N1CCC(C)CC1
CCN1CCCCC1NC(=O)c1cc(S(C)(=O)=O)ccc1OC
CCN1CCCCC1NC(=O)c1cc(S(C)(=O)=O)ccc1Br
CCN1CCCC1CC(=O)c1cc(S(C)(=O)=O)ccc1CC(C)C
CCc1ccc(S(C)(=O)=O)cc1C(=O)CCCCNCCN(O)CC
CCN1CCCC1CNC(=O)c1cccc2cc(S(N)(=O)=O)ccc12
CCN(CC)CCCNC(=O)c1cc(S[SH](C)(=O)OO)cc2ccccc12
CCN1CCCCC1CC(=O)c1cc(S(C)(=O)=O)ccc1OC
CCc1cccc(SS(N)(=O)=O)c1C(=O)NC1CCCCN1CC
CCN(CC)CC1CCCN1C(=O)C1=CC(S(C)(=O)=O)=CC(OC)=C(OC)C1
CCN1CCCCC1CNC(=O)c1cc(S(N)(=O)=O)ccc1OC
CCN(CCNNC(=S)c1ccc(S(N)(=O)=O)cc1)C(C)=O
CCN(CCNC(=O)c1ccc(S(N)(=O)=O)cc1)C1CCCCC1
CCN(CC(=O)NCc1ccc(S(N)(=O)=O)cc1C)C1CCCC1
CCCCCOc1ccc(S(C)(=O)=O)cc1C(=O)NCC1CCCN1CC
CCN1CCCC1CNC(=O)c1cc2c(cc1S(N)(=O)=O)CCC2
CCN1CCCC1CNC(=O)c1cc(S(N)(=O)=O)cc2c1CCC2
CCN1CCCC1CNC(=O)c1cc(S(C)(=O)=O)ccc2cccc1-2
CCN1CCCCC1NC(=O)c1cc(S(C)(=O)=O)ccc1N(C)C
CCN1CCCC1CNC(=O)c1cc(S(C)(=O)=O)ccc1OC
CCOc1ccc(S(C)(=O)=O)cc1C(=O)NCC1CCCN1CC
CCN1CCCC1CNC(=O)c1cc(S(N)(=O)=O)ccc1C(C)=O
CCN(CCCCCCNC=O)c1cc(S(=O)(=O)O)ccc1NC(C)=O
CCN1CCCC1CNC(=O)c1cc(S(C)(=O)=O)ccc1C(C)=O
CCN1CCCCC1NC(=O)c1cc(S(N)(=O)=O)ccc1C(C)C
CCN1CCCC1CNC(=O)c1cc(S(C)(=O)=O)ccc1C(C)=O
CCCCCCCN(CC)CCC(=O)c1cc(S(N)(=O)=O)ccc1O
CCc1cc(S(N)(=O)=O)cc(NC(=O)NCC2CCCN2CC)c1NC
CCN1CCCC1CNC(=O)c1cc(S(N)(=O)=O)ccc1C(C)=O
CCc1ccc(S(N)(=O)=O)cc1NC(=O)NCC1CCCN1CC
CCCCCCCc1ccc(S(C)(=O)=O)cc1C(=O)NCC1CCCN1CC
CCN1CCCC1CNC(=O)c1cc(S(N)(=O)=O)ccc2cccc1-2
CCN1CCCCC1NC(=O)c1cc(S(C)(=O)=O)ccc1C(C)=O
CCN1CCCC1CNC(=O)c1cc(S(C)(=O)=O)cc2ccccc12
CCN1CCCC1CNC(=O)c1cc(S(C)(=O)=O)ccc1N(C)C
CCN1CCCC1CNC(C)C(=O)c1cc(S(N)(=O)=O)ccc1OC
CCCCCCCCCCN(CC)c1cc(S(N)(=O)=O)ccc1CC
CCN1CCCC1CNC(=O)c1ccc2c(c1S[SH](=O)(O)OO)-c1ccccc1C2=O
CCN1CCCC1CNC(=O)c1cc(S(C)(=O)=O)c(OC)cc1OC
CCN1CCCC1CNC(=O)N1CCc2cc(S(C)(=O)=O)ccc2C1
CCN1CCCC1CNC(=O)c1cc(S(C)(=O)=O)ccc1OC(C)C
CCC(C(=O)c1cc(S(C)(=O)=O)ccc1OC)C1CCCN(CC)C1
CCN(CC)CCCNC(=O)c1cc(S(C)(=O)=O)ccc1OC
CCOc1ccc(S(C)(=O)=O)cc1C(=O)NCCCN(CC)CC
CCOc1c(OC)cc(S(N)(=O)=O)cc1C(=O)NNN(CC)CCCN
CCN(CCNC(=N)O)C(=O)c1cc(C)cc(SS(C)(=O)=O)c1
CCN1CCCC1CNC(=O)c1ccc(NS(C)(=O)=O)cc1OC
CCN1CCCC1CNC(=O)c1ccc(S(N)(=O)=O)cc1C=O
CCc1cc([SH](=O)(NC)NO)ccc1C(=O)NCC1CCCN1CC
CCN1CCCC1CNC(=O)Cc1ccc(S(C)(=O)=O)cc1OC
CCc1ccc(S(C)(=O)=O)cc1C(=O)NCC1CCCN1CC
CCN1CCCC1CNC(=O)c1cc(S(C)(=O)=O)cc(OC)c1N
CCN1CCCC1CNC(=O)c1cc(SS(C)(=O)=O)cc2cc(CO)ccc12
CCN1CCC(CCNC(=O)c2cc(S(C)(=O)=O)ccc2OC)CC1
CCCc1ccc(S(C)(=O)=O)cc1C(=O)NCC1CCCN1CC
CCN1CCCC1CNC(=O)c1cc(S(C)(=O)=O)ccc1OC(C)C
CCOc1ccc(S(C)(=O)=O)cc1C(=O)NCC1CCCN1CC
CCCCN(C(=O)c1cccc(S(C)(=O)=O)c1)C1CCCCN1CC
CCN1CCCC1CNC(=O)c1cccc(S(=O)(=O)N(C)C)c1
CCN1CCCCC1NC(=O)CCc1cc(S(N)(=O)=O)ccc1C(N)=O
CCNCCCC1NCC(=O)C12C=CC(S(C)(=O)=O)=C2CC
CCN1CCCC1CNNC(=O)S(=O)(=O)c1ccccc1C(N)=O
CCN1CCCC1CNC(=O)c1cc(S(C)(=O)=O)ccc1C(C)C
CCN1CCCCC1NC(=O)Nc1ccccc1S(N)(=O)=O
CCCCc1c(C(=O)NCCCCCCNCC)cccc1S(N)(=O)=O
CCN1CCCC1CNC(=O)c1cccc(S(C)(=O)=O)c1CC(C)C
CCN(CCNC(=O)c1ccc(S(C)(=O)=O)cc1)N1CCCCC1
CCN1CCCC1CNC(=O)c1ccc(SS(N)(=O)=O)cc1C
CCN1CCCC1CNC(=O)c1ccc(S(=O)(=O)c2ccc(C(C)=O)cc2)cc1
CCCCC(CCCCCNC(=O)c1ccc(S(N)(=O)=O)cc1C)NCC
CCc1c(C(=O)NCC2CCCN2CC)ccc(S(C)(=O)=O)c1N
CCN1CCCC1CNC(=O)c1ccc(S(C)(=O)=O)c(C)c1OC
CCN1CCCC1CNC(=O)c1ccc(S(N)(=O)=O)c(C)c1
CCCN(CC)CCCCCCCC(=O)c1ccc(S(=O)(=O)NC)cc1
CCN1CCCC1CNS(=O)(=O)c1ccc(C(C)=O)cc1C
CCN(CCN1CCCC1)C(=O)c1ccc(S(N)(=O)=O)cc1C
CCN1CCCC1CNC(=O)Cc1ccc(S(N)(=O)=O)cc1O
CCN(CC)CCCNC(=O)c1ccc(S(C)(=O)=O)cc1CN(C)C
C=CC(C)c1ccc(S(C)(=O)=O)cc1C(=O)NCC1CCCN1CC
CCN1CCCCC1NC(=O)c1cc(S(C)(=O)=O)ccc1OCC(O)CC=O
CCOc1ccc(NS(C)(=O)=O)cc1C(=O)NCCN(CC)CC
CCN1CCCC1CNC(=O)c1cc(SS(=O)(=O)CC)ccc1C
CCc1ccc(S(C)(=O)=O)cc1C(=O)NCC1CCCN1CC
CCN1CCCC1CNC(=O)c1cc(S(N)(=O)=O)ccc1C(N)=O
CCN1CCCC1CNC(=O)c1cccc(S(C)(=O)=O)c1
CCc1ccc(S(N)(=O)=O)cc1C(=O)NCC1CCCN1CC
CCc1ccc(S(C)(=O)=O)cc1C(=O)NCC1CCCN1CC
CCN1CCCC1CNC(=O)c1cc(S(C)(=O)=O)ccc1OC
CCN(CCCNC(=O)O)C(=O)c1ccc(S(=O)(=O)O)c2ccccc12
CCN(CC)CCNC(=O)c1nccc(S(=O)(=O)N2CCCC2)n1
CCCC1=CC=CC=C(S(N)(=O)=O)C=C1C(=O)CNCC[N+](CC)CC
CCN1CCCC1CNC(=O)c1cc(S(N)(=O)=O)ccc1N
CCN(CCCNC)CC(=O)c1cc(S(N)(=O)=O)ccc1C
CCN(CC)CCNC(=O)c1cc(S(=O)(=O)O)ccc1N1CCCCC1
CCN(CCNC(=O)c1ccc(S(=O)(=O)O)c(SC)c1)C1CCCC1
CCN(CCCNC(=O)c1cc(C(=O)O)ccc1C(C)=O)N1CCC1
CCN1CCN(CCNC(=O)c2cc(S(N)(=O)=O)ccc2OC)CC1
CCN1CCCC1CCC(=O)c1c(C)cccc1S(=O)(=O)N(C)C
CCNS(=O)(=O)c1ccc(C)c(C(=O)N2CCN(CCC(C)CC)CC2)c1
CCN(CCC1CCCC1)C(=O)c1ccccc1S(=O)(=O)OO
CCN1CCCCC1CN(C)C(=O)c1cc(S(C)(=O)=O)ccc1OCc1ccccc1
CCc1ccc(S(=O)(=O)C(C)C(=O)NCC2CCCN2CC)c(O)c1
CCN1CCCC(NNC(=O)c2cc(S(C)(=O)=O)ccc2C)C1
CCN1CCCC1CNC(=O)c1cc(S(C)(=O)=O)ccc1OC
CCN1CCCC1N(C)C(=O)c1ccc(S(C)(=O)=O)cc1OC
CCN(CC)C(=O)NCc1ccccc1S(=O)(=O)N1CCCC1
CCCCCCCCCCNC(=O)CS(=O)(=O)c1cc(OCC)ccc1C
CCC(CC)CNCC(OO)Oc1cc(S(=O)(=O)N(C)C)ccc1OC
CCC(C)(C)C(=O)C1=CC=C(S(=O)(=O)N2CCCCC2)C=CC=C1CO
CCC1CCCCN1NC(=O)Cc1cc(S(N)(=O)=O)ccc1OC
CCCCCOc1ccc(S(C)(=O)=O)cc1C(=O)CNCCN(CC)CC
CCN(CCN)NC(=O)c1cc(S(=O)(=O)N2CCCCC2)ccc1OC
CCCOc1ccc(S(C)(=O)=O)cc1C(=O)NCC1CCCN1CC
CCN1CCCC1CNC(=O)c1cc(S(C)(=O)=O)ccc1OC(C)C
CCN1CCCC1CNC(=O)c1cc(S(C)(=O)=O)ccc1C(C)=O
CCN1CCCC1CNC(=O)c1cc(S(=O)(=O)O)cc2c1CCCC2
CCCN(CC)CNC(=O)c1ccc(C)c(S(=O)(=O)N2CCCC2)c1C
CCN1CCCCC1NC(=O)c1ccc(S(N)(=O)=O)c2ccccc12
CCN1CCCCC1NC(=O)c1ccc(S(N)(=O)=O)cc1
CCN1CCCCC1NC(=O)c1cc(S(N)(=O)=O)ccc1C
CCN1CCCCC1CNC(=O)c1cc(S(N)(=O)=O)ccc1O
CCN1CCCCC1NC(=O)c1cc(S(N)(=O)=O)ccc1OC
CCN1CCCC(CNC(=O)c2ccc3cc(S(N)(=O)=O)ccc3n2)CC1
CCC1CCCCN1C(=O)c1ccc(CCc2ccc(S(N)(=O)=O)cc2)cc1C(C)C
CCCCCOc1ccc(S(N)(=O)=O)cc1C(=O)CCC1CCCN1CC
CCN1CCCC1CNC(=O)c1ccc(S(N)(=O)=O)cc1CNN
CCN1CCCC1CNC(=O)c1cc(S(=O)(=O)N(C)C)ccc1C
CCOc1ccc(S(C)(=O)=O)cc1C(=O)NCC1CCCN1CC
CCC#Cc1ccc(S(C)(=O)=O)cc1C(=O)C1CCCCN1CC
CCN1CCCC1CNC(=O)c1cc(S(C)(=O)=O)cc(C)c1C(C)=O
CCN1CCCC1NC(=O)c1cc(S(N)(=O)=O)ccc1N(C)C
CCCc1ccc(S(C)(=O)=O)cc1C(=O)NCC1CCCN1CC
CCN1CCCC1CNC(=O)c1cc(S(N)(=O)=O)ccc1C#N
C#CCOc1ccc(S(C)(=O)=O)cc1C(=O)NCC1CCCN1CC
CCN1CCCC1CNC(=O)c1cc(S(C)(=O)=O)ccc1NC(C)C
CCN1CCCC1CNC(=O)c1cc(S(=O)(=O)N(C)C)ccc1C
CCSC1CCCC1NC(=O)c1cc(S(C)(=O)=O)ccc1C(C)C
CCC1=C(C(=O)NCC2CCCN2CC)C=C(S(C)(=O)=O)C=CC=CCC1
CCN1CCCC1CNC(=O)c1cc(S(C)(=O)=O)cc2c1CC(C)CC2
CCCNc1ccc(S(C)(=O)=O)cc1C(=O)NCC1CCCN1CC
CCN1CCCC1NC(=O)c1cc(S(N)(=O)=O)ccc1C(C)C
CCN1CCCC1NC(=O)c1cc(S(N)(=O)=O)cc(C(C)C)c1C
CCN1CCCC1NC(=O)c1cc(S(N)(=O)=O)ccc1C(C)C
CCN1CCCC1NC(=O)c1cc(S(N)(=O)=O)cc(C(C)C)c1C
CCN1CCCC1NC(=O)c1cc(S(=O)(=O)N(C)C)cc(C)c1C
CCN1CCCC1NC(=O)c1cc(S(=O)(=O)N(C)C)cc(C)c1C
CCN1CCCC1NC(=O)c1cc(S(N)(=O)=O)ccc1N(C)C
CCN(CCCCCCNC=O)c1cc(S(=O)(=O)N(C)C)ccc1C(C)=O
CCN(CCCN)NC(=O)c1cc(S(=O)(=O)N(C)C)ccc1C1CC1
CCNS(=O)(=O)c1ccc(C)c(C(=O)NCC2CCCN2CC)c1
CCN(CCO)C(=O)c1cc(S(=O)N2CCCCC2CO)ccc1C
CCc1ccc(S(C)(=O)=O)cc1C(=O)NC1CCCCN1CC
CCCc1ccc(S(C)(=O)=O)cc1C(=O)NCC1CCCN1CC
CCCCCCCNNS(=O)(=O)c1ccc(OC)c(C(=O)N(CC)CCC)c1
CCN(CC)CCNC(=O)c1cc(S(=O)(=O)N2CCOCC2)ccc1OC
CCOc1ccc(S(C)(=O)=O)cc1C(=O)NCC1CCCN1CC
CCCN(CC)CCC(=O)c1cccc(S(=O)(=O)N2CCCCC2)c1
CCCc1ccc(S(=O)(=O)N2CCCCCC2)cc1C(=O)N(CC)CCN
CCN1CCCC1CNC(=O)c1ccc2cc(S(=O)(=O)NC)ccc2c1
CCN(CCCCC1CCCC1)C(=O)c1ccc(S(N)(=O)=O)cc1C
CCCCCCCCN(CC)NC(=O)c1ccc(S(N)(=O)=O)c(OC)c1
CCCCN(C)CCCCC(CC)C(=O)c1ccc(S(C)(=O)=O)cc1
CCN1CCCC1CNC(=O)c1cc(S(N)(=O)=O)ccc1C(C)C
CCN1CCCC1CNC(=O)c1cc(S(N)(=O)=O)ccc1C(C)=O
CCN(CCC1CCCC1)C(=O)c1cc(S(N)(=O)=O)ccc1O
CCN1CCCC1CNC(=O)c1cc(S(N)(=O)=O)ccc1C(C)CO
CCc1ccc(S(=O)(=O)NO)cc1C(=O)NCC1CCCN1CC
CCNS(=O)(=O)c1ccc(CC)c(C(=O)NNCCN(CC)CC)c1
CCN1CCCC1CNC(=O)c1cc(S(C)(=O)=O)ccc1C(C)=O
CCCCN(CC)NC(=O)c1ccc(S(N)(=O)=O)cc1CCC
CCN1CCCC1CNC(=O)c1ccc(S(N)(=O)=O)c(OC)c1
CCN(CCC1CCCC1)C(=O)c1ccc(S(N)(=O)=O)cc1O
CCN1CCCC1CNC(=O)c1ccc(S(=O)(=O)N(C)CC)cc1C
CCc1cc(S(N)(=O)=O)ccc1C(=O)NCCCCCCN(C)CC
CCCCC(CC)NC(=O)c1ccc(S(N)(=O)=O)cc1OCC
CCN1CCCCC1NC(=O)Nc1cc(S(N)(=O)=O)ccc1C
CCN1CCCC1CNC(=O)c1cc(C(N)=O)ccc1C(N)=O
CCN1CCCC1CNC(=O)Cc1cc(S(N)(=O)=O)ccc1C(N)=O
CCOc1ccc(S(N)(=O)=O)cc1C(=O)NC1CCCCN1CC
CCN1CCCC1CNC(=O)c1cc(S(N)(=O)=O)ccc1NC
CCN1CCCCC1C(=O)Nc1cc(S(N)(=O)=O)nc2ccc(C)cc12
CCN1CCCCC1NC(=O)c1cc(S(C)(=O)=O)ccc1C(C)=O
CCN1CCCC1CNC(=O)c1cc(C(C)=O)cc(S(N)(=O)=O)c1
CCN1CCCC1NC(=O)c1cc(OC)cc(S(=O)(=O)N(C)C)c1
CCN1CCCC1CNC(=O)c1cc(C)c2cc(S(=O)(=O)OC)ccc2n1
CCN1CCCC1CNC(=O)c1cc(Cl)c(C(C)=O)c(S(C)(=O)=O)c1
CCN1CCCC1CNC(=O)c1cc(S(C)(=O)=O)ccc1OC
CCN1CCCC1CNC(=O)c1cc(S(C)(=O)=O)ccc1OC
CCN1CCCCC1NC(=O)c1cc(S(C)(=O)=O)ccc1CCN
CCN1CCCCC1NC(=O)c1cc(S(C)(=O)=O)ccc1OC(C)CO
CCN1CCCC1CNC(=O)c1ccc(S(C)(=O)=O)cc1O
CCN1CCCCC1C(=O)Nc1ccccc1S(C)(=O)=O
CCN1CCCCC1NC(=O)c1cc(S(C)(=O)=O)ccc1OC
CCN1CCCCC1NC(=O)c1cc(S(C)(=O)=O)ccc1OC
CCN1CCCC1CNC(=O)c1cc(S(N)(=O)=O)ccc1OC
CCN1CCCCC1NC(=O)c1cc(S(N)(=O)=O)ccc1OC
CCCCc1ccc(S(N)(=O)=O)cc1C(=O)NCC1CCCN1CC
CCCOc1ccc(S(C)(=O)=O)cc1C(=O)NCC1CCCN1CC
CCN1CCCCN1CC(=O)c1cc2cc(SS(C)(=O)=O)ccc2cc1C
CCN1CCCCC1NC(=O)c1cc(S(=O)(=O)NC)ccc1OC
CCN1CCCC1CNC(=O)Nc1cc(OC)cc(S(=O)(=O)NC)c1
CCNS(=O)(=O)c1cc(C(=O)NCC2CCCN2CC)c(CC)cc1OC
CCc1ccc(S(=O)(=O)NC)cc1C(=O)NCC1CCCN1CC
CCN1CCCC1CNC(=O)c1cc(S(C)(=O)=O)ccc1C(C)=O
CCc1cc(S(C)(=O)=O)cc(C(=O)NCC2CCCN2CC)c1C
CCN1CCCC1CNC(=O)c1cc(S(N)(=O)=O)ccc1OC
CCN1CCCC1CNC(=O)c1cc(S(C)(=O)=O)ccc1OC
CCN1CCCC1CNC(=O)c1cc(S(C)(=O)=O)ccc1OC
CCCCCCCCCCN(CC)SS(=O)c1cc(OO)cc(C(=O)O)c1
CCN(CC)CCNNC(=O)c1cc(S(C)(=O)=O)ccc1N(C)C
CCN1CCCC1CNC(=O)c1cc(S(N)(=O)=O)ccc1C
CCN1CCCC1CNC(=O)c1ccc(S(N)(=O)=O)cc1C
CCN1CCCC1CNC(=O)c1cc(S(C)(=O)=O)ccc1N(C)C
CCN1CCCC1CNC(=O)c1cc(S(N)(=O)=O)ccc1N(C)C
CCN1CCCC1CNC(C)C(=O)c1cc(S(C)(=O)=O)ccc1C
CCN1CCCC1CNC(=O)c1cc(S(C)(=O)=O)ccc1OC
CCOc1ccc(S(C)(=O)=O)cc1C(=O)NCC1CCCN1CC
CCN(CCCCC(N)=O)C(=O)c1ccc(S(N)(=O)=O)cc1
CCN1CCCC1CNC(=O)c1cc(S(N)(=O)=O)ccc1OC
CCN1CCCCC1NC(=O)c1cccc(S(N)(=O)=O)c1
CCN1CCCC1CNC(=O)c1cc(S(=O)(=O)N(C)C)ccc1C
CCN(CCCNC(C)C=O)Cc1cc(S(N)(=O)=O)ccc1C
CCN1CCCC1CNC(=O)Cc1ccc(S(N)(=O)=O)cc1N
CCCCN(CC)NCC(=O)Nc1cc(S(N)(=O)=O)ccc1N
CCN1CCCC1CNC(=O)Nc1cc(S(N)(=O)=O)ccc1N
CCN1CCCCC1NC(=O)c1ccc(S(N)(=O)=O)cc1N
CCN1CCCC1CNC(=O)c1cc(S(N)(=O)=O)ccc1N
CCc1ccc(NS(C)(=O)=O)cc1C(=O)NCC1CCCN1CC
CCc1ccc(SS(C)(=O)=O)cc1C(=O)NCC1CCCN1CC
CCN1CCCC1CNC(=O)c1cc(SS(C)(=O)=O)ccc1OC
CCN1CCCC1CNC(=O)c1cc(NS(C)(=O)=O)ccc1CC(C)C
CCOc1ccc(SS(C)(=O)=O)cc1C(=O)NCC1CCCN1CC
CCN1CCCC1CNC(=O)c1ccc2cc(SS(C)(=O)=O)ccc2c1
CCOc1ccc(NS(C)(=O)=O)cc1C(=O)NCC1CCCN1CC
CCN1CCCC1CNC(=O)c1cc(S(C)(=O)=O)ccc1OC(C)C
CCN1CCCC1CNC(=O)c1cc(S(N)(=O)=O)ccc1OC
CCCN(CC)CCCC(=O)c1cc(S(N)(=O)=O)ccc1OC
CCN1CCCC1CNC(=O)c1cc(S(C)(=O)=O)ccc1OC
CCN1CCCC1CNC(=O)c1cc(C)c(C)c(S(C)(=O)=O)c1
CCOc1ccc(S(C)(=O)=O)cc1C(=O)NCC1CCCN1CC
C#Cc1ccc(S(N)(=O)=O)cc1C(=O)NCC1CCCN1CC
CCN1CCCC1CCNC(=O)c1ccc(S(C)(=O)=O)c(CCN)c1C
CCOc1cc(NS(C)(=O)=O)cc(C(=O)NCC2CCCN2CC)c1
CCN1CCCC1CNC(=O)c1cc(S(C)(=O)=O)ccc1OC(C)=O
CCN1CCCC1CNC(=O)c1cc(S(C)(=O)=O)ccc1OC
CCc1cc(S(C)(=O)=O)cc(C(=O)NCC2CCCN2CC)c1CC
CCN1CCCC1CNC(=O)c1cc(S(C)(=O)=O)ccc1OC(C)C
CCN1CCCC1CNC(=O)c1cc(NC(C)=O)cc(OC)c1OC
CCN1CCCC1CC(=O)c1cc(S(C)(=O)=O)cc(OC)c1OC
CCN1CCCC1CNC(=O)c1ccccc1S(C)(=O)=O
CCN1CCCCC1NC(=O)c1cc(S(C)(=O)=O)ccc1OC
CCCC(CCN)CNC(=O)c1cc(S(N)(=O)=O)ccc1N1CCCCC1
CCCCc1ccc(S(C)(=O)=O)cc1C(=O)NCCCCCCN(C)CC
CCCc1ccc(S(C)(=O)=O)cc1C(=O)NC1CCCCN1CC
CCN1CCCC1CNC(=O)c1cc(S(N)(=O)=O)ccc1N
CCN(CC)C(CO)NSC1=C(C)C=CCCC2CC(=C1)S(=O)N2
CCN(CC)CCNC(=O)c1cccc(S(=O)(=O)N2CCCC2C)c1
CCN1CCCC1CNC(=O)c1cc(S(=O)(=O)NO)ccc1C
CCN1CCCC1CNC(=O)c1cc(S(C)(=O)=O)ccc1N
CCN1CCCC1CNC(=O)c1cc(S(C)(=O)=O)ccc1CCN
CCN(CC)CCC1CCN1C(=O)c1cc(S(C)(=O)=O)ccc1N
CCN1CCCCC1NC(=O)c1cc(SS(C)(=O)=O)ccc1C
CCN1CCCC1CNC(=O)c1cc(S(C)(=O)=O)ccc1NC
CCN1CCCC1CNC(=O)c1ccc(S(=O)(=O)N(C)CC)cc1C
CCCN(C)S(=O)(=O)c1ccc(C(=O)NC2CCCCN2CC)c(C)c1
CCN1CCCC1CNC(=O)c1ccc(NSS(C)(=O)=O)cc1
CCN(CC)CCC1CCCN1C(=O)c1ccc(S[SH](C)(=O)OC)cc1
CCN1CCCC1CNC(=O)c1ccc(S(=O)(=O)N(C)CC)cc1O
CCN1CCCC1CNC(=O)Nc1ccc(S(N)(=O)=O)cc1
CCN1CCCC1CNC(=O)c1cc(S(=O)(=O)NO)ccc1N
CCN1CCCC1CNC(=O)c1ccc(S(N)(=O)=O)cc1C
CCN1CCCC1CNC(=O)c1cccc(SS(N)(=O)=O)c1
CCN1CCCC1CC(=O)c1cccc(SS(N)(=O)=O)c1
CCN1CCCC1CNC(=O)c1ccc(S(N)(=O)=O)cc1
CCN(CC1CCCO1)C(=O)Nc1ccccc1S(=O)(=O)O
CCN(CCNC(=O)N1CCCC1)S(=O)(=O)c1ccc[nH]1
CCCCCCOc1ccc(S(N)(=O)=O)cc1C(=O)NC1CNCCN1CC
CCN(CC)CCNC(=O)c1cc(S(=O)(=O)N2CCCC2)ccc1C(N)=O
CCN(CC)CCN(C)CC(=O)c1ccc2cc(S(C)(=O)=O)ccc2c1C
CCCCc1cc(S(N)(=O)=O)ccc1C(=O)NNCCN(CC)CC
CCN(CC)CCNC(=O)c1cc(S(N)(=O)=O)cc(OC)c1C#N
CCN(CC)CCNC(=O)c1cc(S(=O)(=O)N2CCOCC2)ccc1OC
CCCCCCc1ccc(S(=O)(=O)NO)cc1C(=O)NCCN(CC)CC
CCN(CCCNC(=O)c1ccc(S(N)(=O)=O)cc1)N1CCCCC1
CCc1ccc(SS(N)=O)cc1C(=O)CCCCCCCN(O)CC
CCOC(=O)N1CCCCC1Cc1cc(C(N)=O)ccc1S(C)(=O)=O
CCN1CCCC1CNC(=O)c1cc(S(N)(=O)=O)ccc1OC
CCN1CCCC1CNC(=O)c1cc(NS(C)(=O)=O)ccc1OCCO
CCN1CCCC1CNC(=O)c1cc(S(C)(=O)=O)ccc1OC
CCN1CCCC1CNC(=O)c1cc(S(C)(=O)=O)ccc1OC
CCN1CCCCC1NC(=O)c1cc(NS(C)(=O)=O)ccc1CC(O)OO
CCCOc1ccc(S(C)(=O)=O)cc1C(=O)NCC1CCCN1CC
CCN1CCCC1CNC(=O)c1cc(SS(C)(=O)=O)cc2ccccc12
CCN1CCCC1CNC(=O)c1cc(S(C)(=O)=O)ccc1OC
CCN1CCCC1CNC(=O)c1cc(SS(C)(=O)=O)ccc1OC
CCOc1ccc(S(C)(=O)=O)cc1C(=O)NCCCN(C)CC
CCN(CCCC1CCCC1)C(=O)c1cc(SC(N)=O)ccc1O
CCOc1ccc(S(C)(=O)=O)cc1C(=O)NCCN(CC)CC
CCN1CCCC1CNC(=O)c1cc(SS(C)(=O)=O)ccc1OC
CCN1CCCC1CNC(=O)c1cc(S(C)(=O)=O)ccc1OC
CCCCN(CC)CNC(=O)c1ccc(S(C)(=O)=O)c(CC)c1C
CCN1CCCC1CNC(=O)c1cc(SS(C)(=O)=O)ccc1OC
CCN(CCCCCCCC=O)c1cc(S(C)(=O)=O)ccc1C
CCCc1ccc(S(C)(=O)=O)cc1C(=O)NCC1CCCN1CC
CCN1CCCC1CNC(=O)c1cc(SS(C)(=O)=O)ccc1OC
CCN1CCCC1CNC(=O)c1cc(S(C)(=O)=O)ccc1OC
CCN1CCCC1CNC(=O)c1cc(NS(C)(=O)=O)ccc1OC
CCCN(CC)CCCC(=O)c1ccc(S(=O)(=O)N2CCOCC2)cc1C(=O)OO
CCN1CCCC1CNCc1cc(S(=O)(=O)NO)ccc1OC
CCN(CCCNC)CC(=O)c1cc(S(N)(=O)=O)ccc1OC
CCN1CCCC1CC(=O)c1ccc2cc(S(=O)(=O)NO)ccc2c1
CCN(CCNC(=O)c1ccc(C)c(S(N)(=O)=O)c1C)C1CCCC1
CCc1c(OC)cc(S(C)(=O)=O)cc1C(=O)NCC1CCCN1CC
CCN1CCCC1CNC(=O)c1cc(S(N)(=O)=O)ccc1OC
CCN1CCCC1CNC(=O)c1cc(S(C)(=O)=O)ccc1OC
CCN1CCCC1CNC(=O)c1cc(S(C)(=O)=O)ccc1OC
CCOc1c(C)cc(S(C)(=O)=O)cc1C(=O)NCC1CCCN1CC
CCN1CCCC1CNC(=O)C1=CCCOC=CC=CC(S(N)(=O)=O)=C1
CCN1CCCC1CNC(=O)c1cc(S(C)(=O)=O)cc(OC)c1OC
CCN1CCCCC1NC(=O)c1cc(S(N)(=O)=O)cc(C)c1C
CCN1CCCC1CNC(=O)c1cc(S(N)(=O)=O)ccc1OC
CCN1CCCC(CNC(=O)c2cc(S(N)(=O)=O)ccc2OC)C1
CCc1ccc(S(N)(=O)=O)cc1C(=O)NCC1CCCN1CC
CCN1CCCC1CNC(=O)c1cc(SS(=O)(=O)O)ccc1C
CCN1CCCC1CNC(=O)Nc1ccc(S(N)(=O)=O)cc1C
CCN1CCCC1CNNC(=O)C1=CC(S(N)(=O)=O)=CC=CCCC=C1
CCN1CCCCC1NC(=O)c1cc(NS(C)(=O)=O)ccc1C
CCSCCCCCCCNCC(=O)c1cc(S(N)(=O)=O)ccc1C(N)=O
CCN1CCCC1CNC(=O)c1cc(S(N)(=O)=O)ccc1C(N)=O
CCc1ccc(S(N)(=O)=O)cc1C(=O)NCC1CCCN1CC
CCSCCNNCCCn1c(C)ccc(S(C)(=O)=O)ccccc1=O
CCCCOc1ccc(S(C)(=O)=O)cc1C(=O)NCC1CCCN1CC
CCN1CCCC1CNC(=O)COC(=O)c1ccc(S(N)(=O)=O)cc1-c1ccccc1
CCN(CCCCCCCCCNC=O)c1c(S(N)(=O)=O)ccc2ccccc12
CCN(CCCNC(C)=O)C(=O)c1cc(S(N)(=O)=O)ccc1O
CCN(CC)CCCNC(=O)c1cc(S[SH](=O)(O)NO)ccc1OC
CCN(CCCC1CCCC1)NC(=O)c1cc(S(C)(=O)=O)ccc1OC
CCN(CCCNC(=O)c1ccc(S(N)(=O)=O)cc1)NCCC=CO
CCN(O)CCCCCNCC(=O)c1cc(S(N)(=O)=O)ccc1CN
CCN1CCCC1CNC(=O)c1cc(S(N)(=O)=O)ccc1NCC(C)=O
CCc1cc(S(N)(=O)=O)cc(C(=O)NC2CCCCN2CC)c1OC
CCN(CCCCCCNC=O)c1cc(S(N)(=O)=O)ccc1CO
CCOc1ccc(S(N)(=O)=O)cc1C(=O)NCC1CCCN1CC
CCN1CCCC1CNC(=O)c1cc(S(C)(=O)=O)ccc1C(C)C
CCSCCCNCCCNNC(=O)Cc1ccc(S(N)(=O)=O)cc1OC
CCN1CCCC1CNC(=O)c1ccc(S(N)(=O)=O)cc1C
CCN1CCN(CCC(=O)Nc2cc(S(N)(=O)=O)ccc2O)CC1
CCN1CCCCC1NC(=O)c1cc(C(C)=O)cc(S(C)(=O)=O)c1
CCN1CCCCC1NC(=O)c1cc(S(C)(=O)=O)ccc1C(N)=O
CCN(CC)CCN1CCCC1C(=O)c1ccc(S(C)(=O)=O)cc1OC
CCc1ccc(S(=O)(=O)N(C)NC(=O)NC2CCCN2CC)c(C)c1
CCN1CCCC1CNC(=O)Nc1cc(S(C)(=O)=O)ccc1OC
CCN1CCCC1CNCC(=O)Nc1ccc(C(=O)O)cc1OC
CCc1ccc(S(C)(=O)=O)cc1C(=O)NNC1CCCN1CC
CCCc1ccc(S(C)(=O)=O)cc1C(=O)NCC1CCCN1CC
CCN1CCCC1NC(=O)c1cc(S(=O)(=O)NC)ccc1OC
CCN1CCCCC1NC(=O)Cc1cc(S(N)(=O)=O)ccc1C(C)=O
CCN1CCCC1CNC(=O)N(C)S(=O)(=O)c1cc(C(C)C)ccc1C
CCN1CCCC1NC(=O)Nc1cc(S(C)(=O)=O)ccc1OC
CCN1CCCC1CNC(=O)Cc1cc(S(C)(=O)=O)cc2ccccc12
CCC1CCCCC1NC(=O)Nc1ccc(S(N)(=O)=O)cc1OC
CCN1CCCC1CNC(=O)Nc1cc(S(N)=O)ccc1C(C)=O
CCN1CCCC1CNC(=O)c1cc(S(C)(=O)=O)ccc1OC
CCN1CCCC1CCC(=O)c1cc(S(N)(=O)=O)ccc2cccc1-2
CCN1CCCC1C(=O)c1cc(S(C)(=O)=O)ccc1N(C)C
CCN1CCCC1CC(=O)c1cc(S(N)(=O)=O)ccc1N
CCN1CCCC1CC(=O)c1cc(S(N)(=O)=O)ccc1C(C)C
CCCCOc1ccc(S(N)(=O)=O)cc1C(=O)C(C)C1CCCN1CC
CCN1CCCC1C(=O)c1cc(S(C)(=O)=O)ccc1OC
CCN(CCOCCCCCC=O)c1cccc(S(C)(=O)=O)c1
CCN1CCCC1CC(=O)c1cc(S(C)(=O)=O)ccc1C(C)=O
CCN1CCCN1C(=O)c1cc(S(C)(=O)=O)ccc1OC
CCN1CCCC1C(=O)c1cc(S(C)(=O)=O)ccc1OC
CCN1CCCN1C(=O)Nc1cc(S(C)(=O)=O)ccc1C(C)=O
CCN1CCCN1C(=O)c1cccc(S(C)(=O)=O)c1C
CCN1CCCN1CCNC(=O)c1cc(S(C)(=O)=O)ccc1OC
CCN1CCCC1CNC(=O)Cc1cc(S(C)(=O)=O)ccc1O
CCN(CCCNC(=O)C1CCCC1)c1cc(S(C)(=O)=O)cc2ccccc12
CCCCNc1ccc(S(N)(=O)=O)cc1C(=O)CNCCN(CC)CCCC
CCN1CCCC1CNC(=O)c1cc(S(N)(=O)=O)ccc1C
CCc1ccc(S(N)(=O)=O)cc1C(=O)NCC1CCCN1CC
CCc1ccc(S(C)(=O)=O)cc1C(=O)NCC1CCCN1CC
CCc1cc(S(=O)(=O)NC)cc(C(=O)NCC2CCCN2CC)c1C
CCN1CCCCC1NC(=O)c1cc(S(C)(=O)=O)ccc1OC
CCN1CCCCC1NC(=O)c1cc(S(N)(=O)=O)ccc1C
CCN1CCCCC1NC(=O)c1cc(S(N)(=O)=O)ccc1C
CCN1CCCC1NC(=O)c1cc(S(C)(=O)=O)ccc1C
CCN1CCCCC1NC(=O)c1cc(=O)[nH]c2cc(S(N)(=O)=O)ccc12
CCc1ccc(S(N)(=O)=O)cc1C(=O)NC1CCCCN1CC
CCc1ccc(S(N)(=O)=O)cc1C(=O)NCC1CCCN1CC
CCCc1ccc(S(N)(=O)=O)cc1C(=O)NCCN(CC)CC
CCN1CCCC1CNC(=O)c1cc(S(C)(=O)=O)ccc1OC
CCN1CCCCC1NC(=O)c1cc(S(C)(=O)=O)ccc1OC
CCN1CCCC1CNC(=O)c1ccc(C)c(S(N)(=O)=O)c1
CCN1CCCCC1NC(=O)c1cc(S(C)(=O)=O)ccc1OC
CCN1CCCC1CNC(=O)c1cc(S(N)(=O)=O)ccc1OC
CCCc1ccc(S(N)(=O)=O)cc1CC(=O)NCC1CCCN1CC
CCN1CCCC1NNC(=O)c1cc(S(=O)(=O)NC(C)=O)ccc1OC
CCN1CCCC1CNC(=O)c1cc(NS(C)(=O)=O)ccc(OC)c1=O
CCN1CCCC1CNC(=O)c1cc(NS(C)(=O)=O)ccc1OC
CCN1CCCCC1NC(=O)Cc1cc(S(=O)(=O)NC(C)=O)ccc1O
CCN1CCCC1CNC(=O)c1cc(NS(=O)(=O)CC)ccc1CCOO
CCOc1ccc(NS(C)(=O)=O)cc1C(=O)NC1CCCCN1CC
CCN1CCCCC1NC(=O)Nc1cc(S(C)(=O)=O)ccc1OCCO
CCN1CCCC1CNC(=O)c1cc(S(N)(=O)=O)ccc1OC
CCN1CCCC1CNc1cccc(S(=O)(=O)NC(C)=O)c1
CCN1CCCC1CNC(=O)c1cc(S(N)(=O)=O)ccc1N(C)C
CCN(CCCCCCNCC=O)c1cc(S(N)(=O)=O)ccc1C(C)C
CCN(CC)CCCCC(=O)c1cc(S(C)(=O)=O)ccc1NC(C)C
CCN1CCCC1CNC(=O)C1=C(S(C)=O)C(C)(S)C(O)=C1
CCN(CC)CCNC(=O)c1cc(S(C)(=O)=O)cc2ccccc12
CCN1CCCC1CCC(=O)c1cc(S(C)(=O)=O)ccc1NC
CCCC(CC)NC(=O)C1=CC=CC=CC=CC=CC=CC=CC=C=C=CC=C(NC2CCCC2C)C=C1
CCCCN(CC)CNC(=O)c1ccc(S(C)(=O)=O)c(C)c1CC
CCNS(=O)(=O)C1=CC=CC=C(C)C(C(=O)CCC2CCCN2CC)=C1
CCN1CCCC1CCC(=O)c1cc(S(N)(=O)=O)ccc1OC
CCCCCCNc1cc(S(C)(=O)=O)ccc1C(=O)NC1CCCN1CC
CCc1ccc(S(C)(=O)=O)cc1C(=O)NCC1CCCN1CC
CCC(CC)CCNC(=O)c1cc(S(=O)(=O)N2CCCC2)ccc1O
CCN1CCCC1CNC(=O)c1cc(S(C)(=O)=O)ccc1OC
CCN1CCCC1CNC(=O)c1cc(S(C)(=O)=O)ccc1OC
CCN1CCCC1CNC(=O)c1cc(S(C)(=O)=O)ccc1OC
CCCc1ccc(S(C)(=O)=O)cc1C(=O)NC1CCCCN1CC
CCN1CCCC1CNC(=O)c1cc(S(C)(=O)=O)ccc1C
CCN1CCCC1CNC(=O)c1cc(S(C)(=O)=O)cc2ccccc12
CCN1CCCC1CNC(=O)c1cc(S(C)(=O)=O)ccc1C(N)=O
CCN1CCCC1CNC(=O)c1cc(S(C)(=O)=O)ccc1CC(C)=O
CCN1CCCCC1CC(=O)c1cc(S(N)=O)cc2ccccc12
CCN1CCNCC1NC(=O)NCc1cc(S(N)(=O)=O)ccc1C(C)C
CCN1CCCC1CNC(=O)COc1ccc(S(N)(=O)=O)cc1
CCN1CCCC1CNC(=O)c1cc(S(=O)(=O)NO)ccc1OC
CCCOc1cc(C(C)=O)ccc1C(=O)CCCCCCCNCC
CCN(C)CCCCCCCC(=O)c1cc(C(=O)NO)ccc1NC
CCCOc1ccc(NC(C)=O)cc1C(=O)NCC1CCCN1CC
CCCc1ccc(S(=O)(=O)N(C)C)cc1C(=O)NCC1CCCN1CC
CCCCOc1ccc(S(=O)(=O)NC)cc1C(=O)NCC1CCCN1CC
CCN(CC)CCNC(=O)c1cc(S(=O)(=O)O)ccc1N1CCCCC1
CCN1CCCC1CC(=O)Nc1ccc(S(=O)(=O)N(C)C)cc1
CCc1ccc(S(=O)(=O)NC)cc1C(=O)NCC1CCCN1CC
CCCCN(CC)NC(=O)c1cc(S(C)(=O)=O)ccc1OC(C)C
CCc1ccc(S(C)(=O)=O)cc1NC(=O)NN(CC)CCCNC
CCN1CCCC1CNC(=O)c1cc(S(=O)(=O)NC)ccc1OC
CCCCCc1ccc(C(=O)NCC)cc1C(=O)NCCCNCCNCC
C=C(C)CNC(=O)c1ccc(CCCCCCC)c(CCCCC)c1
CCN1CCCC1CNC(=O)c1cc(SS(C)(=O)=O)ccc1OC(C)C
CCN(CC)CCCNC(=O)Cc1cc(S(C)(=O)=O)ccc1OC
CCN1CCCC1CCC(=O)C1=CC(S(N)(=O)=O)=CC=C(C)C1CO
CCOc1ccc(S(C)(=O)=O)cc1NC(=O)C1CCCCN1CC
CCN1CCCCC1NC(=O)c1cc(S(C)(=O)=O)ccc1N(C)C
CCN1CCCCC1NC(=O)c1cc(S(N)(=O)=O)ccc1C(N)=O
CCN1CCCCC1CNC(=O)c1cc(S(N)(=O)=O)ccc1OC
CCN1CCCC(CNCC(=O)c2cc(S(C)(=O)=O)ccc2C(N)=O)C1
CCCC1=CC=C(S(N)(=O)=O)C=C2C(=O)NCCC1CCCN2CC
CCN(CCCC1CCCC1)NC(=O)Nc1ccc(S(C)(=O)=O)cc1C(C)=O
